# Supplementary material for: Breeding success of a marine central place forager in the context of climate change: A modeling approach
Source: PLoS One. 2017 Mar 29;12(3):e0173797. doi: 10.1371/journal.pone.0173797 (PMC5371308; doi:10.1371/journal.pone.0173797)
Supplement: S1 Dataset — (TXT) [file pone.0173797.s005.txt]

Girth	length
0.68	0.75
0.98	1.37
0.87	1.26
0.76	1.12
0.75	1.10
0.75	1.11
0.84	1.27
0.74	1.13
0.76	1.18
0.70	1.11
0.75	1.19
0.77	1.22
0.79	1.26
0.72	1.16
0.8	1.29
0.73	1.18
0.74	1.2
0.77	1.25
0.78	1.27
0.76	1.23
0.67	1.10
0.70	1.15
0.68	1.13
0.71	1.18
0.71	1.19
0.70	1.18
0.76	1.29
0.73	1.24
0.71	1.21
0.73	1.24
0.74	1.27
0.61	1.05
0.67	1.15
0.72	1.25
0.68	1.18
0.71	1.24
0.64	1.15
0.70	1.29
