# Supplementary material for: Breeding success of a marine central place forager in the context of climate change: A modeling approach
Source: PLoS One. 2017 Mar 29;12(3):e0173797. doi: 10.1371/journal.pone.0173797 (PMC5371308; doi:10.1371/journal.pone.0173797)
Supplement: S2 Dataset — (TXT) [file pone.0173797.s006.txt]

0 0 0 0 0 0 0 0 0.01 0.01 0.01 0.01 0.01 0.01 0.02 0.02 0.02 0.02 0.03 0.03 0.04 0.04 0.05 0.05 0.06 0.07 0.07 0.08 0.09 0.1 0.12 0.13 0.14 0.15 0.17 0.18 0.2 0.22 0.24 0.25 0.27 0.29 0.32 0.34 0.36 0.38 0.41 0.43 0.45 0.48 0.5 0.52 0.55 0.57 0.59 0.62 0.64 0.66 0.68 0.71 0.73 0.75 0.76 0.78 0.8 0.82 0.83 0.85 0.86 0.87 0.88 0.9 0.91 0.92 0.93 0.93 0.94 0.95 0.95 0.96 0.96 0.97 0.97 0.98 0.98 0.98 0.98 0.99 0.99 0.99 0.99 0.99 0.99 1 1 1 1 1 1 1 1
0 0 0 0 0 0 0 0.01 0.01 0.01 0.01 0.01 0.01 0.01 0.02 0.02 0.02 0.02 0.03 0.03 0.04 0.04 0.05 0.05 0.06 0.07 0.08 0.09 0.1 0.11 0.12 0.13 0.14 0.16 0.17 0.19 0.21 0.22 0.24 0.26 0.28 0.3 0.32 0.35 0.37 0.39 0.42 0.44 0.46 0.49 0.51 0.54 0.56 0.58 0.61 0.63 0.65 0.68 0.7 0.72 0.74 0.76 0.78 0.79 0.81 0.83 0.84 0.86 0.87 0.88 0.89 0.9 0.91 0.92 0.93 0.94 0.95 0.95 0.96 0.96 0.97 0.97 0.98 0.98 0.98 0.98 0.99 0.99 0.99 0.99 0.99 0.99 0.99 1 1 1 1 1 1 1 1
0 0 0 0 0 0 0 0.01 0.01 0.01 0.01 0.01 0.01 0.01 0.02 0.02 0.02 0.03 0.03 0.03 0.04 0.04 0.05 0.06 0.06 0.07 0.08 0.09 0.1 0.11 0.12 0.14 0.15 0.16 0.18 0.2 0.21 0.23 0.25 0.27 0.29 0.31 0.33 0.36 0.38 0.4 0.43 0.45 0.48 0.5 0.52 0.55 0.57 0.6 0.62 0.64 0.67 0.69 0.71 0.73 0.75 0.77 0.79 0.8 0.82 0.84 0.85 0.86 0.88 0.89 0.9 0.91 0.92 0.93 0.94 0.94 0.95 0.96 0.96 0.97 0.97 0.97 0.98 0.98 0.98 0.99 0.99 0.99 0.99 0.99 0.99 0.99 1 1 1 1 1 1 1 1 1
0 0 0 0 0 0 0 0.01 0.01 0.01 0.01 0.01 0.01 0.01 0.02 0.02 0.02 0.03 0.03 0.03 0.04 0.04 0.05 0.06 0.06 0.07 0.08 0.09 0.1 0.11 0.13 0.14 0.15 0.17 0.18 0.2 0.22 0.24 0.26 0.28 0.3 0.32 0.34 0.37 0.39 0.41 0.44 0.46 0.49 0.51 0.54 0.56 0.59 0.61 0.63 0.66 0.68 0.7 0.72 0.74 0.76 0.78 0.8 0.82 0.83 0.85 0.86 0.87 0.89 0.9 0.91 0.92 0.93 0.94 0.94 0.95 0.96 0.96 0.97 0.97 0.97 0.98 0.98 0.98 0.99 0.99 0.99 0.99 0.99 0.99 0.99 1 1 1 1 1 1 1 1 1 1
0 0 0 0 0 0 0 0.01 0.01 0.01 0.01 0.01 0.01 0.01 0.02 0.02 0.02 0.03 0.03 0.03 0.04 0.05 0.05 0.06 0.07 0.08 0.08 0.09 0.11 0.12 0.13 0.14 0.16 0.17 0.19 0.21 0.23 0.25 0.27 0.29 0.31 0.33 0.35 0.38 0.4 0.43 0.45 0.48 0.5 0.52 0.55 0.57 0.6 0.62 0.65 0.67 0.69 0.71 0.73 0.75 0.77 0.79 0.81 0.83 0.84 0.86 0.87 0.88 0.89 0.91 0.92 0.92 0.93 0.94 0.95 0.95 0.96 0.97 0.97 0.97 0.98 0.98 0.98 0.99 0.99 0.99 0.99 0.99 0.99 0.99 1 1 1 1 1 1 1 1 1 1 1
0 0 0 0 0 0 0 0.01 0.01 0.01 0.01 0.01 0.01 0.01 0.02 0.02 0.02 0.03 0.03 0.04 0.04 0.05 0.05 0.06 0.07 0.08 0.09 0.1 0.11 0.12 0.13 0.15 0.16 0.18 0.2 0.21 0.23 0.25 0.27 0.3 0.32 0.34 0.36 0.39 0.41 0.44 0.46 0.49 0.51 0.54 0.56 0.59 0.61 0.64 0.66 0.68 0.7 0.73 0.75 0.77 0.79 0.8 0.82 0.84 0.85 0.87 0.88 0.89 0.9 0.91 0.92 0.93 0.94 0.95 0.95 0.96 0.96 0.97 0.97 0.98 0.98 0.98 0.99 0.99 0.99 0.99 0.99 0.99 0.99 1 1 1 1 1 1 1 1 1 1 1 1
0 0 0 0 0 0 0 0.01 0.01 0.01 0.01 0.01 0.01 0.01 0.02 0.02 0.02 0.03 0.03 0.04 0.04 0.05 0.06 0.06 0.07 0.08 0.09 0.1 0.11 0.13 0.14 0.15 0.17 0.19 0.2 0.22 0.24 0.26 0.28 0.3 0.33 0.35 0.37 0.4 0.42 0.45 0.47 0.5 0.53 0.55 0.58 0.6 0.63 0.65 0.67 0.7 0.72 0.74 0.76 0.78 0.8 0.81 0.83 0.85 0.86 0.87 0.89 0.9 0.91 0.92 0.93 0.94 0.94 0.95 0.96 0.96 0.97 0.97 0.98 0.98 0.98 0.99 0.99 0.99 0.99 0.99 0.99 0.99 1 1 1 1 1 1 1 1 1 1 1 1 1
0 0 0 0 0 0 0 0.01 0.01 0.01 0.01 0.01 0.01 0.02 0.02 0.02 0.02 0.03 0.03 0.04 0.04 0.05 0.06 0.06 0.07 0.08 0.09 0.1 0.12 0.13 0.14 0.16 0.17 0.19 0.21 0.23 0.25 0.27 0.29 0.31 0.34 0.36 0.39 0.41 0.44 0.46 0.49 0.51 0.54 0.56 0.59 0.61 0.64 0.66 0.69 0.71 0.73 0.75 0.77 0.79 0.81 0.83 0.84 0.86 0.87 0.88 0.9 0.91 0.92 0.93 0.94 0.94 0.95 0.96 0.96 0.97 0.97 0.98 0.98 0.98 0.98 0.99 0.99 0.99 0.99 0.99 0.99 1 1 1 1 1 1 1 1 1 1 1 1 1 1
0 0 0 0 0 0 0 0.01 0.01 0.01 0.01 0.01 0.01 0.02 0.02 0.02 0.03 0.03 0.03 0.04 0.04 0.05 0.06 0.07 0.08 0.09 0.1 0.11 0.12 0.13 0.15 0.16 0.18 0.2 0.22 0.24 0.26 0.28 0.3 0.32 0.35 0.37 0.4 0.42 0.45 0.47 0.5 0.53 0.55 0.58 0.6 0.63 0.65 0.68 0.7 0.72 0.74 0.76 0.78 0.8 0.82 0.84 0.85 0.87 0.88 0.89 0.9 0.91 0.92 0.93 0.94 0.95 0.96 0.96 0.97 0.97 0.97 0.98 0.98 0.98 0.99 0.99 0.99 0.99 0.99 0.99 1 1 1 1 1 1 1 1 1 1 1 1 1 1 1
0 0 0 0 0 0 0 0.01 0.01 0.01 0.01 0.01 0.01 0.02 0.02 0.02 0.03 0.03 0.03 0.04 0.05 0.05 0.06 0.07 0.08 0.09 0.1 0.11 0.12 0.14 0.15 0.17 0.19 0.2 0.22 0.24 0.27 0.29 0.31 0.33 0.36 0.38 0.41 0.43 0.46 0.49 0.51 0.54 0.57 0.59 0.62 0.64 0.67 0.69 0.71 0.73 0.76 0.78 0.8 0.81 0.83 0.85 0.86 0.88 0.89 0.9 0.91 0.92 0.93 0.94 0.95 0.95 0.96 0.97 0.97 0.97 0.98 0.98 0.98 0.99 0.99 0.99 0.99 0.99 0.99 1 1 1 1 1 1 1 1 1 1 1 1 1 1 1 1
0 0 0 0 0 0 0 0.01 0.01 0.01 0.01 0.01 0.01 0.02 0.02 0.02 0.03 0.03 0.04 0.04 0.05 0.05 0.06 0.07 0.08 0.09 0.1 0.12 0.13 0.14 0.16 0.18 0.19 0.21 0.23 0.25 0.27 0.3 0.32 0.34 0.37 0.39 0.42 0.45 0.47 0.5 0.53 0.55 0.58 0.61 0.63 0.66 0.68 0.7 0.73 0.75 0.77 0.79 0.81 0.82 0.84 0.86 0.87 0.88 0.9 0.91 0.92 0.93 0.94 0.95 0.95 0.96 0.96 0.97 0.97 0.98 0.98 0.98 0.99 0.99 0.99 0.99 0.99 0.99 1 1 1 1 1 1 1 1 1 1 1 1 1 1 1 1 1
0 0 0 0 0 0 0 0.01 0.01 0.01 0.01 0.01 0.01 0.02 0.02 0.02 0.03 0.03 0.04 0.04 0.05 0.06 0.06 0.07 0.08 0.09 0.11 0.12 0.13 0.15 0.16 0.18 0.2 0.22 0.24 0.26 0.28 0.31 0.33 0.36 0.38 0.41 0.43 0.46 0.49 0.51 0.54 0.57 0.59 0.62 0.64 0.67 0.69 0.72 0.74 0.76 0.78 0.8 0.82 0.84 0.85 0.87 0.88 0.89 0.91 0.92 0.93 0.94 0.94 0.95 0.96 0.96 0.97 0.97 0.98 0.98 0.98 0.99 0.99 0.99 0.99 0.99 0.99 1 1 1 1 1 1 1 1 1 1 1 1 1 1 1 1 1 1
0 0 0 0 0 0 0 0.01 0.01 0.01 0.01 0.01 0.01 0.02 0.02 0.02 0.03 0.03 0.04 0.04 0.05 0.06 0.07 0.08 0.09 0.1 0.11 0.12 0.14 0.15 0.17 0.19 0.21 0.23 0.25 0.27 0.29 0.32 0.34 0.37 0.39 0.42 0.45 0.47 0.5 0.53 0.55 0.58 0.61 0.63 0.66 0.68 0.71 0.73 0.75 0.77 0.79 0.81 0.83 0.85 0.86 0.88 0.89 0.9 0.91 0.92 0.93 0.94 0.95 0.96 0.96 0.97 0.97 0.98 0.98 0.98 0.99 0.99 0.99 0.99 0.99 0.99 1 1 1 1 1 1 1 1 1 1 1 1 1 1 1 1 1 1 1
0 0 0 0 0 0 0 0.01 0.01 0.01 0.01 0.01 0.01 0.02 0.02 0.02 0.03 0.03 0.04 0.05 0.05 0.06 0.07 0.08 0.09 0.1 0.11 0.13 0.14 0.16 0.18 0.19 0.21 0.23 0.26 0.28 0.3 0.33 0.35 0.38 0.4 0.43 0.46 0.49 0.51 0.54 0.57 0.6 0.62 0.65 0.67 0.7 0.72 0.74 0.77 0.79 0.81 0.82 0.84 0.86 0.87 0.89 0.9 0.91 0.92 0.93 0.94 0.95 0.95 0.96 0.97 0.97 0.98 0.98 0.98 0.99 0.99 0.99 0.99 0.99 0.99 1 1 1 1 1 1 1 1 1 1 1 1 1 1 1 1 1 1 1 1
0 0 0 0 0 0 0 0.01 0.01 0.01 0.01 0.01 0.02 0.02 0.02 0.03 0.03 0.03 0.04 0.05 0.05 0.06 0.07 0.08 0.09 0.1 0.12 0.13 0.15 0.16 0.18 0.2 0.22 0.24 0.27 0.29 0.31 0.34 0.36 0.39 0.42 0.44 0.47 0.5 0.53 0.56 0.58 0.61 0.64 0.66 0.69 0.71 0.73 0.76 0.78 0.8 0.82 0.84 0.85 0.87 0.88 0.9 0.91 0.92 0.93 0.94 0.95 0.95 0.96 0.97 0.97 0.97 0.98 0.98 0.98 0.99 0.99 0.99 0.99 0.99 1 1 1 1 1 1 1 1 1 1 1 1 1 1 1 1 1 1 1 1 1
0 0 0 0 0 0 0 0.01 0.01 0.01 0.01 0.01 0.02 0.02 0.02 0.03 0.03 0.04 0.04 0.05 0.06 0.06 0.07 0.08 0.1 0.11 0.12 0.14 0.15 0.17 0.19 0.21 0.23 0.25 0.27 0.3 0.32 0.35 0.38 0.4 0.43 0.46 0.49 0.51 0.54 0.57 0.6 0.62 0.65 0.68 0.7 0.73 0.75 0.77 0.79 0.81 0.83 0.85 0.86 0.88 0.89 0.9 0.92 0.93 0.94 0.94 0.95 0.96 0.96 0.97 0.97 0.98 0.98 0.98 0.99 0.99 0.99 0.99 0.99 1 1 1 1 1 1 1 1 1 1 1 1 1 1 1 1 1 1 1 1 1 1
0 0 0 0 0 0 0.01 0.01 0.01 0.01 0.01 0.01 0.02 0.02 0.02 0.03 0.03 0.04 0.04 0.05 0.06 0.07 0.08 0.09 0.1 0.11 0.13 0.14 0.16 0.18 0.2 0.22 0.24 0.26 0.28 0.31 0.33 0.36 0.39 0.42 0.44 0.47 0.5 0.53 0.56 0.58 0.61 0.64 0.67 0.69 0.72 0.74 0.76 0.78 0.8 0.82 0.84 0.86 0.87 0.89 0.9 0.91 0.92 0.93 0.94 0.95 0.96 0.96 0.97 0.97 0.98 0.98 0.98 0.99 0.99 0.99 0.99 0.99 0.99 1 1 1 1 1 1 1 1 1 1 1 1 1 1 1 1 1 1 1 1 1 1
0 0 0 0 0 0 0.01 0.01 0.01 0.01 0.01 0.01 0.02 0.02 0.02 0.03 0.03 0.04 0.04 0.05 0.06 0.07 0.08 0.09 0.1 0.12 0.13 0.15 0.16 0.18 0.2 0.22 0.25 0.27 0.29 0.32 0.35 0.37 0.4 0.43 0.46 0.49 0.51 0.54 0.57 0.6 0.63 0.65 0.68 0.71 0.73 0.75 0.78 0.8 0.82 0.84 0.85 0.87 0.88 0.9 0.91 0.92 0.93 0.94 0.95 0.96 0.96 0.97 0.97 0.98 0.98 0.98 0.99 0.99 0.99 0.99 0.99 0.99 1 1 1 1 1 1 1 1 1 1 1 1 1 1 1 1 1 1 1 1 1 1 1
0 0 0 0 0 0 0.01 0.01 0.01 0.01 0.01 0.01 0.02 0.02 0.02 0.03 0.03 0.04 0.05 0.05 0.06 0.07 0.08 0.09 0.11 0.12 0.14 0.15 0.17 0.19 0.21 0.23 0.26 0.28 0.3 0.33 0.36 0.38 0.41 0.44 0.47 0.5 0.53 0.56 0.59 0.62 0.64 0.67 0.7 0.72 0.74 0.77 0.79 0.81 0.83 0.85 0.86 0.88 0.89 0.91 0.92 0.93 0.94 0.95 0.95 0.96 0.97 0.97 0.98 0.98 0.98 0.99 0.99 0.99 0.99 0.99 0.99 1 1 1 1 1 1 1 1 1 1 1 1 1 1 1 1 1 1 1 1 1 1 1 1
0 0 0 0 0 0 0.01 0.01 0.01 0.01 0.01 0.01 0.02 0.02 0.02 0.03 0.03 0.04 0.05 0.06 0.06 0.07 0.09 0.1 0.11 0.13 0.14 0.16 0.18 0.2 0.22 0.24 0.26 0.29 0.32 0.34 0.37 0.4 0.43 0.46 0.49 0.51 0.54 0.57 0.6 0.63 0.66 0.68 0.71 0.74 0.76 0.78 0.8 0.82 0.84 0.86 0.87 0.89 0.9 0.91 0.93 0.94 0.94 0.95 0.96 0.97 0.97 0.98 0.98 0.98 0.99 0.99 0.99 0.99 0.99 0.99 1 1 1 1 1 1 1 1 1 1 1 1 1 1 1 1 1 1 1 1 1 1 1 1 1
0 0 0 0 0 0 0.01 0.01 0.01 0.01 0.01 0.01 0.02 0.02 0.03 0.03 0.04 0.04 0.05 0.06 0.07 0.08 0.09 0.1 0.12 0.13 0.15 0.16 0.18 0.2 0.23 0.25 0.27 0.3 0.33 0.35 0.38 0.41 0.44 0.47 0.5 0.53 0.56 0.59 0.62 0.65 0.67 0.7 0.73 0.75 0.77 0.8 0.82 0.84 0.85 0.87 0.88 0.9 0.91 0.92 0.93 0.94 0.95 0.96 0.96 0.97 0.97 0.98 0.98 0.99 0.99 0.99 0.99 0.99 0.99 1 1 1 1 1 1 1 1 1 1 1 1 1 1 1 1 1 1 1 1 1 1 1 1 1 1
0 0 0 0 0 0 0.01 0.01 0.01 0.01 0.01 0.02 0.02 0.02 0.03 0.03 0.04 0.04 0.05 0.06 0.07 0.08 0.09 0.11 0.12 0.14 0.15 0.17 0.19 0.21 0.24 0.26 0.28 0.31 0.34 0.37 0.4 0.42 0.45 0.48 0.52 0.55 0.58 0.6 0.63 0.66 0.69 0.72 0.74 0.76 0.79 0.81 0.83 0.85 0.86 0.88 0.89 0.91 0.92 0.93 0.94 0.95 0.96 0.96 0.97 0.97 0.98 0.98 0.98 0.99 0.99 0.99 0.99 0.99 1 1 1 1 1 1 1 1 1 1 1 1 1 1 1 1 1 1 1 1 1 1 1 1 1 1 1
0 0 0 0 0 0 0.01 0.01 0.01 0.01 0.01 0.02 0.02 0.02 0.03 0.03 0.04 0.05 0.05 0.06 0.07 0.08 0.1 0.11 0.12 0.14 0.16 0.18 0.2 0.22 0.24 0.27 0.3 0.32 0.35 0.38 0.41 0.44 0.47 0.5 0.53 0.56 0.59 0.62 0.65 0.68 0.7 0.73 0.76 0.78 0.8 0.82 0.84 0.86 0.88 0.89 0.9 0.92 0.93 0.94 0.95 0.95 0.96 0.97 0.97 0.98 0.98 0.98 0.99 0.99 0.99 0.99 0.99 1 1 1 1 1 1 1 1 1 1 1 1 1 1 1 1 1 1 1 1 1 1 1 1 1 1 1 1
0 0 0 0 0 0 0.01 0.01 0.01 0.01 0.01 0.02 0.02 0.02 0.03 0.03 0.04 0.05 0.06 0.06 0.07 0.09 0.1 0.11 0.13 0.15 0.17 0.19 0.21 0.23 0.25 0.28 0.31 0.33 0.36 0.39 0.42 0.45 0.48 0.52 0.55 0.58 0.61 0.64 0.67 0.69 0.72 0.75 0.77 0.79 0.81 0.83 0.85 0.87 0.89 0.9 0.91 0.93 0.94 0.94 0.95 0.96 0.97 0.97 0.98 0.98 0.98 0.99 0.99 0.99 0.99 0.99 1 1 1 1 1 1 1 1 1 1 1 1 1 1 1 1 1 1 1 1 1 1 1 1 1 1 1 1 1
0 0 0 0 0 0 0.01 0.01 0.01 0.01 0.01 0.02 0.02 0.02 0.03 0.03 0.04 0.05 0.06 0.07 0.08 0.09 0.1 0.12 0.13 0.15 0.17 0.19 0.21 0.24 0.26 0.29 0.32 0.35 0.38 0.41 0.44 0.47 0.5 0.53 0.56 0.59 0.62 0.65 0.68 0.71 0.74 0.76 0.79 0.81 0.83 0.85 0.87 0.88 0.9 0.91 0.92 0.93 0.94 0.95 0.96 0.97 0.97 0.98 0.98 0.98 0.99 0.99 0.99 0.99 0.99 1 1 1 1 1 1 1 1 1 1 1 1 1 1 1 1 1 1 1 1 1 1 1 1 1 1 1 1 1 1
0 0 0 0 0 0 0.01 0.01 0.01 0.01 0.01 0.02 0.02 0.02 0.03 0.04 0.04 0.05 0.06 0.07 0.08 0.09 0.11 0.12 0.14 0.16 0.18 0.2 0.22 0.25 0.27 0.3 0.33 0.36 0.39 0.42 0.45 0.48 0.52 0.55 0.58 0.61 0.64 0.67 0.7 0.73 0.75 0.78 0.8 0.82 0.84 0.86 0.88 0.89 0.91 0.92 0.93 0.94 0.95 0.96 0.96 0.97 0.98 0.98 0.98 0.99 0.99 0.99 0.99 0.99 1 1 1 1 1 1 1 1 1 1 1 1 1 1 1 1 1 1 1 1 1 1 1 1 1 1 1 1 1 1 1
0 0 0 0 0 0 0.01 0.01 0.01 0.01 0.01 0.02 0.02 0.03 0.03 0.04 0.04 0.05 0.06 0.07 0.08 0.1 0.11 0.13 0.15 0.17 0.19 0.21 0.23 0.26 0.29 0.31 0.34 0.37 0.4 0.44 0.47 0.5 0.53 0.56 0.6 0.63 0.66 0.69 0.71 0.74 0.77 0.79 0.81 0.83 0.85 0.87 0.89 0.9 0.92 0.93 0.94 0.95 0.96 0.96 0.97 0.97 0.98 0.98 0.99 0.99 0.99 0.99 0.99 1 1 1 1 1 1 1 1 1 1 1 1 1 1 1 1 1 1 1 1 1 1 1 1 1 1 1 1 1 1 1 1
0 0 0 0 0 0 0.01 0.01 0.01 0.01 0.01 0.02 0.02 0.03 0.03 0.04 0.05 0.05 0.06 0.08 0.09 0.1 0.12 0.13 0.15 0.17 0.19 0.22 0.24 0.27 0.3 0.33 0.36 0.39 0.42 0.45 0.48 0.52 0.55 0.58 0.61 0.64 0.67 0.7 0.73 0.76 0.78 0.81 0.83 0.85 0.87 0.88 0.9 0.91 0.92 0.94 0.95 0.95 0.96 0.97 0.97 0.98 0.98 0.99 0.99 0.99 0.99 0.99 1 1 1 1 1 1 1 1 1 1 1 1 1 1 1 1 1 1 1 1 1 1 1 1 1 1 1 1 1 1 1 1 1
0 0 0 0 0 0 0.01 0.01 0.01 0.01 0.02 0.02 0.02 0.03 0.03 0.04 0.05 0.06 0.07 0.08 0.09 0.11 0.12 0.14 0.16 0.18 0.2 0.23 0.25 0.28 0.31 0.34 0.37 0.4 0.43 0.47 0.5 0.53 0.57 0.6 0.63 0.66 0.69 0.72 0.75 0.77 0.8 0.82 0.84 0.86 0.88 0.89 0.91 0.92 0.93 0.94 0.95 0.96 0.97 0.97 0.98 0.98 0.98 0.99 0.99 0.99 0.99 1 1 1 1 1 1 1 1 1 1 1 1 1 1 1 1 1 1 1 1 1 1 1 1 1 1 1 1 1 1 1 1 1 1
0 0 0 0 0 0 0.01 0.01 0.01 0.01 0.02 0.02 0.02 0.03 0.03 0.04 0.05 0.06 0.07 0.08 0.1 0.11 0.13 0.15 0.17 0.19 0.21 0.24 0.26 0.29 0.32 0.35 0.38 0.42 0.45 0.48 0.52 0.55 0.58 0.62 0.65 0.68 0.71 0.74 0.76 0.79 0.81 0.83 0.85 0.87 0.89 0.9 0.92 0.93 0.94 0.95 0.96 0.97 0.97 0.98 0.98 0.98 0.99 0.99 0.99 0.99 1 1 1 1 1 1 1 1 1 1 1 1 1 1 1 1 1 1 1 1 1 1 1 1 1 1 1 1 1 1 1 1 1 1 1
0 0 0 0 0 0.01 0.01 0.01 0.01 0.01 0.02 0.02 0.02 0.03 0.04 0.04 0.05 0.06 0.07 0.09 0.1 0.12 0.13 0.15 0.17 0.2 0.22 0.25 0.27 0.3 0.33 0.37 0.4 0.43 0.47 0.5 0.53 0.57 0.6 0.63 0.67 0.7 0.73 0.75 0.78 0.8 0.83 0.85 0.87 0.88 0.9 0.91 0.93 0.94 0.95 0.96 0.96 0.97 0.98 0.98 0.98 0.99 0.99 0.99 0.99 0.99 1 1 1 1 1 1 1 1 1 1 1 1 1 1 1 1 1 1 1 1 1 1 1 1 1 1 1 1 1 1 1 1 1 1 1
0 0 0 0 0 0.01 0.01 0.01 0.01 0.01 0.02 0.02 0.03 0.03 0.04 0.04 0.05 0.06 0.08 0.09 0.1 0.12 0.14 0.16 0.18 0.2 0.23 0.26 0.29 0.32 0.35 0.38 0.41 0.45 0.48 0.52 0.55 0.59 0.62 0.65 0.68 0.71 0.74 0.77 0.8 0.82 0.84 0.86 0.88 0.9 0.91 0.92 0.94 0.95 0.96 0.96 0.97 0.97 0.98 0.98 0.99 0.99 0.99 0.99 0.99 1 1 1 1 1 1 1 1 1 1 1 1 1 1 1 1 1 1 1 1 1 1 1 1 1 1 1 1 1 1 1 1 1 1 1 1
0 0 0 0 0 0.01 0.01 0.01 0.01 0.01 0.02 0.02 0.03 0.03 0.04 0.05 0.06 0.07 0.08 0.09 0.11 0.13 0.14 0.17 0.19 0.21 0.24 0.27 0.3 0.33 0.36 0.4 0.43 0.46 0.5 0.54 0.57 0.6 0.64 0.67 0.7 0.73 0.76 0.79 0.81 0.83 0.86 0.87 0.89 0.91 0.92 0.93 0.94 0.95 0.96 0.97 0.97 0.98 0.98 0.99 0.99 0.99 0.99 0.99 1 1 1 1 1 1 1 1 1 1 1 1 1 1 1 1 1 1 1 1 1 1 1 1 1 1 1 1 1 1 1 1 1 1 1 1 1
0 0 0 0 0 0.01 0.01 0.01 0.01 0.01 0.02 0.02 0.03 0.03 0.04 0.05 0.06 0.07 0.08 0.1 0.11 0.13 0.15 0.17 0.2 0.22 0.25 0.28 0.31 0.34 0.38 0.41 0.45 0.48 0.52 0.55 0.59 0.62 0.66 0.69 0.72 0.75 0.78 0.8 0.83 0.85 0.87 0.89 0.9 0.92 0.93 0.94 0.95 0.96 0.97 0.97 0.98 0.98 0.99 0.99 0.99 0.99 0.99 1 1 1 1 1 1 1 1 1 1 1 1 1 1 1 1 1 1 1 1 1 1 1 1 1 1 1 1 1 1 1 1 1 1 1 1 1 1
0 0 0 0 0 0.01 0.01 0.01 0.01 0.01 0.02 0.02 0.03 0.03 0.04 0.05 0.06 0.07 0.09 0.1 0.12 0.14 0.16 0.18 0.21 0.23 0.26 0.29 0.32 0.36 0.39 0.43 0.46 0.5 0.54 0.57 0.61 0.64 0.68 0.71 0.74 0.77 0.79 0.82 0.84 0.86 0.88 0.9 0.91 0.93 0.94 0.95 0.96 0.97 0.97 0.98 0.98 0.99 0.99 0.99 0.99 0.99 1 1 1 1 1 1 1 1 1 1 1 1 1 1 1 1 1 1 1 1 1 1 1 1 1 1 1 1 1 1 1 1 1 1 1 1 1 1 1
0 0 0 0 0 0.01 0.01 0.01 0.01 0.02 0.02 0.02 0.03 0.04 0.04 0.05 0.06 0.08 0.09 0.11 0.12 0.14 0.17 0.19 0.22 0.24 0.27 0.31 0.34 0.37 0.41 0.44 0.48 0.52 0.56 0.59 0.63 0.66 0.69 0.73 0.76 0.78 0.81 0.83 0.86 0.88 0.89 0.91 0.92 0.94 0.95 0.96 0.96 0.97 0.98 0.98 0.98 0.99 0.99 0.99 0.99 1 1 1 1 1 1 1 1 1 1 1 1 1 1 1 1 1 1 1 1 1 1 1 1 1 1 1 1 1 1 1 1 1 1 1 1 1 1 1 1
0 0 0 0 0 0.01 0.01 0.01 0.01 0.02 0.02 0.02 0.03 0.04 0.05 0.06 0.07 0.08 0.09 0.11 0.13 0.15 0.17 0.2 0.23 0.26 0.29 0.32 0.35 0.39 0.43 0.46 0.5 0.54 0.57 0.61 0.65 0.68 0.71 0.74 0.77 0.8 0.83 0.85 0.87 0.89 0.91 0.92 0.93 0.94 0.95 0.96 0.97 0.98 0.98 0.98 0.99 0.99 0.99 0.99 1 1 1 1 1 1 1 1 1 1 1 1 1 1 1 1 1 1 1 1 1 1 1 1 1 1 1 1 1 1 1 1 1 1 1 1 1 1 1 1 1
0 0 0 0 0 0.01 0.01 0.01 0.01 0.02 0.02 0.03 0.03 0.04 0.05 0.06 0.07 0.08 0.1 0.12 0.14 0.16 0.18 0.21 0.24 0.27 0.3 0.33 0.37 0.41 0.44 0.48 0.52 0.56 0.59 0.63 0.67 0.7 0.73 0.76 0.79 0.82 0.84 0.86 0.88 0.9 0.92 0.93 0.94 0.95 0.96 0.97 0.97 0.98 0.98 0.99 0.99 0.99 0.99 1 1 1 1 1 1 1 1 1 1 1 1 1 1 1 1 1 1 1 1 1 1 1 1 1 1 1 1 1 1 1 1 1 1 1 1 1 1 1 1 1 1
0 0 0 0 0 0.01 0.01 0.01 0.01 0.02 0.02 0.03 0.03 0.04 0.05 0.06 0.07 0.09 0.1 0.12 0.14 0.17 0.19 0.22 0.25 0.28 0.31 0.35 0.39 0.42 0.46 0.5 0.54 0.58 0.61 0.65 0.69 0.72 0.75 0.78 0.81 0.83 0.86 0.88 0.9 0.91 0.93 0.94 0.95 0.96 0.97 0.97 0.98 0.98 0.99 0.99 0.99 0.99 1 1 1 1 1 1 1 1 1 1 1 1 1 1 1 1 1 1 1 1 1 1 1 1 1 1 1 1 1 1 1 1 1 1 1 1 1 1 1 1 1 1 1
0 0 0 0 0 0.01 0.01 0.01 0.01 0.02 0.02 0.03 0.03 0.04 0.05 0.06 0.08 0.09 0.11 0.13 0.15 0.18 0.2 0.23 0.26 0.29 0.33 0.37 0.4 0.44 0.48 0.52 0.56 0.6 0.63 0.67 0.71 0.74 0.77 0.8 0.82 0.85 0.87 0.89 0.91 0.92 0.94 0.95 0.96 0.97 0.97 0.98 0.98 0.99 0.99 0.99 0.99 1 1 1 1 1 1 1 1 1 1 1 1 1 1 1 1 1 1 1 1 1 1 1 1 1 1 1 1 1 1 1 1 1 1 1 1 1 1 1 1 1 1 1 1
0 0 0 0 0 0.01 0.01 0.01 0.01 0.02 0.02 0.03 0.04 0.04 0.05 0.07 0.08 0.1 0.12 0.14 0.16 0.18 0.21 0.24 0.27 0.31 0.34 0.38 0.42 0.46 0.5 0.54 0.58 0.62 0.66 0.69 0.73 0.76 0.79 0.82 0.84 0.86 0.88 0.9 0.92 0.93 0.95 0.96 0.96 0.97 0.98 0.98 0.99 0.99 0.99 0.99 1 1 1 1 1 1 1 1 1 1 1 1 1 1 1 1 1 1 1 1 1 1 1 1 1 1 1 1 1 1 1 1 1 1 1 1 1 1 1 1 1 1 1 1 1
0 0 0 0 0 0.01 0.01 0.01 0.01 0.02 0.02 0.03 0.04 0.05 0.06 0.07 0.08 0.1 0.12 0.14 0.17 0.19 0.22 0.25 0.29 0.32 0.36 0.4 0.44 0.48 0.52 0.56 0.6 0.64 0.68 0.71 0.75 0.78 0.81 0.83 0.86 0.88 0.9 0.92 0.93 0.94 0.95 0.96 0.97 0.98 0.98 0.99 0.99 0.99 0.99 1 1 1 1 1 1 1 1 1 1 1 1 1 1 1 1 1 1 1 1 1 1 1 1 1 1 1 1 1 1 1 1 1 1 1 1 1 1 1 1 1 1 1 1 1 1
0 0 0 0 0 0.01 0.01 0.01 0.01 0.02 0.02 0.03 0.04 0.05 0.06 0.07 0.09 0.11 0.13 0.15 0.18 0.2 0.23 0.27 0.3 0.34 0.38 0.42 0.46 0.5 0.54 0.58 0.62 0.66 0.7 0.73 0.77 0.8 0.82 0.85 0.87 0.89 0.91 0.93 0.94 0.95 0.96 0.97 0.98 0.98 0.99 0.99 0.99 0.99 1 1 1 1 1 1 1 1 1 1 1 1 1 1 1 1 1 1 1 1 1 1 1 1 1 1 1 1 1 1 1 1 1 1 1 1 1 1 1 1 1 1 1 1 1 1 1
0 0 0 0 0 0.01 0.01 0.01 0.02 0.02 0.03 0.03 0.04 0.05 0.06 0.08 0.09 0.11 0.13 0.16 0.19 0.21 0.25 0.28 0.32 0.36 0.4 0.44 0.48 0.52 0.56 0.6 0.64 0.68 0.72 0.75 0.79 0.81 0.84 0.87 0.89 0.91 0.92 0.94 0.95 0.96 0.97 0.97 0.98 0.98 0.99 0.99 0.99 1 1 1 1 1 1 1 1 1 1 1 1 1 1 1 1 1 1 1 1 1 1 1 1 1 1 1 1 1 1 1 1 1 1 1 1 1 1 1 1 1 1 1 1 1 1 1 1
0 0 0 0 0.01 0.01 0.01 0.01 0.02 0.02 0.03 0.03 0.04 0.05 0.07 0.08 0.1 0.12 0.14 0.17 0.2 0.23 0.26 0.3 0.33 0.37 0.42 0.46 0.5 0.54 0.58 0.63 0.67 0.7 0.74 0.77 0.8 0.83 0.86 0.88 0.9 0.92 0.93 0.95 0.96 0.97 0.97 0.98 0.98 0.99 0.99 0.99 0.99 1 1 1 1 1 1 1 1 1 1 1 1 1 1 1 1 1 1 1 1 1 1 1 1 1 1 1 1 1 1 1 1 1 1 1 1 1 1 1 1 1 1 1 1 1 1 1 1
0 0 0 0 0.01 0.01 0.01 0.01 0.02 0.02 0.03 0.04 0.05 0.06 0.07 0.09 0.1 0.13 0.15 0.18 0.21 0.24 0.27 0.31 0.35 0.39 0.44 0.48 0.52 0.56 0.61 0.65 0.69 0.73 0.76 0.79 0.82 0.85 0.87 0.9 0.91 0.93 0.94 0.95 0.96 0.97 0.98 0.98 0.99 0.99 0.99 0.99 1 1 1 1 1 1 1 1 1 1 1 1 1 1 1 1 1 1 1 1 1 1 1 1 1 1 1 1 1 1 1 1 1 1 1 1 1 1 1 1 1 1 1 1 1 1 1 1 1
0 0 0 0 0.01 0.01 0.01 0.01 0.02 0.02 0.03 0.04 0.05 0.06 0.07 0.09 0.11 0.13 0.16 0.19 0.22 0.25 0.29 0.33 0.37 0.41 0.46 0.5 0.54 0.59 0.63 0.67 0.71 0.75 0.78 0.81 0.84 0.87 0.89 0.91 0.93 0.94 0.95 0.96 0.97 0.98 0.98 0.99 0.99 0.99 0.99 1 1 1 1 1 1 1 1 1 1 1 1 1 1 1 1 1 1 1 1 1 1 1 1 1 1 1 1 1 1 1 1 1 1 1 1 1 1 1 1 1 1 1 1 1 1 1 1 1 1
0 0 0 0 0.01 0.01 0.01 0.01 0.02 0.02 0.03 0.04 0.05 0.06 0.08 0.1 0.12 0.14 0.17 0.2 0.23 0.27 0.31 0.35 0.39 0.43 0.48 0.52 0.57 0.61 0.65 0.69 0.73 0.77 0.8 0.83 0.86 0.88 0.9 0.92 0.94 0.95 0.96 0.97 0.98 0.98 0.99 0.99 0.99 0.99 1 1 1 1 1 1 1 1 1 1 1 1 1 1 1 1 1 1 1 1 1 1 1 1 1 1 1 1 1 1 1 1 1 1 1 1 1 1 1 1 1 1 1 1 1 1 1 1 1 1 1
0 0 0 0 0.01 0.01 0.01 0.01 0.02 0.02 0.03 0.04 0.05 0.07 0.08 0.1 0.12 0.15 0.18 0.21 0.24 0.28 0.32 0.36 0.41 0.45 0.5 0.55 0.59 0.64 0.68 0.72 0.76 0.79 0.82 0.85 0.88 0.9 0.92 0.93 0.95 0.96 0.97 0.98 0.98 0.99 0.99 0.99 0.99 1 1 1 1 1 1 1 1 1 1 1 1 1 1 1 1 1 1 1 1 1 1 1 1 1 1 1 1 1 1 1 1 1 1 1 1 1 1 1 1 1 1 1 1 1 1 1 1 1 1 1 1
0 0 0 0 0.01 0.01 0.01 0.01 0.02 0.03 0.03 0.04 0.06 0.07 0.09 0.11 0.13 0.16 0.19 0.22 0.26 0.3 0.34 0.38 0.43 0.48 0.52 0.57 0.62 0.66 0.7 0.74 0.78 0.81 0.84 0.87 0.89 0.91 0.93 0.94 0.96 0.97 0.97 0.98 0.99 0.99 0.99 0.99 1 1 1 1 1 1 1 1 1 1 1 1 1 1 1 1 1 1 1 1 1 1 1 1 1 1 1 1 1 1 1 1 1 1 1 1 1 1 1 1 1 1 1 1 1 1 1 1 1 1 1 1 1
0 0 0 0 0.01 0.01 0.01 0.02 0.02 0.03 0.04 0.05 0.06 0.07 0.09 0.12 0.14 0.17 0.2 0.24 0.27 0.32 0.36 0.41 0.45 0.5 0.55 0.59 0.64 0.68 0.73 0.76 0.8 0.83 0.86 0.88 0.91 0.93 0.94 0.95 0.96 0.97 0.98 0.98 0.99 0.99 0.99 1 1 1 1 1 1 1 1 1 1 1 1 1 1 1 1 1 1 1 1 1 1 1 1 1 1 1 1 1 1 1 1 1 1 1 1 1 1 1 1 1 1 1 1 1 1 1 1 1 1 1 1 1 1
0 0 0 0 0.01 0.01 0.01 0.02 0.02 0.03 0.04 0.05 0.06 0.08 0.1 0.12 0.15 0.18 0.21 0.25 0.29 0.33 0.38 0.43 0.48 0.52 0.57 0.62 0.67 0.71 0.75 0.79 0.82 0.85 0.88 0.9 0.92 0.94 0.95 0.96 0.97 0.98 0.98 0.99 0.99 0.99 1 1 1 1 1 1 1 1 1 1 1 1 1 1 1 1 1 1 1 1 1 1 1 1 1 1 1 1 1 1 1 1 1 1 1 1 1 1 1 1 1 1 1 1 1 1 1 1 1 1 1 1 1 1 1
0 0 0 0 0.01 0.01 0.01 0.02 0.02 0.03 0.04 0.05 0.07 0.08 0.11 0.13 0.16 0.19 0.23 0.27 0.31 0.35 0.4 0.45 0.5 0.55 0.6 0.65 0.69 0.73 0.77 0.81 0.84 0.87 0.89 0.92 0.93 0.95 0.96 0.97 0.98 0.98 0.99 0.99 0.99 1 1 1 1 1 1 1 1 1 1 1 1 1 1 1 1 1 1 1 1 1 1 1 1 1 1 1 1 1 1 1 1 1 1 1 1 1 1 1 1 1 1 1 1 1 1 1 1 1 1 1 1 1 1 1 1
0 0 0 0 0.01 0.01 0.01 0.02 0.02 0.03 0.04 0.06 0.07 0.09 0.11 0.14 0.17 0.2 0.24 0.28 0.33 0.37 0.42 0.47 0.53 0.58 0.63 0.67 0.72 0.76 0.8 0.83 0.86 0.89 0.91 0.93 0.94 0.96 0.97 0.98 0.98 0.99 0.99 0.99 1 1 1 1 1 1 1 1 1 1 1 1 1 1 1 1 1 1 1 1 1 1 1 1 1 1 1 1 1 1 1 1 1 1 1 1 1 1 1 1 1 1 1 1 1 1 1 1 1 1 1 1 1 1 1 1 1
0 0 0 0 0.01 0.01 0.01 0.02 0.03 0.03 0.04 0.06 0.08 0.1 0.12 0.15 0.18 0.22 0.26 0.3 0.35 0.4 0.45 0.5 0.55 0.6 0.65 0.7 0.74 0.78 0.82 0.85 0.88 0.9 0.92 0.94 0.96 0.97 0.97 0.98 0.99 0.99 0.99 1 1 1 1 1 1 1 1 1 1 1 1 1 1 1 1 1 1 1 1 1 1 1 1 1 1 1 1 1 1 1 1 1 1 1 1 1 1 1 1 1 1 1 1 1 1 1 1 1 1 1 1 1 1 1 1 1 1
0 0 0 0 0.01 0.01 0.01 0.02 0.03 0.04 0.05 0.06 0.08 0.1 0.13 0.16 0.19 0.23 0.27 0.32 0.37 0.42 0.47 0.53 0.58 0.63 0.68 0.73 0.77 0.81 0.84 0.87 0.9 0.92 0.94 0.95 0.96 0.97 0.98 0.99 0.99 0.99 1 1 1 1 1 1 1 1 1 1 1 1 1 1 1 1 1 1 1 1 1 1 1 1 1 1 1 1 1 1 1 1 1 1 1 1 1 1 1 1 1 1 1 1 1 1 1 1 1 1 1 1 1 1 1 1 1 1 1
0 0 0 0 0.01 0.01 0.01 0.02 0.03 0.04 0.05 0.07 0.09 0.11 0.14 0.17 0.21 0.25 0.29 0.34 0.39 0.45 0.5 0.55 0.61 0.66 0.71 0.75 0.79 0.83 0.86 0.89 0.91 0.93 0.95 0.96 0.97 0.98 0.99 0.99 0.99 1 1 1 1 1 1 1 1 1 1 1 1 1 1 1 1 1 1 1 1 1 1 1 1 1 1 1 1 1 1 1 1 1 1 1 1 1 1 1 1 1 1 1 1 1 1 1 1 1 1 1 1 1 1 1 1 1 1 1 1
0 0 0 0 0.01 0.01 0.02 0.02 0.03 0.04 0.05 0.07 0.09 0.12 0.15 0.18 0.22 0.27 0.31 0.36 0.42 0.47 0.53 0.58 0.64 0.69 0.73 0.78 0.82 0.85 0.88 0.91 0.93 0.95 0.96 0.97 0.98 0.98 0.99 0.99 1 1 1 1 1 1 1 1 1 1 1 1 1 1 1 1 1 1 1 1 1 1 1 1 1 1 1 1 1 1 1 1 1 1 1 1 1 1 1 1 1 1 1 1 1 1 1 1 1 1 1 1 1 1 1 1 1 1 1 1 1
0 0 0 0.01 0.01 0.01 0.02 0.02 0.03 0.04 0.06 0.08 0.1 0.13 0.16 0.2 0.24 0.28 0.33 0.39 0.44 0.5 0.56 0.61 0.67 0.72 0.76 0.8 0.84 0.87 0.9 0.92 0.94 0.96 0.97 0.98 0.98 0.99 0.99 0.99 1 1 1 1 1 1 1 1 1 1 1 1 1 1 1 1 1 1 1 1 1 1 1 1 1 1 1 1 1 1 1 1 1 1 1 1 1 1 1 1 1 1 1 1 1 1 1 1 1 1 1 1 1 1 1 1 1 1 1 1 1
0 0 0 0.01 0.01 0.01 0.02 0.02 0.03 0.05 0.06 0.08 0.11 0.14 0.17 0.21 0.26 0.3 0.36 0.41 0.47 0.53 0.59 0.64 0.7 0.74 0.79 0.83 0.86 0.89 0.92 0.94 0.95 0.97 0.98 0.98 0.99 0.99 0.99 1 1 1 1 1 1 1 1 1 1 1 1 1 1 1 1 1 1 1 1 1 1 1 1 1 1 1 1 1 1 1 1 1 1 1 1 1 1 1 1 1 1 1 1 1 1 1 1 1 1 1 1 1 1 1 1 1 1 1 1 1 1
0 0 0 0.01 0.01 0.01 0.02 0.03 0.04 0.05 0.07 0.09 0.12 0.15 0.18 0.23 0.27 0.33 0.38 0.44 0.5 0.56 0.62 0.67 0.73 0.77 0.82 0.85 0.88 0.91 0.93 0.95 0.96 0.97 0.98 0.99 0.99 0.99 1 1 1 1 1 1 1 1 1 1 1 1 1 1 1 1 1 1 1 1 1 1 1 1 1 1 1 1 1 1 1 1 1 1 1 1 1 1 1 1 1 1 1 1 1 1 1 1 1 1 1 1 1 1 1 1 1 1 1 1 1 1 1
0 0 0 0.01 0.01 0.01 0.02 0.03 0.04 0.05 0.07 0.1 0.12 0.16 0.2 0.24 0.3 0.35 0.41 0.47 0.53 0.59 0.65 0.7 0.76 0.8 0.84 0.88 0.9 0.93 0.95 0.96 0.97 0.98 0.99 0.99 0.99 1 1 1 1 1 1 1 1 1 1 1 1 1 1 1 1 1 1 1 1 1 1 1 1 1 1 1 1 1 1 1 1 1 1 1 1 1 1 1 1 1 1 1 1 1 1 1 1 1 1 1 1 1 1 1 1 1 1 1 1 1 1 1 1
0 0 0 0.01 0.01 0.01 0.02 0.03 0.04 0.06 0.08 0.1 0.13 0.17 0.21 0.26 0.32 0.38 0.44 0.5 0.56 0.62 0.68 0.74 0.79 0.83 0.87 0.9 0.92 0.94 0.96 0.97 0.98 0.99 0.99 0.99 1 1 1 1 1 1 1 1 1 1 1 1 1 1 1 1 1 1 1 1 1 1 1 1 1 1 1 1 1 1 1 1 1 1 1 1 1 1 1 1 1 1 1 1 1 1 1 1 1 1 1 1 1 1 1 1 1 1 1 1 1 1 1 1 1
0 0 0 0.01 0.01 0.01 0.02 0.03 0.04 0.06 0.08 0.11 0.15 0.19 0.23 0.29 0.34 0.4 0.47 0.53 0.6 0.66 0.71 0.77 0.81 0.85 0.89 0.92 0.94 0.96 0.97 0.98 0.99 0.99 0.99 1 1 1 1 1 1 1 1 1 1 1 1 1 1 1 1 1 1 1 1 1 1 1 1 1 1 1 1 1 1 1 1 1 1 1 1 1 1 1 1 1 1 1 1 1 1 1 1 1 1 1 1 1 1 1 1 1 1 1 1 1 1 1 1 1 1
0 0 0 0.01 0.01 0.02 0.02 0.03 0.05 0.07 0.09 0.12 0.16 0.2 0.25 0.31 0.37 0.43 0.5 0.57 0.63 0.69 0.75 0.8 0.84 0.88 0.91 0.93 0.95 0.97 0.98 0.98 0.99 0.99 1 1 1 1 1 1 1 1 1 1 1 1 1 1 1 1 1 1 1 1 1 1 1 1 1 1 1 1 1 1 1 1 1 1 1 1 1 1 1 1 1 1 1 1 1 1 1 1 1 1 1 1 1 1 1 1 1 1 1 1 1 1 1 1 1 1 1
0 0 0 0.01 0.01 0.02 0.02 0.04 0.05 0.07 0.1 0.13 0.17 0.22 0.27 0.33 0.4 0.47 0.53 0.6 0.67 0.73 0.78 0.83 0.87 0.9 0.93 0.95 0.96 0.98 0.98 0.99 0.99 1 1 1 1 1 1 1 1 1 1 1 1 1 1 1 1 1 1 1 1 1 1 1 1 1 1 1 1 1 1 1 1 1 1 1 1 1 1 1 1 1 1 1 1 1 1 1 1 1 1 1 1 1 1 1 1 1 1 1 1 1 1 1 1 1 1 1 1
0 0 0 0.01 0.01 0.02 0.03 0.04 0.06 0.08 0.11 0.14 0.19 0.24 0.3 0.36 0.43 0.5 0.57 0.64 0.7 0.76 0.81 0.86 0.89 0.92 0.94 0.96 0.97 0.98 0.99 0.99 1 1 1 1 1 1 1 1 1 1 1 1 1 1 1 1 1 1 1 1 1 1 1 1 1 1 1 1 1 1 1 1 1 1 1 1 1 1 1 1 1 1 1 1 1 1 1 1 1 1 1 1 1 1 1 1 1 1 1 1 1 1 1 1 1 1 1 1 1
0 0 0 0.01 0.01 0.02 0.03 0.04 0.06 0.09 0.12 0.16 0.21 0.26 0.32 0.39 0.46 0.54 0.61 0.68 0.74 0.79 0.84 0.88 0.91 0.94 0.96 0.97 0.98 0.99 0.99 1 1 1 1 1 1 1 1 1 1 1 1 1 1 1 1 1 1 1 1 1 1 1 1 1 1 1 1 1 1 1 1 1 1 1 1 1 1 1 1 1 1 1 1 1 1 1 1 1 1 1 1 1 1 1 1 1 1 1 1 1 1 1 1 1 1 1 1 1 1
0 0 0 0.01 0.01 0.02 0.03 0.05 0.07 0.09 0.13 0.17 0.23 0.29 0.35 0.43 0.5 0.57 0.65 0.71 0.77 0.83 0.87 0.91 0.93 0.95 0.97 0.98 0.99 0.99 1 1 1 1 1 1 1 1 1 1 1 1 1 1 1 1 1 1 1 1 1 1 1 1 1 1 1 1 1 1 1 1 1 1 1 1 1 1 1 1 1 1 1 1 1 1 1 1 1 1 1 1 1 1 1 1 1 1 1 1 1 1 1 1 1 1 1 1 1 1 1
0 0 0 0.01 0.01 0.02 0.03 0.05 0.07 0.1 0.14 0.19 0.25 0.31 0.39 0.46 0.54 0.61 0.69 0.75 0.81 0.86 0.9 0.93 0.95 0.97 0.98 0.99 0.99 1 1 1 1 1 1 1 1 1 1 1 1 1 1 1 1 1 1 1 1 1 1 1 1 1 1 1 1 1 1 1 1 1 1 1 1 1 1 1 1 1 1 1 1 1 1 1 1 1 1 1 1 1 1 1 1 1 1 1 1 1 1 1 1 1 1 1 1 1 1 1 1
0 0 0 0.01 0.01 0.02 0.04 0.05 0.08 0.12 0.16 0.21 0.27 0.34 0.42 0.5 0.58 0.66 0.73 0.79 0.84 0.88 0.92 0.95 0.96 0.98 0.99 0.99 1 1 1 1 1 1 1 1 1 1 1 1 1 1 1 1 1 1 1 1 1 1 1 1 1 1 1 1 1 1 1 1 1 1 1 1 1 1 1 1 1 1 1 1 1 1 1 1 1 1 1 1 1 1 1 1 1 1 1 1 1 1 1 1 1 1 1 1 1 1 1 1 1
0 0 0 0.01 0.01 0.02 0.04 0.06 0.09 0.13 0.18 0.23 0.3 0.38 0.46 0.54 0.62 0.7 0.77 0.82 0.87 0.91 0.94 0.96 0.98 0.99 0.99 1 1 1 1 1 1 1 1 1 1 1 1 1 1 1 1 1 1 1 1 1 1 1 1 1 1 1 1 1 1 1 1 1 1 1 1 1 1 1 1 1 1 1 1 1 1 1 1 1 1 1 1 1 1 1 1 1 1 1 1 1 1 1 1 1 1 1 1 1 1 1 1 1 1
0 0 0.01 0.01 0.02 0.03 0.04 0.07 0.1 0.14 0.2 0.26 0.33 0.42 0.5 0.58 0.67 0.74 0.8 0.86 0.9 0.93 0.96 0.97 0.98 0.99 0.99 1 1 1 1 1 1 1 1 1 1 1 1 1 1 1 1 1 1 1 1 1 1 1 1 1 1 1 1 1 1 1 1 1 1 1 1 1 1 1 1 1 1 1 1 1 1 1 1 1 1 1 1 1 1 1 1 1 1 1 1 1 1 1 1 1 1 1 1 1 1 1 1 1 1
0 0 0.01 0.01 0.02 0.03 0.05 0.07 0.11 0.16 0.22 0.29 0.37 0.46 0.54 0.63 0.71 0.78 0.84 0.89 0.93 0.95 0.97 0.98 0.99 0.99 1 1 1 1 1 1 1 1 1 1 1 1 1 1 1 1 1 1 1 1 1 1 1 1 1 1 1 1 1 1 1 1 1 1 1 1 1 1 1 1 1 1 1 1 1 1 1 1 1 1 1 1 1 1 1 1 1 1 1 1 1 1 1 1 1 1 1 1 1 1 1 1 1 1 1
0 0 0.01 0.01 0.02 0.03 0.05 0.08 0.12 0.18 0.24 0.32 0.41 0.5 0.59 0.68 0.76 0.82 0.88 0.92 0.95 0.97 0.98 0.99 0.99 1 1 1 1 1 1 1 1 1 1 1 1 1 1 1 1 1 1 1 1 1 1 1 1 1 1 1 1 1 1 1 1 1 1 1 1 1 1 1 1 1 1 1 1 1 1 1 1 1 1 1 1 1 1 1 1 1 1 1 1 1 1 1 1 1 1 1 1 1 1 1 1 1 1 1 1
0 0 0.01 0.01 0.02 0.04 0.06 0.09 0.14 0.2 0.27 0.36 0.45 0.55 0.64 0.73 0.8 0.86 0.91 0.94 0.96 0.98 0.99 0.99 1 1 1 1 1 1 1 1 1 1 1 1 1 1 1 1 1 1 1 1 1 1 1 1 1 1 1 1 1 1 1 1 1 1 1 1 1 1 1 1 1 1 1 1 1 1 1 1 1 1 1 1 1 1 1 1 1 1 1 1 1 1 1 1 1 1 1 1 1 1 1 1 1 1 1 1 1
0 0 0.01 0.01 0.02 0.04 0.07 0.11 0.16 0.23 0.31 0.4 0.5 0.6 0.69 0.77 0.84 0.89 0.93 0.96 0.98 0.99 0.99 1 1 1 1 1 1 1 1 1 1 1 1 1 1 1 1 1 1 1 1 1 1 1 1 1 1 1 1 1 1 1 1 1 1 1 1 1 1 1 1 1 1 1 1 1 1 1 1 1 1 1 1 1 1 1 1 1 1 1 1 1 1 1 1 1 1 1 1 1 1 1 1 1 1 1 1 1 1
0 0 0.01 0.01 0.03 0.04 0.08 0.12 0.18 0.26 0.35 0.45 0.55 0.65 0.74 0.82 0.88 0.92 0.96 0.97 0.99 0.99 1 1 1 1 1 1 1 1 1 1 1 1 1 1 1 1 1 1 1 1 1 1 1 1 1 1 1 1 1 1 1 1 1 1 1 1 1 1 1 1 1 1 1 1 1 1 1 1 1 1 1 1 1 1 1 1 1 1 1 1 1 1 1 1 1 1 1 1 1 1 1 1 1 1 1 1 1 1 1
0 0 0.01 0.01 0.03 0.05 0.09 0.14 0.21 0.29 0.39 0.5 0.61 0.71 0.79 0.86 0.91 0.95 0.97 0.99 0.99 1 1 1 1 1 1 1 1 1 1 1 1 1 1 1 1 1 1 1 1 1 1 1 1 1 1 1 1 1 1 1 1 1 1 1 1 1 1 1 1 1 1 1 1 1 1 1 1 1 1 1 1 1 1 1 1 1 1 1 1 1 1 1 1 1 1 1 1 1 1 1 1 1 1 1 1 1 1 1 1
0 0 0.01 0.02 0.03 0.06 0.1 0.16 0.24 0.33 0.44 0.56 0.67 0.76 0.84 0.9 0.94 0.97 0.98 0.99 1 1 1 1 1 1 1 1 1 1 1 1 1 1 1 1 1 1 1 1 1 1 1 1 1 1 1 1 1 1 1 1 1 1 1 1 1 1 1 1 1 1 1 1 1 1 1 1 1 1 1 1 1 1 1 1 1 1 1 1 1 1 1 1 1 1 1 1 1 1 1 1 1 1 1 1 1 1 1 1 1
0 0 0.01 0.02 0.04 0.07 0.12 0.18 0.27 0.38 0.5 0.62 0.73 0.82 0.88 0.93 0.96 0.98 0.99 1 1 1 1 1 1 1 1 1 1 1 1 1 1 1 1 1 1 1 1 1 1 1 1 1 1 1 1 1 1 1 1 1 1 1 1 1 1 1 1 1 1 1 1 1 1 1 1 1 1 1 1 1 1 1 1 1 1 1 1 1 1 1 1 1 1 1 1 1 1 1 1 1 1 1 1 1 1 1 1 1 1
0 0 0.01 0.02 0.04 0.08 0.13 0.21 0.32 0.44 0.56 0.68 0.79 0.87 0.92 0.96 0.98 0.99 1 1 1 1 1 1 1 1 1 1 1 1 1 1 1 1 1 1 1 1 1 1 1 1 1 1 1 1 1 1 1 1 1 1 1 1 1 1 1 1 1 1 1 1 1 1 1 1 1 1 1 1 1 1 1 1 1 1 1 1 1 1 1 1 1 1 1 1 1 1 1 1 1 1 1 1 1 1 1 1 1 1 1
0 0 0.01 0.02 0.05 0.09 0.16 0.25 0.37 0.5 0.63 0.75 0.84 0.91 0.95 0.98 0.99 1 1 1 1 1 1 1 1 1 1 1 1 1 1 1 1 1 1 1 1 1 1 1 1 1 1 1 1 1 1 1 1 1 1 1 1 1 1 1 1 1 1 1 1 1 1 1 1 1 1 1 1 1 1 1 1 1 1 1 1 1 1 1 1 1 1 1 1 1 1 1 1 1 1 1 1 1 1 1 1 1 1 1 1
0 0 0.01 0.03 0.06 0.11 0.19 0.3 0.43 0.57 0.7 0.81 0.89 0.94 0.97 0.99 1 1 1 1 1 1 1 1 1 1 1 1 1 1 1 1 1 1 1 1 1 1 1 1 1 1 1 1 1 1 1 1 1 1 1 1 1 1 1 1 1 1 1 1 1 1 1 1 1 1 1 1 1 1 1 1 1 1 1 1 1 1 1 1 1 1 1 1 1 1 1 1 1 1 1 1 1 1 1 1 1 1 1 1 1
0 0 0.01 0.03 0.07 0.13 0.23 0.35 0.5 0.65 0.77 0.87 0.93 0.97 0.99 1 1 1 1 1 1 1 1 1 1 1 1 1 1 1 1 1 1 1 1 1 1 1 1 1 1 1 1 1 1 1 1 1 1 1 1 1 1 1 1 1 1 1 1 1 1 1 1 1 1 1 1 1 1 1 1 1 1 1 1 1 1 1 1 1 1 1 1 1 1 1 1 1 1 1 1 1 1 1 1 1 1 1 1 1 1
0 0 0.01 0.04 0.08 0.16 0.27 0.42 0.58 0.73 0.84 0.92 0.96 0.99 1 1 1 1 1 1 1 1 1 1 1 1 1 1 1 1 1 1 1 1 1 1 1 1 1 1 1 1 1 1 1 1 1 1 1 1 1 1 1 1 1 1 1 1 1 1 1 1 1 1 1 1 1 1 1 1 1 1 1 1 1 1 1 1 1 1 1 1 1 1 1 1 1 1 1 1 1 1 1 1 1 1 1 1 1 1 1
0 0.01 0.02 0.04 0.1 0.2 0.33 0.5 0.67 0.8 0.9 0.96 0.98 0.99 1 1 1 1 1 1 1 1 1 1 1 1 1 1 1 1 1 1 1 1 1 1 1 1 1 1 1 1 1 1 1 1 1 1 1 1 1 1 1 1 1 1 1 1 1 1 1 1 1 1 1 1 1 1 1 1 1 1 1 1 1 1 1 1 1 1 1 1 1 1 1 1 1 1 1 1 1 1 1 1 1 1 1 1 1 1 1
0 0.01 0.02 0.05 0.12 0.24 0.41 0.59 0.76 0.88 0.95 0.98 0.99 1 1 1 1 1 1 1 1 1 1 1 1 1 1 1 1 1 1 1 1 1 1 1 1 1 1 1 1 1 1 1 1 1 1 1 1 1 1 1 1 1 1 1 1 1 1 1 1 1 1 1 1 1 1 1 1 1 1 1 1 1 1 1 1 1 1 1 1 1 1 1 1 1 1 1 1 1 1 1 1 1 1 1 1 1 1 1 1
0 0.01 0.02 0.07 0.16 0.31 0.5 0.69 0.84 0.93 0.98 0.99 1 1 1 1 1 1 1 1 1 1 1 1 1 1 1 1 1 1 1 1 1 1 1 1 1 1 1 1 1 1 1 1 1 1 1 1 1 1 1 1 1 1 1 1 1 1 1 1 1 1 1 1 1 1 1 1 1 1 1 1 1 1 1 1 1 1 1 1 1 1 1 1 1 1 1 1 1 1 1 1 1 1 1 1 1 1 1 1 1
0 0.01 0.03 0.09 0.21 0.39 0.61 0.79 0.91 0.97 0.99 1 1 1 1 1 1 1 1 1 1 1 1 1 1 1 1 1 1 1 1 1 1 1 1 1 1 1 1 1 1 1 1 1 1 1 1 1 1 1 1 1 1 1 1 1 1 1 1 1 1 1 1 1 1 1 1 1 1 1 1 1 1 1 1 1 1 1 1 1 1 1 1 1 1 1 1 1 1 1 1 1 1 1 1 1 1 1 1 1 1
0 0.01 0.04 0.12 0.27 0.5 0.73 0.88 0.96 0.99 1 1 1 1 1 1 1 1 1 1 1 1 1 1 1 1 1 1 1 1 1 1 1 1 1 1 1 1 1 1 1 1 1 1 1 1 1 1 1 1 1 1 1 1 1 1 1 1 1 1 1 1 1 1 1 1 1 1 1 1 1 1 1 1 1 1 1 1 1 1 1 1 1 1 1 1 1 1 1 1 1 1 1 1 1 1 1 1 1 1 1
0 0.01 0.05 0.16 0.37 0.63 0.84 0.95 0.99 1 1 1 1 1 1 1 1 1 1 1 1 1 1 1 1 1 1 1 1 1 1 1 1 1 1 1 1 1 1 1 1 1 1 1 1 1 1 1 1 1 1 1 1 1 1 1 1 1 1 1 1 1 1 1 1 1 1 1 1 1 1 1 1 1 1 1 1 1 1 1 1 1 1 1 1 1 1 1 1 1 1 1 1 1 1 1 1 1 1 1 1
0 0.01 0.07 0.23 0.5 0.77 0.93 0.99 1 1 1 1 1 1 1 1 1 1 1 1 1 1 1 1 1 1 1 1 1 1 1 1 1 1 1 1 1 1 1 1 1 1 1 1 1 1 1 1 1 1 1 1 1 1 1 1 1 1 1 1 1 1 1 1 1 1 1 1 1 1 1 1 1 1 1 1 1 1 1 1 1 1 1 1 1 1 1 1 1 1 1 1 1 1 1 1 1 1 1 1 1
0 0.02 0.1 0.33 0.67 0.9 0.98 1 1 1 1 1 1 1 1 1 1 1 1 1 1 1 1 1 1 1 1 1 1 1 1 1 1 1 1 1 1 1 1 1 1 1 1 1 1 1 1 1 1 1 1 1 1 1 1 1 1 1 1 1 1 1 1 1 1 1 1 1 1 1 1 1 1 1 1 1 1 1 1 1 1 1 1 1 1 1 1 1 1 1 1 1 1 1 1 1 1 1 1 1 1
0 0.02 0.16 0.5 0.84 0.98 1 1 1 1 1 1 1 1 1 1 1 1 1 1 1 1 1 1 1 1 1 1 1 1 1 1 1 1 1 1 1 1 1 1 1 1 1 1 1 1 1 1 1 1 1 1 1 1 1 1 1 1 1 1 1 1 1 1 1 1 1 1 1 1 1 1 1 1 1 1 1 1 1 1 1 1 1 1 1 1 1 1 1 1 1 1 1 1 1 1 1 1 1 1 1
0 0.04 0.27 0.73 0.96 1 1 1 1 1 1 1 1 1 1 1 1 1 1 1 1 1 1 1 1 1 1 1 1 1 1 1 1 1 1 1 1 1 1 1 1 1 1 1 1 1 1 1 1 1 1 1 1 1 1 1 1 1 1 1 1 1 1 1 1 1 1 1 1 1 1 1 1 1 1 1 1 1 1 1 1 1 1 1 1 1 1 1 1 1 1 1 1 1 1 1 1 1 1 1 1
0 0.07 0.5 0.93 1 1 1 1 1 1 1 1 1 1 1 1 1 1 1 1 1 1 1 1 1 1 1 1 1 1 1 1 1 1 1 1 1 1 1 1 1 1 1 1 1 1 1 1 1 1 1 1 1 1 1 1 1 1 1 1 1 1 1 1 1 1 1 1 1 1 1 1 1 1 1 1 1 1 1 1 1 1 1 1 1 1 1 1 1 1 1 1 1 1 1 1 1 1 1 1 1
0 0.16 0.84 1 1 1 1 1 1 1 1 1 1 1 1 1 1 1 1 1 1 1 1 1 1 1 1 1 1 1 1 1 1 1 1 1 1 1 1 1 1 1 1 1 1 1 1 1 1 1 1 1 1 1 1 1 1 1 1 1 1 1 1 1 1 1 1 1 1 1 1 1 1 1 1 1 1 1 1 1 1 1 1 1 1 1 1 1 1 1 1 1 1 1 1 1 1 1 1 1 1
0 0.5 1 1 1 1 1 1 1 1 1 1 1 1 1 1 1 1 1 1 1 1 1 1 1 1 1 1 1 1 1 1 1 1 1 1 1 1 1 1 1 1 1 1 1 1 1 1 1 1 1 1 1 1 1 1 1 1 1 1 1 1 1 1 1 1 1 1 1 1 1 1 1 1 1 1 1 1 1 1 1 1 1 1 1 1 1 1 1 1 1 1 1 1 1 1 1 1 1 1 1
0 1 1 1 1 1 1 1 1 1 1 1 1 1 1 1 1 1 1 1 1 1 1 1 1 1 1 1 1 1 1 1 1 1 1 1 1 1 1 1 1 1 1 1 1 1 1 1 1 1 1 1 1 1 1 1 1 1 1 1 1 1 1 1 1 1 1 1 1 1 1 1 1 1 1 1 1 1 1 1 1 1 1 1 1 1 1 1 1 1 1 1 1 1 1 1 1 1 1 1 1
1 1 1 1 1 1 1 1 1 1 1 1 1 1 1 1 1 1 1 1 1 1 1 1 1 1 1 1 1 1 1 1 1 1 1 1 1 1 1 1 1 1 1 1 1 1 1 1 1 1 1 1 1 1 1 1 1 1 1 1 1 1 1 1 1 1 1 1 1 1 1 1 1 1 1 1 1 1 1 1 1 1 1 1 1 1 1 1 1 1 1 1 1 1 1 1 1 1 1 1 1
0 0 0 0 0 0 0 0 0.01 0.01 0.01 0.01 0.01 0.01 0.01 0.02 0.02 0.02 0.02 0.03 0.03 0.04 0.04 0.05 0.05 0.06 0.07 0.08 0.09 0.1 0.11 0.12 0.13 0.14 0.16 0.17 0.19 0.21 0.22 0.24 0.26 0.28 0.3 0.32 0.35 0.37 0.39 0.42 0.44 0.46 0.49 0.51 0.54 0.56 0.58 0.61 0.63 0.65 0.68 0.7 0.72 0.74 0.76 0.78 0.79 0.81 0.83 0.84 0.86 0.87 0.88 0.89 0.9 0.91 0.92 0.93 0.94 0.95 0.95 0.96 0.96 0.97 0.97 0.98 0.98 0.98 0.98 0.99 0.99 0.99 0.99 0.99 0.99 0.99 1 1 1 1 1 1 1
0 0 0 0 0 0 0 0 0.01 0.01 0.01 0.01 0.01 0.01 0.01 0.02 0.02 0.02 0.03 0.03 0.03 0.04 0.04 0.05 0.06 0.06 0.07 0.08 0.09 0.1 0.11 0.12 0.14 0.15 0.16 0.18 0.2 0.21 0.23 0.25 0.27 0.29 0.31 0.33 0.36 0.38 0.4 0.43 0.45 0.48 0.5 0.52 0.55 0.57 0.6 0.62 0.64 0.67 0.69 0.71 0.73 0.75 0.77 0.79 0.8 0.82 0.84 0.85 0.86 0.88 0.89 0.9 0.91 0.92 0.93 0.94 0.94 0.95 0.96 0.96 0.97 0.97 0.97 0.98 0.98 0.98 0.99 0.99 0.99 0.99 0.99 0.99 0.99 1 1 1 1 1 1 1 1
0 0 0 0 0 0 0 0 0.01 0.01 0.01 0.01 0.01 0.01 0.01 0.02 0.02 0.02 0.03 0.03 0.03 0.04 0.04 0.05 0.06 0.06 0.07 0.08 0.09 0.1 0.11 0.13 0.14 0.15 0.17 0.18 0.2 0.22 0.24 0.26 0.28 0.3 0.32 0.34 0.37 0.39 0.41 0.44 0.46 0.49 0.51 0.54 0.56 0.59 0.61 0.63 0.66 0.68 0.7 0.72 0.74 0.76 0.78 0.8 0.81 0.83 0.85 0.86 0.87 0.89 0.9 0.91 0.92 0.93 0.94 0.94 0.95 0.96 0.96 0.97 0.97 0.97 0.98 0.98 0.98 0.99 0.99 0.99 0.99 0.99 0.99 0.99 1 1 1 1 1 1 1 1 1
0 0 0 0 0 0 0 0 0.01 0.01 0.01 0.01 0.01 0.01 0.01 0.02 0.02 0.02 0.03 0.03 0.03 0.04 0.05 0.05 0.06 0.07 0.08 0.08 0.09 0.11 0.12 0.13 0.14 0.16 0.17 0.19 0.21 0.23 0.25 0.27 0.29 0.31 0.33 0.35 0.38 0.4 0.43 0.45 0.47 0.5 0.52 0.55 0.57 0.6 0.62 0.65 0.67 0.69 0.71 0.73 0.75 0.77 0.79 0.81 0.83 0.84 0.86 0.87 0.88 0.89 0.91 0.92 0.92 0.93 0.94 0.95 0.95 0.96 0.96 0.97 0.97 0.98 0.98 0.98 0.99 0.99 0.99 0.99 0.99 0.99 0.99 1 1 1 1 1 1 1 1 1 1
0 0 0 0 0 0 0 0 0.01 0.01 0.01 0.01 0.01 0.01 0.01 0.02 0.02 0.02 0.03 0.03 0.04 0.04 0.05 0.05 0.06 0.07 0.08 0.09 0.1 0.11 0.12 0.13 0.15 0.16 0.18 0.2 0.21 0.23 0.25 0.27 0.3 0.32 0.34 0.36 0.39 0.41 0.44 0.46 0.49 0.51 0.54 0.56 0.59 0.61 0.64 0.66 0.68 0.7 0.73 0.75 0.77 0.78 0.8 0.82 0.84 0.85 0.87 0.88 0.89 0.9 0.91 0.92 0.93 0.94 0.95 0.95 0.96 0.96 0.97 0.97 0.98 0.98 0.98 0.99 0.99 0.99 0.99 0.99 0.99 0.99 1 1 1 1 1 1 1 1 1 1 1
0 0 0 0 0 0 0 0 0.01 0.01 0.01 0.01 0.01 0.01 0.01 0.02 0.02 0.02 0.03 0.03 0.04 0.04 0.05 0.06 0.06 0.07 0.08 0.09 0.1 0.11 0.13 0.14 0.15 0.17 0.19 0.2 0.22 0.24 0.26 0.28 0.3 0.33 0.35 0.37 0.4 0.42 0.45 0.47 0.5 0.52 0.55 0.58 0.6 0.62 0.65 0.67 0.69 0.72 0.74 0.76 0.78 0.8 0.81 0.83 0.85 0.86 0.87 0.89 0.9 0.91 0.92 0.93 0.94 0.94 0.95 0.96 0.96 0.97 0.97 0.98 0.98 0.98 0.98 0.99 0.99 0.99 0.99 0.99 0.99 1 1 1 1 1 1 1 1 1 1 1 1
0 0 0 0 0 0 0 0 0.01 0.01 0.01 0.01 0.01 0.01 0.02 0.02 0.02 0.02 0.03 0.03 0.04 0.04 0.05 0.06 0.06 0.07 0.08 0.09 0.1 0.12 0.13 0.14 0.16 0.17 0.19 0.21 0.23 0.25 0.27 0.29 0.31 0.34 0.36 0.39 0.41 0.44 0.46 0.49 0.51 0.54 0.56 0.59 0.61 0.64 0.66 0.68 0.71 0.73 0.75 0.77 0.79 0.81 0.82 0.84 0.86 0.87 0.88 0.9 0.91 0.92 0.93 0.93 0.94 0.95 0.96 0.96 0.97 0.97 0.98 0.98 0.98 0.98 0.99 0.99 0.99 0.99 0.99 0.99 1 1 1 1 1 1 1 1 1 1 1 1 1
0 0 0 0 0 0 0 0 0.01 0.01 0.01 0.01 0.01 0.01 0.02 0.02 0.02 0.03 0.03 0.03 0.04 0.04 0.05 0.06 0.07 0.08 0.09 0.1 0.11 0.12 0.13 0.15 0.16 0.18 0.2 0.22 0.24 0.26 0.28 0.3 0.32 0.35 0.37 0.4 0.42 0.45 0.47 0.5 0.53 0.55 0.58 0.6 0.63 0.65 0.68 0.7 0.72 0.74 0.76 0.78 0.8 0.82 0.84 0.85 0.87 0.88 0.89 0.9 0.91 0.92 0.93 0.94 0.95 0.95 0.96 0.97 0.97 0.97 0.98 0.98 0.98 0.99 0.99 0.99 0.99 0.99 0.99 1 1 1 1 1 1 1 1 1 1 1 1 1 1
0 0 0 0 0 0 0 0 0.01 0.01 0.01 0.01 0.01 0.01 0.02 0.02 0.02 0.03 0.03 0.03 0.04 0.05 0.05 0.06 0.07 0.08 0.09 0.1 0.11 0.12 0.14 0.15 0.17 0.19 0.2 0.22 0.24 0.26 0.29 0.31 0.33 0.36 0.38 0.41 0.43 0.46 0.49 0.51 0.54 0.56 0.59 0.62 0.64 0.66 0.69 0.71 0.73 0.75 0.77 0.79 0.81 0.83 0.85 0.86 0.87 0.89 0.9 0.91 0.92 0.93 0.94 0.95 0.95 0.96 0.96 0.97 0.97 0.98 0.98 0.98 0.99 0.99 0.99 0.99 0.99 0.99 1 1 1 1 1 1 1 1 1 1 1 1 1 1 1
0 0 0 0 0 0 0 0 0.01 0.01 0.01 0.01 0.01 0.01 0.02 0.02 0.02 0.03 0.03 0.04 0.04 0.05 0.05 0.06 0.07 0.08 0.09 0.1 0.11 0.13 0.14 0.16 0.17 0.19 0.21 0.23 0.25 0.27 0.3 0.32 0.34 0.37 0.39 0.42 0.45 0.47 0.5 0.53 0.55 0.58 0.6 0.63 0.65 0.68 0.7 0.72 0.75 0.77 0.79 0.81 0.82 0.84 0.86 0.87 0.88 0.9 0.91 0.92 0.93 0.94 0.94 0.95 0.96 0.96 0.97 0.97 0.98 0.98 0.98 0.99 0.99 0.99 0.99 0.99 0.99 1 1 1 1 1 1 1 1 1 1 1 1 1 1 1 1
0 0 0 0 0 0 0 0 0.01 0.01 0.01 0.01 0.01 0.01 0.02 0.02 0.02 0.03 0.03 0.04 0.04 0.05 0.06 0.06 0.07 0.08 0.09 0.11 0.12 0.13 0.15 0.16 0.18 0.2 0.22 0.24 0.26 0.28 0.31 0.33 0.35 0.38 0.41 0.43 0.46 0.49 0.51 0.54 0.57 0.59 0.62 0.64 0.67 0.69 0.72 0.74 0.76 0.78 0.8 0.82 0.83 0.85 0.87 0.88 0.89 0.9 0.92 0.93 0.93 0.94 0.95 0.96 0.96 0.97 0.97 0.98 0.98 0.98 0.99 0.99 0.99 0.99 0.99 0.99 1 1 1 1 1 1 1 1 1 1 1 1 1 1 1 1 1
0 0 0 0 0 0 0 0 0.01 0.01 0.01 0.01 0.01 0.01 0.02 0.02 0.02 0.03 0.03 0.04 0.04 0.05 0.06 0.07 0.08 0.09 0.1 0.11 0.12 0.14 0.15 0.17 0.19 0.21 0.23 0.25 0.27 0.29 0.32 0.34 0.37 0.39 0.42 0.44 0.47 0.5 0.53 0.55 0.58 0.61 0.63 0.66 0.68 0.71 0.73 0.75 0.77 0.79 0.81 0.83 0.85 0.86 0.88 0.89 0.9 0.91 0.92 0.93 0.94 0.95 0.96 0.96 0.97 0.97 0.98 0.98 0.98 0.99 0.99 0.99 0.99 0.99 0.99 1 1 1 1 1 1 1 1 1 1 1 1 1 1 1 1 1 1
0 0 0 0 0 0 0 0 0.01 0.01 0.01 0.01 0.01 0.01 0.02 0.02 0.02 0.03 0.03 0.04 0.05 0.05 0.06 0.07 0.08 0.09 0.1 0.11 0.13 0.14 0.16 0.18 0.19 0.21 0.23 0.26 0.28 0.3 0.33 0.35 0.38 0.4 0.43 0.46 0.48 0.51 0.54 0.57 0.59 0.62 0.65 0.67 0.7 0.72 0.74 0.76 0.78 0.8 0.82 0.84 0.86 0.87 0.89 0.9 0.91 0.92 0.93 0.94 0.95 0.95 0.96 0.97 0.97 0.97 0.98 0.98 0.98 0.99 0.99 0.99 0.99 0.99 1 1 1 1 1 1 1 1 1 1 1 1 1 1 1 1 1 1 1
0 0 0 0 0 0 0 0 0.01 0.01 0.01 0.01 0.01 0.02 0.02 0.02 0.03 0.03 0.03 0.04 0.05 0.05 0.06 0.07 0.08 0.09 0.1 0.12 0.13 0.15 0.16 0.18 0.2 0.22 0.24 0.26 0.29 0.31 0.34 0.36 0.39 0.42 0.44 0.47 0.5 0.53 0.55 0.58 0.61 0.63 0.66 0.69 0.71 0.73 0.76 0.78 0.8 0.82 0.83 0.85 0.87 0.88 0.89 0.91 0.92 0.93 0.94 0.94 0.95 0.96 0.96 0.97 0.97 0.98 0.98 0.98 0.99 0.99 0.99 0.99 0.99 0.99 1 1 1 1 1 1 1 1 1 1 1 1 1 1 1 1 1 1 1
0 0 0 0 0 0 0 0 0.01 0.01 0.01 0.01 0.01 0.02 0.02 0.02 0.03 0.03 0.04 0.04 0.05 0.06 0.06 0.07 0.08 0.1 0.11 0.12 0.14 0.15 0.17 0.19 0.21 0.23 0.25 0.27 0.3 0.32 0.35 0.37 0.4 0.43 0.46 0.48 0.51 0.54 0.57 0.6 0.62 0.65 0.67 0.7 0.72 0.75 0.77 0.79 0.81 0.83 0.85 0.86 0.88 0.89 0.9 0.91 0.93 0.93 0.94 0.95 0.96 0.96 0.97 0.97 0.98 0.98 0.98 0.99 0.99 0.99 0.99 0.99 0.99 1 1 1 1 1 1 1 1 1 1 1 1 1 1 1 1 1 1 1 1
0 0 0 0 0 0 0 0.01 0.01 0.01 0.01 0.01 0.01 0.02 0.02 0.02 0.03 0.03 0.04 0.04 0.05 0.06 0.07 0.08 0.09 0.1 0.11 0.13 0.14 0.16 0.18 0.19 0.21 0.24 0.26 0.28 0.31 0.33 0.36 0.39 0.41 0.44 0.47 0.5 0.53 0.55 0.58 0.61 0.64 0.66 0.69 0.71 0.74 0.76 0.78 0.8 0.82 0.84 0.86 0.87 0.89 0.9 0.91 0.92 0.93 0.94 0.95 0.96 0.96 0.97 0.97 0.98 0.98 0.98 0.99 0.99 0.99 0.99 0.99 0.99 1 1 1 1 1 1 1 1 1 1 1 1 1 1 1 1 1 1 1 1 1
0 0 0 0 0 0 0 0.01 0.01 0.01 0.01 0.01 0.01 0.02 0.02 0.02 0.03 0.03 0.04 0.04 0.05 0.06 0.07 0.08 0.09 0.1 0.12 0.13 0.15 0.16 0.18 0.2 0.22 0.24 0.27 0.29 0.32 0.34 0.37 0.4 0.43 0.45 0.48 0.51 0.54 0.57 0.6 0.63 0.65 0.68 0.7 0.73 0.75 0.77 0.8 0.81 0.83 0.85 0.87 0.88 0.9 0.91 0.92 0.93 0.94 0.95 0.95 0.96 0.97 0.97 0.98 0.98 0.98 0.99 0.99 0.99 0.99 0.99 0.99 1 1 1 1 1 1 1 1 1 1 1 1 1 1 1 1 1 1 1 1 1 1
0 0 0 0 0 0 0 0.01 0.01 0.01 0.01 0.01 0.01 0.02 0.02 0.02 0.03 0.03 0.04 0.05 0.05 0.06 0.07 0.08 0.09 0.11 0.12 0.14 0.15 0.17 0.19 0.21 0.23 0.25 0.28 0.3 0.33 0.36 0.38 0.41 0.44 0.47 0.5 0.53 0.56 0.58 0.61 0.64 0.67 0.69 0.72 0.74 0.77 0.79 0.81 0.83 0.85 0.86 0.88 0.89 0.9 0.92 0.93 0.94 0.95 0.95 0.96 0.97 0.97 0.98 0.98 0.98 0.99 0.99 0.99 0.99 0.99 0.99 1 1 1 1 1 1 1 1 1 1 1 1 1 1 1 1 1 1 1 1 1 1 1
0 0 0 0 0 0 0 0.01 0.01 0.01 0.01 0.01 0.01 0.02 0.02 0.02 0.03 0.03 0.04 0.05 0.06 0.06 0.07 0.08 0.1 0.11 0.12 0.14 0.16 0.18 0.2 0.22 0.24 0.26 0.29 0.31 0.34 0.37 0.4 0.42 0.45 0.48 0.51 0.54 0.57 0.6 0.63 0.66 0.68 0.71 0.73 0.76 0.78 0.8 0.82 0.84 0.86 0.87 0.89 0.9 0.91 0.92 0.93 0.94 0.95 0.96 0.96 0.97 0.97 0.98 0.98 0.99 0.99 0.99 0.99 0.99 0.99 1 1 1 1 1 1 1 1 1 1 1 1 1 1 1 1 1 1 1 1 1 1 1 1
0 0 0 0 0 0 0 0.01 0.01 0.01 0.01 0.01 0.01 0.02 0.02 0.03 0.03 0.04 0.04 0.05 0.06 0.07 0.08 0.09 0.1 0.11 0.13 0.15 0.16 0.18 0.2 0.23 0.25 0.27 0.3 0.32 0.35 0.38 0.41 0.44 0.47 0.5 0.53 0.56 0.59 0.61 0.64 0.67 0.7 0.72 0.75 0.77 0.79 0.81 0.83 0.85 0.87 0.88 0.9 0.91 0.92 0.93 0.94 0.95 0.96 0.96 0.97 0.97 0.98 0.98 0.98 0.99 0.99 0.99 0.99 0.99 1 1 1 1 1 1 1 1 1 1 1 1 1 1 1 1 1 1 1 1 1 1 1 1 1
0 0 0 0 0 0 0 0.01 0.01 0.01 0.01 0.01 0.02 0.02 0.02 0.03 0.03 0.04 0.04 0.05 0.06 0.07 0.08 0.09 0.1 0.12 0.13 0.15 0.17 0.19 0.21 0.23 0.26 0.28 0.31 0.34 0.36 0.39 0.42 0.45 0.48 0.51 0.54 0.57 0.6 0.63 0.66 0.69 0.71 0.74 0.76 0.78 0.81 0.83 0.84 0.86 0.88 0.89 0.91 0.92 0.93 0.94 0.95 0.96 0.96 0.97 0.97 0.98 0.98 0.98 0.99 0.99 0.99 0.99 0.99 1 1 1 1 1 1 1 1 1 1 1 1 1 1 1 1 1 1 1 1 1 1 1 1 1 1
0 0 0 0 0 0 0 0.01 0.01 0.01 0.01 0.01 0.02 0.02 0.02 0.03 0.03 0.04 0.04 0.05 0.06 0.07 0.08 0.09 0.11 0.12 0.14 0.16 0.18 0.2 0.22 0.24 0.27 0.29 0.32 0.35 0.38 0.41 0.44 0.47 0.5 0.53 0.56 0.59 0.62 0.65 0.67 0.7 0.73 0.75 0.78 0.8 0.82 0.84 0.86 0.87 0.89 0.9 0.92 0.93 0.94 0.95 0.95 0.96 0.97 0.97 0.98 0.98 0.98 0.99 0.99 0.99 0.99 0.99 1 1 1 1 1 1 1 1 1 1 1 1 1 1 1 1 1 1 1 1 1 1 1 1 1 1 1
0 0 0 0 0 0 0 0.01 0.01 0.01 0.01 0.01 0.02 0.02 0.02 0.03 0.03 0.04 0.05 0.05 0.06 0.07 0.09 0.1 0.11 0.13 0.15 0.16 0.18 0.2 0.23 0.25 0.28 0.3 0.33 0.36 0.39 0.42 0.45 0.48 0.51 0.54 0.57 0.6 0.63 0.66 0.69 0.72 0.74 0.77 0.79 0.81 0.83 0.85 0.87 0.88 0.9 0.91 0.92 0.93 0.94 0.95 0.96 0.97 0.97 0.98 0.98 0.98 0.99 0.99 0.99 0.99 0.99 1 1 1 1 1 1 1 1 1 1 1 1 1 1 1 1 1 1 1 1 1 1 1 1 1 1 1 1
0 0 0 0 0 0 0 0.01 0.01 0.01 0.01 0.01 0.02 0.02 0.02 0.03 0.03 0.04 0.05 0.06 0.07 0.08 0.09 0.1 0.12 0.13 0.15 0.17 0.19 0.21 0.24 0.26 0.29 0.32 0.34 0.37 0.4 0.43 0.47 0.5 0.53 0.56 0.59 0.62 0.65 0.68 0.71 0.73 0.76 0.78 0.8 0.83 0.84 0.86 0.88 0.89 0.91 0.92 0.93 0.94 0.95 0.96 0.96 0.97 0.97 0.98 0.98 0.99 0.99 0.99 0.99 0.99 1 1 1 1 1 1 1 1 1 1 1 1 1 1 1 1 1 1 1 1 1 1 1 1 1 1 1 1 1
0 0 0 0 0 0 0 0.01 0.01 0.01 0.01 0.01 0.02 0.02 0.02 0.03 0.04 0.04 0.05 0.06 0.07 0.08 0.09 0.11 0.12 0.14 0.16 0.18 0.2 0.22 0.25 0.27 0.3 0.33 0.36 0.39 0.42 0.45 0.48 0.51 0.54 0.58 0.61 0.64 0.67 0.69 0.72 0.75 0.77 0.8 0.82 0.84 0.86 0.87 0.89 0.9 0.92 0.93 0.94 0.95 0.96 0.96 0.97 0.97 0.98 0.98 0.99 0.99 0.99 0.99 0.99 1 1 1 1 1 1 1 1 1 1 1 1 1 1 1 1 1 1 1 1 1 1 1 1 1 1 1 1 1 1
0 0 0 0 0 0 0 0.01 0.01 0.01 0.01 0.01 0.02 0.02 0.03 0.03 0.04 0.04 0.05 0.06 0.07 0.08 0.1 0.11 0.13 0.14 0.16 0.18 0.21 0.23 0.26 0.28 0.31 0.34 0.37 0.4 0.43 0.46 0.5 0.53 0.56 0.59 0.62 0.65 0.68 0.71 0.74 0.76 0.79 0.81 0.83 0.85 0.87 0.89 0.9 0.91 0.93 0.94 0.95 0.95 0.96 0.97 0.97 0.98 0.98 0.99 0.99 0.99 0.99 0.99 0.99 1 1 1 1 1 1 1 1 1 1 1 1 1 1 1 1 1 1 1 1 1 1 1 1 1 1 1 1 1 1
0 0 0 0 0 0 0 0.01 0.01 0.01 0.01 0.01 0.02 0.02 0.03 0.03 0.04 0.05 0.05 0.06 0.07 0.09 0.1 0.12 0.13 0.15 0.17 0.19 0.22 0.24 0.27 0.29 0.32 0.35 0.38 0.41 0.45 0.48 0.51 0.54 0.58 0.61 0.64 0.67 0.7 0.73 0.75 0.78 0.8 0.82 0.84 0.86 0.88 0.9 0.91 0.92 0.93 0.94 0.95 0.96 0.97 0.97 0.98 0.98 0.98 0.99 0.99 0.99 0.99 0.99 1 1 1 1 1 1 1 1 1 1 1 1 1 1 1 1 1 1 1 1 1 1 1 1 1 1 1 1 1 1 1
0 0 0 0 0 0 0 0.01 0.01 0.01 0.01 0.02 0.02 0.02 0.03 0.03 0.04 0.05 0.06 0.07 0.08 0.09 0.1 0.12 0.14 0.16 0.18 0.2 0.22 0.25 0.28 0.31 0.33 0.37 0.4 0.43 0.46 0.5 0.53 0.56 0.59 0.63 0.66 0.69 0.72 0.74 0.77 0.79 0.82 0.84 0.86 0.88 0.89 0.91 0.92 0.93 0.94 0.95 0.96 0.97 0.97 0.98 0.98 0.98 0.99 0.99 0.99 0.99 0.99 1 1 1 1 1 1 1 1 1 1 1 1 1 1 1 1 1 1 1 1 1 1 1 1 1 1 1 1 1 1 1 1
0 0 0 0 0 0 0 0.01 0.01 0.01 0.01 0.02 0.02 0.02 0.03 0.03 0.04 0.05 0.06 0.07 0.08 0.09 0.11 0.13 0.14 0.16 0.19 0.21 0.23 0.26 0.29 0.32 0.35 0.38 0.41 0.45 0.48 0.51 0.55 0.58 0.61 0.64 0.67 0.7 0.73 0.76 0.78 0.81 0.83 0.85 0.87 0.89 0.9 0.92 0.93 0.94 0.95 0.96 0.96 0.97 0.98 0.98 0.98 0.99 0.99 0.99 0.99 0.99 1 1 1 1 1 1 1 1 1 1 1 1 1 1 1 1 1 1 1 1 1 1 1 1 1 1 1 1 1 1 1 1 1
0 0 0 0 0 0 0.01 0.01 0.01 0.01 0.01 0.02 0.02 0.02 0.03 0.04 0.04 0.05 0.06 0.07 0.08 0.1 0.11 0.13 0.15 0.17 0.19 0.22 0.24 0.27 0.3 0.33 0.36 0.39 0.43 0.46 0.5 0.53 0.56 0.6 0.63 0.66 0.69 0.72 0.75 0.78 0.8 0.82 0.84 0.86 0.88 0.9 0.91 0.92 0.94 0.95 0.95 0.96 0.97 0.97 0.98 0.98 0.99 0.99 0.99 0.99 0.99 1 1 1 1 1 1 1 1 1 1 1 1 1 1 1 1 1 1 1 1 1 1 1 1 1 1 1 1 1 1 1 1 1 1
0 0 0 0 0 0 0.01 0.01 0.01 0.01 0.01 0.02 0.02 0.02 0.03 0.04 0.04 0.05 0.06 0.07 0.09 0.1 0.12 0.14 0.16 0.18 0.2 0.23 0.25 0.28 0.31 0.34 0.38 0.41 0.44 0.48 0.51 0.55 0.58 0.61 0.65 0.68 0.71 0.74 0.77 0.79 0.81 0.84 0.86 0.88 0.89 0.91 0.92 0.93 0.94 0.95 0.96 0.97 0.97 0.98 0.98 0.99 0.99 0.99 0.99 0.99 1 1 1 1 1 1 1 1 1 1 1 1 1 1 1 1 1 1 1 1 1 1 1 1 1 1 1 1 1 1 1 1 1 1 1
0 0 0 0 0 0 0.01 0.01 0.01 0.01 0.01 0.02 0.02 0.03 0.03 0.04 0.05 0.06 0.07 0.08 0.09 0.11 0.12 0.14 0.16 0.19 0.21 0.24 0.26 0.29 0.33 0.36 0.39 0.42 0.46 0.49 0.53 0.56 0.6 0.63 0.66 0.7 0.73 0.75 0.78 0.81 0.83 0.85 0.87 0.89 0.9 0.92 0.93 0.94 0.95 0.96 0.97 0.97 0.98 0.98 0.99 0.99 0.99 0.99 0.99 1 1 1 1 1 1 1 1 1 1 1 1 1 1 1 1 1 1 1 1 1 1 1 1 1 1 1 1 1 1 1 1 1 1 1 1
0 0 0 0 0 0 0.01 0.01 0.01 0.01 0.01 0.02 0.02 0.03 0.03 0.04 0.05 0.06 0.07 0.08 0.1 0.11 0.13 0.15 0.17 0.19 0.22 0.25 0.28 0.31 0.34 0.37 0.41 0.44 0.48 0.51 0.55 0.58 0.62 0.65 0.68 0.71 0.74 0.77 0.8 0.82 0.84 0.86 0.88 0.9 0.91 0.93 0.94 0.95 0.96 0.97 0.97 0.98 0.98 0.98 0.99 0.99 0.99 0.99 1 1 1 1 1 1 1 1 1 1 1 1 1 1 1 1 1 1 1 1 1 1 1 1 1 1 1 1 1 1 1 1 1 1 1 1 1
0 0 0 0 0 0 0.01 0.01 0.01 0.01 0.01 0.02 0.02 0.03 0.03 0.04 0.05 0.06 0.07 0.09 0.1 0.12 0.14 0.16 0.18 0.2 0.23 0.26 0.29 0.32 0.35 0.39 0.42 0.46 0.49 0.53 0.57 0.6 0.64 0.67 0.7 0.73 0.76 0.79 0.81 0.84 0.86 0.88 0.89 0.91 0.92 0.94 0.95 0.96 0.96 0.97 0.98 0.98 0.98 0.99 0.99 0.99 0.99 1 1 1 1 1 1 1 1 1 1 1 1 1 1 1 1 1 1 1 1 1 1 1 1 1 1 1 1 1 1 1 1 1 1 1 1 1 1
0 0 0 0 0 0 0.01 0.01 0.01 0.01 0.01 0.02 0.02 0.03 0.04 0.04 0.05 0.06 0.08 0.09 0.1 0.12 0.14 0.16 0.19 0.21 0.24 0.27 0.3 0.33 0.37 0.4 0.44 0.48 0.51 0.55 0.58 0.62 0.65 0.69 0.72 0.75 0.78 0.8 0.83 0.85 0.87 0.89 0.91 0.92 0.93 0.94 0.95 0.96 0.97 0.97 0.98 0.98 0.99 0.99 0.99 0.99 1 1 1 1 1 1 1 1 1 1 1 1 1 1 1 1 1 1 1 1 1 1 1 1 1 1 1 1 1 1 1 1 1 1 1 1 1 1 1
0 0 0 0 0 0 0.01 0.01 0.01 0.01 0.02 0.02 0.02 0.03 0.04 0.05 0.05 0.07 0.08 0.09 0.11 0.13 0.15 0.17 0.2 0.22 0.25 0.28 0.31 0.35 0.38 0.42 0.46 0.49 0.53 0.57 0.6 0.64 0.67 0.71 0.74 0.77 0.79 0.82 0.84 0.86 0.88 0.9 0.92 0.93 0.94 0.95 0.96 0.97 0.97 0.98 0.98 0.99 0.99 0.99 0.99 1 1 1 1 1 1 1 1 1 1 1 1 1 1 1 1 1 1 1 1 1 1 1 1 1 1 1 1 1 1 1 1 1 1 1 1 1 1 1 1
0 0 0 0 0 0 0.01 0.01 0.01 0.01 0.02 0.02 0.03 0.03 0.04 0.05 0.06 0.07 0.08 0.1 0.11 0.13 0.16 0.18 0.21 0.23 0.26 0.3 0.33 0.36 0.4 0.44 0.47 0.51 0.55 0.59 0.62 0.66 0.69 0.73 0.76 0.78 0.81 0.84 0.86 0.88 0.9 0.91 0.93 0.94 0.95 0.96 0.97 0.97 0.98 0.98 0.99 0.99 0.99 0.99 1 1 1 1 1 1 1 1 1 1 1 1 1 1 1 1 1 1 1 1 1 1 1 1 1 1 1 1 1 1 1 1 1 1 1 1 1 1 1 1 1
0 0 0 0 0 0 0.01 0.01 0.01 0.01 0.02 0.02 0.03 0.03 0.04 0.05 0.06 0.07 0.09 0.1 0.12 0.14 0.16 0.19 0.22 0.24 0.28 0.31 0.34 0.38 0.42 0.45 0.49 0.53 0.57 0.61 0.64 0.68 0.71 0.74 0.77 0.8 0.83 0.85 0.87 0.89 0.91 0.92 0.94 0.95 0.96 0.96 0.97 0.98 0.98 0.99 0.99 0.99 0.99 1 1 1 1 1 1 1 1 1 1 1 1 1 1 1 1 1 1 1 1 1 1 1 1 1 1 1 1 1 1 1 1 1 1 1 1 1 1 1 1 1 1
0 0 0 0 0 0 0.01 0.01 0.01 0.01 0.02 0.02 0.03 0.03 0.04 0.05 0.06 0.08 0.09 0.11 0.13 0.15 0.17 0.2 0.23 0.26 0.29 0.32 0.36 0.4 0.43 0.47 0.51 0.55 0.59 0.63 0.66 0.7 0.73 0.76 0.79 0.82 0.84 0.87 0.89 0.9 0.92 0.93 0.94 0.95 0.96 0.97 0.98 0.98 0.99 0.99 0.99 0.99 0.99 1 1 1 1 1 1 1 1 1 1 1 1 1 1 1 1 1 1 1 1 1 1 1 1 1 1 1 1 1 1 1 1 1 1 1 1 1 1 1 1 1 1
0 0 0 0 0 0 0.01 0.01 0.01 0.01 0.02 0.02 0.03 0.04 0.04 0.05 0.07 0.08 0.09 0.11 0.13 0.16 0.18 0.21 0.24 0.27 0.3 0.34 0.38 0.41 0.45 0.49 0.53 0.57 0.61 0.65 0.68 0.72 0.75 0.78 0.81 0.84 0.86 0.88 0.9 0.91 0.93 0.94 0.95 0.96 0.97 0.98 0.98 0.98 0.99 0.99 0.99 0.99 1 1 1 1 1 1 1 1 1 1 1 1 1 1 1 1 1 1 1 1 1 1 1 1 1 1 1 1 1 1 1 1 1 1 1 1 1 1 1 1 1 1 1
0 0 0 0 0 0 0.01 0.01 0.01 0.01 0.02 0.02 0.03 0.04 0.05 0.06 0.07 0.08 0.1 0.12 0.14 0.16 0.19 0.22 0.25 0.28 0.32 0.35 0.39 0.43 0.47 0.51 0.55 0.59 0.63 0.67 0.7 0.74 0.77 0.8 0.83 0.85 0.87 0.89 0.91 0.93 0.94 0.95 0.96 0.97 0.97 0.98 0.98 0.99 0.99 0.99 0.99 1 1 1 1 1 1 1 1 1 1 1 1 1 1 1 1 1 1 1 1 1 1 1 1 1 1 1 1 1 1 1 1 1 1 1 1 1 1 1 1 1 1 1 1
0 0 0 0 0 0 0.01 0.01 0.01 0.01 0.02 0.02 0.03 0.04 0.05 0.06 0.07 0.09 0.1 0.12 0.15 0.17 0.2 0.23 0.26 0.3 0.33 0.37 0.41 0.45 0.49 0.53 0.57 0.61 0.65 0.69 0.72 0.76 0.79 0.82 0.84 0.87 0.89 0.91 0.92 0.94 0.95 0.96 0.97 0.97 0.98 0.98 0.99 0.99 0.99 0.99 1 1 1 1 1 1 1 1 1 1 1 1 1 1 1 1 1 1 1 1 1 1 1 1 1 1 1 1 1 1 1 1 1 1 1 1 1 1 1 1 1 1 1 1 1
0 0 0 0 0 0 0.01 0.01 0.01 0.02 0.02 0.03 0.03 0.04 0.05 0.06 0.08 0.09 0.11 0.13 0.16 0.18 0.21 0.24 0.28 0.31 0.35 0.39 0.43 0.47 0.51 0.55 0.59 0.63 0.67 0.71 0.74 0.78 0.81 0.83 0.86 0.88 0.9 0.92 0.93 0.94 0.96 0.96 0.97 0.98 0.98 0.99 0.99 0.99 0.99 1 1 1 1 1 1 1 1 1 1 1 1 1 1 1 1 1 1 1 1 1 1 1 1 1 1 1 1 1 1 1 1 1 1 1 1 1 1 1 1 1 1 1 1 1 1
0 0 0 0 0 0.01 0.01 0.01 0.01 0.02 0.02 0.03 0.03 0.04 0.05 0.07 0.08 0.1 0.12 0.14 0.16 0.19 0.22 0.25 0.29 0.33 0.37 0.41 0.45 0.49 0.53 0.58 0.62 0.66 0.69 0.73 0.76 0.8 0.82 0.85 0.87 0.89 0.91 0.93 0.94 0.95 0.96 0.97 0.98 0.98 0.99 0.99 0.99 0.99 1 1 1 1 1 1 1 1 1 1 1 1 1 1 1 1 1 1 1 1 1 1 1 1 1 1 1 1 1 1 1 1 1 1 1 1 1 1 1 1 1 1 1 1 1 1 1
0 0 0 0 0 0.01 0.01 0.01 0.01 0.02 0.02 0.03 0.04 0.04 0.06 0.07 0.08 0.1 0.12 0.15 0.17 0.2 0.23 0.27 0.3 0.34 0.38 0.43 0.47 0.51 0.56 0.6 0.64 0.68 0.72 0.75 0.78 0.81 0.84 0.87 0.89 0.91 0.92 0.94 0.95 0.96 0.97 0.98 0.98 0.99 0.99 0.99 0.99 1 1 1 1 1 1 1 1 1 1 1 1 1 1 1 1 1 1 1 1 1 1 1 1 1 1 1 1 1 1 1 1 1 1 1 1 1 1 1 1 1 1 1 1 1 1 1 1
0 0 0 0 0 0.01 0.01 0.01 0.01 0.02 0.02 0.03 0.04 0.05 0.06 0.07 0.09 0.11 0.13 0.15 0.18 0.21 0.25 0.28 0.32 0.36 0.4 0.45 0.49 0.53 0.58 0.62 0.66 0.7 0.74 0.77 0.8 0.83 0.86 0.88 0.9 0.92 0.94 0.95 0.96 0.97 0.97 0.98 0.99 0.99 0.99 0.99 1 1 1 1 1 1 1 1 1 1 1 1 1 1 1 1 1 1 1 1 1 1 1 1 1 1 1 1 1 1 1 1 1 1 1 1 1 1 1 1 1 1 1 1 1 1 1 1 1
0 0 0 0 0 0.01 0.01 0.01 0.01 0.02 0.02 0.03 0.04 0.05 0.06 0.08 0.09 0.11 0.14 0.16 0.19 0.23 0.26 0.3 0.34 0.38 0.42 0.47 0.51 0.56 0.6 0.64 0.68 0.72 0.76 0.79 0.82 0.85 0.88 0.9 0.92 0.93 0.95 0.96 0.97 0.97 0.98 0.98 0.99 0.99 0.99 1 1 1 1 1 1 1 1 1 1 1 1 1 1 1 1 1 1 1 1 1 1 1 1 1 1 1 1 1 1 1 1 1 1 1 1 1 1 1 1 1 1 1 1 1 1 1 1 1 1
0 0 0 0 0 0.01 0.01 0.01 0.01 0.02 0.02 0.03 0.04 0.05 0.07 0.08 0.1 0.12 0.15 0.17 0.2 0.24 0.27 0.31 0.36 0.4 0.44 0.49 0.53 0.58 0.62 0.67 0.71 0.75 0.78 0.81 0.84 0.87 0.89 0.91 0.93 0.94 0.95 0.96 0.97 0.98 0.98 0.99 0.99 0.99 1 1 1 1 1 1 1 1 1 1 1 1 1 1 1 1 1 1 1 1 1 1 1 1 1 1 1 1 1 1 1 1 1 1 1 1 1 1 1 1 1 1 1 1 1 1 1 1 1 1 1
0 0 0 0 0 0.01 0.01 0.01 0.01 0.02 0.03 0.03 0.04 0.05 0.07 0.09 0.11 0.13 0.15 0.18 0.22 0.25 0.29 0.33 0.37 0.42 0.47 0.51 0.56 0.6 0.65 0.69 0.73 0.77 0.8 0.83 0.86 0.88 0.91 0.92 0.94 0.95 0.96 0.97 0.98 0.98 0.99 0.99 0.99 1 1 1 1 1 1 1 1 1 1 1 1 1 1 1 1 1 1 1 1 1 1 1 1 1 1 1 1 1 1 1 1 1 1 1 1 1 1 1 1 1 1 1 1 1 1 1 1 1 1 1 1
0 0 0 0 0 0.01 0.01 0.01 0.02 0.02 0.03 0.04 0.05 0.06 0.07 0.09 0.11 0.14 0.16 0.19 0.23 0.27 0.31 0.35 0.39 0.44 0.49 0.54 0.58 0.63 0.67 0.71 0.75 0.79 0.82 0.85 0.88 0.9 0.92 0.94 0.95 0.96 0.97 0.98 0.98 0.99 0.99 0.99 1 1 1 1 1 1 1 1 1 1 1 1 1 1 1 1 1 1 1 1 1 1 1 1 1 1 1 1 1 1 1 1 1 1 1 1 1 1 1 1 1 1 1 1 1 1 1 1 1 1 1 1 1
0 0 0 0 0 0.01 0.01 0.01 0.02 0.02 0.03 0.04 0.05 0.06 0.08 0.1 0.12 0.14 0.17 0.21 0.24 0.28 0.32 0.37 0.42 0.46 0.51 0.56 0.61 0.65 0.7 0.74 0.78 0.81 0.84 0.87 0.89 0.91 0.93 0.95 0.96 0.97 0.98 0.98 0.99 0.99 0.99 0.99 1 1 1 1 1 1 1 1 1 1 1 1 1 1 1 1 1 1 1 1 1 1 1 1 1 1 1 1 1 1 1 1 1 1 1 1 1 1 1 1 1 1 1 1 1 1 1 1 1 1 1 1 1
0 0 0 0 0 0.01 0.01 0.01 0.02 0.02 0.03 0.04 0.05 0.06 0.08 0.1 0.13 0.15 0.18 0.22 0.26 0.3 0.34 0.39 0.44 0.49 0.54 0.59 0.63 0.68 0.72 0.76 0.8 0.83 0.86 0.89 0.91 0.93 0.94 0.96 0.97 0.97 0.98 0.99 0.99 0.99 0.99 1 1 1 1 1 1 1 1 1 1 1 1 1 1 1 1 1 1 1 1 1 1 1 1 1 1 1 1 1 1 1 1 1 1 1 1 1 1 1 1 1 1 1 1 1 1 1 1 1 1 1 1 1 1
0 0 0 0 0 0.01 0.01 0.01 0.02 0.02 0.03 0.04 0.05 0.07 0.09 0.11 0.13 0.16 0.2 0.23 0.27 0.32 0.36 0.41 0.46 0.51 0.56 0.61 0.66 0.7 0.75 0.78 0.82 0.85 0.88 0.9 0.92 0.94 0.95 0.96 0.97 0.98 0.99 0.99 0.99 0.99 1 1 1 1 1 1 1 1 1 1 1 1 1 1 1 1 1 1 1 1 1 1 1 1 1 1 1 1 1 1 1 1 1 1 1 1 1 1 1 1 1 1 1 1 1 1 1 1 1 1 1 1 1 1 1
0 0 0 0 0 0.01 0.01 0.01 0.02 0.02 0.03 0.04 0.06 0.07 0.09 0.12 0.14 0.17 0.21 0.25 0.29 0.34 0.39 0.44 0.49 0.54 0.59 0.64 0.68 0.73 0.77 0.81 0.84 0.87 0.9 0.92 0.93 0.95 0.96 0.97 0.98 0.98 0.99 0.99 0.99 1 1 1 1 1 1 1 1 1 1 1 1 1 1 1 1 1 1 1 1 1 1 1 1 1 1 1 1 1 1 1 1 1 1 1 1 1 1 1 1 1 1 1 1 1 1 1 1 1 1 1 1 1 1 1 1
0 0 0 0 0 0.01 0.01 0.01 0.02 0.03 0.03 0.05 0.06 0.08 0.1 0.12 0.15 0.19 0.22 0.26 0.31 0.36 0.41 0.46 0.51 0.56 0.62 0.66 0.71 0.75 0.79 0.83 0.86 0.89 0.91 0.93 0.95 0.96 0.97 0.98 0.98 0.99 0.99 0.99 1 1 1 1 1 1 1 1 1 1 1 1 1 1 1 1 1 1 1 1 1 1 1 1 1 1 1 1 1 1 1 1 1 1 1 1 1 1 1 1 1 1 1 1 1 1 1 1 1 1 1 1 1 1 1 1 1
0 0 0 0 0 0.01 0.01 0.01 0.02 0.03 0.04 0.05 0.06 0.08 0.11 0.13 0.16 0.2 0.24 0.28 0.33 0.38 0.43 0.49 0.54 0.59 0.64 0.69 0.74 0.78 0.82 0.85 0.88 0.9 0.93 0.94 0.96 0.97 0.98 0.98 0.99 0.99 0.99 1 1 1 1 1 1 1 1 1 1 1 1 1 1 1 1 1 1 1 1 1 1 1 1 1 1 1 1 1 1 1 1 1 1 1 1 1 1 1 1 1 1 1 1 1 1 1 1 1 1 1 1 1 1 1 1 1 1
0 0 0 0 0 0.01 0.01 0.01 0.02 0.03 0.04 0.05 0.07 0.09 0.11 0.14 0.18 0.21 0.26 0.3 0.35 0.4 0.46 0.51 0.57 0.62 0.67 0.72 0.76 0.8 0.84 0.87 0.9 0.92 0.94 0.95 0.97 0.97 0.98 0.99 0.99 0.99 1 1 1 1 1 1 1 1 1 1 1 1 1 1 1 1 1 1 1 1 1 1 1 1 1 1 1 1 1 1 1 1 1 1 1 1 1 1 1 1 1 1 1 1 1 1 1 1 1 1 1 1 1 1 1 1 1 1 1
0 0 0 0 0 0.01 0.01 0.02 0.02 0.03 0.04 0.06 0.07 0.1 0.12 0.15 0.19 0.23 0.27 0.32 0.37 0.43 0.48 0.54 0.6 0.65 0.7 0.75 0.79 0.83 0.86 0.89 0.91 0.93 0.95 0.96 0.97 0.98 0.99 0.99 0.99 1 1 1 1 1 1 1 1 1 1 1 1 1 1 1 1 1 1 1 1 1 1 1 1 1 1 1 1 1 1 1 1 1 1 1 1 1 1 1 1 1 1 1 1 1 1 1 1 1 1 1 1 1 1 1 1 1 1 1 1
0 0 0 0 0.01 0.01 0.01 0.02 0.02 0.03 0.04 0.06 0.08 0.1 0.13 0.16 0.2 0.24 0.29 0.34 0.4 0.45 0.51 0.57 0.63 0.68 0.73 0.77 0.81 0.85 0.88 0.91 0.93 0.95 0.96 0.97 0.98 0.99 0.99 0.99 1 1 1 1 1 1 1 1 1 1 1 1 1 1 1 1 1 1 1 1 1 1 1 1 1 1 1 1 1 1 1 1 1 1 1 1 1 1 1 1 1 1 1 1 1 1 1 1 1 1 1 1 1 1 1 1 1 1 1 1 1
0 0 0 0 0.01 0.01 0.01 0.02 0.02 0.03 0.05 0.06 0.08 0.11 0.14 0.18 0.22 0.26 0.31 0.37 0.42 0.48 0.54 0.6 0.66 0.71 0.76 0.8 0.84 0.87 0.9 0.92 0.94 0.96 0.97 0.98 0.99 0.99 0.99 1 1 1 1 1 1 1 1 1 1 1 1 1 1 1 1 1 1 1 1 1 1 1 1 1 1 1 1 1 1 1 1 1 1 1 1 1 1 1 1 1 1 1 1 1 1 1 1 1 1 1 1 1 1 1 1 1 1 1 1 1 1
0 0 0 0 0.01 0.01 0.01 0.02 0.03 0.04 0.05 0.07 0.09 0.12 0.15 0.19 0.23 0.28 0.34 0.39 0.45 0.51 0.57 0.63 0.69 0.74 0.78 0.83 0.86 0.89 0.92 0.94 0.96 0.97 0.98 0.98 0.99 0.99 1 1 1 1 1 1 1 1 1 1 1 1 1 1 1 1 1 1 1 1 1 1 1 1 1 1 1 1 1 1 1 1 1 1 1 1 1 1 1 1 1 1 1 1 1 1 1 1 1 1 1 1 1 1 1 1 1 1 1 1 1 1 1
0 0 0 0 0.01 0.01 0.01 0.02 0.03 0.04 0.05 0.07 0.1 0.13 0.16 0.2 0.25 0.3 0.36 0.42 0.48 0.54 0.6 0.66 0.72 0.77 0.81 0.85 0.88 0.91 0.93 0.95 0.97 0.98 0.98 0.99 0.99 1 1 1 1 1 1 1 1 1 1 1 1 1 1 1 1 1 1 1 1 1 1 1 1 1 1 1 1 1 1 1 1 1 1 1 1 1 1 1 1 1 1 1 1 1 1 1 1 1 1 1 1 1 1 1 1 1 1 1 1 1 1 1 1
0 0 0 0 0.01 0.01 0.01 0.02 0.03 0.04 0.06 0.08 0.11 0.14 0.18 0.22 0.27 0.33 0.39 0.45 0.51 0.58 0.64 0.69 0.75 0.8 0.84 0.87 0.9 0.93 0.95 0.96 0.97 0.98 0.99 0.99 1 1 1 1 1 1 1 1 1 1 1 1 1 1 1 1 1 1 1 1 1 1 1 1 1 1 1 1 1 1 1 1 1 1 1 1 1 1 1 1 1 1 1 1 1 1 1 1 1 1 1 1 1 1 1 1 1 1 1 1 1 1 1 1 1
0 0 0 0 0.01 0.01 0.01 0.02 0.03 0.05 0.06 0.09 0.12 0.15 0.19 0.24 0.29 0.35 0.41 0.48 0.54 0.61 0.67 0.73 0.78 0.82 0.86 0.9 0.92 0.94 0.96 0.97 0.98 0.99 0.99 0.99 1 1 1 1 1 1 1 1 1 1 1 1 1 1 1 1 1 1 1 1 1 1 1 1 1 1 1 1 1 1 1 1 1 1 1 1 1 1 1 1 1 1 1 1 1 1 1 1 1 1 1 1 1 1 1 1 1 1 1 1 1 1 1 1 1
0 0 0 0 0.01 0.01 0.02 0.02 0.03 0.05 0.07 0.09 0.13 0.16 0.21 0.26 0.32 0.38 0.45 0.51 0.58 0.64 0.7 0.76 0.81 0.85 0.89 0.92 0.94 0.96 0.97 0.98 0.99 0.99 0.99 1 1 1 1 1 1 1 1 1 1 1 1 1 1 1 1 1 1 1 1 1 1 1 1 1 1 1 1 1 1 1 1 1 1 1 1 1 1 1 1 1 1 1 1 1 1 1 1 1 1 1 1 1 1 1 1 1 1 1 1 1 1 1 1 1 1
0 0 0 0 0.01 0.01 0.02 0.02 0.04 0.05 0.07 0.1 0.14 0.18 0.23 0.28 0.34 0.41 0.48 0.55 0.61 0.68 0.74 0.79 0.84 0.88 0.91 0.93 0.95 0.97 0.98 0.99 0.99 0.99 1 1 1 1 1 1 1 1 1 1 1 1 1 1 1 1 1 1 1 1 1 1 1 1 1 1 1 1 1 1 1 1 1 1 1 1 1 1 1 1 1 1 1 1 1 1 1 1 1 1 1 1 1 1 1 1 1 1 1 1 1 1 1 1 1 1 1
0 0 0 0 0.01 0.01 0.02 0.03 0.04 0.06 0.08 0.11 0.15 0.19 0.25 0.31 0.37 0.44 0.51 0.58 0.65 0.71 0.77 0.82 0.86 0.9 0.93 0.95 0.97 0.98 0.98 0.99 0.99 1 1 1 1 1 1 1 1 1 1 1 1 1 1 1 1 1 1 1 1 1 1 1 1 1 1 1 1 1 1 1 1 1 1 1 1 1 1 1 1 1 1 1 1 1 1 1 1 1 1 1 1 1 1 1 1 1 1 1 1 1 1 1 1 1 1 1 1
0 0 0 0 0.01 0.01 0.02 0.03 0.04 0.06 0.09 0.12 0.16 0.21 0.27 0.33 0.4 0.48 0.55 0.62 0.69 0.75 0.8 0.85 0.89 0.92 0.94 0.96 0.97 0.98 0.99 0.99 1 1 1 1 1 1 1 1 1 1 1 1 1 1 1 1 1 1 1 1 1 1 1 1 1 1 1 1 1 1 1 1 1 1 1 1 1 1 1 1 1 1 1 1 1 1 1 1 1 1 1 1 1 1 1 1 1 1 1 1 1 1 1 1 1 1 1 1 1
0 0 0 0 0.01 0.01 0.02 0.03 0.05 0.07 0.1 0.13 0.18 0.23 0.3 0.36 0.44 0.51 0.59 0.66 0.73 0.78 0.84 0.88 0.91 0.94 0.96 0.97 0.98 0.99 0.99 1 1 1 1 1 1 1 1 1 1 1 1 1 1 1 1 1 1 1 1 1 1 1 1 1 1 1 1 1 1 1 1 1 1 1 1 1 1 1 1 1 1 1 1 1 1 1 1 1 1 1 1 1 1 1 1 1 1 1 1 1 1 1 1 1 1 1 1 1 1
0 0 0 0 0.01 0.01 0.02 0.03 0.05 0.08 0.11 0.15 0.2 0.26 0.32 0.4 0.47 0.55 0.63 0.7 0.76 0.82 0.87 0.9 0.93 0.95 0.97 0.98 0.99 0.99 1 1 1 1 1 1 1 1 1 1 1 1 1 1 1 1 1 1 1 1 1 1 1 1 1 1 1 1 1 1 1 1 1 1 1 1 1 1 1 1 1 1 1 1 1 1 1 1 1 1 1 1 1 1 1 1 1 1 1 1 1 1 1 1 1 1 1 1 1 1 1
0 0 0 0 0.01 0.01 0.02 0.04 0.06 0.08 0.12 0.16 0.22 0.28 0.35 0.43 0.51 0.59 0.67 0.74 0.8 0.85 0.89 0.93 0.95 0.97 0.98 0.99 0.99 1 1 1 1 1 1 1 1 1 1 1 1 1 1 1 1 1 1 1 1 1 1 1 1 1 1 1 1 1 1 1 1 1 1 1 1 1 1 1 1 1 1 1 1 1 1 1 1 1 1 1 1 1 1 1 1 1 1 1 1 1 1 1 1 1 1 1 1 1 1 1 1
0 0 0 0 0.01 0.02 0.03 0.04 0.06 0.09 0.13 0.18 0.24 0.31 0.39 0.47 0.55 0.63 0.71 0.78 0.83 0.88 0.92 0.94 0.96 0.98 0.99 0.99 1 1 1 1 1 1 1 1 1 1 1 1 1 1 1 1 1 1 1 1 1 1 1 1 1 1 1 1 1 1 1 1 1 1 1 1 1 1 1 1 1 1 1 1 1 1 1 1 1 1 1 1 1 1 1 1 1 1 1 1 1 1 1 1 1 1 1 1 1 1 1 1 1
0 0 0 0.01 0.01 0.02 0.03 0.04 0.07 0.1 0.15 0.2 0.27 0.34 0.43 0.51 0.6 0.68 0.75 0.81 0.87 0.91 0.94 0.96 0.98 0.99 0.99 1 1 1 1 1 1 1 1 1 1 1 1 1 1 1 1 1 1 1 1 1 1 1 1 1 1 1 1 1 1 1 1 1 1 1 1 1 1 1 1 1 1 1 1 1 1 1 1 1 1 1 1 1 1 1 1 1 1 1 1 1 1 1 1 1 1 1 1 1 1 1 1 1 1
0 0 0 0.01 0.01 0.02 0.03 0.05 0.08 0.11 0.16 0.23 0.3 0.38 0.47 0.56 0.64 0.72 0.79 0.85 0.9 0.93 0.96 0.97 0.98 0.99 1 1 1 1 1 1 1 1 1 1 1 1 1 1 1 1 1 1 1 1 1 1 1 1 1 1 1 1 1 1 1 1 1 1 1 1 1 1 1 1 1 1 1 1 1 1 1 1 1 1 1 1 1 1 1 1 1 1 1 1 1 1 1 1 1 1 1 1 1 1 1 1 1 1 1
0 0 0 0.01 0.01 0.02 0.03 0.05 0.09 0.13 0.18 0.25 0.33 0.42 0.51 0.6 0.69 0.77 0.83 0.88 0.92 0.95 0.97 0.98 0.99 1 1 1 1 1 1 1 1 1 1 1 1 1 1 1 1 1 1 1 1 1 1 1 1 1 1 1 1 1 1 1 1 1 1 1 1 1 1 1 1 1 1 1 1 1 1 1 1 1 1 1 1 1 1 1 1 1 1 1 1 1 1 1 1 1 1 1 1 1 1 1 1 1 1 1 1
0 0 0 0.01 0.01 0.02 0.04 0.06 0.1 0.14 0.21 0.28 0.37 0.46 0.56 0.65 0.74 0.81 0.87 0.91 0.95 0.97 0.98 0.99 0.99 1 1 1 1 1 1 1 1 1 1 1 1 1 1 1 1 1 1 1 1 1 1 1 1 1 1 1 1 1 1 1 1 1 1 1 1 1 1 1 1 1 1 1 1 1 1 1 1 1 1 1 1 1 1 1 1 1 1 1 1 1 1 1 1 1 1 1 1 1 1 1 1 1 1 1 1
0 0 0 0.01 0.01 0.02 0.04 0.07 0.11 0.16 0.23 0.32 0.41 0.51 0.61 0.7 0.78 0.85 0.9 0.94 0.96 0.98 0.99 0.99 1 1 1 1 1 1 1 1 1 1 1 1 1 1 1 1 1 1 1 1 1 1 1 1 1 1 1 1 1 1 1 1 1 1 1 1 1 1 1 1 1 1 1 1 1 1 1 1 1 1 1 1 1 1 1 1 1 1 1 1 1 1 1 1 1 1 1 1 1 1 1 1 1 1 1 1 1
0 0 0 0.01 0.01 0.03 0.05 0.08 0.12 0.19 0.26 0.36 0.46 0.56 0.66 0.75 0.83 0.89 0.93 0.96 0.98 0.99 0.99 1 1 1 1 1 1 1 1 1 1 1 1 1 1 1 1 1 1 1 1 1 1 1 1 1 1 1 1 1 1 1 1 1 1 1 1 1 1 1 1 1 1 1 1 1 1 1 1 1 1 1 1 1 1 1 1 1 1 1 1 1 1 1 1 1 1 1 1 1 1 1 1 1 1 1 1 1 1
0 0 0 0.01 0.01 0.03 0.05 0.09 0.14 0.21 0.3 0.4 0.51 0.62 0.72 0.8 0.87 0.92 0.95 0.97 0.99 0.99 1 1 1 1 1 1 1 1 1 1 1 1 1 1 1 1 1 1 1 1 1 1 1 1 1 1 1 1 1 1 1 1 1 1 1 1 1 1 1 1 1 1 1 1 1 1 1 1 1 1 1 1 1 1 1 1 1 1 1 1 1 1 1 1 1 1 1 1 1 1 1 1 1 1 1 1 1 1 1
0 0 0 0.01 0.02 0.03 0.06 0.1 0.16 0.24 0.34 0.45 0.57 0.68 0.77 0.85 0.91 0.95 0.97 0.99 0.99 1 1 1 1 1 1 1 1 1 1 1 1 1 1 1 1 1 1 1 1 1 1 1 1 1 1 1 1 1 1 1 1 1 1 1 1 1 1 1 1 1 1 1 1 1 1 1 1 1 1 1 1 1 1 1 1 1 1 1 1 1 1 1 1 1 1 1 1 1 1 1 1 1 1 1 1 1 1 1 1
0 0 0 0.01 0.02 0.04 0.07 0.12 0.19 0.28 0.39 0.51 0.63 0.74 0.83 0.89 0.94 0.97 0.98 0.99 1 1 1 1 1 1 1 1 1 1 1 1 1 1 1 1 1 1 1 1 1 1 1 1 1 1 1 1 1 1 1 1 1 1 1 1 1 1 1 1 1 1 1 1 1 1 1 1 1 1 1 1 1 1 1 1 1 1 1 1 1 1 1 1 1 1 1 1 1 1 1 1 1 1 1 1 1 1 1 1 1
0 0 0 0.01 0.02 0.04 0.08 0.14 0.22 0.33 0.45 0.58 0.69 0.8 0.87 0.93 0.96 0.98 0.99 1 1 1 1 1 1 1 1 1 1 1 1 1 1 1 1 1 1 1 1 1 1 1 1 1 1 1 1 1 1 1 1 1 1 1 1 1 1 1 1 1 1 1 1 1 1 1 1 1 1 1 1 1 1 1 1 1 1 1 1 1 1 1 1 1 1 1 1 1 1 1 1 1 1 1 1 1 1 1 1 1 1
0 0 0 0.01 0.02 0.05 0.09 0.16 0.26 0.38 0.51 0.64 0.76 0.85 0.92 0.96 0.98 0.99 1 1 1 1 1 1 1 1 1 1 1 1 1 1 1 1 1 1 1 1 1 1 1 1 1 1 1 1 1 1 1 1 1 1 1 1 1 1 1 1 1 1 1 1 1 1 1 1 1 1 1 1 1 1 1 1 1 1 1 1 1 1 1 1 1 1 1 1 1 1 1 1 1 1 1 1 1 1 1 1 1 1 1
0 0 0 0.01 0.03 0.06 0.11 0.19 0.31 0.44 0.58 0.71 0.82 0.9 0.95 0.98 0.99 1 1 1 1 1 1 1 1 1 1 1 1 1 1 1 1 1 1 1 1 1 1 1 1 1 1 1 1 1 1 1 1 1 1 1 1 1 1 1 1 1 1 1 1 1 1 1 1 1 1 1 1 1 1 1 1 1 1 1 1 1 1 1 1 1 1 1 1 1 1 1 1 1 1 1 1 1 1 1 1 1 1 1 1
0 0 0 0.01 0.03 0.07 0.13 0.23 0.36 0.51 0.66 0.78 0.88 0.94 0.97 0.99 1 1 1 1 1 1 1 1 1 1 1 1 1 1 1 1 1 1 1 1 1 1 1 1 1 1 1 1 1 1 1 1 1 1 1 1 1 1 1 1 1 1 1 1 1 1 1 1 1 1 1 1 1 1 1 1 1 1 1 1 1 1 1 1 1 1 1 1 1 1 1 1 1 1 1 1 1 1 1 1 1 1 1 1 1
0 0 0 0.01 0.04 0.08 0.16 0.28 0.43 0.59 0.74 0.85 0.93 0.97 0.99 1 1 1 1 1 1 1 1 1 1 1 1 1 1 1 1 1 1 1 1 1 1 1 1 1 1 1 1 1 1 1 1 1 1 1 1 1 1 1 1 1 1 1 1 1 1 1 1 1 1 1 1 1 1 1 1 1 1 1 1 1 1 1 1 1 1 1 1 1 1 1 1 1 1 1 1 1 1 1 1 1 1 1 1 1 1
0 0 0.01 0.02 0.04 0.1 0.2 0.34 0.51 0.68 0.81 0.91 0.96 0.99 1 1 1 1 1 1 1 1 1 1 1 1 1 1 1 1 1 1 1 1 1 1 1 1 1 1 1 1 1 1 1 1 1 1 1 1 1 1 1 1 1 1 1 1 1 1 1 1 1 1 1 1 1 1 1 1 1 1 1 1 1 1 1 1 1 1 1 1 1 1 1 1 1 1 1 1 1 1 1 1 1 1 1 1 1 1 1
0 0 0.01 0.02 0.05 0.13 0.25 0.42 0.6 0.77 0.88 0.95 0.98 1 1 1 1 1 1 1 1 1 1 1 1 1 1 1 1 1 1 1 1 1 1 1 1 1 1 1 1 1 1 1 1 1 1 1 1 1 1 1 1 1 1 1 1 1 1 1 1 1 1 1 1 1 1 1 1 1 1 1 1 1 1 1 1 1 1 1 1 1 1 1 1 1 1 1 1 1 1 1 1 1 1 1 1 1 1 1 1
0 0 0.01 0.02 0.07 0.16 0.32 0.51 0.7 0.85 0.94 0.98 0.99 1 1 1 1 1 1 1 1 1 1 1 1 1 1 1 1 1 1 1 1 1 1 1 1 1 1 1 1 1 1 1 1 1 1 1 1 1 1 1 1 1 1 1 1 1 1 1 1 1 1 1 1 1 1 1 1 1 1 1 1 1 1 1 1 1 1 1 1 1 1 1 1 1 1 1 1 1 1 1 1 1 1 1 1 1 1 1 1
0 0 0.01 0.03 0.09 0.21 0.4 0.62 0.8 0.92 0.97 0.99 1 1 1 1 1 1 1 1 1 1 1 1 1 1 1 1 1 1 1 1 1 1 1 1 1 1 1 1 1 1 1 1 1 1 1 1 1 1 1 1 1 1 1 1 1 1 1 1 1 1 1 1 1 1 1 1 1 1 1 1 1 1 1 1 1 1 1 1 1 1 1 1 1 1 1 1 1 1 1 1 1 1 1 1 1 1 1 1 1
0 0 0.01 0.04 0.12 0.28 0.51 0.74 0.89 0.97 0.99 1 1 1 1 1 1 1 1 1 1 1 1 1 1 1 1 1 1 1 1 1 1 1 1 1 1 1 1 1 1 1 1 1 1 1 1 1 1 1 1 1 1 1 1 1 1 1 1 1 1 1 1 1 1 1 1 1 1 1 1 1 1 1 1 1 1 1 1 1 1 1 1 1 1 1 1 1 1 1 1 1 1 1 1 1 1 1 1 1 1
0 0 0.01 0.05 0.16 0.38 0.64 0.85 0.96 0.99 1 1 1 1 1 1 1 1 1 1 1 1 1 1 1 1 1 1 1 1 1 1 1 1 1 1 1 1 1 1 1 1 1 1 1 1 1 1 1 1 1 1 1 1 1 1 1 1 1 1 1 1 1 1 1 1 1 1 1 1 1 1 1 1 1 1 1 1 1 1 1 1 1 1 1 1 1 1 1 1 1 1 1 1 1 1 1 1 1 1 1
0 0 0.01 0.07 0.23 0.51 0.78 0.94 0.99 1 1 1 1 1 1 1 1 1 1 1 1 1 1 1 1 1 1 1 1 1 1 1 1 1 1 1 1 1 1 1 1 1 1 1 1 1 1 1 1 1 1 1 1 1 1 1 1 1 1 1 1 1 1 1 1 1 1 1 1 1 1 1 1 1 1 1 1 1 1 1 1 1 1 1 1 1 1 1 1 1 1 1 1 1 1 1 1 1 1 1 1
0 0 0.02 0.1 0.34 0.68 0.91 0.99 1 1 1 1 1 1 1 1 1 1 1 1 1 1 1 1 1 1 1 1 1 1 1 1 1 1 1 1 1 1 1 1 1 1 1 1 1 1 1 1 1 1 1 1 1 1 1 1 1 1 1 1 1 1 1 1 1 1 1 1 1 1 1 1 1 1 1 1 1 1 1 1 1 1 1 1 1 1 1 1 1 1 1 1 1 1 1 1 1 1 1 1 1
0 0 0.02 0.16 0.51 0.85 0.98 1 1 1 1 1 1 1 1 1 1 1 1 1 1 1 1 1 1 1 1 1 1 1 1 1 1 1 1 1 1 1 1 1 1 1 1 1 1 1 1 1 1 1 1 1 1 1 1 1 1 1 1 1 1 1 1 1 1 1 1 1 1 1 1 1 1 1 1 1 1 1 1 1 1 1 1 1 1 1 1 1 1 1 1 1 1 1 1 1 1 1 1 1 1
0 0 0.04 0.28 0.74 0.97 1 1 1 1 1 1 1 1 1 1 1 1 1 1 1 1 1 1 1 1 1 1 1 1 1 1 1 1 1 1 1 1 1 1 1 1 1 1 1 1 1 1 1 1 1 1 1 1 1 1 1 1 1 1 1 1 1 1 1 1 1 1 1 1 1 1 1 1 1 1 1 1 1 1 1 1 1 1 1 1 1 1 1 1 1 1 1 1 1 1 1 1 1 1 1
0 0 0.07 0.51 0.94 1 1 1 1 1 1 1 1 1 1 1 1 1 1 1 1 1 1 1 1 1 1 1 1 1 1 1 1 1 1 1 1 1 1 1 1 1 1 1 1 1 1 1 1 1 1 1 1 1 1 1 1 1 1 1 1 1 1 1 1 1 1 1 1 1 1 1 1 1 1 1 1 1 1 1 1 1 1 1 1 1 1 1 1 1 1 1 1 1 1 1 1 1 1 1 1
0 0 0.16 0.85 1 1 1 1 1 1 1 1 1 1 1 1 1 1 1 1 1 1 1 1 1 1 1 1 1 1 1 1 1 1 1 1 1 1 1 1 1 1 1 1 1 1 1 1 1 1 1 1 1 1 1 1 1 1 1 1 1 1 1 1 1 1 1 1 1 1 1 1 1 1 1 1 1 1 1 1 1 1 1 1 1 1 1 1 1 1 1 1 1 1 1 1 1 1 1 1 1
0 0 0.51 1 1 1 1 1 1 1 1 1 1 1 1 1 1 1 1 1 1 1 1 1 1 1 1 1 1 1 1 1 1 1 1 1 1 1 1 1 1 1 1 1 1 1 1 1 1 1 1 1 1 1 1 1 1 1 1 1 1 1 1 1 1 1 1 1 1 1 1 1 1 1 1 1 1 1 1 1 1 1 1 1 1 1 1 1 1 1 1 1 1 1 1 1 1 1 1 1 1
0 0 1 1 1 1 1 1 1 1 1 1 1 1 1 1 1 1 1 1 1 1 1 1 1 1 1 1 1 1 1 1 1 1 1 1 1 1 1 1 1 1 1 1 1 1 1 1 1 1 1 1 1 1 1 1 1 1 1 1 1 1 1 1 1 1 1 1 1 1 1 1 1 1 1 1 1 1 1 1 1 1 1 1 1 1 1 1 1 1 1 1 1 1 1 1 1 1 1 1 1
0 1 1 1 1 1 1 1 1 1 1 1 1 1 1 1 1 1 1 1 1 1 1 1 1 1 1 1 1 1 1 1 1 1 1 1 1 1 1 1 1 1 1 1 1 1 1 1 1 1 1 1 1 1 1 1 1 1 1 1 1 1 1 1 1 1 1 1 1 1 1 1 1 1 1 1 1 1 1 1 1 1 1 1 1 1 1 1 1 1 1 1 1 1 1 1 1 1 1 1 1
0 0 0 0 0 0 0 0 0 0.01 0.01 0.01 0.01 0.01 0.01 0.01 0.02 0.02 0.02 0.03 0.03 0.03 0.04 0.04 0.05 0.06 0.06 0.07 0.08 0.09 0.1 0.11 0.12 0.14 0.15 0.16 0.18 0.2 0.21 0.23 0.25 0.27 0.29 0.31 0.33 0.36 0.38 0.4 0.43 0.45 0.48 0.5 0.52 0.55 0.57 0.6 0.62 0.64 0.67 0.69 0.71 0.73 0.75 0.77 0.79 0.8 0.82 0.84 0.85 0.86 0.88 0.89 0.9 0.91 0.92 0.93 0.94 0.94 0.95 0.96 0.96 0.97 0.97 0.97 0.98 0.98 0.98 0.99 0.99 0.99 0.99 0.99 0.99 0.99 1 1 1 1 1 1 1
0 0 0 0 0 0 0 0 0 0.01 0.01 0.01 0.01 0.01 0.01 0.01 0.02 0.02 0.02 0.03 0.03 0.03 0.04 0.04 0.05 0.06 0.06 0.07 0.08 0.09 0.1 0.11 0.13 0.14 0.15 0.17 0.18 0.2 0.22 0.24 0.26 0.28 0.3 0.32 0.34 0.37 0.39 0.41 0.44 0.46 0.49 0.51 0.54 0.56 0.59 0.61 0.63 0.66 0.68 0.7 0.72 0.74 0.76 0.78 0.8 0.81 0.83 0.85 0.86 0.87 0.89 0.9 0.91 0.92 0.93 0.94 0.94 0.95 0.96 0.96 0.97 0.97 0.97 0.98 0.98 0.98 0.99 0.99 0.99 0.99 0.99 0.99 0.99 1 1 1 1 1 1 1 1
0 0 0 0 0 0 0 0 0 0.01 0.01 0.01 0.01 0.01 0.01 0.01 0.02 0.02 0.02 0.03 0.03 0.03 0.04 0.05 0.05 0.06 0.07 0.08 0.08 0.09 0.11 0.12 0.13 0.14 0.16 0.17 0.19 0.21 0.23 0.25 0.27 0.29 0.31 0.33 0.35 0.38 0.4 0.43 0.45 0.47 0.5 0.52 0.55 0.57 0.6 0.62 0.65 0.67 0.69 0.71 0.73 0.75 0.77 0.79 0.81 0.83 0.84 0.86 0.87 0.88 0.89 0.91 0.92 0.92 0.93 0.94 0.95 0.95 0.96 0.96 0.97 0.97 0.98 0.98 0.98 0.99 0.99 0.99 0.99 0.99 0.99 0.99 1 1 1 1 1 1 1 1 1
0 0 0 0 0 0 0 0 0 0.01 0.01 0.01 0.01 0.01 0.01 0.01 0.02 0.02 0.02 0.03 0.03 0.04 0.04 0.05 0.05 0.06 0.07 0.08 0.09 0.1 0.11 0.12 0.13 0.15 0.16 0.18 0.2 0.21 0.23 0.25 0.27 0.3 0.32 0.34 0.36 0.39 0.41 0.44 0.46 0.49 0.51 0.54 0.56 0.59 0.61 0.64 0.66 0.68 0.7 0.72 0.75 0.77 0.78 0.8 0.82 0.84 0.85 0.86 0.88 0.89 0.9 0.91 0.92 0.93 0.94 0.95 0.95 0.96 0.96 0.97 0.97 0.98 0.98 0.98 0.99 0.99 0.99 0.99 0.99 0.99 0.99 1 1 1 1 1 1 1 1 1 1
0 0 0 0 0 0 0 0 0 0.01 0.01 0.01 0.01 0.01 0.01 0.01 0.02 0.02 0.02 0.03 0.03 0.04 0.04 0.05 0.06 0.06 0.07 0.08 0.09 0.1 0.11 0.12 0.14 0.15 0.17 0.19 0.2 0.22 0.24 0.26 0.28 0.3 0.33 0.35 0.37 0.4 0.42 0.45 0.47 0.5 0.52 0.55 0.57 0.6 0.62 0.65 0.67 0.69 0.72 0.74 0.76 0.78 0.8 0.81 0.83 0.85 0.86 0.87 0.89 0.9 0.91 0.92 0.93 0.94 0.94 0.95 0.96 0.96 0.97 0.97 0.98 0.98 0.98 0.98 0.99 0.99 0.99 0.99 0.99 0.99 1 1 1 1 1 1 1 1 1 1 1
0 0 0 0 0 0 0 0 0 0.01 0.01 0.01 0.01 0.01 0.01 0.02 0.02 0.02 0.02 0.03 0.03 0.04 0.04 0.05 0.06 0.06 0.07 0.08 0.09 0.1 0.12 0.13 0.14 0.16 0.17 0.19 0.21 0.23 0.25 0.27 0.29 0.31 0.34 0.36 0.38 0.41 0.43 0.46 0.49 0.51 0.54 0.56 0.59 0.61 0.64 0.66 0.68 0.71 0.73 0.75 0.77 0.79 0.81 0.82 0.84 0.86 0.87 0.88 0.89 0.91 0.92 0.93 0.93 0.94 0.95 0.96 0.96 0.97 0.97 0.98 0.98 0.98 0.98 0.99 0.99 0.99 0.99 0.99 0.99 1 1 1 1 1 1 1 1 1 1 1 1
0 0 0 0 0 0 0 0 0 0.01 0.01 0.01 0.01 0.01 0.01 0.02 0.02 0.02 0.03 0.03 0.03 0.04 0.04 0.05 0.06 0.07 0.08 0.09 0.1 0.11 0.12 0.13 0.15 0.16 0.18 0.2 0.22 0.24 0.26 0.28 0.3 0.32 0.35 0.37 0.4 0.42 0.45 0.47 0.5 0.52 0.55 0.58 0.6 0.63 0.65 0.67 0.7 0.72 0.74 0.76 0.78 0.8 0.82 0.83 0.85 0.87 0.88 0.89 0.9 0.91 0.92 0.93 0.94 0.95 0.95 0.96 0.97 0.97 0.97 0.98 0.98 0.98 0.99 0.99 0.99 0.99 0.99 0.99 1 1 1 1 1 1 1 1 1 1 1 1 1
0 0 0 0 0 0 0 0 0 0.01 0.01 0.01 0.01 0.01 0.01 0.02 0.02 0.02 0.03 0.03 0.03 0.04 0.05 0.05 0.06 0.07 0.08 0.09 0.1 0.11 0.12 0.14 0.15 0.17 0.19 0.2 0.22 0.24 0.26 0.29 0.31 0.33 0.36 0.38 0.41 0.43 0.46 0.49 0.51 0.54 0.56 0.59 0.61 0.64 0.66 0.69 0.71 0.73 0.75 0.77 0.79 0.81 0.83 0.85 0.86 0.87 0.89 0.9 0.91 0.92 0.93 0.94 0.95 0.95 0.96 0.96 0.97 0.97 0.98 0.98 0.98 0.99 0.99 0.99 0.99 0.99 0.99 1 1 1 1 1 1 1 1 1 1 1 1 1 1
0 0 0 0 0 0 0 0 0 0.01 0.01 0.01 0.01 0.01 0.01 0.02 0.02 0.02 0.03 0.03 0.04 0.04 0.05 0.05 0.06 0.07 0.08 0.09 0.1 0.11 0.13 0.14 0.16 0.17 0.19 0.21 0.23 0.25 0.27 0.3 0.32 0.34 0.37 0.39 0.42 0.44 0.47 0.5 0.52 0.55 0.58 0.6 0.63 0.65 0.68 0.7 0.72 0.75 0.77 0.79 0.81 0.82 0.84 0.86 0.87 0.88 0.9 0.91 0.92 0.93 0.94 0.94 0.95 0.96 0.96 0.97 0.97 0.98 0.98 0.98 0.99 0.99 0.99 0.99 0.99 0.99 1 1 1 1 1 1 1 1 1 1 1 1 1 1 1
0 0 0 0 0 0 0 0 0 0.01 0.01 0.01 0.01 0.01 0.01 0.02 0.02 0.02 0.03 0.03 0.04 0.04 0.05 0.06 0.06 0.07 0.08 0.09 0.11 0.12 0.13 0.15 0.16 0.18 0.2 0.22 0.24 0.26 0.28 0.3 0.33 0.35 0.38 0.4 0.43 0.46 0.48 0.51 0.54 0.56 0.59 0.62 0.64 0.67 0.69 0.71 0.74 0.76 0.78 0.8 0.82 0.83 0.85 0.87 0.88 0.89 0.9 0.92 0.93 0.93 0.94 0.95 0.96 0.96 0.97 0.97 0.98 0.98 0.98 0.99 0.99 0.99 0.99 0.99 0.99 1 1 1 1 1 1 1 1 1 1 1 1 1 1 1 1
0 0 0 0 0 0 0 0 0 0.01 0.01 0.01 0.01 0.01 0.01 0.02 0.02 0.02 0.03 0.03 0.04 0.04 0.05 0.06 0.07 0.08 0.09 0.1 0.11 0.12 0.14 0.15 0.17 0.19 0.21 0.23 0.25 0.27 0.29 0.31 0.34 0.36 0.39 0.42 0.44 0.47 0.5 0.52 0.55 0.58 0.6 0.63 0.66 0.68 0.7 0.73 0.75 0.77 0.79 0.81 0.83 0.84 0.86 0.87 0.89 0.9 0.91 0.92 0.93 0.94 0.95 0.95 0.96 0.97 0.97 0.98 0.98 0.98 0.98 0.99 0.99 0.99 0.99 0.99 1 1 1 1 1 1 1 1 1 1 1 1 1 1 1 1 1
0 0 0 0 0 0 0 0 0 0.01 0.01 0.01 0.01 0.01 0.01 0.02 0.02 0.02 0.03 0.03 0.04 0.05 0.05 0.06 0.07 0.08 0.09 0.1 0.11 0.13 0.14 0.16 0.17 0.19 0.21 0.23 0.25 0.28 0.3 0.32 0.35 0.38 0.4 0.43 0.46 0.48 0.51 0.54 0.57 0.59 0.62 0.64 0.67 0.69 0.72 0.74 0.76 0.78 0.8 0.82 0.84 0.86 0.87 0.88 0.9 0.91 0.92 0.93 0.94 0.95 0.95 0.96 0.97 0.97 0.97 0.98 0.98 0.98 0.99 0.99 0.99 0.99 0.99 0.99 1 1 1 1 1 1 1 1 1 1 1 1 1 1 1 1 1
0 0 0 0 0 0 0 0 0 0.01 0.01 0.01 0.01 0.01 0.02 0.02 0.02 0.03 0.03 0.03 0.04 0.05 0.05 0.06 0.07 0.08 0.09 0.1 0.12 0.13 0.15 0.16 0.18 0.2 0.22 0.24 0.26 0.29 0.31 0.34 0.36 0.39 0.41 0.44 0.47 0.5 0.52 0.55 0.58 0.61 0.63 0.66 0.68 0.71 0.73 0.75 0.78 0.8 0.81 0.83 0.85 0.87 0.88 0.89 0.91 0.92 0.93 0.94 0.94 0.95 0.96 0.96 0.97 0.97 0.98 0.98 0.98 0.99 0.99 0.99 0.99 0.99 0.99 1 1 1 1 1 1 1 1 1 1 1 1 1 1 1 1 1 1
0 0 0 0 0 0 0 0 0 0.01 0.01 0.01 0.01 0.01 0.02 0.02 0.02 0.03 0.03 0.04 0.04 0.05 0.06 0.06 0.07 0.08 0.09 0.11 0.12 0.14 0.15 0.17 0.19 0.21 0.23 0.25 0.27 0.3 0.32 0.35 0.37 0.4 0.43 0.45 0.48 0.51 0.54 0.57 0.59 0.62 0.65 0.67 0.7 0.72 0.75 0.77 0.79 0.81 0.83 0.84 0.86 0.88 0.89 0.9 0.91 0.92 0.93 0.94 0.95 0.96 0.96 0.97 0.97 0.98 0.98 0.98 0.99 0.99 0.99 0.99 0.99 0.99 1 1 1 1 1 1 1 1 1 1 1 1 1 1 1 1 1 1 1
0 0 0 0 0 0 0 0 0.01 0.01 0.01 0.01 0.01 0.01 0.02 0.02 0.02 0.03 0.03 0.04 0.04 0.05 0.06 0.07 0.08 0.09 0.1 0.11 0.13 0.14 0.16 0.17 0.19 0.21 0.24 0.26 0.28 0.31 0.33 0.36 0.38 0.41 0.44 0.47 0.5 0.52 0.55 0.58 0.61 0.64 0.66 0.69 0.71 0.74 0.76 0.78 0.8 0.82 0.84 0.85 0.87 0.88 0.9 0.91 0.92 0.93 0.94 0.95 0.96 0.96 0.97 0.97 0.98 0.98 0.98 0.99 0.99 0.99 0.99 0.99 0.99 1 1 1 1 1 1 1 1 1 1 1 1 1 1 1 1 1 1 1 1
0 0 0 0 0 0 0 0 0.01 0.01 0.01 0.01 0.01 0.01 0.02 0.02 0.02 0.03 0.03 0.04 0.04 0.05 0.06 0.07 0.08 0.09 0.1 0.12 0.13 0.15 0.16 0.18 0.2 0.22 0.24 0.27 0.29 0.32 0.34 0.37 0.4 0.42 0.45 0.48 0.51 0.54 0.57 0.6 0.62 0.65 0.68 0.7 0.73 0.75 0.77 0.79 0.81 0.83 0.85 0.87 0.88 0.89 0.91 0.92 0.93 0.94 0.95 0.95 0.96 0.97 0.97 0.98 0.98 0.98 0.99 0.99 0.99 0.99 0.99 0.99 1 1 1 1 1 1 1 1 1 1 1 1 1 1 1 1 1 1 1 1 1
0 0 0 0 0 0 0 0 0.01 0.01 0.01 0.01 0.01 0.01 0.02 0.02 0.02 0.03 0.03 0.04 0.05 0.05 0.06 0.07 0.08 0.09 0.11 0.12 0.13 0.15 0.17 0.19 0.21 0.23 0.25 0.28 0.3 0.33 0.35 0.38 0.41 0.44 0.47 0.5 0.52 0.55 0.58 0.61 0.64 0.66 0.69 0.72 0.74 0.76 0.79 0.81 0.83 0.84 0.86 0.88 0.89 0.9 0.92 0.93 0.94 0.94 0.95 0.96 0.96 0.97 0.97 0.98 0.98 0.99 0.99 0.99 0.99 0.99 0.99 1 1 1 1 1 1 1 1 1 1 1 1 1 1 1 1 1 1 1 1 1 1
0 0 0 0 0 0 0 0 0.01 0.01 0.01 0.01 0.01 0.01 0.02 0.02 0.02 0.03 0.03 0.04 0.05 0.05 0.06 0.07 0.08 0.1 0.11 0.12 0.14 0.16 0.17 0.19 0.22 0.24 0.26 0.29 0.31 0.34 0.37 0.39 0.42 0.45 0.48 0.51 0.54 0.57 0.6 0.63 0.65 0.68 0.71 0.73 0.75 0.78 0.8 0.82 0.84 0.85 0.87 0.89 0.9 0.91 0.92 0.93 0.94 0.95 0.96 0.96 0.97 0.97 0.98 0.98 0.98 0.99 0.99 0.99 0.99 0.99 1 1 1 1 1 1 1 1 1 1 1 1 1 1 1 1 1 1 1 1 1 1 1
0 0 0 0 0 0 0 0 0.01 0.01 0.01 0.01 0.01 0.01 0.02 0.02 0.03 0.03 0.04 0.04 0.05 0.06 0.07 0.08 0.09 0.1 0.11 0.13 0.14 0.16 0.18 0.2 0.22 0.25 0.27 0.3 0.32 0.35 0.38 0.41 0.44 0.46 0.49 0.52 0.55 0.58 0.61 0.64 0.67 0.69 0.72 0.74 0.77 0.79 0.81 0.83 0.85 0.87 0.88 0.9 0.91 0.92 0.93 0.94 0.95 0.96 0.96 0.97 0.97 0.98 0.98 0.98 0.99 0.99 0.99 0.99 0.99 1 1 1 1 1 1 1 1 1 1 1 1 1 1 1 1 1 1 1 1 1 1 1 1
0 0 0 0 0 0 0 0 0.01 0.01 0.01 0.01 0.01 0.02 0.02 0.02 0.03 0.03 0.04 0.04 0.05 0.06 0.07 0.08 0.09 0.1 0.12 0.13 0.15 0.17 0.19 0.21 0.23 0.26 0.28 0.31 0.33 0.36 0.39 0.42 0.45 0.48 0.51 0.54 0.57 0.6 0.63 0.66 0.68 0.71 0.74 0.76 0.78 0.8 0.82 0.84 0.86 0.88 0.89 0.9 0.92 0.93 0.94 0.95 0.95 0.96 0.97 0.97 0.98 0.98 0.98 0.99 0.99 0.99 0.99 0.99 1 1 1 1 1 1 1 1 1 1 1 1 1 1 1 1 1 1 1 1 1 1 1 1 1
0 0 0 0 0 0 0 0 0.01 0.01 0.01 0.01 0.01 0.02 0.02 0.02 0.03 0.03 0.04 0.04 0.05 0.06 0.07 0.08 0.09 0.11 0.12 0.14 0.16 0.18 0.2 0.22 0.24 0.27 0.29 0.32 0.35 0.37 0.4 0.43 0.46 0.49 0.52 0.55 0.58 0.61 0.64 0.67 0.7 0.72 0.75 0.77 0.8 0.82 0.84 0.85 0.87 0.89 0.9 0.91 0.92 0.94 0.94 0.95 0.96 0.97 0.97 0.98 0.98 0.98 0.99 0.99 0.99 0.99 0.99 1 1 1 1 1 1 1 1 1 1 1 1 1 1 1 1 1 1 1 1 1 1 1 1 1 1
0 0 0 0 0 0 0 0 0.01 0.01 0.01 0.01 0.01 0.02 0.02 0.02 0.03 0.03 0.04 0.05 0.05 0.06 0.07 0.08 0.1 0.11 0.13 0.14 0.16 0.18 0.2 0.23 0.25 0.28 0.3 0.33 0.36 0.39 0.42 0.45 0.48 0.51 0.54 0.57 0.6 0.63 0.66 0.69 0.71 0.74 0.76 0.79 0.81 0.83 0.85 0.87 0.88 0.9 0.91 0.92 0.93 0.94 0.95 0.96 0.96 0.97 0.97 0.98 0.98 0.99 0.99 0.99 0.99 0.99 1 1 1 1 1 1 1 1 1 1 1 1 1 1 1 1 1 1 1 1 1 1 1 1 1 1 1
0 0 0 0 0 0 0 0 0.01 0.01 0.01 0.01 0.01 0.02 0.02 0.02 0.03 0.03 0.04 0.05 0.06 0.07 0.08 0.09 0.1 0.12 0.13 0.15 0.17 0.19 0.21 0.23 0.26 0.29 0.31 0.34 0.37 0.4 0.43 0.46 0.49 0.52 0.56 0.59 0.62 0.65 0.67 0.7 0.73 0.75 0.78 0.8 0.82 0.84 0.86 0.88 0.89 0.91 0.92 0.93 0.94 0.95 0.96 0.96 0.97 0.97 0.98 0.98 0.99 0.99 0.99 0.99 0.99 0.99 1 1 1 1 1 1 1 1 1 1 1 1 1 1 1 1 1 1 1 1 1 1 1 1 1 1 1
0 0 0 0 0 0 0 0 0.01 0.01 0.01 0.01 0.01 0.02 0.02 0.02 0.03 0.04 0.04 0.05 0.06 0.07 0.08 0.09 0.11 0.12 0.14 0.16 0.18 0.2 0.22 0.24 0.27 0.3 0.32 0.35 0.38 0.41 0.45 0.48 0.51 0.54 0.57 0.6 0.63 0.66 0.69 0.72 0.74 0.77 0.79 0.81 0.84 0.85 0.87 0.89 0.9 0.92 0.93 0.94 0.95 0.95 0.96 0.97 0.97 0.98 0.98 0.98 0.99 0.99 0.99 0.99 0.99 1 1 1 1 1 1 1 1 1 1 1 1 1 1 1 1 1 1 1 1 1 1 1 1 1 1 1 1
0 0 0 0 0 0 0 0 0.01 0.01 0.01 0.01 0.01 0.02 0.02 0.03 0.03 0.04 0.04 0.05 0.06 0.07 0.08 0.1 0.11 0.13 0.14 0.16 0.18 0.2 0.23 0.25 0.28 0.31 0.34 0.37 0.4 0.43 0.46 0.49 0.52 0.56 0.59 0.62 0.65 0.68 0.71 0.73 0.76 0.78 0.81 0.83 0.85 0.87 0.88 0.9 0.91 0.92 0.93 0.94 0.95 0.96 0.97 0.97 0.98 0.98 0.98 0.99 0.99 0.99 0.99 0.99 1 1 1 1 1 1 1 1 1 1 1 1 1 1 1 1 1 1 1 1 1 1 1 1 1 1 1 1 1
0 0 0 0 0 0 0 0 0.01 0.01 0.01 0.01 0.01 0.02 0.02 0.03 0.03 0.04 0.05 0.05 0.06 0.07 0.09 0.1 0.11 0.13 0.15 0.17 0.19 0.21 0.24 0.26 0.29 0.32 0.35 0.38 0.41 0.44 0.48 0.51 0.54 0.57 0.6 0.64 0.67 0.7 0.72 0.75 0.77 0.8 0.82 0.84 0.86 0.88 0.89 0.91 0.92 0.93 0.94 0.95 0.96 0.97 0.97 0.98 0.98 0.98 0.99 0.99 0.99 0.99 0.99 1 1 1 1 1 1 1 1 1 1 1 1 1 1 1 1 1 1 1 1 1 1 1 1 1 1 1 1 1 1
0 0 0 0 0 0 0 0 0.01 0.01 0.01 0.01 0.01 0.02 0.02 0.03 0.03 0.04 0.05 0.06 0.07 0.08 0.09 0.1 0.12 0.14 0.16 0.18 0.2 0.22 0.25 0.27 0.3 0.33 0.36 0.39 0.43 0.46 0.49 0.52 0.56 0.59 0.62 0.65 0.68 0.71 0.74 0.77 0.79 0.81 0.83 0.85 0.87 0.89 0.9 0.92 0.93 0.94 0.95 0.96 0.96 0.97 0.98 0.98 0.98 0.99 0.99 0.99 0.99 0.99 1 1 1 1 1 1 1 1 1 1 1 1 1 1 1 1 1 1 1 1 1 1 1 1 1 1 1 1 1 1 1
0 0 0 0 0 0 0 0 0.01 0.01 0.01 0.01 0.02 0.02 0.02 0.03 0.03 0.04 0.05 0.06 0.07 0.08 0.09 0.11 0.12 0.14 0.16 0.18 0.21 0.23 0.26 0.29 0.31 0.34 0.38 0.41 0.44 0.47 0.51 0.54 0.57 0.61 0.64 0.67 0.7 0.73 0.75 0.78 0.8 0.83 0.85 0.87 0.88 0.9 0.91 0.93 0.94 0.95 0.96 0.96 0.97 0.97 0.98 0.98 0.99 0.99 0.99 0.99 0.99 1 1 1 1 1 1 1 1 1 1 1 1 1 1 1 1 1 1 1 1 1 1 1 1 1 1 1 1 1 1 1 1
0 0 0 0 0 0 0 0.01 0.01 0.01 0.01 0.01 0.02 0.02 0.02 0.03 0.04 0.04 0.05 0.06 0.07 0.08 0.1 0.11 0.13 0.15 0.17 0.19 0.22 0.24 0.27 0.3 0.33 0.36 0.39 0.42 0.46 0.49 0.52 0.56 0.59 0.62 0.66 0.69 0.72 0.74 0.77 0.8 0.82 0.84 0.86 0.88 0.89 0.91 0.92 0.93 0.94 0.95 0.96 0.97 0.97 0.98 0.98 0.99 0.99 0.99 0.99 0.99 1 1 1 1 1 1 1 1 1 1 1 1 1 1 1 1 1 1 1 1 1 1 1 1 1 1 1 1 1 1 1 1 1
0 0 0 0 0 0 0 0.01 0.01 0.01 0.01 0.01 0.02 0.02 0.02 0.03 0.04 0.04 0.05 0.06 0.07 0.09 0.1 0.12 0.14 0.15 0.18 0.2 0.22 0.25 0.28 0.31 0.34 0.37 0.4 0.44 0.47 0.51 0.54 0.58 0.61 0.64 0.67 0.7 0.73 0.76 0.79 0.81 0.83 0.85 0.87 0.89 0.91 0.92 0.93 0.94 0.95 0.96 0.97 0.97 0.98 0.98 0.99 0.99 0.99 0.99 0.99 1 1 1 1 1 1 1 1 1 1 1 1 1 1 1 1 1 1 1 1 1 1 1 1 1 1 1 1 1 1 1 1 1 1
0 0 0 0 0 0 0 0.01 0.01 0.01 0.01 0.01 0.02 0.02 0.03 0.03 0.04 0.05 0.05 0.07 0.08 0.09 0.11 0.12 0.14 0.16 0.18 0.21 0.23 0.26 0.29 0.32 0.35 0.39 0.42 0.45 0.49 0.52 0.56 0.59 0.63 0.66 0.69 0.72 0.75 0.78 0.8 0.83 0.85 0.87 0.88 0.9 0.92 0.93 0.94 0.95 0.96 0.96 0.97 0.98 0.98 0.98 0.99 0.99 0.99 0.99 1 1 1 1 1 1 1 1 1 1 1 1 1 1 1 1 1 1 1 1 1 1 1 1 1 1 1 1 1 1 1 1 1 1 1
0 0 0 0 0 0 0 0.01 0.01 0.01 0.01 0.01 0.02 0.02 0.03 0.03 0.04 0.05 0.06 0.07 0.08 0.09 0.11 0.13 0.15 0.17 0.19 0.22 0.24 0.27 0.3 0.33 0.37 0.4 0.44 0.47 0.51 0.54 0.58 0.61 0.64 0.68 0.71 0.74 0.77 0.79 0.82 0.84 0.86 0.88 0.9 0.91 0.92 0.94 0.95 0.96 0.96 0.97 0.98 0.98 0.98 0.99 0.99 0.99 0.99 1 1 1 1 1 1 1 1 1 1 1 1 1 1 1 1 1 1 1 1 1 1 1 1 1 1 1 1 1 1 1 1 1 1 1 1
0 0 0 0 0 0 0 0.01 0.01 0.01 0.01 0.01 0.02 0.02 0.03 0.03 0.04 0.05 0.06 0.07 0.08 0.1 0.12 0.13 0.15 0.18 0.2 0.23 0.25 0.28 0.32 0.35 0.38 0.42 0.45 0.49 0.52 0.56 0.6 0.63 0.66 0.7 0.73 0.76 0.78 0.81 0.83 0.85 0.87 0.89 0.91 0.92 0.93 0.94 0.95 0.96 0.97 0.97 0.98 0.98 0.99 0.99 0.99 0.99 1 1 1 1 1 1 1 1 1 1 1 1 1 1 1 1 1 1 1 1 1 1 1 1 1 1 1 1 1 1 1 1 1 1 1 1 1
0 0 0 0 0 0 0 0.01 0.01 0.01 0.01 0.01 0.02 0.02 0.03 0.03 0.04 0.05 0.06 0.07 0.09 0.1 0.12 0.14 0.16 0.18 0.21 0.24 0.27 0.3 0.33 0.36 0.4 0.43 0.47 0.51 0.54 0.58 0.61 0.65 0.68 0.71 0.74 0.77 0.8 0.82 0.85 0.87 0.89 0.9 0.92 0.93 0.94 0.95 0.96 0.97 0.97 0.98 0.98 0.99 0.99 0.99 0.99 0.99 1 1 1 1 1 1 1 1 1 1 1 1 1 1 1 1 1 1 1 1 1 1 1 1 1 1 1 1 1 1 1 1 1 1 1 1 1
0 0 0 0 0 0 0 0.01 0.01 0.01 0.01 0.02 0.02 0.02 0.03 0.04 0.04 0.05 0.06 0.08 0.09 0.11 0.13 0.15 0.17 0.19 0.22 0.25 0.28 0.31 0.34 0.38 0.41 0.45 0.49 0.52 0.56 0.6 0.63 0.67 0.7 0.73 0.76 0.79 0.81 0.84 0.86 0.88 0.9 0.91 0.93 0.94 0.95 0.96 0.97 0.97 0.98 0.98 0.99 0.99 0.99 0.99 0.99 1 1 1 1 1 1 1 1 1 1 1 1 1 1 1 1 1 1 1 1 1 1 1 1 1 1 1 1 1 1 1 1 1 1 1 1 1 1
0 0 0 0 0 0 0 0.01 0.01 0.01 0.01 0.02 0.02 0.02 0.03 0.04 0.05 0.06 0.07 0.08 0.1 0.11 0.13 0.15 0.18 0.2 0.23 0.26 0.29 0.32 0.36 0.39 0.43 0.47 0.51 0.54 0.58 0.62 0.65 0.69 0.72 0.75 0.78 0.81 0.83 0.85 0.87 0.89 0.91 0.92 0.94 0.95 0.96 0.96 0.97 0.98 0.98 0.99 0.99 0.99 0.99 0.99 1 1 1 1 1 1 1 1 1 1 1 1 1 1 1 1 1 1 1 1 1 1 1 1 1 1 1 1 1 1 1 1 1 1 1 1 1 1 1
0 0 0 0 0 0 0 0.01 0.01 0.01 0.01 0.02 0.02 0.03 0.03 0.04 0.05 0.06 0.07 0.08 0.1 0.12 0.14 0.16 0.19 0.21 0.24 0.27 0.3 0.34 0.37 0.41 0.45 0.49 0.52 0.56 0.6 0.64 0.67 0.71 0.74 0.77 0.8 0.82 0.85 0.87 0.89 0.9 0.92 0.93 0.94 0.95 0.96 0.97 0.98 0.98 0.98 0.99 0.99 0.99 0.99 1 1 1 1 1 1 1 1 1 1 1 1 1 1 1 1 1 1 1 1 1 1 1 1 1 1 1 1 1 1 1 1 1 1 1 1 1 1 1 1
0 0 0 0 0 0 0 0.01 0.01 0.01 0.01 0.02 0.02 0.03 0.03 0.04 0.05 0.06 0.07 0.09 0.11 0.12 0.15 0.17 0.19 0.22 0.25 0.28 0.32 0.35 0.39 0.43 0.47 0.51 0.54 0.58 0.62 0.66 0.69 0.72 0.76 0.79 0.81 0.84 0.86 0.88 0.9 0.92 0.93 0.94 0.95 0.96 0.97 0.97 0.98 0.98 0.99 0.99 0.99 0.99 1 1 1 1 1 1 1 1 1 1 1 1 1 1 1 1 1 1 1 1 1 1 1 1 1 1 1 1 1 1 1 1 1 1 1 1 1 1 1 1 1
0 0 0 0 0 0 0 0.01 0.01 0.01 0.01 0.02 0.02 0.03 0.03 0.04 0.05 0.06 0.08 0.09 0.11 0.13 0.15 0.18 0.2 0.23 0.26 0.3 0.33 0.37 0.41 0.45 0.49 0.52 0.56 0.6 0.64 0.68 0.71 0.74 0.77 0.8 0.83 0.85 0.87 0.89 0.91 0.93 0.94 0.95 0.96 0.97 0.97 0.98 0.98 0.99 0.99 0.99 0.99 1 1 1 1 1 1 1 1 1 1 1 1 1 1 1 1 1 1 1 1 1 1 1 1 1 1 1 1 1 1 1 1 1 1 1 1 1 1 1 1 1 1
0 0 0 0 0 0 0 0.01 0.01 0.01 0.01 0.02 0.02 0.03 0.04 0.05 0.06 0.07 0.08 0.1 0.12 0.14 0.16 0.19 0.21 0.24 0.28 0.31 0.35 0.39 0.42 0.46 0.5 0.54 0.58 0.62 0.66 0.7 0.73 0.76 0.79 0.82 0.84 0.87 0.89 0.91 0.92 0.94 0.95 0.96 0.97 0.97 0.98 0.98 0.99 0.99 0.99 0.99 1 1 1 1 1 1 1 1 1 1 1 1 1 1 1 1 1 1 1 1 1 1 1 1 1 1 1 1 1 1 1 1 1 1 1 1 1 1 1 1 1 1 1
0 0 0 0 0 0 0 0.01 0.01 0.01 0.01 0.02 0.02 0.03 0.04 0.05 0.06 0.07 0.09 0.1 0.12 0.14 0.17 0.2 0.23 0.26 0.29 0.33 0.36 0.4 0.44 0.48 0.52 0.56 0.6 0.64 0.68 0.72 0.75 0.78 0.81 0.84 0.86 0.88 0.9 0.92 0.93 0.94 0.95 0.96 0.97 0.98 0.98 0.99 0.99 0.99 0.99 1 1 1 1 1 1 1 1 1 1 1 1 1 1 1 1 1 1 1 1 1 1 1 1 1 1 1 1 1 1 1 1 1 1 1 1 1 1 1 1 1 1 1 1
0 0 0 0 0 0 0 0.01 0.01 0.01 0.02 0.02 0.02 0.03 0.04 0.05 0.06 0.07 0.09 0.11 0.13 0.15 0.18 0.21 0.24 0.27 0.31 0.34 0.38 0.42 0.46 0.5 0.55 0.59 0.63 0.66 0.7 0.74 0.77 0.8 0.83 0.85 0.88 0.9 0.91 0.93 0.94 0.95 0.96 0.97 0.98 0.98 0.99 0.99 0.99 0.99 1 1 1 1 1 1 1 1 1 1 1 1 1 1 1 1 1 1 1 1 1 1 1 1 1 1 1 1 1 1 1 1 1 1 1 1 1 1 1 1 1 1 1 1 1
0 0 0 0 0 0 0 0.01 0.01 0.01 0.02 0.02 0.03 0.03 0.04 0.05 0.06 0.08 0.09 0.11 0.14 0.16 0.19 0.22 0.25 0.28 0.32 0.36 0.4 0.44 0.48 0.52 0.57 0.61 0.65 0.69 0.72 0.76 0.79 0.82 0.84 0.87 0.89 0.91 0.92 0.94 0.95 0.96 0.97 0.98 0.98 0.99 0.99 0.99 0.99 1 1 1 1 1 1 1 1 1 1 1 1 1 1 1 1 1 1 1 1 1 1 1 1 1 1 1 1 1 1 1 1 1 1 1 1 1 1 1 1 1 1 1 1 1 1
0 0 0 0 0 0 0.01 0.01 0.01 0.01 0.02 0.02 0.03 0.03 0.04 0.05 0.07 0.08 0.1 0.12 0.14 0.17 0.2 0.23 0.26 0.3 0.34 0.38 0.42 0.46 0.5 0.55 0.59 0.63 0.67 0.71 0.74 0.78 0.81 0.84 0.86 0.88 0.9 0.92 0.93 0.95 0.96 0.97 0.97 0.98 0.98 0.99 0.99 0.99 1 1 1 1 1 1 1 1 1 1 1 1 1 1 1 1 1 1 1 1 1 1 1 1 1 1 1 1 1 1 1 1 1 1 1 1 1 1 1 1 1 1 1 1 1 1 1
0 0 0 0 0 0 0.01 0.01 0.01 0.01 0.02 0.02 0.03 0.04 0.05 0.06 0.07 0.09 0.11 0.13 0.15 0.18 0.21 0.24 0.28 0.31 0.35 0.39 0.44 0.48 0.52 0.57 0.61 0.65 0.69 0.73 0.76 0.8 0.83 0.85 0.88 0.9 0.92 0.93 0.94 0.96 0.96 0.97 0.98 0.98 0.99 0.99 0.99 0.99 1 1 1 1 1 1 1 1 1 1 1 1 1 1 1 1 1 1 1 1 1 1 1 1 1 1 1 1 1 1 1 1 1 1 1 1 1 1 1 1 1 1 1 1 1 1 1
0 0 0 0 0 0 0.01 0.01 0.01 0.01 0.02 0.02 0.03 0.04 0.05 0.06 0.07 0.09 0.11 0.13 0.16 0.19 0.22 0.25 0.29 0.33 0.37 0.41 0.46 0.5 0.55 0.59 0.63 0.67 0.71 0.75 0.78 0.81 0.84 0.87 0.89 0.91 0.93 0.94 0.95 0.96 0.97 0.98 0.98 0.99 0.99 0.99 0.99 1 1 1 1 1 1 1 1 1 1 1 1 1 1 1 1 1 1 1 1 1 1 1 1 1 1 1 1 1 1 1 1 1 1 1 1 1 1 1 1 1 1 1 1 1 1 1 1
0 0 0 0 0 0 0.01 0.01 0.01 0.01 0.02 0.02 0.03 0.04 0.05 0.06 0.08 0.1 0.12 0.14 0.17 0.2 0.23 0.27 0.31 0.35 0.39 0.43 0.48 0.52 0.57 0.61 0.66 0.7 0.74 0.77 0.8 0.83 0.86 0.88 0.9 0.92 0.94 0.95 0.96 0.97 0.98 0.98 0.99 0.99 0.99 0.99 1 1 1 1 1 1 1 1 1 1 1 1 1 1 1 1 1 1 1 1 1 1 1 1 1 1 1 1 1 1 1 1 1 1 1 1 1 1 1 1 1 1 1 1 1 1 1 1 1
0 0 0 0 0 0 0.01 0.01 0.01 0.01 0.02 0.02 0.03 0.04 0.05 0.07 0.08 0.1 0.12 0.15 0.18 0.21 0.25 0.28 0.32 0.37 0.41 0.46 0.5 0.55 0.59 0.64 0.68 0.72 0.76 0.79 0.82 0.85 0.88 0.9 0.92 0.93 0.95 0.96 0.97 0.98 0.98 0.99 0.99 0.99 0.99 1 1 1 1 1 1 1 1 1 1 1 1 1 1 1 1 1 1 1 1 1 1 1 1 1 1 1 1 1 1 1 1 1 1 1 1 1 1 1 1 1 1 1 1 1 1 1 1 1 1
0 0 0 0 0 0 0.01 0.01 0.01 0.01 0.02 0.03 0.03 0.04 0.06 0.07 0.09 0.11 0.13 0.16 0.19 0.22 0.26 0.3 0.34 0.39 0.43 0.48 0.52 0.57 0.62 0.66 0.7 0.74 0.78 0.81 0.84 0.87 0.89 0.91 0.93 0.94 0.96 0.97 0.97 0.98 0.99 0.99 0.99 0.99 1 1 1 1 1 1 1 1 1 1 1 1 1 1 1 1 1 1 1 1 1 1 1 1 1 1 1 1 1 1 1 1 1 1 1 1 1 1 1 1 1 1 1 1 1 1 1 1 1 1 1
0 0 0 0 0 0 0.01 0.01 0.01 0.02 0.02 0.03 0.04 0.05 0.06 0.08 0.09 0.12 0.14 0.17 0.2 0.24 0.27 0.32 0.36 0.41 0.45 0.5 0.55 0.6 0.64 0.68 0.73 0.76 0.8 0.83 0.86 0.89 0.91 0.93 0.94 0.95 0.96 0.97 0.98 0.98 0.99 0.99 0.99 1 1 1 1 1 1 1 1 1 1 1 1 1 1 1 1 1 1 1 1 1 1 1 1 1 1 1 1 1 1 1 1 1 1 1 1 1 1 1 1 1 1 1 1 1 1 1 1 1 1 1 1
0 0 0 0 0 0 0.01 0.01 0.01 0.02 0.02 0.03 0.04 0.05 0.06 0.08 0.1 0.12 0.15 0.18 0.21 0.25 0.29 0.33 0.38 0.43 0.48 0.52 0.57 0.62 0.67 0.71 0.75 0.79 0.82 0.85 0.88 0.9 0.92 0.94 0.95 0.96 0.97 0.98 0.98 0.99 0.99 0.99 1 1 1 1 1 1 1 1 1 1 1 1 1 1 1 1 1 1 1 1 1 1 1 1 1 1 1 1 1 1 1 1 1 1 1 1 1 1 1 1 1 1 1 1 1 1 1 1 1 1 1 1 1
0 0 0 0 0 0 0.01 0.01 0.01 0.02 0.02 0.03 0.04 0.05 0.07 0.08 0.11 0.13 0.16 0.19 0.23 0.27 0.31 0.35 0.4 0.45 0.5 0.55 0.6 0.65 0.69 0.73 0.77 0.81 0.84 0.87 0.89 0.92 0.93 0.95 0.96 0.97 0.98 0.98 0.99 0.99 0.99 1 1 1 1 1 1 1 1 1 1 1 1 1 1 1 1 1 1 1 1 1 1 1 1 1 1 1 1 1 1 1 1 1 1 1 1 1 1 1 1 1 1 1 1 1 1 1 1 1 1 1 1 1 1
0 0 0 0 0 0 0.01 0.01 0.01 0.02 0.02 0.03 0.04 0.06 0.07 0.09 0.11 0.14 0.17 0.2 0.24 0.28 0.33 0.37 0.42 0.47 0.52 0.57 0.62 0.67 0.72 0.76 0.8 0.83 0.86 0.89 0.91 0.93 0.94 0.96 0.97 0.98 0.98 0.99 0.99 0.99 1 1 1 1 1 1 1 1 1 1 1 1 1 1 1 1 1 1 1 1 1 1 1 1 1 1 1 1 1 1 1 1 1 1 1 1 1 1 1 1 1 1 1 1 1 1 1 1 1 1 1 1 1 1 1
0 0 0 0 0 0 0.01 0.01 0.01 0.02 0.03 0.03 0.04 0.06 0.08 0.1 0.12 0.15 0.18 0.22 0.26 0.3 0.35 0.4 0.45 0.5 0.55 0.6 0.65 0.7 0.74 0.78 0.82 0.85 0.88 0.9 0.92 0.94 0.95 0.97 0.97 0.98 0.99 0.99 0.99 1 1 1 1 1 1 1 1 1 1 1 1 1 1 1 1 1 1 1 1 1 1 1 1 1 1 1 1 1 1 1 1 1 1 1 1 1 1 1 1 1 1 1 1 1 1 1 1 1 1 1 1 1 1 1 1
0 0 0 0 0 0 0.01 0.01 0.01 0.02 0.03 0.04 0.05 0.06 0.08 0.1 0.13 0.16 0.19 0.23 0.27 0.32 0.37 0.42 0.47 0.52 0.58 0.63 0.68 0.72 0.77 0.81 0.84 0.87 0.9 0.92 0.94 0.95 0.96 0.97 0.98 0.99 0.99 0.99 1 1 1 1 1 1 1 1 1 1 1 1 1 1 1 1 1 1 1 1 1 1 1 1 1 1 1 1 1 1 1 1 1 1 1 1 1 1 1 1 1 1 1 1 1 1 1 1 1 1 1 1 1 1 1 1 1
0 0 0 0 0 0 0.01 0.01 0.01 0.02 0.03 0.04 0.05 0.07 0.09 0.11 0.14 0.17 0.21 0.25 0.29 0.34 0.39 0.44 0.5 0.55 0.6 0.66 0.7 0.75 0.79 0.83 0.86 0.89 0.91 0.93 0.95 0.96 0.97 0.98 0.98 0.99 0.99 1 1 1 1 1 1 1 1 1 1 1 1 1 1 1 1 1 1 1 1 1 1 1 1 1 1 1 1 1 1 1 1 1 1 1 1 1 1 1 1 1 1 1 1 1 1 1 1 1 1 1 1 1 1 1 1 1 1
0 0 0 0 0 0 0.01 0.01 0.02 0.02 0.03 0.04 0.05 0.07 0.09 0.12 0.15 0.18 0.22 0.26 0.31 0.36 0.41 0.47 0.52 0.58 0.63 0.68 0.73 0.78 0.81 0.85 0.88 0.91 0.93 0.94 0.96 0.97 0.98 0.98 0.99 0.99 0.99 1 1 1 1 1 1 1 1 1 1 1 1 1 1 1 1 1 1 1 1 1 1 1 1 1 1 1 1 1 1 1 1 1 1 1 1 1 1 1 1 1 1 1 1 1 1 1 1 1 1 1 1 1 1 1 1 1 1
0 0 0 0 0 0.01 0.01 0.01 0.02 0.02 0.03 0.04 0.06 0.08 0.1 0.13 0.16 0.19 0.24 0.28 0.33 0.38 0.44 0.5 0.55 0.61 0.66 0.71 0.76 0.8 0.84 0.87 0.9 0.92 0.94 0.96 0.97 0.98 0.98 0.99 0.99 0.99 1 1 1 1 1 1 1 1 1 1 1 1 1 1 1 1 1 1 1 1 1 1 1 1 1 1 1 1 1 1 1 1 1 1 1 1 1 1 1 1 1 1 1 1 1 1 1 1 1 1 1 1 1 1 1 1 1 1 1
0 0 0 0 0 0.01 0.01 0.01 0.02 0.02 0.03 0.05 0.06 0.08 0.11 0.13 0.17 0.21 0.25 0.3 0.35 0.41 0.47 0.52 0.58 0.64 0.69 0.74 0.79 0.83 0.86 0.89 0.92 0.94 0.95 0.96 0.97 0.98 0.99 0.99 0.99 1 1 1 1 1 1 1 1 1 1 1 1 1 1 1 1 1 1 1 1 1 1 1 1 1 1 1 1 1 1 1 1 1 1 1 1 1 1 1 1 1 1 1 1 1 1 1 1 1 1 1 1 1 1 1 1 1 1 1 1
0 0 0 0 0 0.01 0.01 0.01 0.02 0.03 0.04 0.05 0.07 0.09 0.11 0.14 0.18 0.22 0.27 0.32 0.38 0.44 0.49 0.55 0.61 0.67 0.72 0.77 0.81 0.85 0.88 0.91 0.93 0.95 0.96 0.97 0.98 0.99 0.99 0.99 1 1 1 1 1 1 1 1 1 1 1 1 1 1 1 1 1 1 1 1 1 1 1 1 1 1 1 1 1 1 1 1 1 1 1 1 1 1 1 1 1 1 1 1 1 1 1 1 1 1 1 1 1 1 1 1 1 1 1 1 1
0 0 0 0 0 0.01 0.01 0.01 0.02 0.03 0.04 0.05 0.07 0.09 0.12 0.16 0.2 0.24 0.29 0.35 0.4 0.46 0.52 0.58 0.64 0.7 0.75 0.8 0.84 0.87 0.9 0.92 0.94 0.96 0.97 0.98 0.99 0.99 0.99 1 1 1 1 1 1 1 1 1 1 1 1 1 1 1 1 1 1 1 1 1 1 1 1 1 1 1 1 1 1 1 1 1 1 1 1 1 1 1 1 1 1 1 1 1 1 1 1 1 1 1 1 1 1 1 1 1 1 1 1 1 1
0 0 0 0 0 0.01 0.01 0.01 0.02 0.03 0.04 0.06 0.08 0.1 0.13 0.17 0.21 0.26 0.31 0.37 0.43 0.49 0.56 0.62 0.67 0.73 0.78 0.82 0.86 0.89 0.92 0.94 0.96 0.97 0.98 0.99 0.99 0.99 1 1 1 1 1 1 1 1 1 1 1 1 1 1 1 1 1 1 1 1 1 1 1 1 1 1 1 1 1 1 1 1 1 1 1 1 1 1 1 1 1 1 1 1 1 1 1 1 1 1 1 1 1 1 1 1 1 1 1 1 1 1 1
0 0 0 0 0 0.01 0.01 0.01 0.02 0.03 0.04 0.06 0.08 0.11 0.14 0.18 0.23 0.28 0.34 0.4 0.46 0.52 0.59 0.65 0.71 0.76 0.81 0.85 0.88 0.91 0.93 0.95 0.97 0.98 0.98 0.99 0.99 1 1 1 1 1 1 1 1 1 1 1 1 1 1 1 1 1 1 1 1 1 1 1 1 1 1 1 1 1 1 1 1 1 1 1 1 1 1 1 1 1 1 1 1 1 1 1 1 1 1 1 1 1 1 1 1 1 1 1 1 1 1 1 1
0 0 0 0 0 0.01 0.01 0.01 0.02 0.03 0.05 0.07 0.09 0.12 0.16 0.2 0.25 0.3 0.36 0.43 0.49 0.56 0.62 0.68 0.74 0.79 0.83 0.87 0.9 0.93 0.95 0.96 0.98 0.98 0.99 0.99 1 1 1 1 1 1 1 1 1 1 1 1 1 1 1 1 1 1 1 1 1 1 1 1 1 1 1 1 1 1 1 1 1 1 1 1 1 1 1 1 1 1 1 1 1 1 1 1 1 1 1 1 1 1 1 1 1 1 1 1 1 1 1 1 1
0 0 0 0 0 0.01 0.01 0.02 0.02 0.04 0.05 0.07 0.1 0.13 0.17 0.22 0.27 0.33 0.39 0.46 0.52 0.59 0.66 0.72 0.77 0.82 0.86 0.89 0.92 0.94 0.96 0.97 0.98 0.99 0.99 1 1 1 1 1 1 1 1 1 1 1 1 1 1 1 1 1 1 1 1 1 1 1 1 1 1 1 1 1 1 1 1 1 1 1 1 1 1 1 1 1 1 1 1 1 1 1 1 1 1 1 1 1 1 1 1 1 1 1 1 1 1 1 1 1 1
0 0 0 0 0 0.01 0.01 0.02 0.03 0.04 0.05 0.08 0.11 0.14 0.18 0.23 0.29 0.35 0.42 0.49 0.56 0.63 0.69 0.75 0.8 0.85 0.88 0.92 0.94 0.96 0.97 0.98 0.99 0.99 1 1 1 1 1 1 1 1 1 1 1 1 1 1 1 1 1 1 1 1 1 1 1 1 1 1 1 1 1 1 1 1 1 1 1 1 1 1 1 1 1 1 1 1 1 1 1 1 1 1 1 1 1 1 1 1 1 1 1 1 1 1 1 1 1 1 1
0 0 0 0 0 0.01 0.01 0.02 0.03 0.04 0.06 0.08 0.12 0.15 0.2 0.25 0.32 0.38 0.45 0.52 0.6 0.66 0.73 0.78 0.83 0.87 0.91 0.93 0.95 0.97 0.98 0.99 0.99 1 1 1 1 1 1 1 1 1 1 1 1 1 1 1 1 1 1 1 1 1 1 1 1 1 1 1 1 1 1 1 1 1 1 1 1 1 1 1 1 1 1 1 1 1 1 1 1 1 1 1 1 1 1 1 1 1 1 1 1 1 1 1 1 1 1 1 1
0 0 0 0 0 0.01 0.01 0.02 0.03 0.04 0.06 0.09 0.13 0.17 0.22 0.28 0.34 0.41 0.49 0.56 0.63 0.7 0.76 0.81 0.86 0.9 0.93 0.95 0.97 0.98 0.99 0.99 0.99 1 1 1 1 1 1 1 1 1 1 1 1 1 1 1 1 1 1 1 1 1 1 1 1 1 1 1 1 1 1 1 1 1 1 1 1 1 1 1 1 1 1 1 1 1 1 1 1 1 1 1 1 1 1 1 1 1 1 1 1 1 1 1 1 1 1 1 1
0 0 0 0 0 0.01 0.01 0.02 0.03 0.05 0.07 0.1 0.14 0.19 0.24 0.3 0.37 0.45 0.52 0.6 0.67 0.74 0.8 0.85 0.89 0.92 0.94 0.96 0.98 0.98 0.99 0.99 1 1 1 1 1 1 1 1 1 1 1 1 1 1 1 1 1 1 1 1 1 1 1 1 1 1 1 1 1 1 1 1 1 1 1 1 1 1 1 1 1 1 1 1 1 1 1 1 1 1 1 1 1 1 1 1 1 1 1 1 1 1 1 1 1 1 1 1 1
0 0 0 0 0 0.01 0.01 0.02 0.03 0.05 0.08 0.11 0.15 0.2 0.26 0.33 0.41 0.49 0.56 0.64 0.71 0.77 0.83 0.87 0.91 0.94 0.96 0.97 0.98 0.99 0.99 1 1 1 1 1 1 1 1 1 1 1 1 1 1 1 1 1 1 1 1 1 1 1 1 1 1 1 1 1 1 1 1 1 1 1 1 1 1 1 1 1 1 1 1 1 1 1 1 1 1 1 1 1 1 1 1 1 1 1 1 1 1 1 1 1 1 1 1 1 1
0 0 0 0 0 0.01 0.01 0.02 0.04 0.06 0.09 0.12 0.17 0.23 0.29 0.36 0.44 0.52 0.6 0.68 0.75 0.81 0.86 0.9 0.93 0.95 0.97 0.98 0.99 0.99 1 1 1 1 1 1 1 1 1 1 1 1 1 1 1 1 1 1 1 1 1 1 1 1 1 1 1 1 1 1 1 1 1 1 1 1 1 1 1 1 1 1 1 1 1 1 1 1 1 1 1 1 1 1 1 1 1 1 1 1 1 1 1 1 1 1 1 1 1 1 1
0 0 0 0 0 0.01 0.02 0.03 0.04 0.06 0.09 0.14 0.19 0.25 0.32 0.4 0.48 0.57 0.65 0.72 0.79 0.84 0.89 0.92 0.95 0.97 0.98 0.99 0.99 1 1 1 1 1 1 1 1 1 1 1 1 1 1 1 1 1 1 1 1 1 1 1 1 1 1 1 1 1 1 1 1 1 1 1 1 1 1 1 1 1 1 1 1 1 1 1 1 1 1 1 1 1 1 1 1 1 1 1 1 1 1 1 1 1 1 1 1 1 1 1 1
0 0 0 0 0.01 0.01 0.02 0.03 0.05 0.07 0.11 0.15 0.21 0.28 0.35 0.44 0.52 0.61 0.69 0.76 0.83 0.88 0.92 0.94 0.96 0.98 0.99 0.99 1 1 1 1 1 1 1 1 1 1 1 1 1 1 1 1 1 1 1 1 1 1 1 1 1 1 1 1 1 1 1 1 1 1 1 1 1 1 1 1 1 1 1 1 1 1 1 1 1 1 1 1 1 1 1 1 1 1 1 1 1 1 1 1 1 1 1 1 1 1 1 1 1
0 0 0 0 0.01 0.01 0.02 0.03 0.05 0.08 0.12 0.17 0.23 0.31 0.39 0.48 0.57 0.66 0.74 0.8 0.86 0.9 0.94 0.96 0.98 0.99 0.99 1 1 1 1 1 1 1 1 1 1 1 1 1 1 1 1 1 1 1 1 1 1 1 1 1 1 1 1 1 1 1 1 1 1 1 1 1 1 1 1 1 1 1 1 1 1 1 1 1 1 1 1 1 1 1 1 1 1 1 1 1 1 1 1 1 1 1 1 1 1 1 1 1 1
0 0 0 0 0.01 0.01 0.02 0.03 0.06 0.09 0.13 0.19 0.26 0.34 0.43 0.52 0.62 0.7 0.78 0.84 0.89 0.93 0.96 0.97 0.99 0.99 1 1 1 1 1 1 1 1 1 1 1 1 1 1 1 1 1 1 1 1 1 1 1 1 1 1 1 1 1 1 1 1 1 1 1 1 1 1 1 1 1 1 1 1 1 1 1 1 1 1 1 1 1 1 1 1 1 1 1 1 1 1 1 1 1 1 1 1 1 1 1 1 1 1 1
0 0 0 0 0.01 0.01 0.02 0.04 0.06 0.1 0.15 0.21 0.29 0.38 0.48 0.57 0.67 0.75 0.82 0.88 0.92 0.95 0.97 0.98 0.99 1 1 1 1 1 1 1 1 1 1 1 1 1 1 1 1 1 1 1 1 1 1 1 1 1 1 1 1 1 1 1 1 1 1 1 1 1 1 1 1 1 1 1 1 1 1 1 1 1 1 1 1 1 1 1 1 1 1 1 1 1 1 1 1 1 1 1 1 1 1 1 1 1 1 1 1
0 0 0 0 0.01 0.01 0.02 0.04 0.07 0.11 0.17 0.24 0.33 0.42 0.52 0.62 0.72 0.8 0.86 0.91 0.94 0.97 0.98 0.99 1 1 1 1 1 1 1 1 1 1 1 1 1 1 1 1 1 1 1 1 1 1 1 1 1 1 1 1 1 1 1 1 1 1 1 1 1 1 1 1 1 1 1 1 1 1 1 1 1 1 1 1 1 1 1 1 1 1 1 1 1 1 1 1 1 1 1 1 1 1 1 1 1 1 1 1 1
0 0 0 0 0.01 0.01 0.03 0.05 0.08 0.13 0.19 0.27 0.37 0.47 0.58 0.68 0.77 0.84 0.9 0.94 0.96 0.98 0.99 1 1 1 1 1 1 1 1 1 1 1 1 1 1 1 1 1 1 1 1 1 1 1 1 1 1 1 1 1 1 1 1 1 1 1 1 1 1 1 1 1 1 1 1 1 1 1 1 1 1 1 1 1 1 1 1 1 1 1 1 1 1 1 1 1 1 1 1 1 1 1 1 1 1 1 1 1 1
0 0 0 0 0.01 0.02 0.03 0.05 0.09 0.15 0.22 0.31 0.41 0.52 0.63 0.73 0.81 0.88 0.93 0.96 0.98 0.99 0.99 1 1 1 1 1 1 1 1 1 1 1 1 1 1 1 1 1 1 1 1 1 1 1 1 1 1 1 1 1 1 1 1 1 1 1 1 1 1 1 1 1 1 1 1 1 1 1 1 1 1 1 1 1 1 1 1 1 1 1 1 1 1 1 1 1 1 1 1 1 1 1 1 1 1 1 1 1 1
0 0 0 0 0.01 0.02 0.03 0.06 0.11 0.17 0.25 0.35 0.47 0.58 0.69 0.79 0.86 0.92 0.95 0.97 0.99 0.99 1 1 1 1 1 1 1 1 1 1 1 1 1 1 1 1 1 1 1 1 1 1 1 1 1 1 1 1 1 1 1 1 1 1 1 1 1 1 1 1 1 1 1 1 1 1 1 1 1 1 1 1 1 1 1 1 1 1 1 1 1 1 1 1 1 1 1 1 1 1 1 1 1 1 1 1 1 1 1
0 0 0 0 0.01 0.02 0.04 0.07 0.12 0.2 0.29 0.4 0.52 0.64 0.75 0.84 0.9 0.94 0.97 0.99 0.99 1 1 1 1 1 1 1 1 1 1 1 1 1 1 1 1 1 1 1 1 1 1 1 1 1 1 1 1 1 1 1 1 1 1 1 1 1 1 1 1 1 1 1 1 1 1 1 1 1 1 1 1 1 1 1 1 1 1 1 1 1 1 1 1 1 1 1 1 1 1 1 1 1 1 1 1 1 1 1 1
0 0 0 0 0.01 0.02 0.04 0.08 0.14 0.23 0.34 0.46 0.59 0.71 0.81 0.88 0.93 0.97 0.98 0.99 1 1 1 1 1 1 1 1 1 1 1 1 1 1 1 1 1 1 1 1 1 1 1 1 1 1 1 1 1 1 1 1 1 1 1 1 1 1 1 1 1 1 1 1 1 1 1 1 1 1 1 1 1 1 1 1 1 1 1 1 1 1 1 1 1 1 1 1 1 1 1 1 1 1 1 1 1 1 1 1 1
0 0 0 0 0.01 0.02 0.05 0.1 0.17 0.27 0.39 0.52 0.66 0.77 0.86 0.92 0.96 0.98 0.99 1 1 1 1 1 1 1 1 1 1 1 1 1 1 1 1 1 1 1 1 1 1 1 1 1 1 1 1 1 1 1 1 1 1 1 1 1 1 1 1 1 1 1 1 1 1 1 1 1 1 1 1 1 1 1 1 1 1 1 1 1 1 1 1 1 1 1 1 1 1 1 1 1 1 1 1 1 1 1 1 1 1
0 0 0 0 0.01 0.03 0.06 0.12 0.2 0.32 0.45 0.6 0.73 0.83 0.91 0.95 0.98 0.99 1 1 1 1 1 1 1 1 1 1 1 1 1 1 1 1 1 1 1 1 1 1 1 1 1 1 1 1 1 1 1 1 1 1 1 1 1 1 1 1 1 1 1 1 1 1 1 1 1 1 1 1 1 1 1 1 1 1 1 1 1 1 1 1 1 1 1 1 1 1 1 1 1 1 1 1 1 1 1 1 1 1 1
0 0 0 0 0.01 0.03 0.07 0.14 0.24 0.37 0.52 0.67 0.8 0.89 0.94 0.98 0.99 1 1 1 1 1 1 1 1 1 1 1 1 1 1 1 1 1 1 1 1 1 1 1 1 1 1 1 1 1 1 1 1 1 1 1 1 1 1 1 1 1 1 1 1 1 1 1 1 1 1 1 1 1 1 1 1 1 1 1 1 1 1 1 1 1 1 1 1 1 1 1 1 1 1 1 1 1 1 1 1 1 1 1 1
0 0 0 0 0.01 0.04 0.09 0.17 0.29 0.44 0.6 0.75 0.86 0.93 0.97 0.99 1 1 1 1 1 1 1 1 1 1 1 1 1 1 1 1 1 1 1 1 1 1 1 1 1 1 1 1 1 1 1 1 1 1 1 1 1 1 1 1 1 1 1 1 1 1 1 1 1 1 1 1 1 1 1 1 1 1 1 1 1 1 1 1 1 1 1 1 1 1 1 1 1 1 1 1 1 1 1 1 1 1 1 1 1
0 0 0 0.01 0.02 0.05 0.11 0.21 0.35 0.52 0.69 0.83 0.92 0.96 0.99 1 1 1 1 1 1 1 1 1 1 1 1 1 1 1 1 1 1 1 1 1 1 1 1 1 1 1 1 1 1 1 1 1 1 1 1 1 1 1 1 1 1 1 1 1 1 1 1 1 1 1 1 1 1 1 1 1 1 1 1 1 1 1 1 1 1 1 1 1 1 1 1 1 1 1 1 1 1 1 1 1 1 1 1 1 1
0 0 0 0.01 0.02 0.06 0.13 0.26 0.43 0.62 0.78 0.89 0.96 0.99 1 1 1 1 1 1 1 1 1 1 1 1 1 1 1 1 1 1 1 1 1 1 1 1 1 1 1 1 1 1 1 1 1 1 1 1 1 1 1 1 1 1 1 1 1 1 1 1 1 1 1 1 1 1 1 1 1 1 1 1 1 1 1 1 1 1 1 1 1 1 1 1 1 1 1 1 1 1 1 1 1 1 1 1 1 1 1
0 0 0 0.01 0.02 0.07 0.17 0.33 0.52 0.72 0.86 0.94 0.98 1 1 1 1 1 1 1 1 1 1 1 1 1 1 1 1 1 1 1 1 1 1 1 1 1 1 1 1 1 1 1 1 1 1 1 1 1 1 1 1 1 1 1 1 1 1 1 1 1 1 1 1 1 1 1 1 1 1 1 1 1 1 1 1 1 1 1 1 1 1 1 1 1 1 1 1 1 1 1 1 1 1 1 1 1 1 1 1
0 0 0 0.01 0.03 0.09 0.22 0.41 0.63 0.81 0.93 0.98 0.99 1 1 1 1 1 1 1 1 1 1 1 1 1 1 1 1 1 1 1 1 1 1 1 1 1 1 1 1 1 1 1 1 1 1 1 1 1 1 1 1 1 1 1 1 1 1 1 1 1 1 1 1 1 1 1 1 1 1 1 1 1 1 1 1 1 1 1 1 1 1 1 1 1 1 1 1 1 1 1 1 1 1 1 1 1 1 1 1
0 0 0 0.01 0.04 0.12 0.29 0.52 0.75 0.9 0.97 0.99 1 1 1 1 1 1 1 1 1 1 1 1 1 1 1 1 1 1 1 1 1 1 1 1 1 1 1 1 1 1 1 1 1 1 1 1 1 1 1 1 1 1 1 1 1 1 1 1 1 1 1 1 1 1 1 1 1 1 1 1 1 1 1 1 1 1 1 1 1 1 1 1 1 1 1 1 1 1 1 1 1 1 1 1 1 1 1 1 1
0 0 0 0.01 0.05 0.17 0.39 0.66 0.86 0.96 0.99 1 1 1 1 1 1 1 1 1 1 1 1 1 1 1 1 1 1 1 1 1 1 1 1 1 1 1 1 1 1 1 1 1 1 1 1 1 1 1 1 1 1 1 1 1 1 1 1 1 1 1 1 1 1 1 1 1 1 1 1 1 1 1 1 1 1 1 1 1 1 1 1 1 1 1 1 1 1 1 1 1 1 1 1 1 1 1 1 1 1
0 0 0 0.01 0.07 0.24 0.52 0.8 0.94 0.99 1 1 1 1 1 1 1 1 1 1 1 1 1 1 1 1 1 1 1 1 1 1 1 1 1 1 1 1 1 1 1 1 1 1 1 1 1 1 1 1 1 1 1 1 1 1 1 1 1 1 1 1 1 1 1 1 1 1 1 1 1 1 1 1 1 1 1 1 1 1 1 1 1 1 1 1 1 1 1 1 1 1 1 1 1 1 1 1 1 1 1
0 0 0 0.02 0.11 0.35 0.69 0.92 0.99 1 1 1 1 1 1 1 1 1 1 1 1 1 1 1 1 1 1 1 1 1 1 1 1 1 1 1 1 1 1 1 1 1 1 1 1 1 1 1 1 1 1 1 1 1 1 1 1 1 1 1 1 1 1 1 1 1 1 1 1 1 1 1 1 1 1 1 1 1 1 1 1 1 1 1 1 1 1 1 1 1 1 1 1 1 1 1 1 1 1 1 1
0 0 0 0.02 0.17 0.52 0.86 0.98 1 1 1 1 1 1 1 1 1 1 1 1 1 1 1 1 1 1 1 1 1 1 1 1 1 1 1 1 1 1 1 1 1 1 1 1 1 1 1 1 1 1 1 1 1 1 1 1 1 1 1 1 1 1 1 1 1 1 1 1 1 1 1 1 1 1 1 1 1 1 1 1 1 1 1 1 1 1 1 1 1 1 1 1 1 1 1 1 1 1 1 1 1
0 0 0 0.04 0.29 0.75 0.97 1 1 1 1 1 1 1 1 1 1 1 1 1 1 1 1 1 1 1 1 1 1 1 1 1 1 1 1 1 1 1 1 1 1 1 1 1 1 1 1 1 1 1 1 1 1 1 1 1 1 1 1 1 1 1 1 1 1 1 1 1 1 1 1 1 1 1 1 1 1 1 1 1 1 1 1 1 1 1 1 1 1 1 1 1 1 1 1 1 1 1 1 1 1
0 0 0 0.07 0.52 0.94 1 1 1 1 1 1 1 1 1 1 1 1 1 1 1 1 1 1 1 1 1 1 1 1 1 1 1 1 1 1 1 1 1 1 1 1 1 1 1 1 1 1 1 1 1 1 1 1 1 1 1 1 1 1 1 1 1 1 1 1 1 1 1 1 1 1 1 1 1 1 1 1 1 1 1 1 1 1 1 1 1 1 1 1 1 1 1 1 1 1 1 1 1 1 1
0 0 0 0.17 0.86 1 1 1 1 1 1 1 1 1 1 1 1 1 1 1 1 1 1 1 1 1 1 1 1 1 1 1 1 1 1 1 1 1 1 1 1 1 1 1 1 1 1 1 1 1 1 1 1 1 1 1 1 1 1 1 1 1 1 1 1 1 1 1 1 1 1 1 1 1 1 1 1 1 1 1 1 1 1 1 1 1 1 1 1 1 1 1 1 1 1 1 1 1 1 1 1
0 0 0 0.52 1 1 1 1 1 1 1 1 1 1 1 1 1 1 1 1 1 1 1 1 1 1 1 1 1 1 1 1 1 1 1 1 1 1 1 1 1 1 1 1 1 1 1 1 1 1 1 1 1 1 1 1 1 1 1 1 1 1 1 1 1 1 1 1 1 1 1 1 1 1 1 1 1 1 1 1 1 1 1 1 1 1 1 1 1 1 1 1 1 1 1 1 1 1 1 1 1
0 0 0 1 1 1 1 1 1 1 1 1 1 1 1 1 1 1 1 1 1 1 1 1 1 1 1 1 1 1 1 1 1 1 1 1 1 1 1 1 1 1 1 1 1 1 1 1 1 1 1 1 1 1 1 1 1 1 1 1 1 1 1 1 1 1 1 1 1 1 1 1 1 1 1 1 1 1 1 1 1 1 1 1 1 1 1 1 1 1 1 1 1 1 1 1 1 1 1 1 1
0 0 1 1 1 1 1 1 1 1 1 1 1 1 1 1 1 1 1 1 1 1 1 1 1 1 1 1 1 1 1 1 1 1 1 1 1 1 1 1 1 1 1 1 1 1 1 1 1 1 1 1 1 1 1 1 1 1 1 1 1 1 1 1 1 1 1 1 1 1 1 1 1 1 1 1 1 1 1 1 1 1 1 1 1 1 1 1 1 1 1 1 1 1 1 1 1 1 1 1 1
0 0 0 0 0 0 0 0 0 0 0.01 0.01 0.01 0.01 0.01 0.01 0.01 0.02 0.02 0.02 0.03 0.03 0.03 0.04 0.04 0.05 0.06 0.06 0.07 0.08 0.09 0.1 0.11 0.13 0.14 0.15 0.17 0.18 0.2 0.22 0.24 0.26 0.28 0.3 0.32 0.34 0.37 0.39 0.41 0.44 0.46 0.49 0.51 0.54 0.56 0.59 0.61 0.63 0.66 0.68 0.7 0.72 0.74 0.76 0.78 0.8 0.82 0.83 0.85 0.86 0.87 0.89 0.9 0.91 0.92 0.93 0.94 0.94 0.95 0.96 0.96 0.97 0.97 0.97 0.98 0.98 0.98 0.99 0.99 0.99 0.99 0.99 0.99 0.99 1 1 1 1 1 1 1
0 0 0 0 0 0 0 0 0 0 0.01 0.01 0.01 0.01 0.01 0.01 0.01 0.02 0.02 0.02 0.03 0.03 0.03 0.04 0.05 0.05 0.06 0.07 0.08 0.08 0.09 0.11 0.12 0.13 0.14 0.16 0.17 0.19 0.21 0.23 0.25 0.27 0.29 0.31 0.33 0.35 0.38 0.4 0.43 0.45 0.47 0.5 0.52 0.55 0.57 0.6 0.62 0.65 0.67 0.69 0.71 0.73 0.75 0.77 0.79 0.81 0.83 0.84 0.86 0.87 0.88 0.89 0.91 0.92 0.92 0.93 0.94 0.95 0.95 0.96 0.96 0.97 0.97 0.98 0.98 0.98 0.99 0.99 0.99 0.99 0.99 0.99 0.99 1 1 1 1 1 1 1 1
0 0 0 0 0 0 0 0 0 0 0.01 0.01 0.01 0.01 0.01 0.01 0.01 0.02 0.02 0.02 0.03 0.03 0.04 0.04 0.05 0.05 0.06 0.07 0.08 0.09 0.1 0.11 0.12 0.13 0.15 0.16 0.18 0.2 0.21 0.23 0.25 0.27 0.3 0.32 0.34 0.36 0.39 0.41 0.44 0.46 0.49 0.51 0.54 0.56 0.59 0.61 0.64 0.66 0.68 0.7 0.72 0.75 0.77 0.78 0.8 0.82 0.84 0.85 0.86 0.88 0.89 0.9 0.91 0.92 0.93 0.94 0.95 0.95 0.96 0.96 0.97 0.97 0.98 0.98 0.98 0.99 0.99 0.99 0.99 0.99 0.99 0.99 1 1 1 1 1 1 1 1 1
0 0 0 0 0 0 0 0 0 0 0.01 0.01 0.01 0.01 0.01 0.01 0.01 0.02 0.02 0.02 0.03 0.03 0.04 0.04 0.05 0.06 0.06 0.07 0.08 0.09 0.1 0.11 0.12 0.14 0.15 0.17 0.19 0.2 0.22 0.24 0.26 0.28 0.3 0.33 0.35 0.37 0.4 0.42 0.45 0.47 0.5 0.52 0.55 0.57 0.6 0.62 0.65 0.67 0.69 0.72 0.74 0.76 0.78 0.8 0.81 0.83 0.85 0.86 0.87 0.89 0.9 0.91 0.92 0.93 0.94 0.94 0.95 0.96 0.96 0.97 0.97 0.98 0.98 0.98 0.98 0.99 0.99 0.99 0.99 0.99 0.99 1 1 1 1 1 1 1 1 1 1
0 0 0 0 0 0 0 0 0 0 0.01 0.01 0.01 0.01 0.01 0.01 0.02 0.02 0.02 0.02 0.03 0.03 0.04 0.04 0.05 0.06 0.06 0.07 0.08 0.09 0.1 0.12 0.13 0.14 0.16 0.17 0.19 0.21 0.23 0.25 0.27 0.29 0.31 0.34 0.36 0.38 0.41 0.43 0.46 0.49 0.51 0.54 0.56 0.59 0.61 0.64 0.66 0.68 0.71 0.73 0.75 0.77 0.79 0.81 0.82 0.84 0.86 0.87 0.88 0.89 0.91 0.92 0.93 0.93 0.94 0.95 0.96 0.96 0.97 0.97 0.98 0.98 0.98 0.98 0.99 0.99 0.99 0.99 0.99 0.99 1 1 1 1 1 1 1 1 1 1 1
0 0 0 0 0 0 0 0 0 0 0.01 0.01 0.01 0.01 0.01 0.01 0.02 0.02 0.02 0.03 0.03 0.03 0.04 0.04 0.05 0.06 0.07 0.08 0.08 0.1 0.11 0.12 0.13 0.15 0.16 0.18 0.2 0.22 0.24 0.26 0.28 0.3 0.32 0.35 0.37 0.4 0.42 0.45 0.47 0.5 0.52 0.55 0.58 0.6 0.63 0.65 0.67 0.7 0.72 0.74 0.76 0.78 0.8 0.82 0.83 0.85 0.86 0.88 0.89 0.9 0.91 0.92 0.93 0.94 0.95 0.95 0.96 0.97 0.97 0.97 0.98 0.98 0.98 0.99 0.99 0.99 0.99 0.99 0.99 1 1 1 1 1 1 1 1 1 1 1 1
0 0 0 0 0 0 0 0 0 0 0.01 0.01 0.01 0.01 0.01 0.01 0.02 0.02 0.02 0.03 0.03 0.03 0.04 0.05 0.05 0.06 0.07 0.08 0.09 0.1 0.11 0.12 0.14 0.15 0.17 0.19 0.2 0.22 0.24 0.26 0.29 0.31 0.33 0.36 0.38 0.41 0.43 0.46 0.48 0.51 0.54 0.56 0.59 0.61 0.64 0.66 0.69 0.71 0.73 0.75 0.77 0.79 0.81 0.83 0.84 0.86 0.87 0.89 0.9 0.91 0.92 0.93 0.94 0.95 0.95 0.96 0.96 0.97 0.97 0.98 0.98 0.98 0.99 0.99 0.99 0.99 0.99 0.99 1 1 1 1 1 1 1 1 1 1 1 1 1
0 0 0 0 0 0 0 0 0 0 0.01 0.01 0.01 0.01 0.01 0.01 0.02 0.02 0.02 0.03 0.03 0.04 0.04 0.05 0.05 0.06 0.07 0.08 0.09 0.1 0.11 0.13 0.14 0.16 0.17 0.19 0.21 0.23 0.25 0.27 0.29 0.32 0.34 0.37 0.39 0.42 0.44 0.47 0.5 0.52 0.55 0.58 0.6 0.63 0.65 0.68 0.7 0.72 0.74 0.77 0.79 0.8 0.82 0.84 0.85 0.87 0.88 0.9 0.91 0.92 0.93 0.94 0.94 0.95 0.96 0.96 0.97 0.97 0.98 0.98 0.98 0.99 0.99 0.99 0.99 0.99 0.99 1 1 1 1 1 1 1 1 1 1 1 1 1 1
0 0 0 0 0 0 0 0 0 0 0.01 0.01 0.01 0.01 0.01 0.01 0.02 0.02 0.02 0.03 0.03 0.04 0.04 0.05 0.06 0.06 0.07 0.08 0.09 0.11 0.12 0.13 0.15 0.16 0.18 0.2 0.22 0.24 0.26 0.28 0.3 0.33 0.35 0.38 0.4 0.43 0.46 0.48 0.51 0.54 0.56 0.59 0.62 0.64 0.67 0.69 0.71 0.74 0.76 0.78 0.8 0.82 0.83 0.85 0.86 0.88 0.89 0.9 0.91 0.92 0.93 0.94 0.95 0.96 0.96 0.97 0.97 0.98 0.98 0.98 0.99 0.99 0.99 0.99 0.99 0.99 1 1 1 1 1 1 1 1 1 1 1 1 1 1 1
0 0 0 0 0 0 0 0 0 0 0.01 0.01 0.01 0.01 0.01 0.01 0.02 0.02 0.02 0.03 0.03 0.04 0.04 0.05 0.06 0.07 0.08 0.09 0.1 0.11 0.12 0.14 0.15 0.17 0.19 0.2 0.22 0.25 0.27 0.29 0.31 0.34 0.36 0.39 0.42 0.44 0.47 0.5 0.52 0.55 0.58 0.6 0.63 0.65 0.68 0.7 0.73 0.75 0.77 0.79 0.81 0.83 0.84 0.86 0.87 0.89 0.9 0.91 0.92 0.93 0.94 0.95 0.95 0.96 0.97 0.97 0.98 0.98 0.98 0.98 0.99 0.99 0.99 0.99 0.99 0.99 1 1 1 1 1 1 1 1 1 1 1 1 1 1 1
0 0 0 0 0 0 0 0 0 0 0.01 0.01 0.01 0.01 0.01 0.01 0.02 0.02 0.02 0.03 0.03 0.04 0.05 0.05 0.06 0.07 0.08 0.09 0.1 0.11 0.13 0.14 0.16 0.17 0.19 0.21 0.23 0.25 0.28 0.3 0.32 0.35 0.37 0.4 0.43 0.45 0.48 0.51 0.54 0.56 0.59 0.62 0.64 0.67 0.69 0.72 0.74 0.76 0.78 0.8 0.82 0.84 0.85 0.87 0.88 0.9 0.91 0.92 0.93 0.94 0.95 0.95 0.96 0.96 0.97 0.97 0.98 0.98 0.98 0.99 0.99 0.99 0.99 0.99 0.99 1 1 1 1 1 1 1 1 1 1 1 1 1 1 1 1
0 0 0 0 0 0 0 0 0 0 0.01 0.01 0.01 0.01 0.01 0.02 0.02 0.02 0.03 0.03 0.03 0.04 0.05 0.05 0.06 0.07 0.08 0.09 0.1 0.12 0.13 0.15 0.16 0.18 0.2 0.22 0.24 0.26 0.29 0.31 0.33 0.36 0.39 0.41 0.44 0.47 0.5 0.52 0.55 0.58 0.61 0.63 0.66 0.68 0.71 0.73 0.75 0.77 0.79 0.81 0.83 0.85 0.86 0.88 0.89 0.9 0.92 0.93 0.94 0.94 0.95 0.96 0.96 0.97 0.97 0.98 0.98 0.98 0.99 0.99 0.99 0.99 0.99 0.99 1 1 1 1 1 1 1 1 1 1 1 1 1 1 1 1 1
0 0 0 0 0 0 0 0 0 0 0.01 0.01 0.01 0.01 0.01 0.02 0.02 0.02 0.03 0.03 0.04 0.04 0.05 0.06 0.06 0.07 0.08 0.09 0.11 0.12 0.14 0.15 0.17 0.19 0.21 0.23 0.25 0.27 0.29 0.32 0.34 0.37 0.4 0.43 0.45 0.48 0.51 0.54 0.56 0.59 0.62 0.65 0.67 0.7 0.72 0.74 0.77 0.79 0.81 0.83 0.84 0.86 0.87 0.89 0.9 0.91 0.92 0.93 0.94 0.95 0.96 0.96 0.97 0.97 0.98 0.98 0.98 0.99 0.99 0.99 0.99 0.99 0.99 1 1 1 1 1 1 1 1 1 1 1 1 1 1 1 1 1 1
0 0 0 0 0 0 0 0 0 0.01 0.01 0.01 0.01 0.01 0.01 0.02 0.02 0.02 0.03 0.03 0.04 0.04 0.05 0.06 0.07 0.08 0.09 0.1 0.11 0.12 0.14 0.16 0.17 0.19 0.21 0.23 0.26 0.28 0.3 0.33 0.36 0.38 0.41 0.44 0.47 0.49 0.52 0.55 0.58 0.61 0.63 0.66 0.69 0.71 0.73 0.76 0.78 0.8 0.82 0.84 0.85 0.87 0.88 0.9 0.91 0.92 0.93 0.94 0.95 0.95 0.96 0.97 0.97 0.98 0.98 0.98 0.99 0.99 0.99 0.99 0.99 0.99 1 1 1 1 1 1 1 1 1 1 1 1 1 1 1 1 1 1 1
0 0 0 0 0 0 0 0 0 0.01 0.01 0.01 0.01 0.01 0.01 0.02 0.02 0.02 0.03 0.03 0.04 0.04 0.05 0.06 0.07 0.08 0.09 0.1 0.11 0.13 0.15 0.16 0.18 0.2 0.22 0.24 0.27 0.29 0.31 0.34 0.37 0.39 0.42 0.45 0.48 0.51 0.54 0.57 0.59 0.62 0.65 0.67 0.7 0.72 0.75 0.77 0.79 0.81 0.83 0.85 0.86 0.88 0.89 0.91 0.92 0.93 0.94 0.95 0.95 0.96 0.97 0.97 0.98 0.98 0.98 0.99 0.99 0.99 0.99 0.99 0.99 1 1 1 1 1 1 1 1 1 1 1 1 1 1 1 1 1 1 1 1
0 0 0 0 0 0 0 0 0 0.01 0.01 0.01 0.01 0.01 0.01 0.02 0.02 0.02 0.03 0.03 0.04 0.05 0.05 0.06 0.07 0.08 0.09 0.11 0.12 0.13 0.15 0.17 0.19 0.21 0.23 0.25 0.27 0.3 0.33 0.35 0.38 0.41 0.44 0.46 0.49 0.52 0.55 0.58 0.61 0.64 0.66 0.69 0.71 0.74 0.76 0.78 0.8 0.82 0.84 0.86 0.87 0.89 0.9 0.91 0.92 0.93 0.94 0.95 0.96 0.96 0.97 0.97 0.98 0.98 0.98 0.99 0.99 0.99 0.99 0.99 1 1 1 1 1 1 1 1 1 1 1 1 1 1 1 1 1 1 1 1 1
0 0 0 0 0 0 0 0 0 0.01 0.01 0.01 0.01 0.01 0.01 0.02 0.02 0.02 0.03 0.03 0.04 0.05 0.05 0.06 0.07 0.08 0.1 0.11 0.12 0.14 0.16 0.17 0.19 0.21 0.24 0.26 0.28 0.31 0.34 0.36 0.39 0.42 0.45 0.48 0.51 0.54 0.57 0.59 0.62 0.65 0.68 0.7 0.73 0.75 0.78 0.8 0.82 0.84 0.85 0.87 0.88 0.9 0.91 0.92 0.93 0.94 0.95 0.96 0.96 0.97 0.97 0.98 0.98 0.98 0.99 0.99 0.99 0.99 0.99 1 1 1 1 1 1 1 1 1 1 1 1 1 1 1 1 1 1 1 1 1 1
0 0 0 0 0 0 0 0 0 0.01 0.01 0.01 0.01 0.01 0.01 0.02 0.02 0.03 0.03 0.04 0.04 0.05 0.06 0.07 0.08 0.09 0.1 0.11 0.13 0.14 0.16 0.18 0.2 0.22 0.25 0.27 0.29 0.32 0.35 0.38 0.4 0.43 0.46 0.49 0.52 0.55 0.58 0.61 0.64 0.67 0.69 0.72 0.74 0.77 0.79 0.81 0.83 0.85 0.86 0.88 0.89 0.91 0.92 0.93 0.94 0.95 0.95 0.96 0.97 0.97 0.98 0.98 0.98 0.99 0.99 0.99 0.99 0.99 1 1 1 1 1 1 1 1 1 1 1 1 1 1 1 1 1 1 1 1 1 1 1
0 0 0 0 0 0 0 0 0 0.01 0.01 0.01 0.01 0.01 0.01 0.02 0.02 0.03 0.03 0.04 0.04 0.05 0.06 0.07 0.08 0.09 0.1 0.12 0.13 0.15 0.17 0.19 0.21 0.23 0.25 0.28 0.3 0.33 0.36 0.39 0.42 0.45 0.48 0.51 0.54 0.57 0.6 0.63 0.65 0.68 0.71 0.73 0.76 0.78 0.8 0.82 0.84 0.86 0.87 0.89 0.9 0.92 0.93 0.94 0.95 0.95 0.96 0.97 0.97 0.98 0.98 0.98 0.99 0.99 0.99 0.99 0.99 1 1 1 1 1 1 1 1 1 1 1 1 1 1 1 1 1 1 1 1 1 1 1 1
0 0 0 0 0 0 0 0 0 0.01 0.01 0.01 0.01 0.01 0.02 0.02 0.02 0.03 0.03 0.04 0.04 0.05 0.06 0.07 0.08 0.09 0.11 0.12 0.14 0.16 0.17 0.19 0.22 0.24 0.26 0.29 0.32 0.34 0.37 0.4 0.43 0.46 0.49 0.52 0.55 0.58 0.61 0.64 0.67 0.7 0.72 0.75 0.77 0.79 0.81 0.83 0.85 0.87 0.88 0.9 0.91 0.92 0.93 0.94 0.95 0.96 0.96 0.97 0.98 0.98 0.98 0.99 0.99 0.99 0.99 0.99 0.99 1 1 1 1 1 1 1 1 1 1 1 1 1 1 1 1 1 1 1 1 1 1 1 1
0 0 0 0 0 0 0 0 0 0.01 0.01 0.01 0.01 0.01 0.02 0.02 0.02 0.03 0.03 0.04 0.05 0.05 0.06 0.07 0.08 0.1 0.11 0.13 0.14 0.16 0.18 0.2 0.22 0.25 0.27 0.3 0.33 0.36 0.38 0.41 0.44 0.48 0.51 0.54 0.57 0.6 0.63 0.66 0.68 0.71 0.74 0.76 0.78 0.81 0.83 0.85 0.86 0.88 0.89 0.91 0.92 0.93 0.94 0.95 0.96 0.96 0.97 0.97 0.98 0.98 0.99 0.99 0.99 0.99 0.99 0.99 1 1 1 1 1 1 1 1 1 1 1 1 1 1 1 1 1 1 1 1 1 1 1 1 1
0 0 0 0 0 0 0 0 0 0.01 0.01 0.01 0.01 0.01 0.02 0.02 0.02 0.03 0.03 0.04 0.05 0.06 0.07 0.08 0.09 0.1 0.12 0.13 0.15 0.17 0.19 0.21 0.23 0.26 0.28 0.31 0.34 0.37 0.4 0.43 0.46 0.49 0.52 0.55 0.58 0.61 0.64 0.67 0.7 0.73 0.75 0.78 0.8 0.82 0.84 0.86 0.87 0.89 0.9 0.92 0.93 0.94 0.95 0.96 0.96 0.97 0.97 0.98 0.98 0.98 0.99 0.99 0.99 0.99 0.99 1 1 1 1 1 1 1 1 1 1 1 1 1 1 1 1 1 1 1 1 1 1 1 1 1 1
0 0 0 0 0 0 0 0 0 0.01 0.01 0.01 0.01 0.01 0.02 0.02 0.02 0.03 0.04 0.04 0.05 0.06 0.07 0.08 0.09 0.1 0.12 0.14 0.15 0.17 0.2 0.22 0.24 0.27 0.29 0.32 0.35 0.38 0.41 0.44 0.47 0.51 0.54 0.57 0.6 0.63 0.66 0.69 0.72 0.74 0.77 0.79 0.81 0.83 0.85 0.87 0.89 0.9 0.91 0.93 0.94 0.95 0.95 0.96 0.97 0.97 0.98 0.98 0.98 0.99 0.99 0.99 0.99 0.99 1 1 1 1 1 1 1 1 1 1 1 1 1 1 1 1 1 1 1 1 1 1 1 1 1 1 1
0 0 0 0 0 0 0 0 0 0.01 0.01 0.01 0.01 0.01 0.02 0.02 0.03 0.03 0.04 0.04 0.05 0.06 0.07 0.08 0.09 0.11 0.12 0.14 0.16 0.18 0.2 0.23 0.25 0.28 0.31 0.33 0.36 0.39 0.43 0.46 0.49 0.52 0.55 0.58 0.62 0.65 0.68 0.7 0.73 0.76 0.78 0.8 0.83 0.85 0.86 0.88 0.9 0.91 0.92 0.93 0.94 0.95 0.96 0.97 0.97 0.98 0.98 0.98 0.99 0.99 0.99 0.99 0.99 1 1 1 1 1 1 1 1 1 1 1 1 1 1 1 1 1 1 1 1 1 1 1 1 1 1 1 1
0 0 0 0 0 0 0 0 0 0.01 0.01 0.01 0.01 0.01 0.02 0.02 0.03 0.03 0.04 0.04 0.05 0.06 0.07 0.08 0.1 0.11 0.13 0.15 0.17 0.19 0.21 0.24 0.26 0.29 0.32 0.35 0.38 0.41 0.44 0.47 0.5 0.54 0.57 0.6 0.63 0.66 0.69 0.72 0.75 0.77 0.8 0.82 0.84 0.86 0.88 0.89 0.91 0.92 0.93 0.94 0.95 0.96 0.96 0.97 0.98 0.98 0.98 0.99 0.99 0.99 0.99 0.99 1 1 1 1 1 1 1 1 1 1 1 1 1 1 1 1 1 1 1 1 1 1 1 1 1 1 1 1 1
0 0 0 0 0 0 0 0 0 0.01 0.01 0.01 0.01 0.01 0.02 0.02 0.03 0.03 0.04 0.05 0.06 0.06 0.08 0.09 0.1 0.12 0.13 0.15 0.17 0.2 0.22 0.24 0.27 0.3 0.33 0.36 0.39 0.42 0.45 0.49 0.52 0.55 0.59 0.62 0.65 0.68 0.71 0.74 0.76 0.79 0.81 0.83 0.85 0.87 0.89 0.9 0.91 0.93 0.94 0.95 0.96 0.96 0.97 0.97 0.98 0.98 0.99 0.99 0.99 0.99 0.99 1 1 1 1 1 1 1 1 1 1 1 1 1 1 1 1 1 1 1 1 1 1 1 1 1 1 1 1 1 1
0 0 0 0 0 0 0 0 0 0.01 0.01 0.01 0.01 0.02 0.02 0.02 0.03 0.03 0.04 0.05 0.06 0.07 0.08 0.09 0.11 0.12 0.14 0.16 0.18 0.2 0.23 0.25 0.28 0.31 0.34 0.37 0.4 0.44 0.47 0.5 0.54 0.57 0.6 0.63 0.67 0.7 0.72 0.75 0.78 0.8 0.82 0.84 0.86 0.88 0.9 0.91 0.92 0.93 0.94 0.95 0.96 0.97 0.97 0.98 0.98 0.99 0.99 0.99 0.99 0.99 1 1 1 1 1 1 1 1 1 1 1 1 1 1 1 1 1 1 1 1 1 1 1 1 1 1 1 1 1 1 1
0 0 0 0 0 0 0 0 0 0.01 0.01 0.01 0.01 0.02 0.02 0.02 0.03 0.03 0.04 0.05 0.06 0.07 0.08 0.1 0.11 0.13 0.15 0.17 0.19 0.21 0.24 0.27 0.29 0.32 0.35 0.39 0.42 0.45 0.49 0.52 0.55 0.59 0.62 0.65 0.68 0.71 0.74 0.77 0.79 0.82 0.84 0.86 0.88 0.89 0.91 0.92 0.93 0.94 0.95 0.96 0.97 0.97 0.98 0.98 0.98 0.99 0.99 0.99 0.99 1 1 1 1 1 1 1 1 1 1 1 1 1 1 1 1 1 1 1 1 1 1 1 1 1 1 1 1 1 1 1 1
0 0 0 0 0 0 0 0 0.01 0.01 0.01 0.01 0.01 0.02 0.02 0.02 0.03 0.04 0.04 0.05 0.06 0.07 0.09 0.1 0.12 0.13 0.15 0.17 0.2 0.22 0.25 0.28 0.31 0.34 0.37 0.4 0.43 0.47 0.5 0.54 0.57 0.6 0.64 0.67 0.7 0.73 0.76 0.78 0.81 0.83 0.85 0.87 0.89 0.9 0.92 0.93 0.94 0.95 0.96 0.96 0.97 0.98 0.98 0.98 0.99 0.99 0.99 0.99 1 1 1 1 1 1 1 1 1 1 1 1 1 1 1 1 1 1 1 1 1 1 1 1 1 1 1 1 1 1 1 1 1
0 0 0 0 0 0 0 0 0.01 0.01 0.01 0.01 0.01 0.02 0.02 0.03 0.03 0.04 0.05 0.05 0.06 0.08 0.09 0.1 0.12 0.14 0.16 0.18 0.21 0.23 0.26 0.29 0.32 0.35 0.38 0.42 0.45 0.48 0.52 0.55 0.59 0.62 0.65 0.69 0.72 0.75 0.77 0.8 0.82 0.84 0.86 0.88 0.9 0.91 0.93 0.94 0.95 0.96 0.96 0.97 0.98 0.98 0.98 0.99 0.99 0.99 0.99 0.99 1 1 1 1 1 1 1 1 1 1 1 1 1 1 1 1 1 1 1 1 1 1 1 1 1 1 1 1 1 1 1 1 1
0 0 0 0 0 0 0 0 0.01 0.01 0.01 0.01 0.01 0.02 0.02 0.03 0.03 0.04 0.05 0.06 0.07 0.08 0.09 0.11 0.13 0.15 0.17 0.19 0.21 0.24 0.27 0.3 0.33 0.36 0.4 0.43 0.47 0.5 0.54 0.57 0.61 0.64 0.67 0.7 0.73 0.76 0.79 0.81 0.84 0.86 0.88 0.89 0.91 0.92 0.93 0.94 0.95 0.96 0.97 0.97 0.98 0.98 0.99 0.99 0.99 0.99 0.99 1 1 1 1 1 1 1 1 1 1 1 1 1 1 1 1 1 1 1 1 1 1 1 1 1 1 1 1 1 1 1 1 1 1
0 0 0 0 0 0 0 0 0.01 0.01 0.01 0.01 0.01 0.02 0.02 0.03 0.03 0.04 0.05 0.06 0.07 0.08 0.1 0.11 0.13 0.15 0.17 0.2 0.22 0.25 0.28 0.31 0.34 0.38 0.41 0.45 0.48 0.52 0.55 0.59 0.62 0.66 0.69 0.72 0.75 0.78 0.8 0.83 0.85 0.87 0.89 0.9 0.92 0.93 0.94 0.95 0.96 0.97 0.97 0.98 0.98 0.99 0.99 0.99 0.99 0.99 1 1 1 1 1 1 1 1 1 1 1 1 1 1 1 1 1 1 1 1 1 1 1 1 1 1 1 1 1 1 1 1 1 1 1
0 0 0 0 0 0 0 0 0.01 0.01 0.01 0.01 0.01 0.02 0.02 0.03 0.03 0.04 0.05 0.06 0.07 0.09 0.1 0.12 0.14 0.16 0.18 0.21 0.23 0.26 0.29 0.33 0.36 0.39 0.43 0.46 0.5 0.54 0.57 0.61 0.64 0.68 0.71 0.74 0.77 0.79 0.82 0.84 0.86 0.88 0.9 0.91 0.93 0.94 0.95 0.96 0.97 0.97 0.98 0.98 0.99 0.99 0.99 0.99 0.99 1 1 1 1 1 1 1 1 1 1 1 1 1 1 1 1 1 1 1 1 1 1 1 1 1 1 1 1 1 1 1 1 1 1 1 1
0 0 0 0 0 0 0 0 0.01 0.01 0.01 0.01 0.02 0.02 0.02 0.03 0.04 0.04 0.05 0.06 0.08 0.09 0.11 0.12 0.14 0.17 0.19 0.22 0.24 0.27 0.31 0.34 0.37 0.41 0.45 0.48 0.52 0.56 0.59 0.63 0.66 0.69 0.73 0.76 0.78 0.81 0.83 0.86 0.88 0.89 0.91 0.92 0.94 0.95 0.96 0.96 0.97 0.98 0.98 0.98 0.99 0.99 0.99 0.99 1 1 1 1 1 1 1 1 1 1 1 1 1 1 1 1 1 1 1 1 1 1 1 1 1 1 1 1 1 1 1 1 1 1 1 1 1
0 0 0 0 0 0 0 0 0.01 0.01 0.01 0.01 0.02 0.02 0.02 0.03 0.04 0.05 0.06 0.07 0.08 0.09 0.11 0.13 0.15 0.17 0.2 0.23 0.26 0.29 0.32 0.35 0.39 0.43 0.46 0.5 0.54 0.57 0.61 0.65 0.68 0.71 0.74 0.77 0.8 0.83 0.85 0.87 0.89 0.91 0.92 0.93 0.94 0.95 0.96 0.97 0.98 0.98 0.98 0.99 0.99 0.99 0.99 1 1 1 1 1 1 1 1 1 1 1 1 1 1 1 1 1 1 1 1 1 1 1 1 1 1 1 1 1 1 1 1 1 1 1 1 1 1
0 0 0 0 0 0 0 0 0.01 0.01 0.01 0.01 0.02 0.02 0.03 0.03 0.04 0.05 0.06 0.07 0.08 0.1 0.12 0.14 0.16 0.18 0.21 0.24 0.27 0.3 0.33 0.37 0.41 0.44 0.48 0.52 0.56 0.59 0.63 0.66 0.7 0.73 0.76 0.79 0.82 0.84 0.86 0.88 0.9 0.92 0.93 0.94 0.95 0.96 0.97 0.97 0.98 0.98 0.99 0.99 0.99 0.99 1 1 1 1 1 1 1 1 1 1 1 1 1 1 1 1 1 1 1 1 1 1 1 1 1 1 1 1 1 1 1 1 1 1 1 1 1 1 1
0 0 0 0 0 0 0 0 0.01 0.01 0.01 0.01 0.02 0.02 0.03 0.03 0.04 0.05 0.06 0.07 0.09 0.1 0.12 0.14 0.17 0.19 0.22 0.25 0.28 0.31 0.35 0.38 0.42 0.46 0.5 0.54 0.58 0.61 0.65 0.68 0.72 0.75 0.78 0.81 0.83 0.86 0.88 0.89 0.91 0.93 0.94 0.95 0.96 0.97 0.97 0.98 0.98 0.99 0.99 0.99 0.99 1 1 1 1 1 1 1 1 1 1 1 1 1 1 1 1 1 1 1 1 1 1 1 1 1 1 1 1 1 1 1 1 1 1 1 1 1 1 1 1
0 0 0 0 0 0 0 0 0.01 0.01 0.01 0.01 0.02 0.02 0.03 0.03 0.04 0.05 0.06 0.08 0.09 0.11 0.13 0.15 0.17 0.2 0.23 0.26 0.29 0.33 0.36 0.4 0.44 0.48 0.52 0.56 0.59 0.63 0.67 0.7 0.74 0.77 0.8 0.82 0.85 0.87 0.89 0.91 0.92 0.94 0.95 0.96 0.96 0.97 0.98 0.98 0.99 0.99 0.99 0.99 1 1 1 1 1 1 1 1 1 1 1 1 1 1 1 1 1 1 1 1 1 1 1 1 1 1 1 1 1 1 1 1 1 1 1 1 1 1 1 1 1
0 0 0 0 0 0 0 0 0.01 0.01 0.01 0.01 0.02 0.02 0.03 0.04 0.04 0.05 0.07 0.08 0.1 0.11 0.13 0.16 0.18 0.21 0.24 0.27 0.31 0.34 0.38 0.42 0.46 0.5 0.54 0.58 0.61 0.65 0.69 0.72 0.76 0.79 0.81 0.84 0.86 0.88 0.9 0.92 0.93 0.94 0.95 0.96 0.97 0.98 0.98 0.99 0.99 0.99 0.99 1 1 1 1 1 1 1 1 1 1 1 1 1 1 1 1 1 1 1 1 1 1 1 1 1 1 1 1 1 1 1 1 1 1 1 1 1 1 1 1 1 1
0 0 0 0 0 0 0 0 0.01 0.01 0.01 0.01 0.02 0.02 0.03 0.04 0.05 0.06 0.07 0.08 0.1 0.12 0.14 0.17 0.19 0.22 0.25 0.29 0.32 0.36 0.4 0.44 0.48 0.52 0.56 0.6 0.64 0.67 0.71 0.74 0.77 0.8 0.83 0.85 0.88 0.9 0.91 0.93 0.94 0.95 0.96 0.97 0.98 0.98 0.99 0.99 0.99 0.99 1 1 1 1 1 1 1 1 1 1 1 1 1 1 1 1 1 1 1 1 1 1 1 1 1 1 1 1 1 1 1 1 1 1 1 1 1 1 1 1 1 1 1
0 0 0 0 0 0 0 0 0.01 0.01 0.01 0.01 0.02 0.02 0.03 0.04 0.05 0.06 0.07 0.09 0.11 0.13 0.15 0.17 0.2 0.23 0.26 0.3 0.34 0.37 0.41 0.45 0.5 0.54 0.58 0.62 0.66 0.69 0.73 0.76 0.79 0.82 0.85 0.87 0.89 0.91 0.92 0.94 0.95 0.96 0.97 0.97 0.98 0.98 0.99 0.99 0.99 0.99 1 1 1 1 1 1 1 1 1 1 1 1 1 1 1 1 1 1 1 1 1 1 1 1 1 1 1 1 1 1 1 1 1 1 1 1 1 1 1 1 1 1 1
0 0 0 0 0 0 0 0 0.01 0.01 0.01 0.02 0.02 0.03 0.03 0.04 0.05 0.06 0.08 0.09 0.11 0.13 0.16 0.18 0.21 0.24 0.28 0.31 0.35 0.39 0.43 0.47 0.52 0.56 0.6 0.64 0.68 0.71 0.75 0.78 0.81 0.84 0.86 0.88 0.9 0.92 0.93 0.95 0.96 0.97 0.97 0.98 0.98 0.99 0.99 0.99 0.99 1 1 1 1 1 1 1 1 1 1 1 1 1 1 1 1 1 1 1 1 1 1 1 1 1 1 1 1 1 1 1 1 1 1 1 1 1 1 1 1 1 1 1 1
0 0 0 0 0 0 0 0.01 0.01 0.01 0.01 0.02 0.02 0.03 0.03 0.04 0.05 0.07 0.08 0.1 0.12 0.14 0.17 0.19 0.22 0.26 0.29 0.33 0.37 0.41 0.45 0.49 0.54 0.58 0.62 0.66 0.7 0.73 0.77 0.8 0.83 0.85 0.88 0.9 0.92 0.93 0.94 0.95 0.96 0.97 0.98 0.98 0.99 0.99 0.99 0.99 1 1 1 1 1 1 1 1 1 1 1 1 1 1 1 1 1 1 1 1 1 1 1 1 1 1 1 1 1 1 1 1 1 1 1 1 1 1 1 1 1 1 1 1 1
0 0 0 0 0 0 0 0.01 0.01 0.01 0.01 0.02 0.02 0.03 0.04 0.04 0.06 0.07 0.08 0.1 0.12 0.15 0.17 0.2 0.24 0.27 0.31 0.35 0.39 0.43 0.47 0.52 0.56 0.6 0.64 0.68 0.72 0.75 0.79 0.82 0.84 0.87 0.89 0.91 0.93 0.94 0.95 0.96 0.97 0.98 0.98 0.99 0.99 0.99 0.99 1 1 1 1 1 1 1 1 1 1 1 1 1 1 1 1 1 1 1 1 1 1 1 1 1 1 1 1 1 1 1 1 1 1 1 1 1 1 1 1 1 1 1 1 1 1
0 0 0 0 0 0 0 0.01 0.01 0.01 0.01 0.02 0.02 0.03 0.04 0.05 0.06 0.07 0.09 0.11 0.13 0.16 0.18 0.21 0.25 0.28 0.32 0.36 0.41 0.45 0.49 0.54 0.58 0.62 0.66 0.7 0.74 0.78 0.81 0.84 0.86 0.88 0.9 0.92 0.94 0.95 0.96 0.97 0.98 0.98 0.99 0.99 0.99 0.99 1 1 1 1 1 1 1 1 1 1 1 1 1 1 1 1 1 1 1 1 1 1 1 1 1 1 1 1 1 1 1 1 1 1 1 1 1 1 1 1 1 1 1 1 1 1 1
0 0 0 0 0 0 0 0.01 0.01 0.01 0.01 0.02 0.02 0.03 0.04 0.05 0.06 0.08 0.09 0.11 0.14 0.16 0.19 0.23 0.26 0.3 0.34 0.38 0.43 0.47 0.51 0.56 0.6 0.65 0.69 0.73 0.76 0.79 0.83 0.85 0.88 0.9 0.92 0.93 0.95 0.96 0.97 0.97 0.98 0.99 0.99 0.99 0.99 1 1 1 1 1 1 1 1 1 1 1 1 1 1 1 1 1 1 1 1 1 1 1 1 1 1 1 1 1 1 1 1 1 1 1 1 1 1 1 1 1 1 1 1 1 1 1 1
0 0 0 0 0 0 0 0.01 0.01 0.01 0.01 0.02 0.02 0.03 0.04 0.05 0.07 0.08 0.1 0.12 0.15 0.17 0.21 0.24 0.28 0.32 0.36 0.4 0.45 0.49 0.54 0.58 0.63 0.67 0.71 0.75 0.78 0.81 0.84 0.87 0.89 0.91 0.93 0.94 0.96 0.96 0.97 0.98 0.98 0.99 0.99 0.99 1 1 1 1 1 1 1 1 1 1 1 1 1 1 1 1 1 1 1 1 1 1 1 1 1 1 1 1 1 1 1 1 1 1 1 1 1 1 1 1 1 1 1 1 1 1 1 1 1
0 0 0 0 0 0 0 0.01 0.01 0.01 0.01 0.02 0.03 0.03 0.04 0.05 0.07 0.09 0.11 0.13 0.15 0.18 0.22 0.25 0.29 0.33 0.38 0.42 0.47 0.51 0.56 0.61 0.65 0.69 0.73 0.77 0.8 0.83 0.86 0.89 0.91 0.92 0.94 0.95 0.96 0.97 0.98 0.98 0.99 0.99 0.99 1 1 1 1 1 1 1 1 1 1 1 1 1 1 1 1 1 1 1 1 1 1 1 1 1 1 1 1 1 1 1 1 1 1 1 1 1 1 1 1 1 1 1 1 1 1 1 1 1 1
0 0 0 0 0 0 0 0.01 0.01 0.01 0.02 0.02 0.03 0.04 0.05 0.06 0.07 0.09 0.11 0.14 0.16 0.2 0.23 0.27 0.31 0.35 0.4 0.44 0.49 0.54 0.58 0.63 0.67 0.72 0.75 0.79 0.82 0.85 0.88 0.9 0.92 0.94 0.95 0.96 0.97 0.98 0.98 0.99 0.99 0.99 1 1 1 1 1 1 1 1 1 1 1 1 1 1 1 1 1 1 1 1 1 1 1 1 1 1 1 1 1 1 1 1 1 1 1 1 1 1 1 1 1 1 1 1 1 1 1 1 1 1 1
0 0 0 0 0 0 0 0.01 0.01 0.01 0.02 0.02 0.03 0.04 0.05 0.06 0.08 0.1 0.12 0.14 0.17 0.21 0.24 0.28 0.33 0.37 0.42 0.46 0.51 0.56 0.61 0.65 0.7 0.74 0.78 0.81 0.84 0.87 0.89 0.91 0.93 0.95 0.96 0.97 0.98 0.98 0.99 0.99 0.99 1 1 1 1 1 1 1 1 1 1 1 1 1 1 1 1 1 1 1 1 1 1 1 1 1 1 1 1 1 1 1 1 1 1 1 1 1 1 1 1 1 1 1 1 1 1 1 1 1 1 1 1
0 0 0 0 0 0 0 0.01 0.01 0.01 0.02 0.02 0.03 0.04 0.05 0.06 0.08 0.1 0.13 0.15 0.18 0.22 0.26 0.3 0.34 0.39 0.44 0.49 0.54 0.59 0.63 0.68 0.72 0.76 0.8 0.83 0.86 0.89 0.91 0.93 0.94 0.96 0.97 0.97 0.98 0.99 0.99 0.99 0.99 1 1 1 1 1 1 1 1 1 1 1 1 1 1 1 1 1 1 1 1 1 1 1 1 1 1 1 1 1 1 1 1 1 1 1 1 1 1 1 1 1 1 1 1 1 1 1 1 1 1 1 1
0 0 0 0 0 0 0 0.01 0.01 0.01 0.02 0.02 0.03 0.04 0.05 0.07 0.09 0.11 0.13 0.16 0.2 0.23 0.27 0.32 0.36 0.41 0.46 0.51 0.56 0.61 0.66 0.7 0.75 0.78 0.82 0.85 0.88 0.9 0.92 0.94 0.95 0.96 0.97 0.98 0.99 0.99 0.99 0.99 1 1 1 1 1 1 1 1 1 1 1 1 1 1 1 1 1 1 1 1 1 1 1 1 1 1 1 1 1 1 1 1 1 1 1 1 1 1 1 1 1 1 1 1 1 1 1 1 1 1 1 1 1
0 0 0 0 0 0 0 0.01 0.01 0.01 0.02 0.02 0.03 0.04 0.06 0.07 0.09 0.12 0.14 0.17 0.21 0.25 0.29 0.34 0.38 0.43 0.49 0.54 0.59 0.64 0.68 0.73 0.77 0.81 0.84 0.87 0.89 0.92 0.93 0.95 0.96 0.97 0.98 0.98 0.99 0.99 0.99 1 1 1 1 1 1 1 1 1 1 1 1 1 1 1 1 1 1 1 1 1 1 1 1 1 1 1 1 1 1 1 1 1 1 1 1 1 1 1 1 1 1 1 1 1 1 1 1 1 1 1 1 1 1
0 0 0 0 0 0 0 0.01 0.01 0.01 0.02 0.03 0.03 0.05 0.06 0.08 0.1 0.12 0.15 0.19 0.22 0.26 0.31 0.36 0.41 0.46 0.51 0.56 0.61 0.66 0.71 0.75 0.79 0.83 0.86 0.89 0.91 0.93 0.95 0.96 0.97 0.98 0.98 0.99 0.99 0.99 1 1 1 1 1 1 1 1 1 1 1 1 1 1 1 1 1 1 1 1 1 1 1 1 1 1 1 1 1 1 1 1 1 1 1 1 1 1 1 1 1 1 1 1 1 1 1 1 1 1 1 1 1 1 1
0 0 0 0 0 0 0 0.01 0.01 0.01 0.02 0.03 0.04 0.05 0.06 0.08 0.11 0.13 0.16 0.2 0.24 0.28 0.33 0.38 0.43 0.48 0.54 0.59 0.64 0.69 0.74 0.78 0.82 0.85 0.88 0.9 0.92 0.94 0.96 0.97 0.98 0.98 0.99 0.99 0.99 1 1 1 1 1 1 1 1 1 1 1 1 1 1 1 1 1 1 1 1 1 1 1 1 1 1 1 1 1 1 1 1 1 1 1 1 1 1 1 1 1 1 1 1 1 1 1 1 1 1 1 1 1 1 1 1
0 0 0 0 0 0 0 0.01 0.01 0.01 0.02 0.03 0.04 0.05 0.07 0.09 0.11 0.14 0.17 0.21 0.25 0.3 0.35 0.4 0.45 0.51 0.56 0.62 0.67 0.72 0.76 0.8 0.84 0.87 0.9 0.92 0.94 0.95 0.96 0.97 0.98 0.99 0.99 0.99 1 1 1 1 1 1 1 1 1 1 1 1 1 1 1 1 1 1 1 1 1 1 1 1 1 1 1 1 1 1 1 1 1 1 1 1 1 1 1 1 1 1 1 1 1 1 1 1 1 1 1 1 1 1 1 1 1
0 0 0 0 0 0 0 0.01 0.01 0.02 0.02 0.03 0.04 0.06 0.07 0.09 0.12 0.15 0.19 0.23 0.27 0.32 0.37 0.43 0.48 0.54 0.59 0.65 0.7 0.74 0.79 0.83 0.86 0.89 0.91 0.93 0.95 0.96 0.97 0.98 0.99 0.99 0.99 1 1 1 1 1 1 1 1 1 1 1 1 1 1 1 1 1 1 1 1 1 1 1 1 1 1 1 1 1 1 1 1 1 1 1 1 1 1 1 1 1 1 1 1 1 1 1 1 1 1 1 1 1 1 1 1 1 1
0 0 0 0 0 0 0.01 0.01 0.01 0.02 0.02 0.03 0.04 0.06 0.08 0.1 0.13 0.16 0.2 0.24 0.29 0.34 0.39 0.45 0.51 0.57 0.62 0.67 0.72 0.77 0.81 0.85 0.88 0.91 0.93 0.95 0.96 0.97 0.98 0.99 0.99 0.99 1 1 1 1 1 1 1 1 1 1 1 1 1 1 1 1 1 1 1 1 1 1 1 1 1 1 1 1 1 1 1 1 1 1 1 1 1 1 1 1 1 1 1 1 1 1 1 1 1 1 1 1 1 1 1 1 1 1 1
0 0 0 0 0 0 0.01 0.01 0.01 0.02 0.02 0.03 0.05 0.06 0.08 0.11 0.14 0.17 0.21 0.26 0.31 0.36 0.42 0.48 0.54 0.59 0.65 0.7 0.75 0.8 0.84 0.87 0.9 0.92 0.94 0.96 0.97 0.98 0.98 0.99 0.99 1 1 1 1 1 1 1 1 1 1 1 1 1 1 1 1 1 1 1 1 1 1 1 1 1 1 1 1 1 1 1 1 1 1 1 1 1 1 1 1 1 1 1 1 1 1 1 1 1 1 1 1 1 1 1 1 1 1 1 1
0 0 0 0 0 0 0.01 0.01 0.01 0.02 0.03 0.04 0.05 0.07 0.09 0.12 0.15 0.19 0.23 0.28 0.33 0.39 0.45 0.51 0.57 0.63 0.68 0.73 0.78 0.82 0.86 0.89 0.92 0.94 0.95 0.97 0.98 0.98 0.99 0.99 1 1 1 1 1 1 1 1 1 1 1 1 1 1 1 1 1 1 1 1 1 1 1 1 1 1 1 1 1 1 1 1 1 1 1 1 1 1 1 1 1 1 1 1 1 1 1 1 1 1 1 1 1 1 1 1 1 1 1 1 1
0 0 0 0 0 0 0.01 0.01 0.01 0.02 0.03 0.04 0.05 0.07 0.1 0.13 0.16 0.2 0.25 0.3 0.36 0.41 0.48 0.54 0.6 0.66 0.71 0.76 0.81 0.85 0.88 0.91 0.93 0.95 0.96 0.97 0.98 0.99 0.99 0.99 1 1 1 1 1 1 1 1 1 1 1 1 1 1 1 1 1 1 1 1 1 1 1 1 1 1 1 1 1 1 1 1 1 1 1 1 1 1 1 1 1 1 1 1 1 1 1 1 1 1 1 1 1 1 1 1 1 1 1 1 1
0 0 0 0 0 0 0.01 0.01 0.01 0.02 0.03 0.04 0.06 0.08 0.1 0.14 0.17 0.22 0.27 0.32 0.38 0.44 0.51 0.57 0.63 0.69 0.74 0.79 0.83 0.87 0.9 0.93 0.95 0.96 0.97 0.98 0.99 0.99 0.99 1 1 1 1 1 1 1 1 1 1 1 1 1 1 1 1 1 1 1 1 1 1 1 1 1 1 1 1 1 1 1 1 1 1 1 1 1 1 1 1 1 1 1 1 1 1 1 1 1 1 1 1 1 1 1 1 1 1 1 1 1 1
0 0 0 0 0 0 0.01 0.01 0.01 0.02 0.03 0.04 0.06 0.08 0.11 0.15 0.19 0.24 0.29 0.35 0.41 0.47 0.54 0.6 0.66 0.72 0.77 0.82 0.86 0.89 0.92 0.94 0.96 0.97 0.98 0.99 0.99 0.99 1 1 1 1 1 1 1 1 1 1 1 1 1 1 1 1 1 1 1 1 1 1 1 1 1 1 1 1 1 1 1 1 1 1 1 1 1 1 1 1 1 1 1 1 1 1 1 1 1 1 1 1 1 1 1 1 1 1 1 1 1 1 1
0 0 0 0 0 0 0.01 0.01 0.02 0.02 0.03 0.05 0.07 0.09 0.12 0.16 0.2 0.25 0.31 0.37 0.44 0.5 0.57 0.63 0.7 0.75 0.8 0.84 0.88 0.91 0.93 0.95 0.97 0.98 0.99 0.99 0.99 1 1 1 1 1 1 1 1 1 1 1 1 1 1 1 1 1 1 1 1 1 1 1 1 1 1 1 1 1 1 1 1 1 1 1 1 1 1 1 1 1 1 1 1 1 1 1 1 1 1 1 1 1 1 1 1 1 1 1 1 1 1 1 1
0 0 0 0 0 0 0.01 0.01 0.02 0.02 0.04 0.05 0.07 0.1 0.13 0.17 0.22 0.28 0.34 0.4 0.47 0.54 0.6 0.67 0.73 0.78 0.83 0.87 0.9 0.93 0.95 0.96 0.98 0.98 0.99 0.99 1 1 1 1 1 1 1 1 1 1 1 1 1 1 1 1 1 1 1 1 1 1 1 1 1 1 1 1 1 1 1 1 1 1 1 1 1 1 1 1 1 1 1 1 1 1 1 1 1 1 1 1 1 1 1 1 1 1 1 1 1 1 1 1 1
0 0 0 0 0 0 0.01 0.01 0.02 0.03 0.04 0.06 0.08 0.11 0.15 0.19 0.24 0.3 0.36 0.43 0.5 0.57 0.64 0.7 0.76 0.81 0.86 0.89 0.92 0.94 0.96 0.97 0.98 0.99 0.99 1 1 1 1 1 1 1 1 1 1 1 1 1 1 1 1 1 1 1 1 1 1 1 1 1 1 1 1 1 1 1 1 1 1 1 1 1 1 1 1 1 1 1 1 1 1 1 1 1 1 1 1 1 1 1 1 1 1 1 1 1 1 1 1 1 1
0 0 0 0 0 0 0.01 0.01 0.02 0.03 0.04 0.06 0.09 0.12 0.16 0.21 0.26 0.33 0.39 0.46 0.54 0.61 0.68 0.74 0.79 0.84 0.88 0.91 0.94 0.96 0.97 0.98 0.99 0.99 1 1 1 1 1 1 1 1 1 1 1 1 1 1 1 1 1 1 1 1 1 1 1 1 1 1 1 1 1 1 1 1 1 1 1 1 1 1 1 1 1 1 1 1 1 1 1 1 1 1 1 1 1 1 1 1 1 1 1 1 1 1 1 1 1 1 1
0 0 0 0 0 0 0.01 0.01 0.02 0.03 0.05 0.07 0.09 0.13 0.17 0.23 0.29 0.35 0.43 0.5 0.57 0.65 0.71 0.77 0.83 0.87 0.91 0.93 0.95 0.97 0.98 0.99 0.99 1 1 1 1 1 1 1 1 1 1 1 1 1 1 1 1 1 1 1 1 1 1 1 1 1 1 1 1 1 1 1 1 1 1 1 1 1 1 1 1 1 1 1 1 1 1 1 1 1 1 1 1 1 1 1 1 1 1 1 1 1 1 1 1 1 1 1 1
0 0 0 0 0 0 0.01 0.01 0.02 0.03 0.05 0.07 0.1 0.14 0.19 0.25 0.31 0.38 0.46 0.54 0.61 0.68 0.75 0.81 0.86 0.89 0.93 0.95 0.97 0.98 0.99 0.99 1 1 1 1 1 1 1 1 1 1 1 1 1 1 1 1 1 1 1 1 1 1 1 1 1 1 1 1 1 1 1 1 1 1 1 1 1 1 1 1 1 1 1 1 1 1 1 1 1 1 1 1 1 1 1 1 1 1 1 1 1 1 1 1 1 1 1 1 1
0 0 0 0 0 0 0.01 0.01 0.02 0.04 0.05 0.08 0.11 0.16 0.21 0.27 0.34 0.42 0.5 0.58 0.65 0.72 0.79 0.84 0.88 0.92 0.94 0.96 0.98 0.99 0.99 1 1 1 1 1 1 1 1 1 1 1 1 1 1 1 1 1 1 1 1 1 1 1 1 1 1 1 1 1 1 1 1 1 1 1 1 1 1 1 1 1 1 1 1 1 1 1 1 1 1 1 1 1 1 1 1 1 1 1 1 1 1 1 1 1 1 1 1 1 1
0 0 0 0 0 0 0.01 0.01 0.02 0.04 0.06 0.09 0.13 0.17 0.23 0.3 0.37 0.45 0.54 0.62 0.69 0.76 0.82 0.87 0.91 0.94 0.96 0.97 0.98 0.99 0.99 1 1 1 1 1 1 1 1 1 1 1 1 1 1 1 1 1 1 1 1 1 1 1 1 1 1 1 1 1 1 1 1 1 1 1 1 1 1 1 1 1 1 1 1 1 1 1 1 1 1 1 1 1 1 1 1 1 1 1 1 1 1 1 1 1 1 1 1 1 1
0 0 0 0 0 0.01 0.01 0.02 0.03 0.04 0.07 0.1 0.14 0.19 0.26 0.33 0.41 0.49 0.58 0.66 0.73 0.8 0.85 0.9 0.93 0.95 0.97 0.98 0.99 0.99 1 1 1 1 1 1 1 1 1 1 1 1 1 1 1 1 1 1 1 1 1 1 1 1 1 1 1 1 1 1 1 1 1 1 1 1 1 1 1 1 1 1 1 1 1 1 1 1 1 1 1 1 1 1 1 1 1 1 1 1 1 1 1 1 1 1 1 1 1 1 1
0 0 0 0 0 0.01 0.01 0.02 0.03 0.05 0.07 0.11 0.16 0.21 0.28 0.36 0.45 0.54 0.62 0.7 0.78 0.84 0.88 0.92 0.95 0.97 0.98 0.99 0.99 1 1 1 1 1 1 1 1 1 1 1 1 1 1 1 1 1 1 1 1 1 1 1 1 1 1 1 1 1 1 1 1 1 1 1 1 1 1 1 1 1 1 1 1 1 1 1 1 1 1 1 1 1 1 1 1 1 1 1 1 1 1 1 1 1 1 1 1 1 1 1 1
0 0 0 0 0 0.01 0.01 0.02 0.03 0.05 0.08 0.12 0.17 0.24 0.32 0.4 0.49 0.58 0.67 0.75 0.81 0.87 0.91 0.94 0.96 0.98 0.99 0.99 1 1 1 1 1 1 1 1 1 1 1 1 1 1 1 1 1 1 1 1 1 1 1 1 1 1 1 1 1 1 1 1 1 1 1 1 1 1 1 1 1 1 1 1 1 1 1 1 1 1 1 1 1 1 1 1 1 1 1 1 1 1 1 1 1 1 1 1 1 1 1 1 1
0 0 0 0 0 0.01 0.01 0.02 0.04 0.06 0.09 0.14 0.2 0.27 0.35 0.44 0.54 0.63 0.72 0.79 0.85 0.9 0.94 0.96 0.98 0.99 0.99 1 1 1 1 1 1 1 1 1 1 1 1 1 1 1 1 1 1 1 1 1 1 1 1 1 1 1 1 1 1 1 1 1 1 1 1 1 1 1 1 1 1 1 1 1 1 1 1 1 1 1 1 1 1 1 1 1 1 1 1 1 1 1 1 1 1 1 1 1 1 1 1 1 1
0 0 0 0 0 0.01 0.01 0.02 0.04 0.06 0.1 0.15 0.22 0.3 0.39 0.49 0.59 0.68 0.76 0.83 0.89 0.93 0.96 0.97 0.99 0.99 1 1 1 1 1 1 1 1 1 1 1 1 1 1 1 1 1 1 1 1 1 1 1 1 1 1 1 1 1 1 1 1 1 1 1 1 1 1 1 1 1 1 1 1 1 1 1 1 1 1 1 1 1 1 1 1 1 1 1 1 1 1 1 1 1 1 1 1 1 1 1 1 1 1 1
0 0 0 0 0 0.01 0.01 0.02 0.04 0.07 0.12 0.17 0.25 0.34 0.43 0.54 0.64 0.73 0.81 0.87 0.92 0.95 0.97 0.98 0.99 1 1 1 1 1 1 1 1 1 1 1 1 1 1 1 1 1 1 1 1 1 1 1 1 1 1 1 1 1 1 1 1 1 1 1 1 1 1 1 1 1 1 1 1 1 1 1 1 1 1 1 1 1 1 1 1 1 1 1 1 1 1 1 1 1 1 1 1 1 1 1 1 1 1 1 1
0 0 0 0 0 0.01 0.01 0.03 0.05 0.08 0.13 0.2 0.28 0.38 0.48 0.59 0.69 0.78 0.85 0.9 0.94 0.97 0.98 0.99 1 1 1 1 1 1 1 1 1 1 1 1 1 1 1 1 1 1 1 1 1 1 1 1 1 1 1 1 1 1 1 1 1 1 1 1 1 1 1 1 1 1 1 1 1 1 1 1 1 1 1 1 1 1 1 1 1 1 1 1 1 1 1 1 1 1 1 1 1 1 1 1 1 1 1 1 1
0 0 0 0 0 0.01 0.02 0.03 0.06 0.09 0.15 0.23 0.32 0.43 0.54 0.65 0.74 0.83 0.89 0.93 0.96 0.98 0.99 1 1 1 1 1 1 1 1 1 1 1 1 1 1 1 1 1 1 1 1 1 1 1 1 1 1 1 1 1 1 1 1 1 1 1 1 1 1 1 1 1 1 1 1 1 1 1 1 1 1 1 1 1 1 1 1 1 1 1 1 1 1 1 1 1 1 1 1 1 1 1 1 1 1 1 1 1 1
0 0 0 0 0 0.01 0.02 0.03 0.06 0.11 0.17 0.26 0.36 0.48 0.59 0.7 0.8 0.87 0.92 0.96 0.98 0.99 1 1 1 1 1 1 1 1 1 1 1 1 1 1 1 1 1 1 1 1 1 1 1 1 1 1 1 1 1 1 1 1 1 1 1 1 1 1 1 1 1 1 1 1 1 1 1 1 1 1 1 1 1 1 1 1 1 1 1 1 1 1 1 1 1 1 1 1 1 1 1 1 1 1 1 1 1 1 1
0 0 0 0 0 0.01 0.02 0.04 0.07 0.13 0.2 0.3 0.41 0.54 0.66 0.76 0.85 0.91 0.95 0.97 0.99 0.99 1 1 1 1 1 1 1 1 1 1 1 1 1 1 1 1 1 1 1 1 1 1 1 1 1 1 1 1 1 1 1 1 1 1 1 1 1 1 1 1 1 1 1 1 1 1 1 1 1 1 1 1 1 1 1 1 1 1 1 1 1 1 1 1 1 1 1 1 1 1 1 1 1 1 1 1 1 1 1
0 0 0 0 0 0.01 0.02 0.04 0.08 0.15 0.24 0.35 0.47 0.6 0.72 0.82 0.89 0.94 0.97 0.99 0.99 1 1 1 1 1 1 1 1 1 1 1 1 1 1 1 1 1 1 1 1 1 1 1 1 1 1 1 1 1 1 1 1 1 1 1 1 1 1 1 1 1 1 1 1 1 1 1 1 1 1 1 1 1 1 1 1 1 1 1 1 1 1 1 1 1 1 1 1 1 1 1 1 1 1 1 1 1 1 1 1
0 0 0 0 0 0.01 0.02 0.05 0.1 0.17 0.28 0.4 0.54 0.67 0.78 0.87 0.93 0.96 0.98 0.99 1 1 1 1 1 1 1 1 1 1 1 1 1 1 1 1 1 1 1 1 1 1 1 1 1 1 1 1 1 1 1 1 1 1 1 1 1 1 1 1 1 1 1 1 1 1 1 1 1 1 1 1 1 1 1 1 1 1 1 1 1 1 1 1 1 1 1 1 1 1 1 1 1 1 1 1 1 1 1 1 1
0 0 0 0 0 0.01 0.03 0.06 0.12 0.21 0.33 0.46 0.61 0.74 0.84 0.91 0.96 0.98 0.99 1 1 1 1 1 1 1 1 1 1 1 1 1 1 1 1 1 1 1 1 1 1 1 1 1 1 1 1 1 1 1 1 1 1 1 1 1 1 1 1 1 1 1 1 1 1 1 1 1 1 1 1 1 1 1 1 1 1 1 1 1 1 1 1 1 1 1 1 1 1 1 1 1 1 1 1 1 1 1 1 1 1
0 0 0 0 0 0.01 0.03 0.07 0.14 0.25 0.38 0.54 0.68 0.81 0.89 0.95 0.98 0.99 1 1 1 1 1 1 1 1 1 1 1 1 1 1 1 1 1 1 1 1 1 1 1 1 1 1 1 1 1 1 1 1 1 1 1 1 1 1 1 1 1 1 1 1 1 1 1 1 1 1 1 1 1 1 1 1 1 1 1 1 1 1 1 1 1 1 1 1 1 1 1 1 1 1 1 1 1 1 1 1 1 1 1
0 0 0 0 0 0.01 0.04 0.09 0.17 0.3 0.45 0.62 0.76 0.87 0.94 0.97 0.99 1 1 1 1 1 1 1 1 1 1 1 1 1 1 1 1 1 1 1 1 1 1 1 1 1 1 1 1 1 1 1 1 1 1 1 1 1 1 1 1 1 1 1 1 1 1 1 1 1 1 1 1 1 1 1 1 1 1 1 1 1 1 1 1 1 1 1 1 1 1 1 1 1 1 1 1 1 1 1 1 1 1 1 1
0 0 0 0 0.01 0.02 0.05 0.11 0.21 0.36 0.54 0.7 0.84 0.92 0.97 0.99 1 1 1 1 1 1 1 1 1 1 1 1 1 1 1 1 1 1 1 1 1 1 1 1 1 1 1 1 1 1 1 1 1 1 1 1 1 1 1 1 1 1 1 1 1 1 1 1 1 1 1 1 1 1 1 1 1 1 1 1 1 1 1 1 1 1 1 1 1 1 1 1 1 1 1 1 1 1 1 1 1 1 1 1 1
0 0 0 0 0.01 0.02 0.06 0.14 0.27 0.44 0.63 0.79 0.9 0.96 0.99 1 1 1 1 1 1 1 1 1 1 1 1 1 1 1 1 1 1 1 1 1 1 1 1 1 1 1 1 1 1 1 1 1 1 1 1 1 1 1 1 1 1 1 1 1 1 1 1 1 1 1 1 1 1 1 1 1 1 1 1 1 1 1 1 1 1 1 1 1 1 1 1 1 1 1 1 1 1 1 1 1 1 1 1 1 1
0 0 0 0 0.01 0.02 0.07 0.17 0.34 0.54 0.73 0.87 0.95 0.98 1 1 1 1 1 1 1 1 1 1 1 1 1 1 1 1 1 1 1 1 1 1 1 1 1 1 1 1 1 1 1 1 1 1 1 1 1 1 1 1 1 1 1 1 1 1 1 1 1 1 1 1 1 1 1 1 1 1 1 1 1 1 1 1 1 1 1 1 1 1 1 1 1 1 1 1 1 1 1 1 1 1 1 1 1 1 1
0 0 0 0 0.01 0.03 0.09 0.23 0.43 0.65 0.83 0.93 0.98 1 1 1 1 1 1 1 1 1 1 1 1 1 1 1 1 1 1 1 1 1 1 1 1 1 1 1 1 1 1 1 1 1 1 1 1 1 1 1 1 1 1 1 1 1 1 1 1 1 1 1 1 1 1 1 1 1 1 1 1 1 1 1 1 1 1 1 1 1 1 1 1 1 1 1 1 1 1 1 1 1 1 1 1 1 1 1 1
0 0 0 0 0.01 0.04 0.13 0.3 0.54 0.76 0.91 0.97 0.99 1 1 1 1 1 1 1 1 1 1 1 1 1 1 1 1 1 1 1 1 1 1 1 1 1 1 1 1 1 1 1 1 1 1 1 1 1 1 1 1 1 1 1 1 1 1 1 1 1 1 1 1 1 1 1 1 1 1 1 1 1 1 1 1 1 1 1 1 1 1 1 1 1 1 1 1 1 1 1 1 1 1 1 1 1 1 1 1
0 0 0 0 0.01 0.05 0.17 0.4 0.67 0.87 0.96 0.99 1 1 1 1 1 1 1 1 1 1 1 1 1 1 1 1 1 1 1 1 1 1 1 1 1 1 1 1 1 1 1 1 1 1 1 1 1 1 1 1 1 1 1 1 1 1 1 1 1 1 1 1 1 1 1 1 1 1 1 1 1 1 1 1 1 1 1 1 1 1 1 1 1 1 1 1 1 1 1 1 1 1 1 1 1 1 1 1 1
0 0 0 0 0.01 0.07 0.25 0.54 0.81 0.95 0.99 1 1 1 1 1 1 1 1 1 1 1 1 1 1 1 1 1 1 1 1 1 1 1 1 1 1 1 1 1 1 1 1 1 1 1 1 1 1 1 1 1 1 1 1 1 1 1 1 1 1 1 1 1 1 1 1 1 1 1 1 1 1 1 1 1 1 1 1 1 1 1 1 1 1 1 1 1 1 1 1 1 1 1 1 1 1 1 1 1 1
0 0 0 0 0.02 0.11 0.36 0.7 0.92 0.99 1 1 1 1 1 1 1 1 1 1 1 1 1 1 1 1 1 1 1 1 1 1 1 1 1 1 1 1 1 1 1 1 1 1 1 1 1 1 1 1 1 1 1 1 1 1 1 1 1 1 1 1 1 1 1 1 1 1 1 1 1 1 1 1 1 1 1 1 1 1 1 1 1 1 1 1 1 1 1 1 1 1 1 1 1 1 1 1 1 1 1
0 0 0 0 0.02 0.17 0.54 0.87 0.98 1 1 1 1 1 1 1 1 1 1 1 1 1 1 1 1 1 1 1 1 1 1 1 1 1 1 1 1 1 1 1 1 1 1 1 1 1 1 1 1 1 1 1 1 1 1 1 1 1 1 1 1 1 1 1 1 1 1 1 1 1 1 1 1 1 1 1 1 1 1 1 1 1 1 1 1 1 1 1 1 1 1 1 1 1 1 1 1 1 1 1 1
0 0 0 0 0.04 0.3 0.76 0.97 1 1 1 1 1 1 1 1 1 1 1 1 1 1 1 1 1 1 1 1 1 1 1 1 1 1 1 1 1 1 1 1 1 1 1 1 1 1 1 1 1 1 1 1 1 1 1 1 1 1 1 1 1 1 1 1 1 1 1 1 1 1 1 1 1 1 1 1 1 1 1 1 1 1 1 1 1 1 1 1 1 1 1 1 1 1 1 1 1 1 1 1 1
0 0 0 0 0.07 0.54 0.95 1 1 1 1 1 1 1 1 1 1 1 1 1 1 1 1 1 1 1 1 1 1 1 1 1 1 1 1 1 1 1 1 1 1 1 1 1 1 1 1 1 1 1 1 1 1 1 1 1 1 1 1 1 1 1 1 1 1 1 1 1 1 1 1 1 1 1 1 1 1 1 1 1 1 1 1 1 1 1 1 1 1 1 1 1 1 1 1 1 1 1 1 1 1
0 0 0 0 0.17 0.87 1 1 1 1 1 1 1 1 1 1 1 1 1 1 1 1 1 1 1 1 1 1 1 1 1 1 1 1 1 1 1 1 1 1 1 1 1 1 1 1 1 1 1 1 1 1 1 1 1 1 1 1 1 1 1 1 1 1 1 1 1 1 1 1 1 1 1 1 1 1 1 1 1 1 1 1 1 1 1 1 1 1 1 1 1 1 1 1 1 1 1 1 1 1 1
0 0 0 0 0.54 1 1 1 1 1 1 1 1 1 1 1 1 1 1 1 1 1 1 1 1 1 1 1 1 1 1 1 1 1 1 1 1 1 1 1 1 1 1 1 1 1 1 1 1 1 1 1 1 1 1 1 1 1 1 1 1 1 1 1 1 1 1 1 1 1 1 1 1 1 1 1 1 1 1 1 1 1 1 1 1 1 1 1 1 1 1 1 1 1 1 1 1 1 1 1 1
0 0 0 0 1 1 1 1 1 1 1 1 1 1 1 1 1 1 1 1 1 1 1 1 1 1 1 1 1 1 1 1 1 1 1 1 1 1 1 1 1 1 1 1 1 1 1 1 1 1 1 1 1 1 1 1 1 1 1 1 1 1 1 1 1 1 1 1 1 1 1 1 1 1 1 1 1 1 1 1 1 1 1 1 1 1 1 1 1 1 1 1 1 1 1 1 1 1 1 1 1
0 0 0 1 1 1 1 1 1 1 1 1 1 1 1 1 1 1 1 1 1 1 1 1 1 1 1 1 1 1 1 1 1 1 1 1 1 1 1 1 1 1 1 1 1 1 1 1 1 1 1 1 1 1 1 1 1 1 1 1 1 1 1 1 1 1 1 1 1 1 1 1 1 1 1 1 1 1 1 1 1 1 1 1 1 1 1 1 1 1 1 1 1 1 1 1 1 1 1 1 1
0 0 0 0 0 0 0 0 0 0 0 0.01 0.01 0.01 0.01 0.01 0.01 0.01 0.02 0.02 0.02 0.03 0.03 0.03 0.04 0.05 0.05 0.06 0.07 0.08 0.08 0.09 0.11 0.12 0.13 0.14 0.16 0.17 0.19 0.21 0.23 0.25 0.27 0.29 0.31 0.33 0.35 0.38 0.4 0.43 0.45 0.48 0.5 0.52 0.55 0.57 0.6 0.62 0.65 0.67 0.69 0.71 0.73 0.75 0.77 0.79 0.81 0.83 0.84 0.86 0.87 0.88 0.89 0.91 0.92 0.92 0.93 0.94 0.95 0.95 0.96 0.97 0.97 0.97 0.98 0.98 0.98 0.99 0.99 0.99 0.99 0.99 0.99 0.99 1 1 1 1 1 1 1
0 0 0 0 0 0 0 0 0 0 0 0.01 0.01 0.01 0.01 0.01 0.01 0.01 0.02 0.02 0.02 0.03 0.03 0.04 0.04 0.05 0.05 0.06 0.07 0.08 0.09 0.1 0.11 0.12 0.13 0.15 0.16 0.18 0.2 0.21 0.23 0.25 0.27 0.3 0.32 0.34 0.36 0.39 0.41 0.44 0.46 0.49 0.51 0.54 0.56 0.59 0.61 0.64 0.66 0.68 0.7 0.73 0.75 0.77 0.78 0.8 0.82 0.84 0.85 0.87 0.88 0.89 0.9 0.91 0.92 0.93 0.94 0.95 0.95 0.96 0.96 0.97 0.97 0.98 0.98 0.98 0.99 0.99 0.99 0.99 0.99 0.99 0.99 1 1 1 1 1 1 1 1
0 0 0 0 0 0 0 0 0 0 0 0.01 0.01 0.01 0.01 0.01 0.01 0.01 0.02 0.02 0.02 0.03 0.03 0.04 0.04 0.05 0.06 0.06 0.07 0.08 0.09 0.1 0.11 0.12 0.14 0.15 0.17 0.19 0.2 0.22 0.24 0.26 0.28 0.3 0.33 0.35 0.37 0.4 0.42 0.45 0.47 0.5 0.52 0.55 0.57 0.6 0.62 0.65 0.67 0.69 0.72 0.74 0.76 0.78 0.8 0.81 0.83 0.85 0.86 0.87 0.89 0.9 0.91 0.92 0.93 0.94 0.94 0.95 0.96 0.96 0.97 0.97 0.98 0.98 0.98 0.98 0.99 0.99 0.99 0.99 0.99 0.99 1 1 1 1 1 1 1 1 1
0 0 0 0 0 0 0 0 0 0 0 0.01 0.01 0.01 0.01 0.01 0.01 0.02 0.02 0.02 0.02 0.03 0.03 0.04 0.04 0.05 0.06 0.06 0.07 0.08 0.09 0.1 0.12 0.13 0.14 0.16 0.17 0.19 0.21 0.23 0.25 0.27 0.29 0.31 0.34 0.36 0.38 0.41 0.43 0.46 0.49 0.51 0.54 0.56 0.59 0.61 0.64 0.66 0.68 0.71 0.73 0.75 0.77 0.79 0.81 0.82 0.84 0.86 0.87 0.88 0.89 0.91 0.92 0.93 0.93 0.94 0.95 0.96 0.96 0.97 0.97 0.98 0.98 0.98 0.98 0.99 0.99 0.99 0.99 0.99 0.99 1 1 1 1 1 1 1 1 1 1
0 0 0 0 0 0 0 0 0 0 0 0.01 0.01 0.01 0.01 0.01 0.01 0.02 0.02 0.02 0.03 0.03 0.03 0.04 0.04 0.05 0.06 0.07 0.08 0.08 0.1 0.11 0.12 0.13 0.15 0.16 0.18 0.2 0.22 0.24 0.26 0.28 0.3 0.32 0.35 0.37 0.4 0.42 0.45 0.47 0.5 0.52 0.55 0.58 0.6 0.63 0.65 0.67 0.7 0.72 0.74 0.76 0.78 0.8 0.82 0.83 0.85 0.86 0.88 0.89 0.9 0.91 0.92 0.93 0.94 0.95 0.95 0.96 0.97 0.97 0.97 0.98 0.98 0.98 0.99 0.99 0.99 0.99 0.99 0.99 1 1 1 1 1 1 1 1 1 1 1
0 0 0 0 0 0 0 0 0 0 0 0.01 0.01 0.01 0.01 0.01 0.01 0.02 0.02 0.02 0.03 0.03 0.03 0.04 0.05 0.05 0.06 0.07 0.08 0.09 0.1 0.11 0.12 0.14 0.15 0.17 0.19 0.2 0.22 0.24 0.26 0.29 0.31 0.33 0.36 0.38 0.41 0.43 0.46 0.48 0.51 0.54 0.56 0.59 0.61 0.64 0.66 0.69 0.71 0.73 0.75 0.77 0.79 0.81 0.83 0.84 0.86 0.87 0.89 0.9 0.91 0.92 0.93 0.94 0.95 0.95 0.96 0.96 0.97 0.97 0.98 0.98 0.98 0.99 0.99 0.99 0.99 0.99 0.99 1 1 1 1 1 1 1 1 1 1 1 1
0 0 0 0 0 0 0 0 0 0 0 0.01 0.01 0.01 0.01 0.01 0.01 0.02 0.02 0.02 0.03 0.03 0.04 0.04 0.05 0.05 0.06 0.07 0.08 0.09 0.1 0.11 0.13 0.14 0.16 0.17 0.19 0.21 0.23 0.25 0.27 0.29 0.32 0.34 0.37 0.39 0.42 0.44 0.47 0.5 0.52 0.55 0.58 0.6 0.63 0.65 0.68 0.7 0.72 0.74 0.77 0.79 0.8 0.82 0.84 0.85 0.87 0.88 0.9 0.91 0.92 0.93 0.94 0.94 0.95 0.96 0.96 0.97 0.97 0.98 0.98 0.98 0.99 0.99 0.99 0.99 0.99 0.99 1 1 1 1 1 1 1 1 1 1 1 1 1
0 0 0 0 0 0 0 0 0 0 0 0.01 0.01 0.01 0.01 0.01 0.01 0.02 0.02 0.02 0.03 0.03 0.04 0.04 0.05 0.06 0.06 0.07 0.08 0.09 0.11 0.12 0.13 0.15 0.16 0.18 0.2 0.22 0.24 0.26 0.28 0.3 0.33 0.35 0.38 0.4 0.43 0.46 0.48 0.51 0.54 0.56 0.59 0.62 0.64 0.67 0.69 0.71 0.74 0.76 0.78 0.8 0.82 0.83 0.85 0.86 0.88 0.89 0.9 0.91 0.92 0.93 0.94 0.95 0.96 0.96 0.97 0.97 0.98 0.98 0.98 0.99 0.99 0.99 0.99 0.99 0.99 1 1 1 1 1 1 1 1 1 1 1 1 1 1
0 0 0 0 0 0 0 0 0 0 0 0.01 0.01 0.01 0.01 0.01 0.01 0.02 0.02 0.02 0.03 0.03 0.04 0.04 0.05 0.06 0.07 0.08 0.09 0.1 0.11 0.12 0.14 0.15 0.17 0.19 0.2 0.22 0.25 0.27 0.29 0.31 0.34 0.36 0.39 0.42 0.44 0.47 0.5 0.52 0.55 0.58 0.6 0.63 0.65 0.68 0.7 0.73 0.75 0.77 0.79 0.81 0.83 0.84 0.86 0.87 0.89 0.9 0.91 0.92 0.93 0.94 0.95 0.95 0.96 0.97 0.97 0.97 0.98 0.98 0.98 0.99 0.99 0.99 0.99 0.99 0.99 1 1 1 1 1 1 1 1 1 1 1 1 1 1
0 0 0 0 0 0 0 0 0 0 0 0.01 0.01 0.01 0.01 0.01 0.01 0.02 0.02 0.02 0.03 0.03 0.04 0.05 0.05 0.06 0.07 0.08 0.09 0.1 0.11 0.13 0.14 0.16 0.17 0.19 0.21 0.23 0.25 0.28 0.3 0.32 0.35 0.37 0.4 0.43 0.45 0.48 0.51 0.54 0.56 0.59 0.62 0.64 0.67 0.69 0.72 0.74 0.76 0.78 0.8 0.82 0.84 0.85 0.87 0.88 0.9 0.91 0.92 0.93 0.94 0.95 0.95 0.96 0.96 0.97 0.97 0.98 0.98 0.98 0.99 0.99 0.99 0.99 0.99 0.99 1 1 1 1 1 1 1 1 1 1 1 1 1 1 1
0 0 0 0 0 0 0 0 0 0 0 0.01 0.01 0.01 0.01 0.01 0.02 0.02 0.02 0.03 0.03 0.03 0.04 0.05 0.05 0.06 0.07 0.08 0.09 0.1 0.12 0.13 0.15 0.16 0.18 0.2 0.22 0.24 0.26 0.28 0.31 0.33 0.36 0.39 0.41 0.44 0.47 0.49 0.52 0.55 0.58 0.6 0.63 0.66 0.68 0.71 0.73 0.75 0.77 0.79 0.81 0.83 0.85 0.86 0.88 0.89 0.9 0.92 0.93 0.93 0.94 0.95 0.96 0.96 0.97 0.97 0.98 0.98 0.98 0.99 0.99 0.99 0.99 0.99 0.99 1 1 1 1 1 1 1 1 1 1 1 1 1 1 1 1
0 0 0 0 0 0 0 0 0 0 0 0.01 0.01 0.01 0.01 0.01 0.02 0.02 0.02 0.03 0.03 0.04 0.04 0.05 0.06 0.06 0.07 0.08 0.09 0.11 0.12 0.13 0.15 0.17 0.19 0.21 0.23 0.25 0.27 0.29 0.32 0.34 0.37 0.4 0.42 0.45 0.48 0.51 0.54 0.56 0.59 0.62 0.64 0.67 0.7 0.72 0.74 0.76 0.79 0.81 0.82 0.84 0.86 0.87 0.89 0.9 0.91 0.92 0.93 0.94 0.95 0.96 0.96 0.97 0.97 0.98 0.98 0.98 0.99 0.99 0.99 0.99 0.99 0.99 1 1 1 1 1 1 1 1 1 1 1 1 1 1 1 1 1
0 0 0 0 0 0 0 0 0 0 0.01 0.01 0.01 0.01 0.01 0.01 0.02 0.02 0.02 0.03 0.03 0.04 0.04 0.05 0.06 0.07 0.08 0.09 0.1 0.11 0.12 0.14 0.16 0.17 0.19 0.21 0.23 0.26 0.28 0.3 0.33 0.35 0.38 0.41 0.44 0.46 0.49 0.52 0.55 0.58 0.61 0.63 0.66 0.68 0.71 0.73 0.76 0.78 0.8 0.82 0.84 0.85 0.87 0.88 0.9 0.91 0.92 0.93 0.94 0.95 0.95 0.96 0.97 0.97 0.98 0.98 0.98 0.99 0.99 0.99 0.99 0.99 0.99 1 1 1 1 1 1 1 1 1 1 1 1 1 1 1 1 1 1
0 0 0 0 0 0 0 0 0 0 0.01 0.01 0.01 0.01 0.01 0.01 0.02 0.02 0.02 0.03 0.03 0.04 0.04 0.05 0.06 0.07 0.08 0.09 0.1 0.11 0.13 0.14 0.16 0.18 0.2 0.22 0.24 0.26 0.29 0.31 0.34 0.37 0.39 0.42 0.45 0.48 0.51 0.54 0.56 0.59 0.62 0.65 0.67 0.7 0.72 0.75 0.77 0.79 0.81 0.83 0.85 0.86 0.88 0.89 0.9 0.92 0.93 0.94 0.94 0.95 0.96 0.97 0.97 0.97 0.98 0.98 0.99 0.99 0.99 0.99 0.99 0.99 1 1 1 1 1 1 1 1 1 1 1 1 1 1 1 1 1 1 1
0 0 0 0 0 0 0 0 0 0 0.01 0.01 0.01 0.01 0.01 0.01 0.02 0.02 0.02 0.03 0.03 0.04 0.05 0.05 0.06 0.07 0.08 0.09 0.1 0.12 0.13 0.15 0.17 0.19 0.21 0.23 0.25 0.27 0.3 0.32 0.35 0.38 0.41 0.43 0.46 0.49 0.52 0.55 0.58 0.61 0.63 0.66 0.69 0.71 0.74 0.76 0.78 0.8 0.82 0.84 0.86 0.87 0.89 0.9 0.91 0.92 0.93 0.94 0.95 0.96 0.96 0.97 0.97 0.98 0.98 0.98 0.99 0.99 0.99 0.99 0.99 1 1 1 1 1 1 1 1 1 1 1 1 1 1 1 1 1 1 1 1
0 0 0 0 0 0 0 0 0 0 0.01 0.01 0.01 0.01 0.01 0.01 0.02 0.02 0.02 0.03 0.03 0.04 0.05 0.05 0.06 0.07 0.08 0.1 0.11 0.12 0.14 0.16 0.17 0.19 0.21 0.24 0.26 0.28 0.31 0.33 0.36 0.39 0.42 0.45 0.48 0.51 0.54 0.56 0.59 0.62 0.65 0.68 0.7 0.73 0.75 0.77 0.79 0.82 0.83 0.85 0.87 0.88 0.9 0.91 0.92 0.93 0.94 0.95 0.96 0.96 0.97 0.97 0.98 0.98 0.98 0.99 0.99 0.99 0.99 0.99 1 1 1 1 1 1 1 1 1 1 1 1 1 1 1 1 1 1 1 1 1
0 0 0 0 0 0 0 0 0 0 0.01 0.01 0.01 0.01 0.01 0.01 0.02 0.02 0.03 0.03 0.04 0.04 0.05 0.06 0.07 0.08 0.09 0.1 0.11 0.13 0.14 0.16 0.18 0.2 0.22 0.24 0.27 0.29 0.32 0.35 0.37 0.4 0.43 0.46 0.49 0.52 0.55 0.58 0.61 0.64 0.66 0.69 0.72 0.74 0.76 0.79 0.81 0.83 0.85 0.86 0.88 0.89 0.91 0.92 0.93 0.94 0.95 0.95 0.96 0.97 0.97 0.98 0.98 0.98 0.99 0.99 0.99 0.99 0.99 1 1 1 1 1 1 1 1 1 1 1 1 1 1 1 1 1 1 1 1 1 1
0 0 0 0 0 0 0 0 0 0 0.01 0.01 0.01 0.01 0.01 0.01 0.02 0.02 0.03 0.03 0.04 0.04 0.05 0.06 0.07 0.08 0.09 0.1 0.12 0.13 0.15 0.17 0.19 0.21 0.23 0.25 0.28 0.3 0.33 0.36 0.39 0.42 0.44 0.47 0.5 0.53 0.56 0.59 0.62 0.65 0.68 0.71 0.73 0.75 0.78 0.8 0.82 0.84 0.86 0.87 0.89 0.9 0.91 0.93 0.94 0.94 0.95 0.96 0.97 0.97 0.98 0.98 0.98 0.99 0.99 0.99 0.99 0.99 0.99 1 1 1 1 1 1 1 1 1 1 1 1 1 1 1 1 1 1 1 1 1 1
0 0 0 0 0 0 0 0 0 0 0.01 0.01 0.01 0.01 0.01 0.02 0.02 0.02 0.03 0.03 0.04 0.04 0.05 0.06 0.07 0.08 0.09 0.11 0.12 0.14 0.15 0.17 0.19 0.21 0.24 0.26 0.29 0.31 0.34 0.37 0.4 0.43 0.46 0.49 0.52 0.55 0.58 0.61 0.64 0.67 0.69 0.72 0.74 0.77 0.79 0.81 0.83 0.85 0.87 0.88 0.9 0.91 0.92 0.93 0.94 0.95 0.96 0.96 0.97 0.97 0.98 0.98 0.99 0.99 0.99 0.99 0.99 0.99 1 1 1 1 1 1 1 1 1 1 1 1 1 1 1 1 1 1 1 1 1 1 1
0 0 0 0 0 0 0 0 0 0 0.01 0.01 0.01 0.01 0.01 0.02 0.02 0.02 0.03 0.03 0.04 0.05 0.05 0.06 0.07 0.08 0.1 0.11 0.13 0.14 0.16 0.18 0.2 0.22 0.25 0.27 0.3 0.33 0.35 0.38 0.41 0.44 0.47 0.5 0.53 0.56 0.6 0.62 0.65 0.68 0.71 0.73 0.76 0.78 0.8 0.83 0.84 0.86 0.88 0.89 0.91 0.92 0.93 0.94 0.95 0.96 0.96 0.97 0.97 0.98 0.98 0.98 0.99 0.99 0.99 0.99 0.99 1 1 1 1 1 1 1 1 1 1 1 1 1 1 1 1 1 1 1 1 1 1 1 1
0 0 0 0 0 0 0 0 0 0 0.01 0.01 0.01 0.01 0.01 0.02 0.02 0.02 0.03 0.03 0.04 0.05 0.06 0.06 0.08 0.09 0.1 0.11 0.13 0.15 0.17 0.19 0.21 0.23 0.26 0.28 0.31 0.34 0.37 0.4 0.43 0.46 0.49 0.52 0.55 0.58 0.61 0.64 0.67 0.7 0.72 0.75 0.77 0.8 0.82 0.84 0.86 0.87 0.89 0.9 0.92 0.93 0.94 0.95 0.95 0.96 0.97 0.97 0.98 0.98 0.98 0.99 0.99 0.99 0.99 0.99 1 1 1 1 1 1 1 1 1 1 1 1 1 1 1 1 1 1 1 1 1 1 1 1 1
0 0 0 0 0 0 0 0 0 0 0.01 0.01 0.01 0.01 0.01 0.02 0.02 0.02 0.03 0.03 0.04 0.05 0.06 0.07 0.08 0.09 0.1 0.12 0.14 0.15 0.17 0.19 0.22 0.24 0.27 0.29 0.32 0.35 0.38 0.41 0.44 0.47 0.5 0.53 0.57 0.6 0.63 0.66 0.68 0.71 0.74 0.76 0.79 0.81 0.83 0.85 0.87 0.88 0.9 0.91 0.92 0.93 0.94 0.95 0.96 0.97 0.97 0.98 0.98 0.98 0.99 0.99 0.99 0.99 0.99 1 1 1 1 1 1 1 1 1 1 1 1 1 1 1 1 1 1 1 1 1 1 1 1 1 1
0 0 0 0 0 0 0 0 0 0 0.01 0.01 0.01 0.01 0.01 0.02 0.02 0.03 0.03 0.04 0.04 0.05 0.06 0.07 0.08 0.09 0.11 0.12 0.14 0.16 0.18 0.2 0.22 0.25 0.28 0.3 0.33 0.36 0.39 0.42 0.45 0.49 0.52 0.55 0.58 0.61 0.64 0.67 0.7 0.73 0.75 0.78 0.8 0.82 0.84 0.86 0.88 0.89 0.91 0.92 0.93 0.94 0.95 0.96 0.96 0.97 0.98 0.98 0.98 0.99 0.99 0.99 0.99 0.99 1 1 1 1 1 1 1 1 1 1 1 1 1 1 1 1 1 1 1 1 1 1 1 1 1 1 1
0 0 0 0 0 0 0 0 0 0 0.01 0.01 0.01 0.01 0.01 0.02 0.02 0.03 0.03 0.04 0.04 0.05 0.06 0.07 0.08 0.1 0.11 0.13 0.15 0.17 0.19 0.21 0.23 0.26 0.29 0.31 0.34 0.37 0.41 0.44 0.47 0.5 0.53 0.57 0.6 0.63 0.66 0.69 0.72 0.74 0.77 0.79 0.81 0.84 0.86 0.87 0.89 0.9 0.92 0.93 0.94 0.95 0.96 0.96 0.97 0.97 0.98 0.98 0.99 0.99 0.99 0.99 0.99 1 1 1 1 1 1 1 1 1 1 1 1 1 1 1 1 1 1 1 1 1 1 1 1 1 1 1 1
0 0 0 0 0 0 0 0 0 0 0.01 0.01 0.01 0.01 0.01 0.02 0.02 0.03 0.03 0.04 0.05 0.05 0.06 0.08 0.09 0.1 0.12 0.13 0.15 0.17 0.19 0.22 0.24 0.27 0.3 0.33 0.36 0.39 0.42 0.45 0.48 0.52 0.55 0.58 0.61 0.64 0.68 0.7 0.73 0.76 0.78 0.81 0.83 0.85 0.87 0.88 0.9 0.91 0.93 0.94 0.95 0.95 0.96 0.97 0.97 0.98 0.98 0.99 0.99 0.99 0.99 0.99 1 1 1 1 1 1 1 1 1 1 1 1 1 1 1 1 1 1 1 1 1 1 1 1 1 1 1 1 1
0 0 0 0 0 0 0 0 0 0 0.01 0.01 0.01 0.01 0.02 0.02 0.02 0.03 0.03 0.04 0.05 0.06 0.07 0.08 0.09 0.11 0.12 0.14 0.16 0.18 0.2 0.23 0.25 0.28 0.31 0.34 0.37 0.4 0.43 0.47 0.5 0.53 0.57 0.6 0.63 0.66 0.69 0.72 0.75 0.77 0.8 0.82 0.84 0.86 0.88 0.89 0.91 0.92 0.93 0.94 0.95 0.96 0.97 0.97 0.98 0.98 0.98 0.99 0.99 0.99 0.99 1 1 1 1 1 1 1 1 1 1 1 1 1 1 1 1 1 1 1 1 1 1 1 1 1 1 1 1 1 1
0 0 0 0 0 0 0 0 0 0 0.01 0.01 0.01 0.01 0.02 0.02 0.02 0.03 0.03 0.04 0.05 0.06 0.07 0.08 0.09 0.11 0.13 0.15 0.17 0.19 0.21 0.24 0.26 0.29 0.32 0.35 0.38 0.42 0.45 0.48 0.52 0.55 0.58 0.62 0.65 0.68 0.71 0.74 0.76 0.79 0.81 0.83 0.85 0.87 0.89 0.9 0.92 0.93 0.94 0.95 0.96 0.97 0.97 0.98 0.98 0.98 0.99 0.99 0.99 0.99 0.99 1 1 1 1 1 1 1 1 1 1 1 1 1 1 1 1 1 1 1 1 1 1 1 1 1 1 1 1 1 1
0 0 0 0 0 0 0 0 0 0.01 0.01 0.01 0.01 0.01 0.02 0.02 0.02 0.03 0.04 0.04 0.05 0.06 0.07 0.08 0.1 0.11 0.13 0.15 0.17 0.2 0.22 0.25 0.27 0.3 0.33 0.36 0.4 0.43 0.46 0.5 0.53 0.57 0.6 0.63 0.66 0.7 0.72 0.75 0.78 0.8 0.83 0.85 0.87 0.88 0.9 0.91 0.93 0.94 0.95 0.96 0.96 0.97 0.98 0.98 0.98 0.99 0.99 0.99 0.99 0.99 1 1 1 1 1 1 1 1 1 1 1 1 1 1 1 1 1 1 1 1 1 1 1 1 1 1 1 1 1 1 1
0 0 0 0 0 0 0 0 0 0.01 0.01 0.01 0.01 0.01 0.02 0.02 0.03 0.03 0.04 0.04 0.05 0.06 0.08 0.09 0.1 0.12 0.14 0.16 0.18 0.2 0.23 0.26 0.28 0.31 0.35 0.38 0.41 0.45 0.48 0.52 0.55 0.58 0.62 0.65 0.68 0.71 0.74 0.77 0.79 0.82 0.84 0.86 0.88 0.89 0.91 0.92 0.93 0.95 0.95 0.96 0.97 0.97 0.98 0.98 0.99 0.99 0.99 0.99 0.99 1 1 1 1 1 1 1 1 1 1 1 1 1 1 1 1 1 1 1 1 1 1 1 1 1 1 1 1 1 1 1 1
0 0 0 0 0 0 0 0 0 0.01 0.01 0.01 0.01 0.01 0.02 0.02 0.03 0.03 0.04 0.05 0.06 0.07 0.08 0.09 0.11 0.12 0.14 0.16 0.19 0.21 0.24 0.27 0.3 0.33 0.36 0.39 0.43 0.46 0.5 0.53 0.57 0.6 0.63 0.67 0.7 0.73 0.76 0.78 0.81 0.83 0.85 0.87 0.89 0.91 0.92 0.93 0.94 0.95 0.96 0.97 0.97 0.98 0.98 0.99 0.99 0.99 0.99 0.99 1 1 1 1 1 1 1 1 1 1 1 1 1 1 1 1 1 1 1 1 1 1 1 1 1 1 1 1 1 1 1 1 1
0 0 0 0 0 0 0 0 0 0.01 0.01 0.01 0.01 0.01 0.02 0.02 0.03 0.03 0.04 0.05 0.06 0.07 0.08 0.1 0.11 0.13 0.15 0.17 0.2 0.22 0.25 0.28 0.31 0.34 0.37 0.41 0.44 0.48 0.51 0.55 0.58 0.62 0.65 0.69 0.72 0.75 0.77 0.8 0.82 0.85 0.87 0.88 0.9 0.92 0.93 0.94 0.95 0.96 0.97 0.97 0.98 0.98 0.99 0.99 0.99 0.99 0.99 1 1 1 1 1 1 1 1 1 1 1 1 1 1 1 1 1 1 1 1 1 1 1 1 1 1 1 1 1 1 1 1 1 1
0 0 0 0 0 0 0 0 0 0.01 0.01 0.01 0.01 0.01 0.02 0.02 0.03 0.03 0.04 0.05 0.06 0.07 0.09 0.1 0.12 0.14 0.16 0.18 0.2 0.23 0.26 0.29 0.32 0.35 0.39 0.42 0.46 0.5 0.53 0.57 0.6 0.64 0.67 0.7 0.73 0.76 0.79 0.81 0.84 0.86 0.88 0.9 0.91 0.92 0.94 0.95 0.96 0.96 0.97 0.98 0.98 0.98 0.99 0.99 0.99 0.99 1 1 1 1 1 1 1 1 1 1 1 1 1 1 1 1 1 1 1 1 1 1 1 1 1 1 1 1 1 1 1 1 1 1 1
0 0 0 0 0 0 0 0 0 0.01 0.01 0.01 0.01 0.01 0.02 0.02 0.03 0.04 0.04 0.05 0.06 0.08 0.09 0.1 0.12 0.14 0.16 0.19 0.21 0.24 0.27 0.3 0.33 0.37 0.4 0.44 0.48 0.51 0.55 0.59 0.62 0.66 0.69 0.72 0.75 0.78 0.81 0.83 0.85 0.87 0.89 0.91 0.92 0.93 0.94 0.95 0.96 0.97 0.98 0.98 0.98 0.99 0.99 0.99 0.99 1 1 1 1 1 1 1 1 1 1 1 1 1 1 1 1 1 1 1 1 1 1 1 1 1 1 1 1 1 1 1 1 1 1 1 1
0 0 0 0 0 0 0 0 0 0.01 0.01 0.01 0.01 0.02 0.02 0.02 0.03 0.04 0.05 0.05 0.07 0.08 0.09 0.11 0.13 0.15 0.17 0.2 0.22 0.25 0.28 0.32 0.35 0.38 0.42 0.46 0.49 0.53 0.57 0.6 0.64 0.67 0.71 0.74 0.77 0.8 0.82 0.84 0.87 0.88 0.9 0.92 0.93 0.94 0.95 0.96 0.97 0.97 0.98 0.98 0.99 0.99 0.99 0.99 1 1 1 1 1 1 1 1 1 1 1 1 1 1 1 1 1 1 1 1 1 1 1 1 1 1 1 1 1 1 1 1 1 1 1 1 1
0 0 0 0 0 0 0 0 0 0.01 0.01 0.01 0.01 0.02 0.02 0.03 0.03 0.04 0.05 0.06 0.07 0.08 0.1 0.11 0.13 0.16 0.18 0.21 0.23 0.26 0.3 0.33 0.36 0.4 0.44 0.47 0.51 0.55 0.59 0.62 0.66 0.69 0.73 0.76 0.78 0.81 0.84 0.86 0.88 0.9 0.91 0.93 0.94 0.95 0.96 0.97 0.97 0.98 0.98 0.99 0.99 0.99 0.99 1 1 1 1 1 1 1 1 1 1 1 1 1 1 1 1 1 1 1 1 1 1 1 1 1 1 1 1 1 1 1 1 1 1 1 1 1 1
0 0 0 0 0 0 0 0 0 0.01 0.01 0.01 0.01 0.02 0.02 0.03 0.03 0.04 0.05 0.06 0.07 0.09 0.1 0.12 0.14 0.16 0.19 0.22 0.24 0.28 0.31 0.34 0.38 0.42 0.45 0.49 0.53 0.57 0.61 0.64 0.68 0.71 0.74 0.77 0.8 0.83 0.85 0.87 0.89 0.91 0.92 0.94 0.95 0.96 0.96 0.97 0.98 0.98 0.99 0.99 0.99 0.99 1 1 1 1 1 1 1 1 1 1 1 1 1 1 1 1 1 1 1 1 1 1 1 1 1 1 1 1 1 1 1 1 1 1 1 1 1 1 1
0 0 0 0 0 0 0 0 0 0.01 0.01 0.01 0.01 0.02 0.02 0.03 0.03 0.04 0.05 0.06 0.08 0.09 0.11 0.13 0.15 0.17 0.2 0.23 0.26 0.29 0.32 0.36 0.4 0.43 0.47 0.51 0.55 0.59 0.63 0.66 0.7 0.73 0.76 0.79 0.82 0.84 0.86 0.88 0.9 0.92 0.93 0.94 0.95 0.96 0.97 0.98 0.98 0.99 0.99 0.99 0.99 0.99 1 1 1 1 1 1 1 1 1 1 1 1 1 1 1 1 1 1 1 1 1 1 1 1 1 1 1 1 1 1 1 1 1 1 1 1 1 1 1
0 0 0 0 0 0 0 0 0 0.01 0.01 0.01 0.01 0.02 0.02 0.03 0.04 0.04 0.05 0.07 0.08 0.09 0.11 0.13 0.15 0.18 0.21 0.24 0.27 0.3 0.34 0.37 0.41 0.45 0.49 0.53 0.57 0.61 0.65 0.68 0.72 0.75 0.78 0.81 0.83 0.86 0.88 0.9 0.91 0.93 0.94 0.95 0.96 0.97 0.98 0.98 0.98 0.99 0.99 0.99 0.99 1 1 1 1 1 1 1 1 1 1 1 1 1 1 1 1 1 1 1 1 1 1 1 1 1 1 1 1 1 1 1 1 1 1 1 1 1 1 1 1
0 0 0 0 0 0 0 0 0 0.01 0.01 0.01 0.01 0.02 0.02 0.03 0.04 0.05 0.06 0.07 0.08 0.1 0.12 0.14 0.16 0.19 0.22 0.25 0.28 0.32 0.35 0.39 0.43 0.47 0.51 0.55 0.59 0.63 0.67 0.7 0.74 0.77 0.8 0.82 0.85 0.87 0.89 0.91 0.92 0.94 0.95 0.96 0.97 0.97 0.98 0.98 0.99 0.99 0.99 0.99 1 1 1 1 1 1 1 1 1 1 1 1 1 1 1 1 1 1 1 1 1 1 1 1 1 1 1 1 1 1 1 1 1 1 1 1 1 1 1 1 1
0 0 0 0 0 0 0 0 0 0.01 0.01 0.01 0.01 0.02 0.02 0.03 0.04 0.05 0.06 0.07 0.09 0.1 0.12 0.15 0.17 0.2 0.23 0.26 0.29 0.33 0.37 0.41 0.45 0.49 0.53 0.57 0.61 0.65 0.69 0.72 0.75 0.79 0.81 0.84 0.86 0.89 0.9 0.92 0.93 0.95 0.96 0.97 0.97 0.98 0.98 0.99 0.99 0.99 0.99 1 1 1 1 1 1 1 1 1 1 1 1 1 1 1 1 1 1 1 1 1 1 1 1 1 1 1 1 1 1 1 1 1 1 1 1 1 1 1 1 1 1
0 0 0 0 0 0 0 0 0 0.01 0.01 0.01 0.02 0.02 0.03 0.03 0.04 0.05 0.06 0.08 0.09 0.11 0.13 0.15 0.18 0.21 0.24 0.27 0.31 0.35 0.39 0.43 0.47 0.51 0.55 0.59 0.63 0.67 0.71 0.74 0.77 0.8 0.83 0.86 0.88 0.9 0.92 0.93 0.94 0.95 0.96 0.97 0.98 0.98 0.99 0.99 0.99 0.99 1 1 1 1 1 1 1 1 1 1 1 1 1 1 1 1 1 1 1 1 1 1 1 1 1 1 1 1 1 1 1 1 1 1 1 1 1 1 1 1 1 1 1
0 0 0 0 0 0 0 0 0 0.01 0.01 0.01 0.02 0.02 0.03 0.03 0.04 0.05 0.06 0.08 0.1 0.12 0.14 0.16 0.19 0.22 0.25 0.29 0.32 0.36 0.4 0.44 0.49 0.53 0.57 0.61 0.65 0.69 0.73 0.76 0.79 0.82 0.85 0.87 0.89 0.91 0.93 0.94 0.95 0.96 0.97 0.98 0.98 0.99 0.99 0.99 0.99 1 1 1 1 1 1 1 1 1 1 1 1 1 1 1 1 1 1 1 1 1 1 1 1 1 1 1 1 1 1 1 1 1 1 1 1 1 1 1 1 1 1 1 1
0 0 0 0 0 0 0 0 0.01 0.01 0.01 0.01 0.02 0.02 0.03 0.03 0.04 0.05 0.07 0.08 0.1 0.12 0.14 0.17 0.2 0.23 0.26 0.3 0.34 0.38 0.42 0.46 0.51 0.55 0.59 0.63 0.67 0.71 0.75 0.78 0.81 0.84 0.86 0.89 0.9 0.92 0.94 0.95 0.96 0.97 0.97 0.98 0.99 0.99 0.99 0.99 1 1 1 1 1 1 1 1 1 1 1 1 1 1 1 1 1 1 1 1 1 1 1 1 1 1 1 1 1 1 1 1 1 1 1 1 1 1 1 1 1 1 1 1 1
0 0 0 0 0 0 0 0 0.01 0.01 0.01 0.01 0.02 0.02 0.03 0.04 0.05 0.06 0.07 0.09 0.11 0.13 0.15 0.18 0.21 0.24 0.28 0.32 0.36 0.4 0.44 0.48 0.53 0.57 0.61 0.66 0.69 0.73 0.77 0.8 0.83 0.85 0.88 0.9 0.92 0.93 0.95 0.96 0.97 0.97 0.98 0.98 0.99 0.99 0.99 1 1 1 1 1 1 1 1 1 1 1 1 1 1 1 1 1 1 1 1 1 1 1 1 1 1 1 1 1 1 1 1 1 1 1 1 1 1 1 1 1 1 1 1 1 1
0 0 0 0 0 0 0 0 0.01 0.01 0.01 0.01 0.02 0.02 0.03 0.04 0.05 0.06 0.08 0.09 0.11 0.14 0.16 0.19 0.22 0.26 0.29 0.33 0.37 0.42 0.46 0.51 0.55 0.59 0.64 0.68 0.72 0.75 0.79 0.82 0.85 0.87 0.89 0.91 0.93 0.94 0.95 0.96 0.97 0.98 0.98 0.99 0.99 0.99 1 1 1 1 1 1 1 1 1 1 1 1 1 1 1 1 1 1 1 1 1 1 1 1 1 1 1 1 1 1 1 1 1 1 1 1 1 1 1 1 1 1 1 1 1 1 1
0 0 0 0 0 0 0 0 0.01 0.01 0.01 0.01 0.02 0.02 0.03 0.04 0.05 0.06 0.08 0.1 0.12 0.14 0.17 0.2 0.23 0.27 0.31 0.35 0.39 0.44 0.48 0.53 0.57 0.62 0.66 0.7 0.74 0.77 0.81 0.84 0.86 0.89 0.91 0.92 0.94 0.95 0.96 0.97 0.98 0.98 0.99 0.99 0.99 0.99 1 1 1 1 1 1 1 1 1 1 1 1 1 1 1 1 1 1 1 1 1 1 1 1 1 1 1 1 1 1 1 1 1 1 1 1 1 1 1 1 1 1 1 1 1 1 1
0 0 0 0 0 0 0 0 0.01 0.01 0.01 0.01 0.02 0.03 0.03 0.04 0.05 0.07 0.08 0.1 0.13 0.15 0.18 0.21 0.25 0.28 0.33 0.37 0.41 0.46 0.5 0.55 0.6 0.64 0.68 0.72 0.76 0.79 0.83 0.85 0.88 0.9 0.92 0.93 0.95 0.96 0.97 0.98 0.98 0.99 0.99 0.99 0.99 1 1 1 1 1 1 1 1 1 1 1 1 1 1 1 1 1 1 1 1 1 1 1 1 1 1 1 1 1 1 1 1 1 1 1 1 1 1 1 1 1 1 1 1 1 1 1 1
0 0 0 0 0 0 0 0 0.01 0.01 0.01 0.01 0.02 0.03 0.03 0.04 0.06 0.07 0.09 0.11 0.13 0.16 0.19 0.22 0.26 0.3 0.34 0.39 0.43 0.48 0.53 0.57 0.62 0.66 0.7 0.74 0.78 0.81 0.84 0.87 0.89 0.91 0.93 0.95 0.96 0.97 0.97 0.98 0.99 0.99 0.99 0.99 1 1 1 1 1 1 1 1 1 1 1 1 1 1 1 1 1 1 1 1 1 1 1 1 1 1 1 1 1 1 1 1 1 1 1 1 1 1 1 1 1 1 1 1 1 1 1 1 1
0 0 0 0 0 0 0 0 0.01 0.01 0.01 0.02 0.02 0.03 0.04 0.05 0.06 0.08 0.09 0.12 0.14 0.17 0.2 0.24 0.28 0.32 0.36 0.41 0.45 0.5 0.55 0.6 0.64 0.69 0.73 0.77 0.8 0.83 0.86 0.89 0.91 0.93 0.94 0.95 0.96 0.97 0.98 0.98 0.99 0.99 0.99 1 1 1 1 1 1 1 1 1 1 1 1 1 1 1 1 1 1 1 1 1 1 1 1 1 1 1 1 1 1 1 1 1 1 1 1 1 1 1 1 1 1 1 1 1 1 1 1 1 1
0 0 0 0 0 0 0 0 0.01 0.01 0.01 0.02 0.02 0.03 0.04 0.05 0.06 0.08 0.1 0.12 0.15 0.18 0.21 0.25 0.29 0.33 0.38 0.43 0.48 0.53 0.57 0.62 0.67 0.71 0.75 0.79 0.82 0.85 0.88 0.9 0.92 0.94 0.95 0.96 0.97 0.98 0.98 0.99 0.99 0.99 1 1 1 1 1 1 1 1 1 1 1 1 1 1 1 1 1 1 1 1 1 1 1 1 1 1 1 1 1 1 1 1 1 1 1 1 1 1 1 1 1 1 1 1 1 1 1 1 1 1 1
0 0 0 0 0 0 0 0 0.01 0.01 0.01 0.02 0.02 0.03 0.04 0.05 0.07 0.08 0.11 0.13 0.16 0.19 0.23 0.27 0.31 0.35 0.4 0.45 0.5 0.55 0.6 0.65 0.69 0.73 0.77 0.81 0.84 0.87 0.89 0.92 0.93 0.95 0.96 0.97 0.98 0.98 0.99 0.99 0.99 1 1 1 1 1 1 1 1 1 1 1 1 1 1 1 1 1 1 1 1 1 1 1 1 1 1 1 1 1 1 1 1 1 1 1 1 1 1 1 1 1 1 1 1 1 1 1 1 1 1 1 1
0 0 0 0 0 0 0 0 0.01 0.01 0.01 0.02 0.02 0.03 0.04 0.06 0.07 0.09 0.11 0.14 0.17 0.2 0.24 0.28 0.33 0.37 0.42 0.47 0.52 0.57 0.62 0.67 0.72 0.76 0.8 0.83 0.86 0.89 0.91 0.93 0.94 0.96 0.97 0.98 0.98 0.99 0.99 0.99 1 1 1 1 1 1 1 1 1 1 1 1 1 1 1 1 1 1 1 1 1 1 1 1 1 1 1 1 1 1 1 1 1 1 1 1 1 1 1 1 1 1 1 1 1 1 1 1 1 1 1 1 1
0 0 0 0 0 0 0 0 0.01 0.01 0.01 0.02 0.03 0.03 0.04 0.06 0.08 0.1 0.12 0.15 0.18 0.22 0.26 0.3 0.35 0.4 0.45 0.5 0.55 0.6 0.65 0.7 0.74 0.78 0.82 0.85 0.88 0.9 0.92 0.94 0.95 0.97 0.97 0.98 0.99 0.99 0.99 1 1 1 1 1 1 1 1 1 1 1 1 1 1 1 1 1 1 1 1 1 1 1 1 1 1 1 1 1 1 1 1 1 1 1 1 1 1 1 1 1 1 1 1 1 1 1 1 1 1 1 1 1 1
0 0 0 0 0 0 0 0 0.01 0.01 0.01 0.02 0.03 0.04 0.05 0.06 0.08 0.1 0.13 0.16 0.19 0.23 0.27 0.32 0.37 0.42 0.47 0.52 0.58 0.63 0.68 0.72 0.77 0.8 0.84 0.87 0.9 0.92 0.94 0.95 0.96 0.97 0.98 0.99 0.99 0.99 1 1 1 1 1 1 1 1 1 1 1 1 1 1 1 1 1 1 1 1 1 1 1 1 1 1 1 1 1 1 1 1 1 1 1 1 1 1 1 1 1 1 1 1 1 1 1 1 1 1 1 1 1 1 1
0 0 0 0 0 0 0 0 0.01 0.01 0.01 0.02 0.03 0.04 0.05 0.07 0.09 0.11 0.14 0.17 0.2 0.25 0.29 0.34 0.39 0.44 0.5 0.55 0.6 0.65 0.7 0.75 0.79 0.83 0.86 0.89 0.91 0.93 0.95 0.96 0.97 0.98 0.98 0.99 0.99 0.99 1 1 1 1 1 1 1 1 1 1 1 1 1 1 1 1 1 1 1 1 1 1 1 1 1 1 1 1 1 1 1 1 1 1 1 1 1 1 1 1 1 1 1 1 1 1 1 1 1 1 1 1 1 1 1
0 0 0 0 0 0 0 0 0.01 0.01 0.02 0.02 0.03 0.04 0.05 0.07 0.09 0.12 0.15 0.18 0.22 0.26 0.31 0.36 0.41 0.47 0.52 0.58 0.63 0.68 0.73 0.77 0.81 0.85 0.88 0.9 0.93 0.94 0.96 0.97 0.98 0.98 0.99 0.99 0.99 1 1 1 1 1 1 1 1 1 1 1 1 1 1 1 1 1 1 1 1 1 1 1 1 1 1 1 1 1 1 1 1 1 1 1 1 1 1 1 1 1 1 1 1 1 1 1 1 1 1 1 1 1 1 1 1
0 0 0 0 0 0 0 0.01 0.01 0.01 0.02 0.02 0.03 0.04 0.06 0.08 0.1 0.12 0.16 0.19 0.23 0.28 0.33 0.38 0.44 0.49 0.55 0.61 0.66 0.71 0.76 0.8 0.84 0.87 0.9 0.92 0.94 0.95 0.97 0.98 0.98 0.99 0.99 0.99 1 1 1 1 1 1 1 1 1 1 1 1 1 1 1 1 1 1 1 1 1 1 1 1 1 1 1 1 1 1 1 1 1 1 1 1 1 1 1 1 1 1 1 1 1 1 1 1 1 1 1 1 1 1 1 1 1
0 0 0 0 0 0 0 0.01 0.01 0.01 0.02 0.02 0.03 0.05 0.06 0.08 0.1 0.13 0.17 0.21 0.25 0.3 0.35 0.41 0.46 0.52 0.58 0.63 0.69 0.74 0.78 0.82 0.86 0.89 0.91 0.93 0.95 0.96 0.97 0.98 0.99 0.99 0.99 1 1 1 1 1 1 1 1 1 1 1 1 1 1 1 1 1 1 1 1 1 1 1 1 1 1 1 1 1 1 1 1 1 1 1 1 1 1 1 1 1 1 1 1 1 1 1 1 1 1 1 1 1 1 1 1 1 1
0 0 0 0 0 0 0 0.01 0.01 0.01 0.02 0.03 0.04 0.05 0.07 0.09 0.11 0.14 0.18 0.22 0.27 0.32 0.37 0.43 0.49 0.55 0.61 0.66 0.72 0.76 0.81 0.85 0.88 0.91 0.93 0.95 0.96 0.97 0.98 0.99 0.99 0.99 1 1 1 1 1 1 1 1 1 1 1 1 1 1 1 1 1 1 1 1 1 1 1 1 1 1 1 1 1 1 1 1 1 1 1 1 1 1 1 1 1 1 1 1 1 1 1 1 1 1 1 1 1 1 1 1 1 1 1
0 0 0 0 0 0 0 0.01 0.01 0.01 0.02 0.03 0.04 0.05 0.07 0.09 0.12 0.15 0.19 0.24 0.29 0.34 0.4 0.46 0.52 0.58 0.64 0.69 0.74 0.79 0.83 0.87 0.9 0.92 0.94 0.96 0.97 0.98 0.99 0.99 0.99 1 1 1 1 1 1 1 1 1 1 1 1 1 1 1 1 1 1 1 1 1 1 1 1 1 1 1 1 1 1 1 1 1 1 1 1 1 1 1 1 1 1 1 1 1 1 1 1 1 1 1 1 1 1 1 1 1 1 1 1
0 0 0 0 0 0 0 0.01 0.01 0.01 0.02 0.03 0.04 0.06 0.08 0.1 0.13 0.17 0.21 0.26 0.31 0.37 0.43 0.49 0.55 0.61 0.67 0.72 0.77 0.82 0.86 0.89 0.92 0.94 0.95 0.97 0.98 0.98 0.99 0.99 1 1 1 1 1 1 1 1 1 1 1 1 1 1 1 1 1 1 1 1 1 1 1 1 1 1 1 1 1 1 1 1 1 1 1 1 1 1 1 1 1 1 1 1 1 1 1 1 1 1 1 1 1 1 1 1 1 1 1 1 1
0 0 0 0 0 0 0 0.01 0.01 0.01 0.02 0.03 0.04 0.06 0.08 0.11 0.14 0.18 0.22 0.28 0.33 0.39 0.45 0.52 0.58 0.64 0.7 0.75 0.8 0.84 0.88 0.91 0.93 0.95 0.96 0.98 0.98 0.99 0.99 1 1 1 1 1 1 1 1 1 1 1 1 1 1 1 1 1 1 1 1 1 1 1 1 1 1 1 1 1 1 1 1 1 1 1 1 1 1 1 1 1 1 1 1 1 1 1 1 1 1 1 1 1 1 1 1 1 1 1 1 1 1
0 0 0 0 0 0 0 0.01 0.01 0.01 0.02 0.03 0.05 0.06 0.09 0.12 0.15 0.19 0.24 0.3 0.36 0.42 0.48 0.55 0.61 0.68 0.73 0.78 0.83 0.87 0.9 0.93 0.95 0.96 0.97 0.98 0.99 0.99 1 1 1 1 1 1 1 1 1 1 1 1 1 1 1 1 1 1 1 1 1 1 1 1 1 1 1 1 1 1 1 1 1 1 1 1 1 1 1 1 1 1 1 1 1 1 1 1 1 1 1 1 1 1 1 1 1 1 1 1 1 1 1
0 0 0 0 0 0 0 0.01 0.01 0.02 0.02 0.03 0.05 0.07 0.09 0.13 0.17 0.21 0.26 0.32 0.38 0.45 0.52 0.58 0.65 0.71 0.76 0.81 0.85 0.89 0.92 0.94 0.96 0.97 0.98 0.99 0.99 0.99 1 1 1 1 1 1 1 1 1 1 1 1 1 1 1 1 1 1 1 1 1 1 1 1 1 1 1 1 1 1 1 1 1 1 1 1 1 1 1 1 1 1 1 1 1 1 1 1 1 1 1 1 1 1 1 1 1 1 1 1 1 1 1
0 0 0 0 0 0 0 0.01 0.01 0.02 0.03 0.04 0.05 0.08 0.1 0.14 0.18 0.23 0.28 0.35 0.41 0.48 0.55 0.62 0.68 0.74 0.79 0.84 0.88 0.91 0.93 0.95 0.97 0.98 0.99 0.99 0.99 1 1 1 1 1 1 1 1 1 1 1 1 1 1 1 1 1 1 1 1 1 1 1 1 1 1 1 1 1 1 1 1 1 1 1 1 1 1 1 1 1 1 1 1 1 1 1 1 1 1 1 1 1 1 1 1 1 1 1 1 1 1 1 1
0 0 0 0 0 0 0 0.01 0.01 0.02 0.03 0.04 0.06 0.08 0.11 0.15 0.2 0.25 0.31 0.37 0.44 0.51 0.58 0.65 0.72 0.77 0.82 0.87 0.9 0.93 0.95 0.97 0.98 0.99 0.99 0.99 1 1 1 1 1 1 1 1 1 1 1 1 1 1 1 1 1 1 1 1 1 1 1 1 1 1 1 1 1 1 1 1 1 1 1 1 1 1 1 1 1 1 1 1 1 1 1 1 1 1 1 1 1 1 1 1 1 1 1 1 1 1 1 1 1
0 0 0 0 0 0 0 0.01 0.01 0.02 0.03 0.04 0.06 0.09 0.12 0.16 0.21 0.27 0.33 0.4 0.48 0.55 0.62 0.69 0.75 0.81 0.85 0.89 0.92 0.94 0.96 0.98 0.98 0.99 0.99 1 1 1 1 1 1 1 1 1 1 1 1 1 1 1 1 1 1 1 1 1 1 1 1 1 1 1 1 1 1 1 1 1 1 1 1 1 1 1 1 1 1 1 1 1 1 1 1 1 1 1 1 1 1 1 1 1 1 1 1 1 1 1 1 1 1
0 0 0 0 0 0 0 0.01 0.01 0.02 0.03 0.05 0.07 0.1 0.13 0.18 0.23 0.3 0.36 0.44 0.51 0.59 0.66 0.73 0.78 0.84 0.88 0.91 0.94 0.96 0.97 0.98 0.99 0.99 1 1 1 1 1 1 1 1 1 1 1 1 1 1 1 1 1 1 1 1 1 1 1 1 1 1 1 1 1 1 1 1 1 1 1 1 1 1 1 1 1 1 1 1 1 1 1 1 1 1 1 1 1 1 1 1 1 1 1 1 1 1 1 1 1 1 1
0 0 0 0 0 0 0 0.01 0.01 0.02 0.03 0.05 0.08 0.11 0.15 0.2 0.26 0.32 0.4 0.47 0.55 0.63 0.7 0.76 0.82 0.86 0.9 0.93 0.95 0.97 0.98 0.99 0.99 1 1 1 1 1 1 1 1 1 1 1 1 1 1 1 1 1 1 1 1 1 1 1 1 1 1 1 1 1 1 1 1 1 1 1 1 1 1 1 1 1 1 1 1 1 1 1 1 1 1 1 1 1 1 1 1 1 1 1 1 1 1 1 1 1 1 1 1
0 0 0 0 0 0 0 0.01 0.01 0.02 0.04 0.06 0.08 0.12 0.16 0.22 0.28 0.35 0.43 0.51 0.59 0.67 0.74 0.8 0.85 0.89 0.92 0.95 0.97 0.98 0.99 0.99 1 1 1 1 1 1 1 1 1 1 1 1 1 1 1 1 1 1 1 1 1 1 1 1 1 1 1 1 1 1 1 1 1 1 1 1 1 1 1 1 1 1 1 1 1 1 1 1 1 1 1 1 1 1 1 1 1 1 1 1 1 1 1 1 1 1 1 1 1
0 0 0 0 0 0 0 0.01 0.02 0.03 0.04 0.06 0.09 0.13 0.18 0.24 0.31 0.39 0.47 0.55 0.63 0.71 0.77 0.83 0.88 0.92 0.94 0.96 0.98 0.99 0.99 1 1 1 1 1 1 1 1 1 1 1 1 1 1 1 1 1 1 1 1 1 1 1 1 1 1 1 1 1 1 1 1 1 1 1 1 1 1 1 1 1 1 1 1 1 1 1 1 1 1 1 1 1 1 1 1 1 1 1 1 1 1 1 1 1 1 1 1 1 1
0 0 0 0 0 0 0.01 0.01 0.02 0.03 0.04 0.07 0.1 0.14 0.2 0.26 0.34 0.42 0.51 0.59 0.67 0.75 0.81 0.86 0.9 0.94 0.96 0.97 0.99 0.99 1 1 1 1 1 1 1 1 1 1 1 1 1 1 1 1 1 1 1 1 1 1 1 1 1 1 1 1 1 1 1 1 1 1 1 1 1 1 1 1 1 1 1 1 1 1 1 1 1 1 1 1 1 1 1 1 1 1 1 1 1 1 1 1 1 1 1 1 1 1 1
0 0 0 0 0 0 0.01 0.01 0.02 0.03 0.05 0.08 0.11 0.16 0.22 0.29 0.37 0.46 0.55 0.64 0.72 0.79 0.85 0.89 0.93 0.95 0.97 0.98 0.99 1 1 1 1 1 1 1 1 1 1 1 1 1 1 1 1 1 1 1 1 1 1 1 1 1 1 1 1 1 1 1 1 1 1 1 1 1 1 1 1 1 1 1 1 1 1 1 1 1 1 1 1 1 1 1 1 1 1 1 1 1 1 1 1 1 1 1 1 1 1 1 1
0 0 0 0 0 0 0.01 0.01 0.02 0.03 0.05 0.08 0.13 0.18 0.25 0.33 0.41 0.5 0.6 0.68 0.76 0.83 0.88 0.92 0.95 0.97 0.98 0.99 0.99 1 1 1 1 1 1 1 1 1 1 1 1 1 1 1 1 1 1 1 1 1 1 1 1 1 1 1 1 1 1 1 1 1 1 1 1 1 1 1 1 1 1 1 1 1 1 1 1 1 1 1 1 1 1 1 1 1 1 1 1 1 1 1 1 1 1 1 1 1 1 1 1
0 0 0 0 0 0 0.01 0.01 0.02 0.04 0.06 0.09 0.14 0.2 0.28 0.36 0.45 0.55 0.64 0.73 0.8 0.86 0.91 0.94 0.96 0.98 0.99 0.99 1 1 1 1 1 1 1 1 1 1 1 1 1 1 1 1 1 1 1 1 1 1 1 1 1 1 1 1 1 1 1 1 1 1 1 1 1 1 1 1 1 1 1 1 1 1 1 1 1 1 1 1 1 1 1 1 1 1 1 1 1 1 1 1 1 1 1 1 1 1 1 1 1
0 0 0 0 0 0 0.01 0.01 0.02 0.04 0.07 0.11 0.16 0.23 0.31 0.4 0.5 0.6 0.69 0.77 0.84 0.89 0.93 0.96 0.98 0.99 0.99 1 1 1 1 1 1 1 1 1 1 1 1 1 1 1 1 1 1 1 1 1 1 1 1 1 1 1 1 1 1 1 1 1 1 1 1 1 1 1 1 1 1 1 1 1 1 1 1 1 1 1 1 1 1 1 1 1 1 1 1 1 1 1 1 1 1 1 1 1 1 1 1 1 1
0 0 0 0 0 0 0.01 0.01 0.03 0.04 0.08 0.12 0.18 0.26 0.35 0.45 0.55 0.65 0.74 0.82 0.88 0.92 0.95 0.97 0.99 0.99 1 1 1 1 1 1 1 1 1 1 1 1 1 1 1 1 1 1 1 1 1 1 1 1 1 1 1 1 1 1 1 1 1 1 1 1 1 1 1 1 1 1 1 1 1 1 1 1 1 1 1 1 1 1 1 1 1 1 1 1 1 1 1 1 1 1 1 1 1 1 1 1 1 1 1
0 0 0 0 0 0 0.01 0.01 0.03 0.05 0.09 0.14 0.2 0.29 0.39 0.5 0.6 0.7 0.79 0.86 0.91 0.95 0.97 0.98 0.99 1 1 1 1 1 1 1 1 1 1 1 1 1 1 1 1 1 1 1 1 1 1 1 1 1 1 1 1 1 1 1 1 1 1 1 1 1 1 1 1 1 1 1 1 1 1 1 1 1 1 1 1 1 1 1 1 1 1 1 1 1 1 1 1 1 1 1 1 1 1 1 1 1 1 1 1
0 0 0 0 0 0 0.01 0.02 0.03 0.06 0.1 0.16 0.23 0.33 0.44 0.55 0.66 0.76 0.84 0.9 0.94 0.97 0.98 0.99 1 1 1 1 1 1 1 1 1 1 1 1 1 1 1 1 1 1 1 1 1 1 1 1 1 1 1 1 1 1 1 1 1 1 1 1 1 1 1 1 1 1 1 1 1 1 1 1 1 1 1 1 1 1 1 1 1 1 1 1 1 1 1 1 1 1 1 1 1 1 1 1 1 1 1 1 1
0 0 0 0 0 0 0.01 0.02 0.04 0.07 0.11 0.18 0.27 0.37 0.49 0.61 0.72 0.81 0.88 0.93 0.96 0.98 0.99 1 1 1 1 1 1 1 1 1 1 1 1 1 1 1 1 1 1 1 1 1 1 1 1 1 1 1 1 1 1 1 1 1 1 1 1 1 1 1 1 1 1 1 1 1 1 1 1 1 1 1 1 1 1 1 1 1 1 1 1 1 1 1 1 1 1 1 1 1 1 1 1 1 1 1 1 1 1
0 0 0 0 0 0 0.01 0.02 0.04 0.08 0.13 0.21 0.31 0.43 0.55 0.67 0.77 0.86 0.92 0.95 0.98 0.99 1 1 1 1 1 1 1 1 1 1 1 1 1 1 1 1 1 1 1 1 1 1 1 1 1 1 1 1 1 1 1 1 1 1 1 1 1 1 1 1 1 1 1 1 1 1 1 1 1 1 1 1 1 1 1 1 1 1 1 1 1 1 1 1 1 1 1 1 1 1 1 1 1 1 1 1 1 1 1
0 0 0 0 0 0 0.01 0.02 0.05 0.09 0.15 0.24 0.36 0.48 0.61 0.73 0.83 0.9 0.95 0.97 0.99 1 1 1 1 1 1 1 1 1 1 1 1 1 1 1 1 1 1 1 1 1 1 1 1 1 1 1 1 1 1 1 1 1 1 1 1 1 1 1 1 1 1 1 1 1 1 1 1 1 1 1 1 1 1 1 1 1 1 1 1 1 1 1 1 1 1 1 1 1 1 1 1 1 1 1 1 1 1 1 1
0 0 0 0 0 0 0.01 0.03 0.05 0.1 0.18 0.28 0.41 0.55 0.68 0.79 0.88 0.93 0.97 0.99 0.99 1 1 1 1 1 1 1 1 1 1 1 1 1 1 1 1 1 1 1 1 1 1 1 1 1 1 1 1 1 1 1 1 1 1 1 1 1 1 1 1 1 1 1 1 1 1 1 1 1 1 1 1 1 1 1 1 1 1 1 1 1 1 1 1 1 1 1 1 1 1 1 1 1 1 1 1 1 1 1 1
0 0 0 0 0 0 0.01 0.03 0.06 0.12 0.21 0.33 0.48 0.62 0.75 0.85 0.92 0.96 0.98 0.99 1 1 1 1 1 1 1 1 1 1 1 1 1 1 1 1 1 1 1 1 1 1 1 1 1 1 1 1 1 1 1 1 1 1 1 1 1 1 1 1 1 1 1 1 1 1 1 1 1 1 1 1 1 1 1 1 1 1 1 1 1 1 1 1 1 1 1 1 1 1 1 1 1 1 1 1 1 1 1 1 1
0 0 0 0 0 0 0.01 0.03 0.08 0.15 0.26 0.4 0.55 0.7 0.82 0.9 0.95 0.98 0.99 1 1 1 1 1 1 1 1 1 1 1 1 1 1 1 1 1 1 1 1 1 1 1 1 1 1 1 1 1 1 1 1 1 1 1 1 1 1 1 1 1 1 1 1 1 1 1 1 1 1 1 1 1 1 1 1 1 1 1 1 1 1 1 1 1 1 1 1 1 1 1 1 1 1 1 1 1 1 1 1 1 1
0 0 0 0 0 0 0.02 0.04 0.09 0.18 0.31 0.47 0.63 0.77 0.88 0.94 0.98 0.99 1 1 1 1 1 1 1 1 1 1 1 1 1 1 1 1 1 1 1 1 1 1 1 1 1 1 1 1 1 1 1 1 1 1 1 1 1 1 1 1 1 1 1 1 1 1 1 1 1 1 1 1 1 1 1 1 1 1 1 1 1 1 1 1 1 1 1 1 1 1 1 1 1 1 1 1 1 1 1 1 1 1 1
0 0 0 0 0 0.01 0.02 0.05 0.11 0.22 0.37 0.55 0.72 0.85 0.93 0.97 0.99 1 1 1 1 1 1 1 1 1 1 1 1 1 1 1 1 1 1 1 1 1 1 1 1 1 1 1 1 1 1 1 1 1 1 1 1 1 1 1 1 1 1 1 1 1 1 1 1 1 1 1 1 1 1 1 1 1 1 1 1 1 1 1 1 1 1 1 1 1 1 1 1 1 1 1 1 1 1 1 1 1 1 1 1
0 0 0 0 0 0.01 0.02 0.06 0.14 0.28 0.45 0.64 0.8 0.91 0.96 0.99 1 1 1 1 1 1 1 1 1 1 1 1 1 1 1 1 1 1 1 1 1 1 1 1 1 1 1 1 1 1 1 1 1 1 1 1 1 1 1 1 1 1 1 1 1 1 1 1 1 1 1 1 1 1 1 1 1 1 1 1 1 1 1 1 1 1 1 1 1 1 1 1 1 1 1 1 1 1 1 1 1 1 1 1 1
0 0 0 0 0 0.01 0.03 0.08 0.18 0.35 0.55 0.74 0.88 0.95 0.99 1 1 1 1 1 1 1 1 1 1 1 1 1 1 1 1 1 1 1 1 1 1 1 1 1 1 1 1 1 1 1 1 1 1 1 1 1 1 1 1 1 1 1 1 1 1 1 1 1 1 1 1 1 1 1 1 1 1 1 1 1 1 1 1 1 1 1 1 1 1 1 1 1 1 1 1 1 1 1 1 1 1 1 1 1 1
0 0 0 0 0 0.01 0.03 0.1 0.23 0.44 0.66 0.84 0.94 0.98 1 1 1 1 1 1 1 1 1 1 1 1 1 1 1 1 1 1 1 1 1 1 1 1 1 1 1 1 1 1 1 1 1 1 1 1 1 1 1 1 1 1 1 1 1 1 1 1 1 1 1 1 1 1 1 1 1 1 1 1 1 1 1 1 1 1 1 1 1 1 1 1 1 1 1 1 1 1 1 1 1 1 1 1 1 1 1
0 0 0 0 0 0.01 0.04 0.13 0.31 0.55 0.77 0.92 0.98 1 1 1 1 1 1 1 1 1 1 1 1 1 1 1 1 1 1 1 1 1 1 1 1 1 1 1 1 1 1 1 1 1 1 1 1 1 1 1 1 1 1 1 1 1 1 1 1 1 1 1 1 1 1 1 1 1 1 1 1 1 1 1 1 1 1 1 1 1 1 1 1 1 1 1 1 1 1 1 1 1 1 1 1 1 1 1 1
0 0 0 0 0 0.01 0.05 0.18 0.41 0.68 0.88 0.97 0.99 1 1 1 1 1 1 1 1 1 1 1 1 1 1 1 1 1 1 1 1 1 1 1 1 1 1 1 1 1 1 1 1 1 1 1 1 1 1 1 1 1 1 1 1 1 1 1 1 1 1 1 1 1 1 1 1 1 1 1 1 1 1 1 1 1 1 1 1 1 1 1 1 1 1 1 1 1 1 1 1 1 1 1 1 1 1 1 1
0 0 0 0 0 0.01 0.08 0.26 0.55 0.82 0.95 0.99 1 1 1 1 1 1 1 1 1 1 1 1 1 1 1 1 1 1 1 1 1 1 1 1 1 1 1 1 1 1 1 1 1 1 1 1 1 1 1 1 1 1 1 1 1 1 1 1 1 1 1 1 1 1 1 1 1 1 1 1 1 1 1 1 1 1 1 1 1 1 1 1 1 1 1 1 1 1 1 1 1 1 1 1 1 1 1 1 1
0 0 0 0 0 0.02 0.11 0.37 0.72 0.93 0.99 1 1 1 1 1 1 1 1 1 1 1 1 1 1 1 1 1 1 1 1 1 1 1 1 1 1 1 1 1 1 1 1 1 1 1 1 1 1 1 1 1 1 1 1 1 1 1 1 1 1 1 1 1 1 1 1 1 1 1 1 1 1 1 1 1 1 1 1 1 1 1 1 1 1 1 1 1 1 1 1 1 1 1 1 1 1 1 1 1 1
0 0 0 0 0 0.03 0.18 0.55 0.88 0.99 1 1 1 1 1 1 1 1 1 1 1 1 1 1 1 1 1 1 1 1 1 1 1 1 1 1 1 1 1 1 1 1 1 1 1 1 1 1 1 1 1 1 1 1 1 1 1 1 1 1 1 1 1 1 1 1 1 1 1 1 1 1 1 1 1 1 1 1 1 1 1 1 1 1 1 1 1 1 1 1 1 1 1 1 1 1 1 1 1 1 1
0 0 0 0 0 0.04 0.31 0.77 0.98 1 1 1 1 1 1 1 1 1 1 1 1 1 1 1 1 1 1 1 1 1 1 1 1 1 1 1 1 1 1 1 1 1 1 1 1 1 1 1 1 1 1 1 1 1 1 1 1 1 1 1 1 1 1 1 1 1 1 1 1 1 1 1 1 1 1 1 1 1 1 1 1 1 1 1 1 1 1 1 1 1 1 1 1 1 1 1 1 1 1 1 1
0 0 0 0 0 0.08 0.55 0.95 1 1 1 1 1 1 1 1 1 1 1 1 1 1 1 1 1 1 1 1 1 1 1 1 1 1 1 1 1 1 1 1 1 1 1 1 1 1 1 1 1 1 1 1 1 1 1 1 1 1 1 1 1 1 1 1 1 1 1 1 1 1 1 1 1 1 1 1 1 1 1 1 1 1 1 1 1 1 1 1 1 1 1 1 1 1 1 1 1 1 1 1 1
0 0 0 0 0 0.18 0.88 1 1 1 1 1 1 1 1 1 1 1 1 1 1 1 1 1 1 1 1 1 1 1 1 1 1 1 1 1 1 1 1 1 1 1 1 1 1 1 1 1 1 1 1 1 1 1 1 1 1 1 1 1 1 1 1 1 1 1 1 1 1 1 1 1 1 1 1 1 1 1 1 1 1 1 1 1 1 1 1 1 1 1 1 1 1 1 1 1 1 1 1 1 1
0 0 0 0 0 0.55 1 1 1 1 1 1 1 1 1 1 1 1 1 1 1 1 1 1 1 1 1 1 1 1 1 1 1 1 1 1 1 1 1 1 1 1 1 1 1 1 1 1 1 1 1 1 1 1 1 1 1 1 1 1 1 1 1 1 1 1 1 1 1 1 1 1 1 1 1 1 1 1 1 1 1 1 1 1 1 1 1 1 1 1 1 1 1 1 1 1 1 1 1 1 1
0 0 0 0 0 1 1 1 1 1 1 1 1 1 1 1 1 1 1 1 1 1 1 1 1 1 1 1 1 1 1 1 1 1 1 1 1 1 1 1 1 1 1 1 1 1 1 1 1 1 1 1 1 1 1 1 1 1 1 1 1 1 1 1 1 1 1 1 1 1 1 1 1 1 1 1 1 1 1 1 1 1 1 1 1 1 1 1 1 1 1 1 1 1 1 1 1 1 1 1 1
0 0 0 0 1 1 1 1 1 1 1 1 1 1 1 1 1 1 1 1 1 1 1 1 1 1 1 1 1 1 1 1 1 1 1 1 1 1 1 1 1 1 1 1 1 1 1 1 1 1 1 1 1 1 1 1 1 1 1 1 1 1 1 1 1 1 1 1 1 1 1 1 1 1 1 1 1 1 1 1 1 1 1 1 1 1 1 1 1 1 1 1 1 1 1 1 1 1 1 1 1
0 0 0 0 0 0 0 0 0 0 0 0 0.01 0.01 0.01 0.01 0.01 0.01 0.01 0.02 0.02 0.02 0.03 0.03 0.04 0.04 0.05 0.05 0.06 0.07 0.08 0.09 0.1 0.11 0.12 0.13 0.15 0.16 0.18 0.2 0.21 0.23 0.25 0.27 0.3 0.32 0.34 0.36 0.39 0.41 0.44 0.46 0.49 0.51 0.54 0.56 0.59 0.61 0.64 0.66 0.68 0.7 0.73 0.75 0.77 0.79 0.8 0.82 0.84 0.85 0.87 0.88 0.89 0.9 0.91 0.92 0.93 0.94 0.95 0.95 0.96 0.96 0.97 0.97 0.98 0.98 0.98 0.99 0.99 0.99 0.99 0.99 0.99 0.99 1 1 1 1 1 1 1
0 0 0 0 0 0 0 0 0 0 0 0 0.01 0.01 0.01 0.01 0.01 0.01 0.01 0.02 0.02 0.02 0.03 0.03 0.04 0.04 0.05 0.06 0.06 0.07 0.08 0.09 0.1 0.11 0.13 0.14 0.15 0.17 0.19 0.2 0.22 0.24 0.26 0.28 0.3 0.33 0.35 0.37 0.4 0.42 0.45 0.47 0.5 0.52 0.55 0.58 0.6 0.62 0.65 0.67 0.69 0.72 0.74 0.76 0.78 0.8 0.81 0.83 0.85 0.86 0.87 0.89 0.9 0.91 0.92 0.93 0.94 0.94 0.95 0.96 0.96 0.97 0.97 0.98 0.98 0.98 0.98 0.99 0.99 0.99 0.99 0.99 0.99 1 1 1 1 1 1 1 1
0 0 0 0 0 0 0 0 0 0 0 0 0.01 0.01 0.01 0.01 0.01 0.01 0.02 0.02 0.02 0.02 0.03 0.03 0.04 0.04 0.05 0.06 0.06 0.07 0.08 0.09 0.1 0.12 0.13 0.14 0.16 0.17 0.19 0.21 0.23 0.25 0.27 0.29 0.31 0.34 0.36 0.38 0.41 0.43 0.46 0.49 0.51 0.54 0.56 0.59 0.61 0.64 0.66 0.68 0.71 0.73 0.75 0.77 0.79 0.81 0.82 0.84 0.86 0.87 0.88 0.89 0.91 0.92 0.93 0.93 0.94 0.95 0.96 0.96 0.97 0.97 0.98 0.98 0.98 0.98 0.99 0.99 0.99 0.99 0.99 0.99 1 1 1 1 1 1 1 1 1
0 0 0 0 0 0 0 0 0 0 0 0 0.01 0.01 0.01 0.01 0.01 0.01 0.02 0.02 0.02 0.03 0.03 0.03 0.04 0.04 0.05 0.06 0.07 0.08 0.08 0.1 0.11 0.12 0.13 0.15 0.16 0.18 0.2 0.22 0.24 0.26 0.28 0.3 0.32 0.35 0.37 0.4 0.42 0.45 0.47 0.5 0.52 0.55 0.58 0.6 0.63 0.65 0.67 0.7 0.72 0.74 0.76 0.78 0.8 0.82 0.83 0.85 0.86 0.88 0.89 0.9 0.91 0.92 0.93 0.94 0.95 0.95 0.96 0.97 0.97 0.97 0.98 0.98 0.98 0.99 0.99 0.99 0.99 0.99 0.99 1 1 1 1 1 1 1 1 1 1
0 0 0 0 0 0 0 0 0 0 0 0 0.01 0.01 0.01 0.01 0.01 0.01 0.02 0.02 0.02 0.03 0.03 0.03 0.04 0.05 0.05 0.06 0.07 0.08 0.09 0.1 0.11 0.12 0.14 0.15 0.17 0.19 0.2 0.22 0.24 0.26 0.29 0.31 0.33 0.36 0.38 0.41 0.43 0.46 0.48 0.51 0.54 0.56 0.59 0.61 0.64 0.66 0.69 0.71 0.73 0.75 0.77 0.79 0.81 0.83 0.84 0.86 0.87 0.89 0.9 0.91 0.92 0.93 0.94 0.95 0.95 0.96 0.96 0.97 0.97 0.98 0.98 0.98 0.99 0.99 0.99 0.99 0.99 0.99 1 1 1 1 1 1 1 1 1 1 1
0 0 0 0 0 0 0 0 0 0 0 0 0.01 0.01 0.01 0.01 0.01 0.01 0.02 0.02 0.02 0.03 0.03 0.04 0.04 0.05 0.05 0.06 0.07 0.08 0.09 0.1 0.11 0.13 0.14 0.16 0.17 0.19 0.21 0.23 0.25 0.27 0.29 0.32 0.34 0.37 0.39 0.42 0.44 0.47 0.5 0.52 0.55 0.58 0.6 0.63 0.65 0.68 0.7 0.72 0.74 0.77 0.79 0.8 0.82 0.84 0.85 0.87 0.88 0.9 0.91 0.92 0.93 0.94 0.94 0.95 0.96 0.96 0.97 0.97 0.98 0.98 0.98 0.99 0.99 0.99 0.99 0.99 0.99 1 1 1 1 1 1 1 1 1 1 1 1
0 0 0 0 0 0 0 0 0 0 0 0 0.01 0.01 0.01 0.01 0.01 0.01 0.02 0.02 0.02 0.03 0.03 0.04 0.04 0.05 0.06 0.06 0.07 0.08 0.09 0.11 0.12 0.13 0.15 0.16 0.18 0.2 0.22 0.24 0.26 0.28 0.3 0.33 0.35 0.38 0.4 0.43 0.46 0.48 0.51 0.54 0.56 0.59 0.61 0.64 0.67 0.69 0.71 0.74 0.76 0.78 0.8 0.82 0.83 0.85 0.86 0.88 0.89 0.9 0.91 0.92 0.93 0.94 0.95 0.96 0.96 0.97 0.97 0.98 0.98 0.98 0.99 0.99 0.99 0.99 0.99 0.99 1 1 1 1 1 1 1 1 1 1 1 1 1
0 0 0 0 0 0 0 0 0 0 0 0 0.01 0.01 0.01 0.01 0.01 0.01 0.02 0.02 0.02 0.03 0.03 0.04 0.04 0.05 0.06 0.07 0.08 0.09 0.1 0.11 0.12 0.14 0.15 0.17 0.19 0.2 0.22 0.24 0.27 0.29 0.31 0.34 0.36 0.39 0.41 0.44 0.47 0.5 0.52 0.55 0.58 0.6 0.63 0.65 0.68 0.7 0.73 0.75 0.77 0.79 0.81 0.83 0.84 0.86 0.87 0.89 0.9 0.91 0.92 0.93 0.94 0.95 0.95 0.96 0.97 0.97 0.97 0.98 0.98 0.98 0.99 0.99 0.99 0.99 0.99 0.99 1 1 1 1 1 1 1 1 1 1 1 1 1
0 0 0 0 0 0 0 0 0 0 0 0 0.01 0.01 0.01 0.01 0.01 0.01 0.02 0.02 0.02 0.03 0.03 0.04 0.04 0.05 0.06 0.07 0.08 0.09 0.1 0.11 0.13 0.14 0.16 0.17 0.19 0.21 0.23 0.25 0.28 0.3 0.32 0.35 0.37 0.4 0.43 0.45 0.48 0.51 0.54 0.56 0.59 0.62 0.64 0.67 0.69 0.72 0.74 0.76 0.78 0.8 0.82 0.84 0.85 0.87 0.88 0.9 0.91 0.92 0.93 0.94 0.95 0.95 0.96 0.96 0.97 0.97 0.98 0.98 0.98 0.99 0.99 0.99 0.99 0.99 0.99 1 1 1 1 1 1 1 1 1 1 1 1 1 1
0 0 0 0 0 0 0 0 0 0 0 0 0.01 0.01 0.01 0.01 0.01 0.02 0.02 0.02 0.03 0.03 0.03 0.04 0.05 0.05 0.06 0.07 0.08 0.09 0.1 0.12 0.13 0.15 0.16 0.18 0.2 0.22 0.24 0.26 0.28 0.31 0.33 0.36 0.38 0.41 0.44 0.47 0.49 0.52 0.55 0.58 0.6 0.63 0.66 0.68 0.71 0.73 0.75 0.77 0.79 0.81 0.83 0.85 0.86 0.88 0.89 0.9 0.92 0.93 0.93 0.94 0.95 0.96 0.96 0.97 0.97 0.98 0.98 0.98 0.99 0.99 0.99 0.99 0.99 0.99 1 1 1 1 1 1 1 1 1 1 1 1 1 1 1
0 0 0 0 0 0 0 0 0 0 0 0 0.01 0.01 0.01 0.01 0.01 0.02 0.02 0.02 0.03 0.03 0.04 0.04 0.05 0.06 0.06 0.07 0.08 0.09 0.11 0.12 0.13 0.15 0.17 0.19 0.2 0.23 0.25 0.27 0.29 0.32 0.34 0.37 0.4 0.42 0.45 0.48 0.51 0.53 0.56 0.59 0.62 0.64 0.67 0.69 0.72 0.74 0.76 0.79 0.81 0.82 0.84 0.86 0.87 0.89 0.9 0.91 0.92 0.93 0.94 0.95 0.96 0.96 0.97 0.97 0.98 0.98 0.98 0.99 0.99 0.99 0.99 0.99 0.99 1 1 1 1 1 1 1 1 1 1 1 1 1 1 1 1
0 0 0 0 0 0 0 0 0 0 0 0.01 0.01 0.01 0.01 0.01 0.01 0.02 0.02 0.02 0.03 0.03 0.04 0.04 0.05 0.06 0.07 0.08 0.09 0.1 0.11 0.12 0.14 0.16 0.17 0.19 0.21 0.23 0.26 0.28 0.3 0.33 0.35 0.38 0.41 0.44 0.46 0.49 0.52 0.55 0.58 0.6 0.63 0.66 0.68 0.71 0.73 0.75 0.78 0.8 0.82 0.83 0.85 0.87 0.88 0.9 0.91 0.92 0.93 0.94 0.95 0.95 0.96 0.97 0.97 0.98 0.98 0.98 0.99 0.99 0.99 0.99 0.99 0.99 1 1 1 1 1 1 1 1 1 1 1 1 1 1 1 1 1
0 0 0 0 0 0 0 0 0 0 0 0.01 0.01 0.01 0.01 0.01 0.01 0.02 0.02 0.02 0.03 0.03 0.04 0.04 0.05 0.06 0.07 0.08 0.09 0.1 0.11 0.13 0.14 0.16 0.18 0.2 0.22 0.24 0.26 0.29 0.31 0.34 0.37 0.39 0.42 0.45 0.48 0.51 0.53 0.56 0.59 0.62 0.65 0.67 0.7 0.72 0.75 0.77 0.79 0.81 0.83 0.85 0.86 0.88 0.89 0.9 0.92 0.93 0.94 0.94 0.95 0.96 0.96 0.97 0.97 0.98 0.98 0.98 0.99 0.99 0.99 0.99 0.99 1 1 1 1 1 1 1 1 1 1 1 1 1 1 1 1 1 1
0 0 0 0 0 0 0 0 0 0 0 0.01 0.01 0.01 0.01 0.01 0.01 0.02 0.02 0.02 0.03 0.03 0.04 0.05 0.05 0.06 0.07 0.08 0.09 0.1 0.12 0.13 0.15 0.17 0.19 0.21 0.23 0.25 0.27 0.3 0.32 0.35 0.38 0.4 0.43 0.46 0.49 0.52 0.55 0.58 0.61 0.63 0.66 0.69 0.71 0.74 0.76 0.78 0.8 0.82 0.84 0.86 0.87 0.89 0.9 0.91 0.92 0.93 0.94 0.95 0.96 0.96 0.97 0.97 0.98 0.98 0.98 0.99 0.99 0.99 0.99 0.99 1 1 1 1 1 1 1 1 1 1 1 1 1 1 1 1 1 1 1
0 0 0 0 0 0 0 0 0 0 0 0.01 0.01 0.01 0.01 0.01 0.01 0.02 0.02 0.02 0.03 0.03 0.04 0.05 0.05 0.06 0.07 0.08 0.09 0.11 0.12 0.14 0.15 0.17 0.19 0.21 0.23 0.26 0.28 0.31 0.33 0.36 0.39 0.42 0.45 0.48 0.5 0.53 0.56 0.59 0.62 0.65 0.67 0.7 0.73 0.75 0.77 0.79 0.81 0.83 0.85 0.87 0.88 0.9 0.91 0.92 0.93 0.94 0.95 0.96 0.96 0.97 0.97 0.98 0.98 0.98 0.99 0.99 0.99 0.99 0.99 1 1 1 1 1 1 1 1 1 1 1 1 1 1 1 1 1 1 1 1
0 0 0 0 0 0 0 0 0 0 0 0.01 0.01 0.01 0.01 0.01 0.01 0.02 0.02 0.03 0.03 0.04 0.04 0.05 0.06 0.07 0.07 0.09 0.1 0.11 0.13 0.14 0.16 0.18 0.2 0.22 0.24 0.27 0.29 0.32 0.34 0.37 0.4 0.43 0.46 0.49 0.52 0.55 0.58 0.61 0.63 0.66 0.69 0.71 0.74 0.76 0.79 0.81 0.83 0.84 0.86 0.88 0.89 0.9 0.92 0.93 0.94 0.95 0.95 0.96 0.97 0.97 0.98 0.98 0.98 0.99 0.99 0.99 0.99 0.99 0.99 1 1 1 1 1 1 1 1 1 1 1 1 1 1 1 1 1 1 1 1
0 0 0 0 0 0 0 0 0 0 0 0.01 0.01 0.01 0.01 0.01 0.01 0.02 0.02 0.03 0.03 0.04 0.04 0.05 0.06 0.07 0.08 0.09 0.1 0.12 0.13 0.15 0.17 0.19 0.21 0.23 0.25 0.28 0.3 0.33 0.36 0.38 0.41 0.44 0.47 0.5 0.53 0.56 0.59 0.62 0.65 0.68 0.7 0.73 0.75 0.78 0.8 0.82 0.84 0.86 0.87 0.89 0.9 0.91 0.92 0.93 0.94 0.95 0.96 0.97 0.97 0.98 0.98 0.98 0.99 0.99 0.99 0.99 0.99 0.99 1 1 1 1 1 1 1 1 1 1 1 1 1 1 1 1 1 1 1 1 1
0 0 0 0 0 0 0 0 0 0 0 0.01 0.01 0.01 0.01 0.01 0.02 0.02 0.02 0.03 0.03 0.04 0.04 0.05 0.06 0.07 0.08 0.09 0.11 0.12 0.14 0.15 0.17 0.19 0.21 0.24 0.26 0.29 0.31 0.34 0.37 0.4 0.43 0.46 0.49 0.52 0.55 0.58 0.61 0.64 0.66 0.69 0.72 0.74 0.77 0.79 0.81 0.83 0.85 0.87 0.88 0.9 0.91 0.92 0.93 0.94 0.95 0.96 0.96 0.97 0.97 0.98 0.98 0.99 0.99 0.99 0.99 0.99 0.99 1 1 1 1 1 1 1 1 1 1 1 1 1 1 1 1 1 1 1 1 1 1
0 0 0 0 0 0 0 0 0 0 0 0.01 0.01 0.01 0.01 0.01 0.02 0.02 0.02 0.03 0.03 0.04 0.05 0.05 0.06 0.07 0.08 0.1 0.11 0.12 0.14 0.16 0.18 0.2 0.22 0.25 0.27 0.3 0.32 0.35 0.38 0.41 0.44 0.47 0.5 0.53 0.56 0.59 0.62 0.65 0.68 0.71 0.73 0.76 0.78 0.8 0.82 0.84 0.86 0.88 0.89 0.91 0.92 0.93 0.94 0.95 0.96 0.96 0.97 0.97 0.98 0.98 0.98 0.99 0.99 0.99 0.99 0.99 1 1 1 1 1 1 1 1 1 1 1 1 1 1 1 1 1 1 1 1 1 1 1
0 0 0 0 0 0 0 0 0 0 0 0.01 0.01 0.01 0.01 0.01 0.02 0.02 0.02 0.03 0.03 0.04 0.05 0.06 0.06 0.07 0.09 0.1 0.11 0.13 0.15 0.17 0.19 0.21 0.23 0.25 0.28 0.31 0.33 0.36 0.39 0.42 0.45 0.49 0.52 0.55 0.58 0.61 0.64 0.67 0.69 0.72 0.75 0.77 0.79 0.82 0.84 0.85 0.87 0.89 0.9 0.91 0.93 0.94 0.95 0.95 0.96 0.97 0.97 0.98 0.98 0.98 0.99 0.99 0.99 0.99 0.99 1 1 1 1 1 1 1 1 1 1 1 1 1 1 1 1 1 1 1 1 1 1 1 1
0 0 0 0 0 0 0 0 0 0 0 0.01 0.01 0.01 0.01 0.01 0.02 0.02 0.02 0.03 0.03 0.04 0.05 0.06 0.07 0.08 0.09 0.1 0.12 0.13 0.15 0.17 0.19 0.21 0.24 0.26 0.29 0.32 0.35 0.38 0.41 0.44 0.47 0.5 0.53 0.56 0.59 0.62 0.65 0.68 0.71 0.74 0.76 0.79 0.81 0.83 0.85 0.87 0.88 0.9 0.91 0.92 0.93 0.94 0.95 0.96 0.97 0.97 0.98 0.98 0.98 0.99 0.99 0.99 0.99 0.99 1 1 1 1 1 1 1 1 1 1 1 1 1 1 1 1 1 1 1 1 1 1 1 1 1
0 0 0 0 0 0 0 0 0 0 0 0.01 0.01 0.01 0.01 0.01 0.02 0.02 0.02 0.03 0.04 0.04 0.05 0.06 0.07 0.08 0.09 0.11 0.12 0.14 0.16 0.18 0.2 0.22 0.25 0.27 0.3 0.33 0.36 0.39 0.42 0.45 0.48 0.52 0.55 0.58 0.61 0.64 0.67 0.7 0.72 0.75 0.78 0.8 0.82 0.84 0.86 0.88 0.89 0.91 0.92 0.93 0.94 0.95 0.96 0.96 0.97 0.97 0.98 0.98 0.99 0.99 0.99 0.99 0.99 1 1 1 1 1 1 1 1 1 1 1 1 1 1 1 1 1 1 1 1 1 1 1 1 1 1
0 0 0 0 0 0 0 0 0 0 0 0.01 0.01 0.01 0.01 0.01 0.02 0.02 0.03 0.03 0.04 0.04 0.05 0.06 0.07 0.08 0.1 0.11 0.13 0.15 0.16 0.19 0.21 0.23 0.26 0.28 0.31 0.34 0.37 0.4 0.43 0.47 0.5 0.53 0.56 0.59 0.63 0.66 0.69 0.71 0.74 0.77 0.79 0.81 0.83 0.85 0.87 0.89 0.9 0.92 0.93 0.94 0.95 0.96 0.96 0.97 0.97 0.98 0.98 0.99 0.99 0.99 0.99 0.99 1 1 1 1 1 1 1 1 1 1 1 1 1 1 1 1 1 1 1 1 1 1 1 1 1 1 1
0 0 0 0 0 0 0 0 0 0 0 0.01 0.01 0.01 0.01 0.01 0.02 0.02 0.03 0.03 0.04 0.05 0.05 0.06 0.07 0.09 0.1 0.12 0.13 0.15 0.17 0.19 0.22 0.24 0.27 0.29 0.32 0.35 0.38 0.42 0.45 0.48 0.51 0.55 0.58 0.61 0.64 0.67 0.7 0.73 0.76 0.78 0.8 0.83 0.85 0.86 0.88 0.9 0.91 0.92 0.93 0.94 0.95 0.96 0.97 0.97 0.98 0.98 0.98 0.99 0.99 0.99 0.99 1 1 1 1 1 1 1 1 1 1 1 1 1 1 1 1 1 1 1 1 1 1 1 1 1 1 1 1
0 0 0 0 0 0 0 0 0 0 0 0.01 0.01 0.01 0.01 0.02 0.02 0.02 0.03 0.03 0.04 0.05 0.06 0.07 0.08 0.09 0.1 0.12 0.14 0.16 0.18 0.2 0.22 0.25 0.28 0.31 0.34 0.37 0.4 0.43 0.46 0.5 0.53 0.56 0.6 0.63 0.66 0.69 0.72 0.74 0.77 0.79 0.82 0.84 0.86 0.88 0.89 0.91 0.92 0.93 0.94 0.95 0.96 0.97 0.97 0.98 0.98 0.98 0.99 0.99 0.99 0.99 0.99 1 1 1 1 1 1 1 1 1 1 1 1 1 1 1 1 1 1 1 1 1 1 1 1 1 1 1 1
0 0 0 0 0 0 0 0 0 0 0 0.01 0.01 0.01 0.01 0.02 0.02 0.02 0.03 0.03 0.04 0.05 0.06 0.07 0.08 0.09 0.11 0.13 0.14 0.16 0.19 0.21 0.23 0.26 0.29 0.32 0.35 0.38 0.41 0.45 0.48 0.51 0.55 0.58 0.61 0.64 0.67 0.7 0.73 0.76 0.79 0.81 0.83 0.85 0.87 0.89 0.9 0.92 0.93 0.94 0.95 0.96 0.96 0.97 0.98 0.98 0.98 0.99 0.99 0.99 0.99 0.99 1 1 1 1 1 1 1 1 1 1 1 1 1 1 1 1 1 1 1 1 1 1 1 1 1 1 1 1 1
0 0 0 0 0 0 0 0 0 0 0.01 0.01 0.01 0.01 0.01 0.02 0.02 0.02 0.03 0.04 0.04 0.05 0.06 0.07 0.08 0.1 0.11 0.13 0.15 0.17 0.19 0.22 0.24 0.27 0.3 0.33 0.36 0.39 0.43 0.46 0.49 0.53 0.56 0.6 0.63 0.66 0.69 0.72 0.75 0.77 0.8 0.82 0.84 0.86 0.88 0.9 0.91 0.92 0.94 0.95 0.95 0.96 0.97 0.97 0.98 0.98 0.99 0.99 0.99 0.99 0.99 1 1 1 1 1 1 1 1 1 1 1 1 1 1 1 1 1 1 1 1 1 1 1 1 1 1 1 1 1 1
0 0 0 0 0 0 0 0 0 0 0.01 0.01 0.01 0.01 0.01 0.02 0.02 0.02 0.03 0.04 0.04 0.05 0.06 0.07 0.09 0.1 0.12 0.14 0.16 0.18 0.2 0.23 0.25 0.28 0.31 0.34 0.38 0.41 0.44 0.48 0.51 0.55 0.58 0.61 0.65 0.68 0.71 0.74 0.76 0.79 0.81 0.84 0.86 0.88 0.89 0.91 0.92 0.93 0.94 0.95 0.96 0.97 0.97 0.98 0.98 0.99 0.99 0.99 0.99 0.99 1 1 1 1 1 1 1 1 1 1 1 1 1 1 1 1 1 1 1 1 1 1 1 1 1 1 1 1 1 1 1
0 0 0 0 0 0 0 0 0 0 0.01 0.01 0.01 0.01 0.01 0.02 0.02 0.03 0.03 0.04 0.05 0.06 0.07 0.08 0.09 0.11 0.12 0.14 0.16 0.19 0.21 0.24 0.26 0.29 0.32 0.36 0.39 0.42 0.46 0.49 0.53 0.56 0.6 0.63 0.66 0.69 0.72 0.75 0.78 0.81 0.83 0.85 0.87 0.89 0.9 0.92 0.93 0.94 0.95 0.96 0.97 0.97 0.98 0.98 0.99 0.99 0.99 0.99 0.99 1 1 1 1 1 1 1 1 1 1 1 1 1 1 1 1 1 1 1 1 1 1 1 1 1 1 1 1 1 1 1 1
0 0 0 0 0 0 0 0 0 0 0.01 0.01 0.01 0.01 0.01 0.02 0.02 0.03 0.03 0.04 0.05 0.06 0.07 0.08 0.1 0.11 0.13 0.15 0.17 0.19 0.22 0.25 0.27 0.31 0.34 0.37 0.4 0.44 0.47 0.51 0.55 0.58 0.61 0.65 0.68 0.71 0.74 0.77 0.8 0.82 0.84 0.86 0.88 0.9 0.91 0.93 0.94 0.95 0.96 0.96 0.97 0.98 0.98 0.98 0.99 0.99 0.99 0.99 1 1 1 1 1 1 1 1 1 1 1 1 1 1 1 1 1 1 1 1 1 1 1 1 1 1 1 1 1 1 1 1 1
0 0 0 0 0 0 0 0 0 0 0.01 0.01 0.01 0.01 0.01 0.02 0.02 0.03 0.03 0.04 0.05 0.06 0.07 0.08 0.1 0.12 0.13 0.16 0.18 0.2 0.23 0.26 0.29 0.32 0.35 0.38 0.42 0.46 0.49 0.53 0.56 0.6 0.63 0.67 0.7 0.73 0.76 0.79 0.81 0.83 0.86 0.88 0.89 0.91 0.92 0.93 0.95 0.95 0.96 0.97 0.98 0.98 0.98 0.99 0.99 0.99 0.99 1 1 1 1 1 1 1 1 1 1 1 1 1 1 1 1 1 1 1 1 1 1 1 1 1 1 1 1 1 1 1 1 1 1
0 0 0 0 0 0 0 0 0 0 0.01 0.01 0.01 0.01 0.01 0.02 0.02 0.03 0.04 0.04 0.05 0.06 0.07 0.09 0.1 0.12 0.14 0.16 0.19 0.21 0.24 0.27 0.3 0.33 0.36 0.4 0.44 0.47 0.51 0.54 0.58 0.62 0.65 0.68 0.72 0.75 0.77 0.8 0.83 0.85 0.87 0.89 0.9 0.92 0.93 0.94 0.95 0.96 0.97 0.97 0.98 0.98 0.99 0.99 0.99 0.99 1 1 1 1 1 1 1 1 1 1 1 1 1 1 1 1 1 1 1 1 1 1 1 1 1 1 1 1 1 1 1 1 1 1 1
0 0 0 0 0 0 0 0 0 0 0.01 0.01 0.01 0.01 0.02 0.02 0.02 0.03 0.04 0.04 0.05 0.07 0.08 0.09 0.11 0.13 0.15 0.17 0.19 0.22 0.25 0.28 0.31 0.34 0.38 0.42 0.45 0.49 0.53 0.56 0.6 0.63 0.67 0.7 0.73 0.76 0.79 0.82 0.84 0.86 0.88 0.9 0.91 0.93 0.94 0.95 0.96 0.97 0.97 0.98 0.98 0.99 0.99 0.99 0.99 0.99 1 1 1 1 1 1 1 1 1 1 1 1 1 1 1 1 1 1 1 1 1 1 1 1 1 1 1 1 1 1 1 1 1 1 1
0 0 0 0 0 0 0 0 0 0 0.01 0.01 0.01 0.01 0.02 0.02 0.02 0.03 0.04 0.05 0.06 0.07 0.08 0.1 0.11 0.13 0.15 0.18 0.2 0.23 0.26 0.29 0.32 0.36 0.4 0.43 0.47 0.51 0.54 0.58 0.62 0.65 0.69 0.72 0.75 0.78 0.81 0.83 0.85 0.87 0.89 0.91 0.92 0.94 0.95 0.96 0.96 0.97 0.98 0.98 0.99 0.99 0.99 0.99 0.99 1 1 1 1 1 1 1 1 1 1 1 1 1 1 1 1 1 1 1 1 1 1 1 1 1 1 1 1 1 1 1 1 1 1 1 1
0 0 0 0 0 0 0 0 0 0 0.01 0.01 0.01 0.01 0.02 0.02 0.03 0.03 0.04 0.05 0.06 0.07 0.08 0.1 0.12 0.14 0.16 0.19 0.21 0.24 0.27 0.3 0.34 0.37 0.41 0.45 0.49 0.52 0.56 0.6 0.64 0.67 0.71 0.74 0.77 0.8 0.82 0.85 0.87 0.89 0.9 0.92 0.93 0.94 0.95 0.96 0.97 0.98 0.98 0.98 0.99 0.99 0.99 0.99 1 1 1 1 1 1 1 1 1 1 1 1 1 1 1 1 1 1 1 1 1 1 1 1 1 1 1 1 1 1 1 1 1 1 1 1 1
0 0 0 0 0 0 0 0 0 0 0.01 0.01 0.01 0.01 0.02 0.02 0.03 0.03 0.04 0.05 0.06 0.07 0.09 0.11 0.12 0.15 0.17 0.19 0.22 0.25 0.28 0.32 0.35 0.39 0.43 0.47 0.5 0.54 0.58 0.62 0.66 0.69 0.72 0.76 0.79 0.81 0.84 0.86 0.88 0.9 0.92 0.93 0.94 0.95 0.96 0.97 0.97 0.98 0.98 0.99 0.99 0.99 0.99 1 1 1 1 1 1 1 1 1 1 1 1 1 1 1 1 1 1 1 1 1 1 1 1 1 1 1 1 1 1 1 1 1 1 1 1 1 1
0 0 0 0 0 0 0 0 0 0 0.01 0.01 0.01 0.01 0.02 0.02 0.03 0.03 0.04 0.05 0.06 0.08 0.09 0.11 0.13 0.15 0.18 0.2 0.23 0.26 0.3 0.33 0.37 0.41 0.45 0.48 0.52 0.56 0.6 0.64 0.68 0.71 0.74 0.77 0.8 0.83 0.85 0.87 0.89 0.91 0.93 0.94 0.95 0.96 0.97 0.97 0.98 0.98 0.99 0.99 0.99 0.99 1 1 1 1 1 1 1 1 1 1 1 1 1 1 1 1 1 1 1 1 1 1 1 1 1 1 1 1 1 1 1 1 1 1 1 1 1 1 1
0 0 0 0 0 0 0 0 0 0 0.01 0.01 0.01 0.01 0.02 0.02 0.03 0.04 0.04 0.06 0.07 0.08 0.1 0.12 0.14 0.16 0.19 0.21 0.24 0.28 0.31 0.35 0.38 0.42 0.46 0.5 0.54 0.58 0.62 0.66 0.69 0.73 0.76 0.79 0.82 0.84 0.87 0.89 0.91 0.92 0.93 0.95 0.96 0.97 0.97 0.98 0.98 0.99 0.99 0.99 0.99 1 1 1 1 1 1 1 1 1 1 1 1 1 1 1 1 1 1 1 1 1 1 1 1 1 1 1 1 1 1 1 1 1 1 1 1 1 1 1 1
0 0 0 0 0 0 0 0 0 0 0.01 0.01 0.01 0.01 0.02 0.02 0.03 0.04 0.05 0.06 0.07 0.09 0.1 0.12 0.14 0.17 0.19 0.22 0.26 0.29 0.33 0.36 0.4 0.44 0.48 0.52 0.56 0.6 0.64 0.68 0.71 0.75 0.78 0.81 0.83 0.86 0.88 0.9 0.92 0.93 0.94 0.95 0.96 0.97 0.98 0.98 0.99 0.99 0.99 0.99 1 1 1 1 1 1 1 1 1 1 1 1 1 1 1 1 1 1 1 1 1 1 1 1 1 1 1 1 1 1 1 1 1 1 1 1 1 1 1 1 1
0 0 0 0 0 0 0 0 0 0 0.01 0.01 0.01 0.01 0.02 0.02 0.03 0.04 0.05 0.06 0.07 0.09 0.11 0.13 0.15 0.18 0.2 0.24 0.27 0.3 0.34 0.38 0.42 0.46 0.5 0.54 0.58 0.62 0.66 0.7 0.73 0.77 0.8 0.82 0.85 0.87 0.89 0.91 0.93 0.94 0.95 0.96 0.97 0.98 0.98 0.99 0.99 0.99 0.99 1 1 1 1 1 1 1 1 1 1 1 1 1 1 1 1 1 1 1 1 1 1 1 1 1 1 1 1 1 1 1 1 1 1 1 1 1 1 1 1 1 1
0 0 0 0 0 0 0 0 0 0 0.01 0.01 0.01 0.02 0.02 0.03 0.03 0.04 0.05 0.06 0.08 0.09 0.11 0.13 0.16 0.19 0.21 0.25 0.28 0.32 0.36 0.4 0.44 0.48 0.52 0.56 0.6 0.64 0.68 0.72 0.75 0.79 0.81 0.84 0.87 0.89 0.91 0.92 0.94 0.95 0.96 0.97 0.97 0.98 0.98 0.99 0.99 0.99 1 1 1 1 1 1 1 1 1 1 1 1 1 1 1 1 1 1 1 1 1 1 1 1 1 1 1 1 1 1 1 1 1 1 1 1 1 1 1 1 1 1 1
0 0 0 0 0 0 0 0 0 0.01 0.01 0.01 0.01 0.02 0.02 0.03 0.03 0.04 0.05 0.07 0.08 0.1 0.12 0.14 0.17 0.2 0.23 0.26 0.3 0.33 0.37 0.41 0.46 0.5 0.54 0.58 0.62 0.66 0.7 0.74 0.77 0.8 0.83 0.86 0.88 0.9 0.92 0.93 0.95 0.96 0.97 0.97 0.98 0.98 0.99 0.99 0.99 0.99 1 1 1 1 1 1 1 1 1 1 1 1 1 1 1 1 1 1 1 1 1 1 1 1 1 1 1 1 1 1 1 1 1 1 1 1 1 1 1 1 1 1 1
0 0 0 0 0 0 0 0 0 0.01 0.01 0.01 0.01 0.02 0.02 0.03 0.04 0.05 0.06 0.07 0.09 0.1 0.13 0.15 0.18 0.21 0.24 0.27 0.31 0.35 0.39 0.43 0.48 0.52 0.56 0.61 0.65 0.69 0.72 0.76 0.79 0.82 0.85 0.87 0.89 0.91 0.93 0.94 0.95 0.96 0.97 0.98 0.98 0.99 0.99 0.99 0.99 1 1 1 1 1 1 1 1 1 1 1 1 1 1 1 1 1 1 1 1 1 1 1 1 1 1 1 1 1 1 1 1 1 1 1 1 1 1 1 1 1 1 1 1
0 0 0 0 0 0 0 0 0 0.01 0.01 0.01 0.01 0.02 0.02 0.03 0.04 0.05 0.06 0.07 0.09 0.11 0.13 0.16 0.19 0.22 0.25 0.29 0.33 0.37 0.41 0.45 0.5 0.54 0.58 0.63 0.67 0.71 0.74 0.78 0.81 0.84 0.86 0.89 0.91 0.92 0.94 0.95 0.96 0.97 0.98 0.98 0.99 0.99 0.99 0.99 1 1 1 1 1 1 1 1 1 1 1 1 1 1 1 1 1 1 1 1 1 1 1 1 1 1 1 1 1 1 1 1 1 1 1 1 1 1 1 1 1 1 1 1 1
0 0 0 0 0 0 0 0 0 0.01 0.01 0.01 0.01 0.02 0.02 0.03 0.04 0.05 0.06 0.08 0.1 0.12 0.14 0.17 0.2 0.23 0.26 0.3 0.34 0.38 0.43 0.47 0.52 0.56 0.61 0.65 0.69 0.73 0.76 0.8 0.83 0.86 0.88 0.9 0.92 0.93 0.95 0.96 0.97 0.98 0.98 0.99 0.99 0.99 0.99 1 1 1 1 1 1 1 1 1 1 1 1 1 1 1 1 1 1 1 1 1 1 1 1 1 1 1 1 1 1 1 1 1 1 1 1 1 1 1 1 1 1 1 1 1 1
0 0 0 0 0 0 0 0 0 0.01 0.01 0.01 0.01 0.02 0.02 0.03 0.04 0.05 0.07 0.08 0.1 0.12 0.15 0.18 0.21 0.24 0.28 0.32 0.36 0.4 0.45 0.49 0.54 0.59 0.63 0.67 0.71 0.75 0.79 0.82 0.85 0.87 0.89 0.91 0.93 0.94 0.96 0.97 0.97 0.98 0.98 0.99 0.99 0.99 1 1 1 1 1 1 1 1 1 1 1 1 1 1 1 1 1 1 1 1 1 1 1 1 1 1 1 1 1 1 1 1 1 1 1 1 1 1 1 1 1 1 1 1 1 1 1
0 0 0 0 0 0 0 0 0 0.01 0.01 0.01 0.01 0.02 0.03 0.03 0.04 0.06 0.07 0.09 0.11 0.13 0.16 0.19 0.22 0.25 0.29 0.33 0.38 0.42 0.47 0.52 0.56 0.61 0.65 0.69 0.73 0.77 0.81 0.84 0.86 0.89 0.91 0.93 0.94 0.95 0.96 0.97 0.98 0.98 0.99 0.99 0.99 1 1 1 1 1 1 1 1 1 1 1 1 1 1 1 1 1 1 1 1 1 1 1 1 1 1 1 1 1 1 1 1 1 1 1 1 1 1 1 1 1 1 1 1 1 1 1 1
0 0 0 0 0 0 0 0 0 0.01 0.01 0.01 0.02 0.02 0.03 0.04 0.05 0.06 0.07 0.09 0.11 0.14 0.16 0.2 0.23 0.27 0.31 0.35 0.4 0.44 0.49 0.54 0.59 0.63 0.68 0.72 0.76 0.79 0.82 0.85 0.88 0.9 0.92 0.94 0.95 0.96 0.97 0.98 0.98 0.99 0.99 0.99 1 1 1 1 1 1 1 1 1 1 1 1 1 1 1 1 1 1 1 1 1 1 1 1 1 1 1 1 1 1 1 1 1 1 1 1 1 1 1 1 1 1 1 1 1 1 1 1 1
0 0 0 0 0 0 0 0 0 0.01 0.01 0.01 0.02 0.02 0.03 0.04 0.05 0.06 0.08 0.1 0.12 0.15 0.17 0.21 0.24 0.28 0.33 0.37 0.42 0.47 0.51 0.56 0.61 0.66 0.7 0.74 0.78 0.81 0.84 0.87 0.89 0.92 0.93 0.95 0.96 0.97 0.98 0.98 0.99 0.99 0.99 1 1 1 1 1 1 1 1 1 1 1 1 1 1 1 1 1 1 1 1 1 1 1 1 1 1 1 1 1 1 1 1 1 1 1 1 1 1 1 1 1 1 1 1 1 1 1 1 1 1
0 0 0 0 0 0 0 0 0 0.01 0.01 0.01 0.02 0.02 0.03 0.04 0.05 0.07 0.08 0.1 0.13 0.15 0.19 0.22 0.26 0.3 0.34 0.39 0.44 0.49 0.54 0.59 0.63 0.68 0.72 0.76 0.8 0.83 0.86 0.89 0.91 0.93 0.94 0.96 0.97 0.97 0.98 0.99 0.99 0.99 0.99 1 1 1 1 1 1 1 1 1 1 1 1 1 1 1 1 1 1 1 1 1 1 1 1 1 1 1 1 1 1 1 1 1 1 1 1 1 1 1 1 1 1 1 1 1 1 1 1 1 1
0 0 0 0 0 0 0 0 0 0.01 0.01 0.01 0.02 0.02 0.03 0.04 0.05 0.07 0.09 0.11 0.13 0.16 0.2 0.23 0.27 0.32 0.36 0.41 0.46 0.51 0.56 0.61 0.66 0.7 0.75 0.79 0.82 0.85 0.88 0.9 0.92 0.94 0.95 0.96 0.97 0.98 0.99 0.99 0.99 0.99 1 1 1 1 1 1 1 1 1 1 1 1 1 1 1 1 1 1 1 1 1 1 1 1 1 1 1 1 1 1 1 1 1 1 1 1 1 1 1 1 1 1 1 1 1 1 1 1 1 1 1
0 0 0 0 0 0 0 0 0 0.01 0.01 0.01 0.02 0.02 0.03 0.04 0.06 0.07 0.09 0.12 0.14 0.17 0.21 0.25 0.29 0.34 0.38 0.43 0.49 0.54 0.59 0.64 0.68 0.73 0.77 0.81 0.84 0.87 0.89 0.92 0.93 0.95 0.96 0.97 0.98 0.98 0.99 0.99 0.99 1 1 1 1 1 1 1 1 1 1 1 1 1 1 1 1 1 1 1 1 1 1 1 1 1 1 1 1 1 1 1 1 1 1 1 1 1 1 1 1 1 1 1 1 1 1 1 1 1 1 1 1
0 0 0 0 0 0 0 0 0 0.01 0.01 0.01 0.02 0.03 0.03 0.05 0.06 0.08 0.1 0.12 0.15 0.19 0.22 0.26 0.31 0.36 0.41 0.46 0.51 0.56 0.61 0.66 0.71 0.75 0.79 0.83 0.86 0.89 0.91 0.93 0.95 0.96 0.97 0.98 0.98 0.99 0.99 0.99 1 1 1 1 1 1 1 1 1 1 1 1 1 1 1 1 1 1 1 1 1 1 1 1 1 1 1 1 1 1 1 1 1 1 1 1 1 1 1 1 1 1 1 1 1 1 1 1 1 1 1 1 1
0 0 0 0 0 0 0 0 0 0.01 0.01 0.01 0.02 0.03 0.04 0.05 0.06 0.08 0.11 0.13 0.16 0.2 0.24 0.28 0.33 0.38 0.43 0.48 0.54 0.59 0.64 0.69 0.74 0.78 0.82 0.85 0.88 0.9 0.92 0.94 0.96 0.97 0.98 0.98 0.99 0.99 0.99 1 1 1 1 1 1 1 1 1 1 1 1 1 1 1 1 1 1 1 1 1 1 1 1 1 1 1 1 1 1 1 1 1 1 1 1 1 1 1 1 1 1 1 1 1 1 1 1 1 1 1 1 1 1
0 0 0 0 0 0 0 0 0 0.01 0.01 0.01 0.02 0.03 0.04 0.05 0.07 0.09 0.11 0.14 0.17 0.21 0.25 0.3 0.35 0.4 0.45 0.51 0.56 0.62 0.67 0.72 0.76 0.8 0.84 0.87 0.9 0.92 0.94 0.95 0.96 0.97 0.98 0.99 0.99 0.99 1 1 1 1 1 1 1 1 1 1 1 1 1 1 1 1 1 1 1 1 1 1 1 1 1 1 1 1 1 1 1 1 1 1 1 1 1 1 1 1 1 1 1 1 1 1 1 1 1 1 1 1 1 1 1
0 0 0 0 0 0 0 0 0 0.01 0.01 0.02 0.02 0.03 0.04 0.06 0.07 0.09 0.12 0.15 0.19 0.23 0.27 0.32 0.37 0.42 0.48 0.53 0.59 0.64 0.69 0.74 0.79 0.82 0.86 0.89 0.91 0.93 0.95 0.96 0.97 0.98 0.99 0.99 0.99 1 1 1 1 1 1 1 1 1 1 1 1 1 1 1 1 1 1 1 1 1 1 1 1 1 1 1 1 1 1 1 1 1 1 1 1 1 1 1 1 1 1 1 1 1 1 1 1 1 1 1 1 1 1 1 1
0 0 0 0 0 0 0 0 0.01 0.01 0.01 0.02 0.02 0.03 0.04 0.06 0.08 0.1 0.13 0.16 0.2 0.24 0.29 0.34 0.39 0.45 0.51 0.56 0.62 0.67 0.72 0.77 0.81 0.85 0.88 0.9 0.93 0.94 0.96 0.97 0.98 0.98 0.99 0.99 1 1 1 1 1 1 1 1 1 1 1 1 1 1 1 1 1 1 1 1 1 1 1 1 1 1 1 1 1 1 1 1 1 1 1 1 1 1 1 1 1 1 1 1 1 1 1 1 1 1 1 1 1 1 1 1 1
0 0 0 0 0 0 0 0 0.01 0.01 0.01 0.02 0.02 0.03 0.05 0.06 0.08 0.11 0.14 0.17 0.21 0.26 0.31 0.36 0.42 0.48 0.53 0.59 0.65 0.7 0.75 0.79 0.83 0.87 0.9 0.92 0.94 0.96 0.97 0.98 0.98 0.99 0.99 1 1 1 1 1 1 1 1 1 1 1 1 1 1 1 1 1 1 1 1 1 1 1 1 1 1 1 1 1 1 1 1 1 1 1 1 1 1 1 1 1 1 1 1 1 1 1 1 1 1 1 1 1 1 1 1 1 1
0 0 0 0 0 0 0 0 0.01 0.01 0.01 0.02 0.03 0.04 0.05 0.07 0.09 0.12 0.15 0.19 0.23 0.28 0.33 0.38 0.44 0.5 0.56 0.62 0.68 0.73 0.78 0.82 0.86 0.89 0.91 0.93 0.95 0.97 0.98 0.98 0.99 0.99 0.99 1 1 1 1 1 1 1 1 1 1 1 1 1 1 1 1 1 1 1 1 1 1 1 1 1 1 1 1 1 1 1 1 1 1 1 1 1 1 1 1 1 1 1 1 1 1 1 1 1 1 1 1 1 1 1 1 1 1
0 0 0 0 0 0 0 0 0.01 0.01 0.01 0.02 0.03 0.04 0.05 0.07 0.1 0.12 0.16 0.2 0.25 0.3 0.35 0.41 0.47 0.53 0.59 0.65 0.71 0.76 0.8 0.84 0.88 0.91 0.93 0.95 0.96 0.97 0.98 0.99 0.99 0.99 1 1 1 1 1 1 1 1 1 1 1 1 1 1 1 1 1 1 1 1 1 1 1 1 1 1 1 1 1 1 1 1 1 1 1 1 1 1 1 1 1 1 1 1 1 1 1 1 1 1 1 1 1 1 1 1 1 1 1
0 0 0 0 0 0 0 0 0.01 0.01 0.01 0.02 0.03 0.04 0.06 0.08 0.1 0.13 0.17 0.21 0.26 0.32 0.38 0.44 0.5 0.56 0.62 0.68 0.74 0.79 0.83 0.87 0.9 0.92 0.94 0.96 0.97 0.98 0.99 0.99 0.99 1 1 1 1 1 1 1 1 1 1 1 1 1 1 1 1 1 1 1 1 1 1 1 1 1 1 1 1 1 1 1 1 1 1 1 1 1 1 1 1 1 1 1 1 1 1 1 1 1 1 1 1 1 1 1 1 1 1 1 1
0 0 0 0 0 0 0 0 0.01 0.01 0.01 0.02 0.03 0.04 0.06 0.08 0.11 0.15 0.19 0.23 0.28 0.34 0.4 0.47 0.53 0.59 0.66 0.71 0.77 0.81 0.85 0.89 0.92 0.94 0.96 0.97 0.98 0.99 0.99 0.99 1 1 1 1 1 1 1 1 1 1 1 1 1 1 1 1 1 1 1 1 1 1 1 1 1 1 1 1 1 1 1 1 1 1 1 1 1 1 1 1 1 1 1 1 1 1 1 1 1 1 1 1 1 1 1 1 1 1 1 1 1
0 0 0 0 0 0 0 0 0.01 0.01 0.02 0.02 0.03 0.05 0.07 0.09 0.12 0.16 0.2 0.25 0.31 0.37 0.43 0.5 0.56 0.63 0.69 0.74 0.79 0.84 0.88 0.91 0.93 0.95 0.97 0.98 0.98 0.99 0.99 1 1 1 1 1 1 1 1 1 1 1 1 1 1 1 1 1 1 1 1 1 1 1 1 1 1 1 1 1 1 1 1 1 1 1 1 1 1 1 1 1 1 1 1 1 1 1 1 1 1 1 1 1 1 1 1 1 1 1 1 1 1
0 0 0 0 0 0 0 0 0.01 0.01 0.02 0.02 0.04 0.05 0.07 0.1 0.13 0.17 0.22 0.27 0.33 0.39 0.46 0.53 0.6 0.66 0.72 0.77 0.82 0.86 0.9 0.92 0.95 0.96 0.97 0.98 0.99 0.99 1 1 1 1 1 1 1 1 1 1 1 1 1 1 1 1 1 1 1 1 1 1 1 1 1 1 1 1 1 1 1 1 1 1 1 1 1 1 1 1 1 1 1 1 1 1 1 1 1 1 1 1 1 1 1 1 1 1 1 1 1 1 1
0 0 0 0 0 0 0 0 0.01 0.01 0.02 0.03 0.04 0.06 0.08 0.11 0.14 0.19 0.24 0.29 0.36 0.42 0.49 0.56 0.63 0.69 0.75 0.81 0.85 0.89 0.92 0.94 0.96 0.97 0.98 0.99 0.99 1 1 1 1 1 1 1 1 1 1 1 1 1 1 1 1 1 1 1 1 1 1 1 1 1 1 1 1 1 1 1 1 1 1 1 1 1 1 1 1 1 1 1 1 1 1 1 1 1 1 1 1 1 1 1 1 1 1 1 1 1 1 1 1
0 0 0 0 0 0 0 0 0.01 0.01 0.02 0.03 0.04 0.06 0.08 0.12 0.16 0.2 0.26 0.32 0.38 0.46 0.53 0.6 0.67 0.73 0.79 0.83 0.88 0.91 0.93 0.95 0.97 0.98 0.99 0.99 1 1 1 1 1 1 1 1 1 1 1 1 1 1 1 1 1 1 1 1 1 1 1 1 1 1 1 1 1 1 1 1 1 1 1 1 1 1 1 1 1 1 1 1 1 1 1 1 1 1 1 1 1 1 1 1 1 1 1 1 1 1 1 1 1
0 0 0 0 0 0 0 0 0.01 0.01 0.02 0.03 0.04 0.07 0.09 0.13 0.17 0.22 0.28 0.34 0.42 0.49 0.56 0.63 0.7 0.76 0.82 0.86 0.9 0.93 0.95 0.97 0.98 0.99 0.99 0.99 1 1 1 1 1 1 1 1 1 1 1 1 1 1 1 1 1 1 1 1 1 1 1 1 1 1 1 1 1 1 1 1 1 1 1 1 1 1 1 1 1 1 1 1 1 1 1 1 1 1 1 1 1 1 1 1 1 1 1 1 1 1 1 1 1
0 0 0 0 0 0 0 0 0.01 0.01 0.02 0.03 0.05 0.07 0.1 0.14 0.19 0.24 0.3 0.37 0.45 0.52 0.6 0.67 0.74 0.8 0.85 0.89 0.92 0.94 0.96 0.98 0.98 0.99 0.99 1 1 1 1 1 1 1 1 1 1 1 1 1 1 1 1 1 1 1 1 1 1 1 1 1 1 1 1 1 1 1 1 1 1 1 1 1 1 1 1 1 1 1 1 1 1 1 1 1 1 1 1 1 1 1 1 1 1 1 1 1 1 1 1 1 1
0 0 0 0 0 0 0 0 0.01 0.01 0.02 0.03 0.05 0.08 0.11 0.15 0.2 0.26 0.33 0.41 0.48 0.56 0.64 0.71 0.77 0.83 0.87 0.91 0.94 0.96 0.97 0.98 0.99 0.99 1 1 1 1 1 1 1 1 1 1 1 1 1 1 1 1 1 1 1 1 1 1 1 1 1 1 1 1 1 1 1 1 1 1 1 1 1 1 1 1 1 1 1 1 1 1 1 1 1 1 1 1 1 1 1 1 1 1 1 1 1 1 1 1 1 1 1
0 0 0 0 0 0 0 0 0.01 0.01 0.02 0.04 0.06 0.09 0.12 0.17 0.22 0.29 0.36 0.44 0.52 0.6 0.68 0.75 0.81 0.86 0.9 0.93 0.95 0.97 0.98 0.99 0.99 1 1 1 1 1 1 1 1 1 1 1 1 1 1 1 1 1 1 1 1 1 1 1 1 1 1 1 1 1 1 1 1 1 1 1 1 1 1 1 1 1 1 1 1 1 1 1 1 1 1 1 1 1 1 1 1 1 1 1 1 1 1 1 1 1 1 1 1
0 0 0 0 0 0 0 0 0.01 0.02 0.03 0.04 0.06 0.09 0.13 0.19 0.25 0.32 0.4 0.48 0.56 0.64 0.72 0.79 0.84 0.89 0.92 0.95 0.97 0.98 0.99 0.99 1 1 1 1 1 1 1 1 1 1 1 1 1 1 1 1 1 1 1 1 1 1 1 1 1 1 1 1 1 1 1 1 1 1 1 1 1 1 1 1 1 1 1 1 1 1 1 1 1 1 1 1 1 1 1 1 1 1 1 1 1 1 1 1 1 1 1 1 1
0 0 0 0 0 0 0 0.01 0.01 0.02 0.03 0.05 0.07 0.1 0.15 0.21 0.27 0.35 0.43 0.52 0.61 0.69 0.76 0.82 0.87 0.91 0.94 0.96 0.98 0.99 0.99 1 1 1 1 1 1 1 1 1 1 1 1 1 1 1 1 1 1 1 1 1 1 1 1 1 1 1 1 1 1 1 1 1 1 1 1 1 1 1 1 1 1 1 1 1 1 1 1 1 1 1 1 1 1 1 1 1 1 1 1 1 1 1 1 1 1 1 1 1 1
0 0 0 0 0 0 0 0.01 0.01 0.02 0.03 0.05 0.08 0.12 0.17 0.23 0.3 0.38 0.47 0.56 0.65 0.73 0.8 0.86 0.9 0.93 0.96 0.98 0.99 0.99 1 1 1 1 1 1 1 1 1 1 1 1 1 1 1 1 1 1 1 1 1 1 1 1 1 1 1 1 1 1 1 1 1 1 1 1 1 1 1 1 1 1 1 1 1 1 1 1 1 1 1 1 1 1 1 1 1 1 1 1 1 1 1 1 1 1 1 1 1 1 1
0 0 0 0 0 0 0 0.01 0.01 0.02 0.03 0.06 0.09 0.13 0.19 0.25 0.33 0.42 0.52 0.61 0.69 0.77 0.84 0.89 0.93 0.95 0.97 0.98 0.99 1 1 1 1 1 1 1 1 1 1 1 1 1 1 1 1 1 1 1 1 1 1 1 1 1 1 1 1 1 1 1 1 1 1 1 1 1 1 1 1 1 1 1 1 1 1 1 1 1 1 1 1 1 1 1 1 1 1 1 1 1 1 1 1 1 1 1 1 1 1 1 1
0 0 0 0 0 0 0 0.01 0.01 0.02 0.04 0.06 0.1 0.15 0.21 0.28 0.37 0.47 0.56 0.66 0.74 0.81 0.87 0.92 0.95 0.97 0.98 0.99 1 1 1 1 1 1 1 1 1 1 1 1 1 1 1 1 1 1 1 1 1 1 1 1 1 1 1 1 1 1 1 1 1 1 1 1 1 1 1 1 1 1 1 1 1 1 1 1 1 1 1 1 1 1 1 1 1 1 1 1 1 1 1 1 1 1 1 1 1 1 1 1 1
0 0 0 0 0 0 0 0.01 0.01 0.02 0.04 0.07 0.11 0.16 0.23 0.32 0.41 0.51 0.61 0.7 0.79 0.85 0.9 0.94 0.96 0.98 0.99 0.99 1 1 1 1 1 1 1 1 1 1 1 1 1 1 1 1 1 1 1 1 1 1 1 1 1 1 1 1 1 1 1 1 1 1 1 1 1 1 1 1 1 1 1 1 1 1 1 1 1 1 1 1 1 1 1 1 1 1 1 1 1 1 1 1 1 1 1 1 1 1 1 1 1
0 0 0 0 0 0 0 0.01 0.01 0.03 0.05 0.08 0.12 0.19 0.26 0.36 0.46 0.56 0.66 0.75 0.83 0.89 0.93 0.96 0.98 0.99 0.99 1 1 1 1 1 1 1 1 1 1 1 1 1 1 1 1 1 1 1 1 1 1 1 1 1 1 1 1 1 1 1 1 1 1 1 1 1 1 1 1 1 1 1 1 1 1 1 1 1 1 1 1 1 1 1 1 1 1 1 1 1 1 1 1 1 1 1 1 1 1 1 1 1 1
0 0 0 0 0 0 0 0.01 0.01 0.03 0.05 0.09 0.14 0.21 0.3 0.4 0.51 0.62 0.72 0.8 0.87 0.92 0.95 0.97 0.99 0.99 1 1 1 1 1 1 1 1 1 1 1 1 1 1 1 1 1 1 1 1 1 1 1 1 1 1 1 1 1 1 1 1 1 1 1 1 1 1 1 1 1 1 1 1 1 1 1 1 1 1 1 1 1 1 1 1 1 1 1 1 1 1 1 1 1 1 1 1 1 1 1 1 1 1 1
0 0 0 0 0 0 0 0.01 0.02 0.03 0.06 0.1 0.16 0.24 0.34 0.45 0.56 0.67 0.77 0.85 0.9 0.94 0.97 0.98 0.99 1 1 1 1 1 1 1 1 1 1 1 1 1 1 1 1 1 1 1 1 1 1 1 1 1 1 1 1 1 1 1 1 1 1 1 1 1 1 1 1 1 1 1 1 1 1 1 1 1 1 1 1 1 1 1 1 1 1 1 1 1 1 1 1 1 1 1 1 1 1 1 1 1 1 1 1
0 0 0 0 0 0 0 0.01 0.02 0.04 0.07 0.12 0.19 0.28 0.38 0.5 0.62 0.73 0.82 0.89 0.93 0.97 0.98 0.99 1 1 1 1 1 1 1 1 1 1 1 1 1 1 1 1 1 1 1 1 1 1 1 1 1 1 1 1 1 1 1 1 1 1 1 1 1 1 1 1 1 1 1 1 1 1 1 1 1 1 1 1 1 1 1 1 1 1 1 1 1 1 1 1 1 1 1 1 1 1 1 1 1 1 1 1 1
0 0 0 0 0 0 0 0.01 0.02 0.04 0.08 0.13 0.21 0.32 0.44 0.56 0.68 0.79 0.87 0.92 0.96 0.98 0.99 1 1 1 1 1 1 1 1 1 1 1 1 1 1 1 1 1 1 1 1 1 1 1 1 1 1 1 1 1 1 1 1 1 1 1 1 1 1 1 1 1 1 1 1 1 1 1 1 1 1 1 1 1 1 1 1 1 1 1 1 1 1 1 1 1 1 1 1 1 1 1 1 1 1 1 1 1 1
0 0 0 0 0 0 0 0.01 0.02 0.05 0.09 0.16 0.25 0.37 0.5 0.63 0.74 0.84 0.91 0.95 0.98 0.99 1 1 1 1 1 1 1 1 1 1 1 1 1 1 1 1 1 1 1 1 1 1 1 1 1 1 1 1 1 1 1 1 1 1 1 1 1 1 1 1 1 1 1 1 1 1 1 1 1 1 1 1 1 1 1 1 1 1 1 1 1 1 1 1 1 1 1 1 1 1 1 1 1 1 1 1 1 1 1
0 0 0 0 0 0 0 0.01 0.03 0.06 0.11 0.19 0.29 0.42 0.56 0.69 0.81 0.89 0.94 0.97 0.99 1 1 1 1 1 1 1 1 1 1 1 1 1 1 1 1 1 1 1 1 1 1 1 1 1 1 1 1 1 1 1 1 1 1 1 1 1 1 1 1 1 1 1 1 1 1 1 1 1 1 1 1 1 1 1 1 1 1 1 1 1 1 1 1 1 1 1 1 1 1 1 1 1 1 1 1 1 1 1 1
0 0 0 0 0 0 0 0.01 0.03 0.07 0.13 0.22 0.34 0.49 0.63 0.76 0.86 0.93 0.97 0.99 0.99 1 1 1 1 1 1 1 1 1 1 1 1 1 1 1 1 1 1 1 1 1 1 1 1 1 1 1 1 1 1 1 1 1 1 1 1 1 1 1 1 1 1 1 1 1 1 1 1 1 1 1 1 1 1 1 1 1 1 1 1 1 1 1 1 1 1 1 1 1 1 1 1 1 1 1 1 1 1 1 1
0 0 0 0 0 0 0 0.01 0.03 0.08 0.15 0.26 0.41 0.56 0.71 0.83 0.91 0.96 0.98 0.99 1 1 1 1 1 1 1 1 1 1 1 1 1 1 1 1 1 1 1 1 1 1 1 1 1 1 1 1 1 1 1 1 1 1 1 1 1 1 1 1 1 1 1 1 1 1 1 1 1 1 1 1 1 1 1 1 1 1 1 1 1 1 1 1 1 1 1 1 1 1 1 1 1 1 1 1 1 1 1 1 1
0 0 0 0 0 0 0 0.02 0.04 0.09 0.19 0.32 0.48 0.64 0.79 0.89 0.95 0.98 0.99 1 1 1 1 1 1 1 1 1 1 1 1 1 1 1 1 1 1 1 1 1 1 1 1 1 1 1 1 1 1 1 1 1 1 1 1 1 1 1 1 1 1 1 1 1 1 1 1 1 1 1 1 1 1 1 1 1 1 1 1 1 1 1 1 1 1 1 1 1 1 1 1 1 1 1 1 1 1 1 1 1 1
0 0 0 0 0 0 0.01 0.02 0.05 0.12 0.23 0.38 0.56 0.73 0.86 0.93 0.98 0.99 1 1 1 1 1 1 1 1 1 1 1 1 1 1 1 1 1 1 1 1 1 1 1 1 1 1 1 1 1 1 1 1 1 1 1 1 1 1 1 1 1 1 1 1 1 1 1 1 1 1 1 1 1 1 1 1 1 1 1 1 1 1 1 1 1 1 1 1 1 1 1 1 1 1 1 1 1 1 1 1 1 1 1
0 0 0 0 0 0 0.01 0.02 0.06 0.15 0.28 0.47 0.66 0.81 0.92 0.97 0.99 1 1 1 1 1 1 1 1 1 1 1 1 1 1 1 1 1 1 1 1 1 1 1 1 1 1 1 1 1 1 1 1 1 1 1 1 1 1 1 1 1 1 1 1 1 1 1 1 1 1 1 1 1 1 1 1 1 1 1 1 1 1 1 1 1 1 1 1 1 1 1 1 1 1 1 1 1 1 1 1 1 1 1 1
0 0 0 0 0 0 0.01 0.03 0.08 0.19 0.36 0.56 0.75 0.89 0.96 0.99 1 1 1 1 1 1 1 1 1 1 1 1 1 1 1 1 1 1 1 1 1 1 1 1 1 1 1 1 1 1 1 1 1 1 1 1 1 1 1 1 1 1 1 1 1 1 1 1 1 1 1 1 1 1 1 1 1 1 1 1 1 1 1 1 1 1 1 1 1 1 1 1 1 1 1 1 1 1 1 1 1 1 1 1 1
0 0 0 0 0 0 0.01 0.03 0.1 0.24 0.45 0.67 0.85 0.94 0.98 1 1 1 1 1 1 1 1 1 1 1 1 1 1 1 1 1 1 1 1 1 1 1 1 1 1 1 1 1 1 1 1 1 1 1 1 1 1 1 1 1 1 1 1 1 1 1 1 1 1 1 1 1 1 1 1 1 1 1 1 1 1 1 1 1 1 1 1 1 1 1 1 1 1 1 1 1 1 1 1 1 1 1 1 1 1
0 0 0 0 0 0 0.01 0.04 0.13 0.32 0.56 0.79 0.92 0.98 1 1 1 1 1 1 1 1 1 1 1 1 1 1 1 1 1 1 1 1 1 1 1 1 1 1 1 1 1 1 1 1 1 1 1 1 1 1 1 1 1 1 1 1 1 1 1 1 1 1 1 1 1 1 1 1 1 1 1 1 1 1 1 1 1 1 1 1 1 1 1 1 1 1 1 1 1 1 1 1 1 1 1 1 1 1 1
0 0 0 0 0 0 0.01 0.06 0.19 0.42 0.69 0.89 0.97 1 1 1 1 1 1 1 1 1 1 1 1 1 1 1 1 1 1 1 1 1 1 1 1 1 1 1 1 1 1 1 1 1 1 1 1 1 1 1 1 1 1 1 1 1 1 1 1 1 1 1 1 1 1 1 1 1 1 1 1 1 1 1 1 1 1 1 1 1 1 1 1 1 1 1 1 1 1 1 1 1 1 1 1 1 1 1 1
0 0 0 0 0 0 0.01 0.08 0.26 0.56 0.83 0.96 0.99 1 1 1 1 1 1 1 1 1 1 1 1 1 1 1 1 1 1 1 1 1 1 1 1 1 1 1 1 1 1 1 1 1 1 1 1 1 1 1 1 1 1 1 1 1 1 1 1 1 1 1 1 1 1 1 1 1 1 1 1 1 1 1 1 1 1 1 1 1 1 1 1 1 1 1 1 1 1 1 1 1 1 1 1 1 1 1 1
0 0 0 0 0 0 0.02 0.12 0.38 0.73 0.93 0.99 1 1 1 1 1 1 1 1 1 1 1 1 1 1 1 1 1 1 1 1 1 1 1 1 1 1 1 1 1 1 1 1 1 1 1 1 1 1 1 1 1 1 1 1 1 1 1 1 1 1 1 1 1 1 1 1 1 1 1 1 1 1 1 1 1 1 1 1 1 1 1 1 1 1 1 1 1 1 1 1 1 1 1 1 1 1 1 1 1
0 0 0 0 0 0 0.03 0.19 0.56 0.89 0.99 1 1 1 1 1 1 1 1 1 1 1 1 1 1 1 1 1 1 1 1 1 1 1 1 1 1 1 1 1 1 1 1 1 1 1 1 1 1 1 1 1 1 1 1 1 1 1 1 1 1 1 1 1 1 1 1 1 1 1 1 1 1 1 1 1 1 1 1 1 1 1 1 1 1 1 1 1 1 1 1 1 1 1 1 1 1 1 1 1 1
0 0 0 0 0 0 0.04 0.32 0.79 0.98 1 1 1 1 1 1 1 1 1 1 1 1 1 1 1 1 1 1 1 1 1 1 1 1 1 1 1 1 1 1 1 1 1 1 1 1 1 1 1 1 1 1 1 1 1 1 1 1 1 1 1 1 1 1 1 1 1 1 1 1 1 1 1 1 1 1 1 1 1 1 1 1 1 1 1 1 1 1 1 1 1 1 1 1 1 1 1 1 1 1 1
0 0 0 0 0 0 0.08 0.56 0.96 1 1 1 1 1 1 1 1 1 1 1 1 1 1 1 1 1 1 1 1 1 1 1 1 1 1 1 1 1 1 1 1 1 1 1 1 1 1 1 1 1 1 1 1 1 1 1 1 1 1 1 1 1 1 1 1 1 1 1 1 1 1 1 1 1 1 1 1 1 1 1 1 1 1 1 1 1 1 1 1 1 1 1 1 1 1 1 1 1 1 1 1
0 0 0 0 0 0 0.19 0.89 1 1 1 1 1 1 1 1 1 1 1 1 1 1 1 1 1 1 1 1 1 1 1 1 1 1 1 1 1 1 1 1 1 1 1 1 1 1 1 1 1 1 1 1 1 1 1 1 1 1 1 1 1 1 1 1 1 1 1 1 1 1 1 1 1 1 1 1 1 1 1 1 1 1 1 1 1 1 1 1 1 1 1 1 1 1 1 1 1 1 1 1 1
0 0 0 0 0 0 0.56 1 1 1 1 1 1 1 1 1 1 1 1 1 1 1 1 1 1 1 1 1 1 1 1 1 1 1 1 1 1 1 1 1 1 1 1 1 1 1 1 1 1 1 1 1 1 1 1 1 1 1 1 1 1 1 1 1 1 1 1 1 1 1 1 1 1 1 1 1 1 1 1 1 1 1 1 1 1 1 1 1 1 1 1 1 1 1 1 1 1 1 1 1 1
0 0 0 0 0 0 1 1 1 1 1 1 1 1 1 1 1 1 1 1 1 1 1 1 1 1 1 1 1 1 1 1 1 1 1 1 1 1 1 1 1 1 1 1 1 1 1 1 1 1 1 1 1 1 1 1 1 1 1 1 1 1 1 1 1 1 1 1 1 1 1 1 1 1 1 1 1 1 1 1 1 1 1 1 1 1 1 1 1 1 1 1 1 1 1 1 1 1 1 1 1
0 0 0 0 0 1 1 1 1 1 1 1 1 1 1 1 1 1 1 1 1 1 1 1 1 1 1 1 1 1 1 1 1 1 1 1 1 1 1 1 1 1 1 1 1 1 1 1 1 1 1 1 1 1 1 1 1 1 1 1 1 1 1 1 1 1 1 1 1 1 1 1 1 1 1 1 1 1 1 1 1 1 1 1 1 1 1 1 1 1 1 1 1 1 1 1 1 1 1 1 1
0 0 0 0 0 0 0 0 0 0 0 0 0 0.01 0.01 0.01 0.01 0.01 0.01 0.01 0.02 0.02 0.02 0.03 0.03 0.04 0.04 0.05 0.06 0.06 0.07 0.08 0.09 0.1 0.11 0.13 0.14 0.15 0.17 0.19 0.2 0.22 0.24 0.26 0.28 0.3 0.33 0.35 0.37 0.4 0.42 0.45 0.47 0.5 0.53 0.55 0.58 0.6 0.63 0.65 0.67 0.7 0.72 0.74 0.76 0.78 0.8 0.81 0.83 0.85 0.86 0.87 0.89 0.9 0.91 0.92 0.93 0.94 0.94 0.95 0.96 0.96 0.97 0.97 0.98 0.98 0.98 0.99 0.99 0.99 0.99 0.99 0.99 0.99 1 1 1 1 1 1 1
0 0 0 0 0 0 0 0 0 0 0 0 0 0.01 0.01 0.01 0.01 0.01 0.01 0.02 0.02 0.02 0.02 0.03 0.03 0.04 0.04 0.05 0.06 0.06 0.07 0.08 0.09 0.1 0.12 0.13 0.14 0.16 0.17 0.19 0.21 0.23 0.25 0.27 0.29 0.31 0.34 0.36 0.39 0.41 0.44 0.46 0.49 0.51 0.54 0.56 0.59 0.61 0.64 0.66 0.68 0.71 0.73 0.75 0.77 0.79 0.81 0.82 0.84 0.86 0.87 0.88 0.9 0.91 0.92 0.93 0.93 0.94 0.95 0.96 0.96 0.97 0.97 0.98 0.98 0.98 0.98 0.99 0.99 0.99 0.99 0.99 0.99 1 1 1 1 1 1 1 1
0 0 0 0 0 0 0 0 0 0 0 0 0 0.01 0.01 0.01 0.01 0.01 0.01 0.02 0.02 0.02 0.03 0.03 0.03 0.04 0.04 0.05 0.06 0.07 0.08 0.09 0.1 0.11 0.12 0.13 0.15 0.16 0.18 0.2 0.22 0.24 0.26 0.28 0.3 0.32 0.35 0.37 0.4 0.42 0.45 0.47 0.5 0.52 0.55 0.58 0.6 0.63 0.65 0.67 0.7 0.72 0.74 0.76 0.78 0.8 0.82 0.83 0.85 0.87 0.88 0.89 0.9 0.91 0.92 0.93 0.94 0.95 0.95 0.96 0.97 0.97 0.97 0.98 0.98 0.98 0.99 0.99 0.99 0.99 0.99 0.99 1 1 1 1 1 1 1 1 1
0 0 0 0 0 0 0 0 0 0 0 0 0 0.01 0.01 0.01 0.01 0.01 0.01 0.02 0.02 0.02 0.03 0.03 0.03 0.04 0.05 0.05 0.06 0.07 0.08 0.09 0.1 0.11 0.12 0.14 0.15 0.17 0.19 0.2 0.22 0.24 0.26 0.29 0.31 0.33 0.36 0.38 0.41 0.43 0.46 0.48 0.51 0.54 0.56 0.59 0.61 0.64 0.66 0.69 0.71 0.73 0.75 0.77 0.79 0.81 0.83 0.84 0.86 0.87 0.89 0.9 0.91 0.92 0.93 0.94 0.95 0.95 0.96 0.96 0.97 0.97 0.98 0.98 0.98 0.99 0.99 0.99 0.99 0.99 0.99 1 1 1 1 1 1 1 1 1 1
0 0 0 0 0 0 0 0 0 0 0 0 0 0.01 0.01 0.01 0.01 0.01 0.01 0.02 0.02 0.02 0.03 0.03 0.04 0.04 0.05 0.05 0.06 0.07 0.08 0.09 0.1 0.11 0.13 0.14 0.16 0.17 0.19 0.21 0.23 0.25 0.27 0.29 0.32 0.34 0.37 0.39 0.42 0.44 0.47 0.5 0.52 0.55 0.58 0.6 0.63 0.65 0.68 0.7 0.72 0.74 0.77 0.79 0.8 0.82 0.84 0.85 0.87 0.88 0.9 0.91 0.92 0.93 0.94 0.94 0.95 0.96 0.96 0.97 0.97 0.98 0.98 0.98 0.99 0.99 0.99 0.99 0.99 0.99 1 1 1 1 1 1 1 1 1 1 1
0 0 0 0 0 0 0 0 0 0 0 0 0 0.01 0.01 0.01 0.01 0.01 0.01 0.02 0.02 0.02 0.03 0.03 0.04 0.04 0.05 0.06 0.06 0.07 0.08 0.09 0.11 0.12 0.13 0.15 0.16 0.18 0.2 0.22 0.24 0.26 0.28 0.3 0.33 0.35 0.38 0.4 0.43 0.46 0.48 0.51 0.54 0.56 0.59 0.61 0.64 0.67 0.69 0.71 0.74 0.76 0.78 0.8 0.82 0.83 0.85 0.86 0.88 0.89 0.9 0.91 0.92 0.93 0.94 0.95 0.96 0.96 0.97 0.97 0.98 0.98 0.98 0.99 0.99 0.99 0.99 0.99 0.99 1 1 1 1 1 1 1 1 1 1 1 1
0 0 0 0 0 0 0 0 0 0 0 0 0 0.01 0.01 0.01 0.01 0.01 0.01 0.02 0.02 0.02 0.03 0.03 0.04 0.04 0.05 0.06 0.07 0.08 0.09 0.1 0.11 0.12 0.14 0.15 0.17 0.19 0.2 0.22 0.24 0.27 0.29 0.31 0.34 0.36 0.39 0.41 0.44 0.47 0.5 0.52 0.55 0.58 0.6 0.63 0.65 0.68 0.7 0.73 0.75 0.77 0.79 0.81 0.83 0.84 0.86 0.87 0.89 0.9 0.91 0.92 0.93 0.94 0.95 0.95 0.96 0.97 0.97 0.97 0.98 0.98 0.98 0.99 0.99 0.99 0.99 0.99 0.99 1 1 1 1 1 1 1 1 1 1 1 1
0 0 0 0 0 0 0 0 0 0 0 0 0 0.01 0.01 0.01 0.01 0.01 0.01 0.02 0.02 0.02 0.03 0.03 0.04 0.04 0.05 0.06 0.07 0.08 0.09 0.1 0.11 0.13 0.14 0.16 0.17 0.19 0.21 0.23 0.25 0.27 0.3 0.32 0.35 0.37 0.4 0.43 0.45 0.48 0.51 0.54 0.56 0.59 0.62 0.64 0.67 0.69 0.72 0.74 0.76 0.78 0.8 0.82 0.84 0.85 0.87 0.88 0.9 0.91 0.92 0.93 0.94 0.95 0.95 0.96 0.96 0.97 0.97 0.98 0.98 0.98 0.99 0.99 0.99 0.99 0.99 0.99 1 1 1 1 1 1 1 1 1 1 1 1 1
0 0 0 0 0 0 0 0 0 0 0 0 0 0.01 0.01 0.01 0.01 0.01 0.02 0.02 0.02 0.03 0.03 0.03 0.04 0.05 0.05 0.06 0.07 0.08 0.09 0.1 0.12 0.13 0.15 0.16 0.18 0.2 0.22 0.24 0.26 0.28 0.31 0.33 0.36 0.38 0.41 0.44 0.47 0.49 0.52 0.55 0.58 0.6 0.63 0.66 0.68 0.7 0.73 0.75 0.77 0.79 0.81 0.83 0.85 0.86 0.88 0.89 0.9 0.91 0.93 0.93 0.94 0.95 0.96 0.96 0.97 0.97 0.98 0.98 0.98 0.99 0.99 0.99 0.99 0.99 0.99 1 1 1 1 1 1 1 1 1 1 1 1 1 1
0 0 0 0 0 0 0 0 0 0 0 0 0 0.01 0.01 0.01 0.01 0.01 0.02 0.02 0.02 0.03 0.03 0.04 0.04 0.05 0.06 0.06 0.07 0.08 0.09 0.11 0.12 0.13 0.15 0.17 0.19 0.2 0.22 0.25 0.27 0.29 0.32 0.34 0.37 0.4 0.42 0.45 0.48 0.51 0.53 0.56 0.59 0.62 0.64 0.67 0.69 0.72 0.74 0.76 0.78 0.8 0.82 0.84 0.86 0.87 0.89 0.9 0.91 0.92 0.93 0.94 0.95 0.96 0.96 0.97 0.97 0.98 0.98 0.98 0.99 0.99 0.99 0.99 0.99 0.99 1 1 1 1 1 1 1 1 1 1 1 1 1 1 1
0 0 0 0 0 0 0 0 0 0 0 0 0.01 0.01 0.01 0.01 0.01 0.01 0.02 0.02 0.02 0.03 0.03 0.04 0.04 0.05 0.06 0.07 0.07 0.09 0.1 0.11 0.12 0.14 0.16 0.17 0.19 0.21 0.23 0.25 0.28 0.3 0.33 0.35 0.38 0.41 0.44 0.46 0.49 0.52 0.55 0.58 0.6 0.63 0.66 0.68 0.71 0.73 0.75 0.78 0.8 0.82 0.83 0.85 0.87 0.88 0.9 0.91 0.92 0.93 0.94 0.95 0.95 0.96 0.97 0.97 0.98 0.98 0.98 0.99 0.99 0.99 0.99 0.99 0.99 1 1 1 1 1 1 1 1 1 1 1 1 1 1 1 1
0 0 0 0 0 0 0 0 0 0 0 0 0.01 0.01 0.01 0.01 0.01 0.01 0.02 0.02 0.02 0.03 0.03 0.04 0.04 0.05 0.06 0.07 0.08 0.09 0.1 0.11 0.13 0.14 0.16 0.18 0.2 0.22 0.24 0.26 0.29 0.31 0.34 0.36 0.39 0.42 0.45 0.48 0.5 0.53 0.56 0.59 0.62 0.64 0.67 0.7 0.72 0.74 0.77 0.79 0.81 0.83 0.85 0.86 0.88 0.89 0.9 0.92 0.93 0.94 0.94 0.95 0.96 0.96 0.97 0.97 0.98 0.98 0.98 0.99 0.99 0.99 0.99 0.99 1 1 1 1 1 1 1 1 1 1 1 1 1 1 1 1 1
0 0 0 0 0 0 0 0 0 0 0 0 0.01 0.01 0.01 0.01 0.01 0.01 0.02 0.02 0.02 0.03 0.03 0.04 0.05 0.05 0.06 0.07 0.08 0.09 0.1 0.12 0.13 0.15 0.17 0.18 0.2 0.23 0.25 0.27 0.3 0.32 0.35 0.38 0.4 0.43 0.46 0.49 0.52 0.55 0.58 0.6 0.63 0.66 0.68 0.71 0.73 0.76 0.78 0.8 0.82 0.84 0.86 0.87 0.89 0.9 0.91 0.92 0.93 0.94 0.95 0.96 0.96 0.97 0.97 0.98 0.98 0.98 0.99 0.99 0.99 0.99 0.99 1 1 1 1 1 1 1 1 1 1 1 1 1 1 1 1 1 1
0 0 0 0 0 0 0 0 0 0 0 0 0.01 0.01 0.01 0.01 0.01 0.01 0.02 0.02 0.02 0.03 0.03 0.04 0.05 0.05 0.06 0.07 0.08 0.09 0.11 0.12 0.14 0.15 0.17 0.19 0.21 0.23 0.26 0.28 0.31 0.33 0.36 0.39 0.42 0.44 0.47 0.5 0.53 0.56 0.59 0.62 0.65 0.67 0.7 0.72 0.75 0.77 0.79 0.81 0.83 0.85 0.87 0.88 0.9 0.91 0.92 0.93 0.94 0.95 0.96 0.96 0.97 0.97 0.98 0.98 0.98 0.99 0.99 0.99 0.99 0.99 1 1 1 1 1 1 1 1 1 1 1 1 1 1 1 1 1 1 1
0 0 0 0 0 0 0 0 0 0 0 0 0.01 0.01 0.01 0.01 0.01 0.01 0.02 0.02 0.02 0.03 0.03 0.04 0.05 0.06 0.06 0.07 0.09 0.1 0.11 0.13 0.14 0.16 0.18 0.2 0.22 0.24 0.27 0.29 0.32 0.34 0.37 0.4 0.43 0.46 0.49 0.52 0.55 0.58 0.6 0.63 0.66 0.69 0.71 0.74 0.76 0.78 0.8 0.82 0.84 0.86 0.88 0.89 0.9 0.92 0.93 0.94 0.95 0.95 0.96 0.97 0.97 0.98 0.98 0.98 0.99 0.99 0.99 0.99 0.99 0.99 1 1 1 1 1 1 1 1 1 1 1 1 1 1 1 1 1 1 1
0 0 0 0 0 0 0 0 0 0 0 0 0.01 0.01 0.01 0.01 0.01 0.01 0.02 0.02 0.03 0.03 0.04 0.04 0.05 0.06 0.07 0.08 0.09 0.1 0.12 0.13 0.15 0.17 0.18 0.21 0.23 0.25 0.28 0.3 0.33 0.36 0.38 0.41 0.44 0.47 0.5 0.53 0.56 0.59 0.62 0.65 0.68 0.7 0.73 0.75 0.77 0.8 0.82 0.84 0.85 0.87 0.89 0.9 0.91 0.92 0.93 0.94 0.95 0.96 0.96 0.97 0.97 0.98 0.98 0.99 0.99 0.99 0.99 0.99 0.99 1 1 1 1 1 1 1 1 1 1 1 1 1 1 1 1 1 1 1 1
0 0 0 0 0 0 0 0 0 0 0 0 0.01 0.01 0.01 0.01 0.01 0.02 0.02 0.02 0.03 0.03 0.04 0.04 0.05 0.06 0.07 0.08 0.09 0.11 0.12 0.14 0.15 0.17 0.19 0.21 0.24 0.26 0.28 0.31 0.34 0.37 0.4 0.43 0.46 0.49 0.52 0.55 0.58 0.61 0.63 0.66 0.69 0.72 0.74 0.77 0.79 0.81 0.83 0.85 0.87 0.88 0.9 0.91 0.92 0.93 0.94 0.95 0.96 0.96 0.97 0.97 0.98 0.98 0.98 0.99 0.99 0.99 0.99 0.99 1 1 1 1 1 1 1 1 1 1 1 1 1 1 1 1 1 1 1 1 1
0 0 0 0 0 0 0 0 0 0 0 0 0.01 0.01 0.01 0.01 0.01 0.02 0.02 0.02 0.03 0.03 0.04 0.05 0.05 0.06 0.07 0.08 0.1 0.11 0.12 0.14 0.16 0.18 0.2 0.22 0.24 0.27 0.29 0.32 0.35 0.38 0.41 0.44 0.47 0.5 0.53 0.56 0.59 0.62 0.65 0.68 0.7 0.73 0.76 0.78 0.8 0.82 0.84 0.86 0.88 0.89 0.9 0.92 0.93 0.94 0.95 0.95 0.96 0.97 0.97 0.98 0.98 0.98 0.99 0.99 0.99 0.99 0.99 1 1 1 1 1 1 1 1 1 1 1 1 1 1 1 1 1 1 1 1 1 1
0 0 0 0 0 0 0 0 0 0 0 0 0.01 0.01 0.01 0.01 0.01 0.02 0.02 0.02 0.03 0.03 0.04 0.05 0.05 0.06 0.07 0.09 0.1 0.11 0.13 0.15 0.16 0.18 0.21 0.23 0.25 0.28 0.31 0.33 0.36 0.39 0.42 0.45 0.48 0.51 0.55 0.58 0.61 0.64 0.66 0.69 0.72 0.74 0.77 0.79 0.81 0.83 0.85 0.87 0.89 0.9 0.91 0.92 0.94 0.94 0.95 0.96 0.97 0.97 0.98 0.98 0.98 0.99 0.99 0.99 0.99 0.99 1 1 1 1 1 1 1 1 1 1 1 1 1 1 1 1 1 1 1 1 1 1 1
0 0 0 0 0 0 0 0 0 0 0 0 0.01 0.01 0.01 0.01 0.01 0.02 0.02 0.02 0.03 0.03 0.04 0.05 0.06 0.07 0.08 0.09 0.1 0.12 0.13 0.15 0.17 0.19 0.21 0.24 0.26 0.29 0.32 0.34 0.37 0.4 0.44 0.47 0.5 0.53 0.56 0.59 0.62 0.65 0.68 0.71 0.73 0.76 0.78 0.81 0.83 0.85 0.86 0.88 0.9 0.91 0.92 0.93 0.94 0.95 0.96 0.96 0.97 0.98 0.98 0.98 0.99 0.99 0.99 0.99 0.99 1 1 1 1 1 1 1 1 1 1 1 1 1 1 1 1 1 1 1 1 1 1 1 1
0 0 0 0 0 0 0 0 0 0 0 0 0.01 0.01 0.01 0.01 0.01 0.02 0.02 0.02 0.03 0.04 0.04 0.05 0.06 0.07 0.08 0.09 0.11 0.12 0.14 0.16 0.18 0.2 0.22 0.25 0.27 0.3 0.33 0.36 0.39 0.42 0.45 0.48 0.51 0.54 0.58 0.61 0.64 0.67 0.7 0.72 0.75 0.77 0.8 0.82 0.84 0.86 0.87 0.89 0.9 0.92 0.93 0.94 0.95 0.96 0.96 0.97 0.97 0.98 0.98 0.99 0.99 0.99 0.99 0.99 1 1 1 1 1 1 1 1 1 1 1 1 1 1 1 1 1 1 1 1 1 1 1 1 1
0 0 0 0 0 0 0 0 0 0 0 0 0.01 0.01 0.01 0.01 0.01 0.02 0.02 0.03 0.03 0.04 0.04 0.05 0.06 0.07 0.08 0.1 0.11 0.13 0.14 0.16 0.18 0.21 0.23 0.26 0.28 0.31 0.34 0.37 0.4 0.43 0.46 0.5 0.53 0.56 0.59 0.62 0.65 0.68 0.71 0.74 0.76 0.79 0.81 0.83 0.85 0.87 0.89 0.9 0.91 0.93 0.94 0.95 0.95 0.96 0.97 0.97 0.98 0.98 0.99 0.99 0.99 0.99 0.99 0.99 1 1 1 1 1 1 1 1 1 1 1 1 1 1 1 1 1 1 1 1 1 1 1 1 1
0 0 0 0 0 0 0 0 0 0 0 0 0.01 0.01 0.01 0.01 0.01 0.02 0.02 0.03 0.03 0.04 0.05 0.05 0.06 0.07 0.09 0.1 0.12 0.13 0.15 0.17 0.19 0.21 0.24 0.27 0.29 0.32 0.35 0.38 0.41 0.45 0.48 0.51 0.54 0.58 0.61 0.64 0.67 0.7 0.73 0.75 0.78 0.8 0.82 0.84 0.86 0.88 0.9 0.91 0.92 0.93 0.94 0.95 0.96 0.97 0.97 0.98 0.98 0.98 0.99 0.99 0.99 0.99 0.99 1 1 1 1 1 1 1 1 1 1 1 1 1 1 1 1 1 1 1 1 1 1 1 1 1 1
0 0 0 0 0 0 0 0 0 0 0 0 0.01 0.01 0.01 0.01 0.01 0.02 0.02 0.03 0.03 0.04 0.05 0.06 0.07 0.08 0.09 0.1 0.12 0.14 0.16 0.18 0.2 0.22 0.25 0.28 0.3 0.33 0.36 0.4 0.43 0.46 0.49 0.53 0.56 0.59 0.62 0.65 0.68 0.71 0.74 0.77 0.79 0.81 0.84 0.86 0.87 0.89 0.91 0.92 0.93 0.94 0.95 0.96 0.96 0.97 0.98 0.98 0.98 0.99 0.99 0.99 0.99 0.99 1 1 1 1 1 1 1 1 1 1 1 1 1 1 1 1 1 1 1 1 1 1 1 1 1 1 1
0 0 0 0 0 0 0 0 0 0 0 0 0.01 0.01 0.01 0.01 0.02 0.02 0.02 0.03 0.03 0.04 0.05 0.06 0.07 0.08 0.09 0.11 0.12 0.14 0.16 0.18 0.21 0.23 0.26 0.29 0.32 0.35 0.38 0.41 0.44 0.48 0.51 0.54 0.58 0.61 0.64 0.67 0.7 0.73 0.76 0.78 0.81 0.83 0.85 0.87 0.88 0.9 0.91 0.93 0.94 0.95 0.96 0.96 0.97 0.97 0.98 0.98 0.99 0.99 0.99 0.99 0.99 1 1 1 1 1 1 1 1 1 1 1 1 1 1 1 1 1 1 1 1 1 1 1 1 1 1 1 1
0 0 0 0 0 0 0 0 0 0 0 0.01 0.01 0.01 0.01 0.01 0.02 0.02 0.02 0.03 0.04 0.04 0.05 0.06 0.07 0.08 0.1 0.11 0.13 0.15 0.17 0.19 0.22 0.24 0.27 0.3 0.33 0.36 0.39 0.42 0.46 0.49 0.53 0.56 0.59 0.63 0.66 0.69 0.72 0.75 0.77 0.8 0.82 0.84 0.86 0.88 0.9 0.91 0.92 0.93 0.94 0.95 0.96 0.97 0.97 0.98 0.98 0.99 0.99 0.99 0.99 0.99 1 1 1 1 1 1 1 1 1 1 1 1 1 1 1 1 1 1 1 1 1 1 1 1 1 1 1 1 1
0 0 0 0 0 0 0 0 0 0 0 0.01 0.01 0.01 0.01 0.01 0.02 0.02 0.02 0.03 0.04 0.04 0.05 0.06 0.07 0.09 0.1 0.12 0.14 0.15 0.18 0.2 0.22 0.25 0.28 0.31 0.34 0.37 0.41 0.44 0.47 0.51 0.54 0.58 0.61 0.64 0.67 0.7 0.73 0.76 0.79 0.81 0.83 0.85 0.87 0.89 0.91 0.92 0.93 0.94 0.95 0.96 0.97 0.97 0.98 0.98 0.99 0.99 0.99 0.99 0.99 1 1 1 1 1 1 1 1 1 1 1 1 1 1 1 1 1 1 1 1 1 1 1 1 1 1 1 1 1 1
0 0 0 0 0 0 0 0 0 0 0 0.01 0.01 0.01 0.01 0.01 0.02 0.02 0.03 0.03 0.04 0.05 0.05 0.07 0.08 0.09 0.11 0.12 0.14 0.16 0.18 0.21 0.23 0.26 0.29 0.32 0.35 0.39 0.42 0.45 0.49 0.52 0.56 0.59 0.63 0.66 0.69 0.72 0.75 0.78 0.8 0.83 0.85 0.87 0.88 0.9 0.91 0.93 0.94 0.95 0.96 0.96 0.97 0.98 0.98 0.98 0.99 0.99 0.99 0.99 1 1 1 1 1 1 1 1 1 1 1 1 1 1 1 1 1 1 1 1 1 1 1 1 1 1 1 1 1 1 1
0 0 0 0 0 0 0 0 0 0 0 0.01 0.01 0.01 0.01 0.01 0.02 0.02 0.03 0.03 0.04 0.05 0.06 0.07 0.08 0.09 0.11 0.13 0.15 0.17 0.19 0.22 0.24 0.27 0.3 0.33 0.37 0.4 0.44 0.47 0.51 0.54 0.58 0.61 0.64 0.68 0.71 0.74 0.77 0.79 0.82 0.84 0.86 0.88 0.9 0.91 0.92 0.94 0.95 0.96 0.96 0.97 0.98 0.98 0.98 0.99 0.99 0.99 0.99 1 1 1 1 1 1 1 1 1 1 1 1 1 1 1 1 1 1 1 1 1 1 1 1 1 1 1 1 1 1 1 1
0 0 0 0 0 0 0 0 0 0 0 0.01 0.01 0.01 0.01 0.01 0.02 0.02 0.03 0.03 0.04 0.05 0.06 0.07 0.08 0.1 0.11 0.13 0.15 0.18 0.2 0.23 0.25 0.28 0.31 0.35 0.38 0.42 0.45 0.49 0.52 0.56 0.59 0.63 0.66 0.69 0.72 0.75 0.78 0.81 0.83 0.85 0.87 0.89 0.91 0.92 0.93 0.94 0.95 0.96 0.97 0.97 0.98 0.98 0.99 0.99 0.99 0.99 0.99 1 1 1 1 1 1 1 1 1 1 1 1 1 1 1 1 1 1 1 1 1 1 1 1 1 1 1 1 1 1 1 1
0 0 0 0 0 0 0 0 0 0 0 0.01 0.01 0.01 0.01 0.01 0.02 0.02 0.03 0.03 0.04 0.05 0.06 0.07 0.09 0.1 0.12 0.14 0.16 0.18 0.21 0.24 0.26 0.3 0.33 0.36 0.4 0.43 0.47 0.5 0.54 0.58 0.61 0.65 0.68 0.71 0.74 0.77 0.8 0.82 0.84 0.87 0.88 0.9 0.92 0.93 0.94 0.95 0.96 0.97 0.97 0.98 0.98 0.99 0.99 0.99 0.99 0.99 1 1 1 1 1 1 1 1 1 1 1 1 1 1 1 1 1 1 1 1 1 1 1 1 1 1 1 1 1 1 1 1 1
0 0 0 0 0 0 0 0 0 0 0 0.01 0.01 0.01 0.01 0.02 0.02 0.02 0.03 0.04 0.04 0.05 0.06 0.08 0.09 0.11 0.13 0.15 0.17 0.19 0.22 0.25 0.28 0.31 0.34 0.38 0.41 0.45 0.48 0.52 0.56 0.59 0.63 0.66 0.7 0.73 0.76 0.79 0.81 0.84 0.86 0.88 0.9 0.91 0.93 0.94 0.95 0.96 0.96 0.97 0.98 0.98 0.99 0.99 0.99 0.99 0.99 1 1 1 1 1 1 1 1 1 1 1 1 1 1 1 1 1 1 1 1 1 1 1 1 1 1 1 1 1 1 1 1 1 1
0 0 0 0 0 0 0 0 0 0 0 0.01 0.01 0.01 0.01 0.02 0.02 0.02 0.03 0.04 0.05 0.06 0.07 0.08 0.1 0.11 0.13 0.15 0.17 0.2 0.23 0.26 0.29 0.32 0.36 0.39 0.43 0.46 0.5 0.54 0.58 0.61 0.65 0.68 0.71 0.75 0.77 0.8 0.83 0.85 0.87 0.89 0.91 0.92 0.93 0.95 0.95 0.96 0.97 0.98 0.98 0.98 0.99 0.99 0.99 0.99 1 1 1 1 1 1 1 1 1 1 1 1 1 1 1 1 1 1 1 1 1 1 1 1 1 1 1 1 1 1 1 1 1 1 1
0 0 0 0 0 0 0 0 0 0 0 0.01 0.01 0.01 0.01 0.02 0.02 0.03 0.03 0.04 0.05 0.06 0.07 0.08 0.1 0.12 0.14 0.16 0.18 0.21 0.24 0.27 0.3 0.33 0.37 0.41 0.44 0.48 0.52 0.56 0.59 0.63 0.67 0.7 0.73 0.76 0.79 0.82 0.84 0.86 0.88 0.9 0.92 0.93 0.94 0.95 0.96 0.97 0.97 0.98 0.98 0.99 0.99 0.99 0.99 1 1 1 1 1 1 1 1 1 1 1 1 1 1 1 1 1 1 1 1 1 1 1 1 1 1 1 1 1 1 1 1 1 1 1 1
0 0 0 0 0 0 0 0 0 0 0 0.01 0.01 0.01 0.01 0.02 0.02 0.03 0.03 0.04 0.05 0.06 0.07 0.09 0.1 0.12 0.14 0.17 0.19 0.22 0.25 0.28 0.31 0.35 0.39 0.42 0.46 0.5 0.54 0.58 0.61 0.65 0.68 0.72 0.75 0.78 0.81 0.83 0.86 0.88 0.9 0.91 0.93 0.94 0.95 0.96 0.97 0.97 0.98 0.98 0.99 0.99 0.99 0.99 1 1 1 1 1 1 1 1 1 1 1 1 1 1 1 1 1 1 1 1 1 1 1 1 1 1 1 1 1 1 1 1 1 1 1 1 1
0 0 0 0 0 0 0 0 0 0 0 0.01 0.01 0.01 0.01 0.02 0.02 0.03 0.03 0.04 0.05 0.06 0.08 0.09 0.11 0.13 0.15 0.17 0.2 0.23 0.26 0.29 0.33 0.36 0.4 0.44 0.48 0.52 0.56 0.6 0.63 0.67 0.7 0.74 0.77 0.8 0.82 0.85 0.87 0.89 0.91 0.92 0.94 0.95 0.96 0.96 0.97 0.98 0.98 0.99 0.99 0.99 0.99 1 1 1 1 1 1 1 1 1 1 1 1 1 1 1 1 1 1 1 1 1 1 1 1 1 1 1 1 1 1 1 1 1 1 1 1 1 1
0 0 0 0 0 0 0 0 0 0 0 0.01 0.01 0.01 0.01 0.02 0.02 0.03 0.04 0.04 0.05 0.07 0.08 0.1 0.11 0.13 0.16 0.18 0.21 0.24 0.27 0.31 0.34 0.38 0.42 0.46 0.5 0.54 0.58 0.61 0.65 0.69 0.72 0.75 0.79 0.81 0.84 0.86 0.88 0.9 0.92 0.93 0.94 0.95 0.96 0.97 0.98 0.98 0.99 0.99 0.99 0.99 1 1 1 1 1 1 1 1 1 1 1 1 1 1 1 1 1 1 1 1 1 1 1 1 1 1 1 1 1 1 1 1 1 1 1 1 1 1 1
0 0 0 0 0 0 0 0 0 0 0 0.01 0.01 0.01 0.01 0.02 0.02 0.03 0.04 0.05 0.06 0.07 0.08 0.1 0.12 0.14 0.17 0.19 0.22 0.25 0.28 0.32 0.36 0.4 0.44 0.48 0.52 0.56 0.6 0.63 0.67 0.71 0.74 0.77 0.8 0.83 0.85 0.88 0.9 0.91 0.93 0.94 0.95 0.96 0.97 0.98 0.98 0.98 0.99 0.99 0.99 0.99 1 1 1 1 1 1 1 1 1 1 1 1 1 1 1 1 1 1 1 1 1 1 1 1 1 1 1 1 1 1 1 1 1 1 1 1 1 1 1
0 0 0 0 0 0 0 0 0 0 0 0.01 0.01 0.01 0.01 0.02 0.02 0.03 0.04 0.05 0.06 0.07 0.09 0.11 0.13 0.15 0.17 0.2 0.23 0.26 0.3 0.33 0.37 0.41 0.45 0.49 0.54 0.58 0.62 0.65 0.69 0.73 0.76 0.79 0.82 0.84 0.87 0.89 0.91 0.92 0.94 0.95 0.96 0.97 0.97 0.98 0.98 0.99 0.99 0.99 0.99 1 1 1 1 1 1 1 1 1 1 1 1 1 1 1 1 1 1 1 1 1 1 1 1 1 1 1 1 1 1 1 1 1 1 1 1 1 1 1 1
0 0 0 0 0 0 0 0 0 0 0 0.01 0.01 0.01 0.02 0.02 0.03 0.03 0.04 0.05 0.06 0.08 0.09 0.11 0.13 0.16 0.18 0.21 0.24 0.28 0.31 0.35 0.39 0.43 0.47 0.51 0.56 0.6 0.64 0.67 0.71 0.75 0.78 0.81 0.84 0.86 0.88 0.9 0.92 0.93 0.95 0.96 0.97 0.97 0.98 0.98 0.99 0.99 0.99 0.99 1 1 1 1 1 1 1 1 1 1 1 1 1 1 1 1 1 1 1 1 1 1 1 1 1 1 1 1 1 1 1 1 1 1 1 1 1 1 1 1 1
0 0 0 0 0 0 0 0 0 0 0.01 0.01 0.01 0.01 0.02 0.02 0.03 0.03 0.04 0.05 0.07 0.08 0.1 0.12 0.14 0.16 0.19 0.22 0.25 0.29 0.33 0.37 0.41 0.45 0.49 0.53 0.58 0.62 0.66 0.7 0.73 0.77 0.8 0.83 0.85 0.87 0.9 0.91 0.93 0.94 0.95 0.96 0.97 0.98 0.98 0.99 0.99 0.99 0.99 1 1 1 1 1 1 1 1 1 1 1 1 1 1 1 1 1 1 1 1 1 1 1 1 1 1 1 1 1 1 1 1 1 1 1 1 1 1 1 1 1 1
0 0 0 0 0 0 0 0 0 0 0.01 0.01 0.01 0.01 0.02 0.02 0.03 0.04 0.04 0.06 0.07 0.08 0.1 0.12 0.15 0.17 0.2 0.23 0.27 0.3 0.34 0.38 0.43 0.47 0.51 0.55 0.6 0.64 0.68 0.72 0.75 0.78 0.81 0.84 0.87 0.89 0.91 0.92 0.94 0.95 0.96 0.97 0.98 0.98 0.99 0.99 0.99 0.99 1 1 1 1 1 1 1 1 1 1 1 1 1 1 1 1 1 1 1 1 1 1 1 1 1 1 1 1 1 1 1 1 1 1 1 1 1 1 1 1 1 1 1
0 0 0 0 0 0 0 0 0 0 0.01 0.01 0.01 0.01 0.02 0.02 0.03 0.04 0.05 0.06 0.07 0.09 0.11 0.13 0.15 0.18 0.21 0.25 0.28 0.32 0.36 0.4 0.44 0.49 0.53 0.58 0.62 0.66 0.7 0.74 0.77 0.8 0.83 0.86 0.88 0.9 0.92 0.93 0.95 0.96 0.97 0.97 0.98 0.99 0.99 0.99 0.99 1 1 1 1 1 1 1 1 1 1 1 1 1 1 1 1 1 1 1 1 1 1 1 1 1 1 1 1 1 1 1 1 1 1 1 1 1 1 1 1 1 1 1 1
0 0 0 0 0 0 0 0 0 0 0.01 0.01 0.01 0.01 0.02 0.02 0.03 0.04 0.05 0.06 0.08 0.09 0.11 0.14 0.16 0.19 0.22 0.26 0.3 0.34 0.38 0.42 0.46 0.51 0.55 0.6 0.64 0.68 0.72 0.76 0.79 0.82 0.85 0.87 0.9 0.91 0.93 0.94 0.96 0.97 0.97 0.98 0.98 0.99 0.99 0.99 1 1 1 1 1 1 1 1 1 1 1 1 1 1 1 1 1 1 1 1 1 1 1 1 1 1 1 1 1 1 1 1 1 1 1 1 1 1 1 1 1 1 1 1 1
0 0 0 0 0 0 0 0 0 0 0.01 0.01 0.01 0.01 0.02 0.02 0.03 0.04 0.05 0.06 0.08 0.1 0.12 0.14 0.17 0.2 0.24 0.27 0.31 0.35 0.4 0.44 0.49 0.53 0.58 0.62 0.66 0.7 0.74 0.78 0.81 0.84 0.87 0.89 0.91 0.93 0.94 0.95 0.96 0.97 0.98 0.98 0.99 0.99 0.99 1 1 1 1 1 1 1 1 1 1 1 1 1 1 1 1 1 1 1 1 1 1 1 1 1 1 1 1 1 1 1 1 1 1 1 1 1 1 1 1 1 1 1 1 1 1
0 0 0 0 0 0 0 0 0 0 0.01 0.01 0.01 0.01 0.02 0.03 0.03 0.04 0.05 0.07 0.08 0.1 0.13 0.15 0.18 0.21 0.25 0.29 0.33 0.37 0.42 0.46 0.51 0.55 0.6 0.64 0.68 0.72 0.76 0.8 0.83 0.86 0.88 0.9 0.92 0.94 0.95 0.96 0.97 0.98 0.98 0.99 0.99 0.99 0.99 1 1 1 1 1 1 1 1 1 1 1 1 1 1 1 1 1 1 1 1 1 1 1 1 1 1 1 1 1 1 1 1 1 1 1 1 1 1 1 1 1 1 1 1 1 1
0 0 0 0 0 0 0 0 0 0 0.01 0.01 0.01 0.01 0.02 0.03 0.03 0.04 0.06 0.07 0.09 0.11 0.13 0.16 0.19 0.23 0.26 0.3 0.34 0.39 0.44 0.48 0.53 0.58 0.62 0.67 0.71 0.75 0.78 0.82 0.85 0.87 0.9 0.92 0.93 0.95 0.96 0.97 0.98 0.98 0.99 0.99 0.99 0.99 1 1 1 1 1 1 1 1 1 1 1 1 1 1 1 1 1 1 1 1 1 1 1 1 1 1 1 1 1 1 1 1 1 1 1 1 1 1 1 1 1 1 1 1 1 1 1
0 0 0 0 0 0 0 0 0 0 0.01 0.01 0.01 0.02 0.02 0.03 0.04 0.05 0.06 0.08 0.09 0.12 0.14 0.17 0.2 0.24 0.28 0.32 0.36 0.41 0.46 0.5 0.55 0.6 0.65 0.69 0.73 0.77 0.8 0.84 0.86 0.89 0.91 0.93 0.94 0.96 0.97 0.97 0.98 0.99 0.99 0.99 0.99 1 1 1 1 1 1 1 1 1 1 1 1 1 1 1 1 1 1 1 1 1 1 1 1 1 1 1 1 1 1 1 1 1 1 1 1 1 1 1 1 1 1 1 1 1 1 1 1
0 0 0 0 0 0 0 0 0 0 0.01 0.01 0.01 0.02 0.02 0.03 0.04 0.05 0.06 0.08 0.1 0.12 0.15 0.18 0.21 0.25 0.29 0.34 0.38 0.43 0.48 0.53 0.58 0.62 0.67 0.71 0.75 0.79 0.82 0.85 0.88 0.9 0.92 0.94 0.95 0.96 0.97 0.98 0.98 0.99 0.99 0.99 1 1 1 1 1 1 1 1 1 1 1 1 1 1 1 1 1 1 1 1 1 1 1 1 1 1 1 1 1 1 1 1 1 1 1 1 1 1 1 1 1 1 1 1 1 1 1 1 1
0 0 0 0 0 0 0 0 0 0 0.01 0.01 0.01 0.02 0.02 0.03 0.04 0.05 0.07 0.08 0.11 0.13 0.16 0.19 0.23 0.27 0.31 0.36 0.4 0.45 0.5 0.55 0.6 0.65 0.69 0.74 0.77 0.81 0.84 0.87 0.9 0.92 0.93 0.95 0.96 0.97 0.98 0.98 0.99 0.99 0.99 1 1 1 1 1 1 1 1 1 1 1 1 1 1 1 1 1 1 1 1 1 1 1 1 1 1 1 1 1 1 1 1 1 1 1 1 1 1 1 1 1 1 1 1 1 1 1 1 1 1
0 0 0 0 0 0 0 0 0 0 0.01 0.01 0.01 0.02 0.02 0.03 0.04 0.06 0.07 0.09 0.11 0.14 0.17 0.2 0.24 0.28 0.33 0.37 0.42 0.47 0.53 0.58 0.63 0.67 0.72 0.76 0.8 0.83 0.86 0.89 0.91 0.93 0.94 0.96 0.97 0.98 0.98 0.99 0.99 0.99 1 1 1 1 1 1 1 1 1 1 1 1 1 1 1 1 1 1 1 1 1 1 1 1 1 1 1 1 1 1 1 1 1 1 1 1 1 1 1 1 1 1 1 1 1 1 1 1 1 1 1
0 0 0 0 0 0 0 0 0 0 0.01 0.01 0.01 0.02 0.03 0.03 0.04 0.06 0.08 0.1 0.12 0.15 0.18 0.22 0.26 0.3 0.35 0.4 0.45 0.5 0.55 0.6 0.65 0.7 0.74 0.78 0.82 0.85 0.88 0.9 0.92 0.94 0.95 0.97 0.97 0.98 0.99 0.99 0.99 1 1 1 1 1 1 1 1 1 1 1 1 1 1 1 1 1 1 1 1 1 1 1 1 1 1 1 1 1 1 1 1 1 1 1 1 1 1 1 1 1 1 1 1 1 1 1 1 1 1 1 1
0 0 0 0 0 0 0 0 0 0 0.01 0.01 0.01 0.02 0.03 0.04 0.05 0.06 0.08 0.1 0.13 0.16 0.19 0.23 0.27 0.32 0.37 0.42 0.47 0.52 0.58 0.63 0.68 0.72 0.77 0.8 0.84 0.87 0.9 0.92 0.94 0.95 0.96 0.97 0.98 0.99 0.99 0.99 1 1 1 1 1 1 1 1 1 1 1 1 1 1 1 1 1 1 1 1 1 1 1 1 1 1 1 1 1 1 1 1 1 1 1 1 1 1 1 1 1 1 1 1 1 1 1 1 1 1 1 1 1
0 0 0 0 0 0 0 0 0 0 0.01 0.01 0.01 0.02 0.03 0.04 0.05 0.07 0.09 0.11 0.14 0.17 0.2 0.24 0.29 0.34 0.39 0.44 0.5 0.55 0.6 0.65 0.7 0.75 0.79 0.83 0.86 0.89 0.91 0.93 0.95 0.96 0.97 0.98 0.98 0.99 0.99 0.99 1 1 1 1 1 1 1 1 1 1 1 1 1 1 1 1 1 1 1 1 1 1 1 1 1 1 1 1 1 1 1 1 1 1 1 1 1 1 1 1 1 1 1 1 1 1 1 1 1 1 1 1 1
0 0 0 0 0 0 0 0 0 0 0.01 0.01 0.02 0.02 0.03 0.04 0.05 0.07 0.09 0.12 0.15 0.18 0.22 0.26 0.31 0.36 0.41 0.47 0.52 0.58 0.63 0.68 0.73 0.77 0.81 0.85 0.88 0.9 0.93 0.94 0.96 0.97 0.98 0.98 0.99 0.99 0.99 1 1 1 1 1 1 1 1 1 1 1 1 1 1 1 1 1 1 1 1 1 1 1 1 1 1 1 1 1 1 1 1 1 1 1 1 1 1 1 1 1 1 1 1 1 1 1 1 1 1 1 1 1 1
0 0 0 0 0 0 0 0 0 0.01 0.01 0.01 0.02 0.02 0.03 0.04 0.06 0.07 0.1 0.12 0.16 0.19 0.23 0.28 0.33 0.38 0.44 0.49 0.55 0.6 0.66 0.71 0.75 0.8 0.83 0.87 0.9 0.92 0.94 0.95 0.97 0.98 0.98 0.99 0.99 0.99 1 1 1 1 1 1 1 1 1 1 1 1 1 1 1 1 1 1 1 1 1 1 1 1 1 1 1 1 1 1 1 1 1 1 1 1 1 1 1 1 1 1 1 1 1 1 1 1 1 1 1 1 1 1 1
0 0 0 0 0 0 0 0 0 0.01 0.01 0.01 0.02 0.02 0.03 0.05 0.06 0.08 0.1 0.13 0.17 0.2 0.25 0.3 0.35 0.4 0.46 0.52 0.58 0.63 0.68 0.73 0.78 0.82 0.86 0.89 0.91 0.93 0.95 0.96 0.97 0.98 0.99 0.99 0.99 1 1 1 1 1 1 1 1 1 1 1 1 1 1 1 1 1 1 1 1 1 1 1 1 1 1 1 1 1 1 1 1 1 1 1 1 1 1 1 1 1 1 1 1 1 1 1 1 1 1 1 1 1 1 1 1
0 0 0 0 0 0 0 0 0 0.01 0.01 0.01 0.02 0.02 0.03 0.05 0.06 0.09 0.11 0.14 0.18 0.22 0.27 0.32 0.37 0.43 0.49 0.55 0.6 0.66 0.71 0.76 0.8 0.84 0.88 0.9 0.93 0.95 0.96 0.97 0.98 0.99 0.99 0.99 1 1 1 1 1 1 1 1 1 1 1 1 1 1 1 1 1 1 1 1 1 1 1 1 1 1 1 1 1 1 1 1 1 1 1 1 1 1 1 1 1 1 1 1 1 1 1 1 1 1 1 1 1 1 1 1 1
0 0 0 0 0 0 0 0 0 0.01 0.01 0.01 0.02 0.03 0.04 0.05 0.07 0.09 0.12 0.15 0.19 0.24 0.28 0.34 0.4 0.46 0.52 0.58 0.63 0.69 0.74 0.79 0.83 0.87 0.9 0.92 0.94 0.96 0.97 0.98 0.98 0.99 0.99 1 1 1 1 1 1 1 1 1 1 1 1 1 1 1 1 1 1 1 1 1 1 1 1 1 1 1 1 1 1 1 1 1 1 1 1 1 1 1 1 1 1 1 1 1 1 1 1 1 1 1 1 1 1 1 1 1 1
0 0 0 0 0 0 0 0 0 0.01 0.01 0.01 0.02 0.03 0.04 0.05 0.07 0.1 0.13 0.16 0.21 0.25 0.31 0.36 0.42 0.48 0.55 0.61 0.66 0.72 0.77 0.81 0.85 0.89 0.91 0.94 0.95 0.97 0.98 0.98 0.99 0.99 1 1 1 1 1 1 1 1 1 1 1 1 1 1 1 1 1 1 1 1 1 1 1 1 1 1 1 1 1 1 1 1 1 1 1 1 1 1 1 1 1 1 1 1 1 1 1 1 1 1 1 1 1 1 1 1 1 1 1
0 0 0 0 0 0 0 0 0 0.01 0.01 0.01 0.02 0.03 0.04 0.06 0.08 0.11 0.14 0.18 0.22 0.27 0.33 0.39 0.45 0.51 0.58 0.64 0.7 0.75 0.8 0.84 0.87 0.9 0.93 0.95 0.96 0.97 0.98 0.99 0.99 1 1 1 1 1 1 1 1 1 1 1 1 1 1 1 1 1 1 1 1 1 1 1 1 1 1 1 1 1 1 1 1 1 1 1 1 1 1 1 1 1 1 1 1 1 1 1 1 1 1 1 1 1 1 1 1 1 1 1 1
0 0 0 0 0 0 0 0 0 0.01 0.01 0.01 0.02 0.03 0.05 0.06 0.09 0.12 0.15 0.19 0.24 0.29 0.35 0.41 0.48 0.54 0.61 0.67 0.73 0.78 0.82 0.86 0.9 0.92 0.94 0.96 0.97 0.98 0.99 0.99 0.99 1 1 1 1 1 1 1 1 1 1 1 1 1 1 1 1 1 1 1 1 1 1 1 1 1 1 1 1 1 1 1 1 1 1 1 1 1 1 1 1 1 1 1 1 1 1 1 1 1 1 1 1 1 1 1 1 1 1 1 1
0 0 0 0 0 0 0 0 0 0.01 0.01 0.02 0.02 0.03 0.05 0.07 0.09 0.12 0.16 0.21 0.26 0.32 0.38 0.44 0.51 0.58 0.64 0.7 0.76 0.81 0.85 0.88 0.91 0.94 0.96 0.97 0.98 0.99 0.99 0.99 1 1 1 1 1 1 1 1 1 1 1 1 1 1 1 1 1 1 1 1 1 1 1 1 1 1 1 1 1 1 1 1 1 1 1 1 1 1 1 1 1 1 1 1 1 1 1 1 1 1 1 1 1 1 1 1 1 1 1 1 1
0 0 0 0 0 0 0 0 0 0.01 0.01 0.02 0.02 0.04 0.05 0.07 0.1 0.14 0.18 0.22 0.28 0.34 0.41 0.47 0.54 0.61 0.67 0.73 0.79 0.83 0.87 0.91 0.93 0.95 0.97 0.98 0.99 0.99 0.99 1 1 1 1 1 1 1 1 1 1 1 1 1 1 1 1 1 1 1 1 1 1 1 1 1 1 1 1 1 1 1 1 1 1 1 1 1 1 1 1 1 1 1 1 1 1 1 1 1 1 1 1 1 1 1 1 1 1 1 1 1 1
0 0 0 0 0 0 0 0 0 0.01 0.01 0.02 0.03 0.04 0.06 0.08 0.11 0.15 0.19 0.24 0.3 0.37 0.44 0.51 0.58 0.64 0.71 0.77 0.82 0.86 0.9 0.92 0.95 0.96 0.98 0.98 0.99 0.99 1 1 1 1 1 1 1 1 1 1 1 1 1 1 1 1 1 1 1 1 1 1 1 1 1 1 1 1 1 1 1 1 1 1 1 1 1 1 1 1 1 1 1 1 1 1 1 1 1 1 1 1 1 1 1 1 1 1 1 1 1 1 1
0 0 0 0 0 0 0 0 0 0.01 0.01 0.02 0.03 0.04 0.06 0.09 0.12 0.16 0.21 0.26 0.33 0.4 0.47 0.54 0.61 0.68 0.74 0.8 0.84 0.88 0.92 0.94 0.96 0.97 0.98 0.99 0.99 1 1 1 1 1 1 1 1 1 1 1 1 1 1 1 1 1 1 1 1 1 1 1 1 1 1 1 1 1 1 1 1 1 1 1 1 1 1 1 1 1 1 1 1 1 1 1 1 1 1 1 1 1 1 1 1 1 1 1 1 1 1 1 1
0 0 0 0 0 0 0 0 0 0.01 0.01 0.02 0.03 0.05 0.07 0.1 0.13 0.17 0.23 0.29 0.36 0.43 0.5 0.58 0.65 0.71 0.77 0.83 0.87 0.91 0.93 0.95 0.97 0.98 0.99 0.99 1 1 1 1 1 1 1 1 1 1 1 1 1 1 1 1 1 1 1 1 1 1 1 1 1 1 1 1 1 1 1 1 1 1 1 1 1 1 1 1 1 1 1 1 1 1 1 1 1 1 1 1 1 1 1 1 1 1 1 1 1 1 1 1 1
0 0 0 0 0 0 0 0 0 0.01 0.01 0.02 0.03 0.05 0.07 0.1 0.14 0.19 0.25 0.31 0.39 0.46 0.54 0.61 0.68 0.75 0.81 0.86 0.9 0.93 0.95 0.97 0.98 0.99 0.99 1 1 1 1 1 1 1 1 1 1 1 1 1 1 1 1 1 1 1 1 1 1 1 1 1 1 1 1 1 1 1 1 1 1 1 1 1 1 1 1 1 1 1 1 1 1 1 1 1 1 1 1 1 1 1 1 1 1 1 1 1 1 1 1 1 1
0 0 0 0 0 0 0 0 0 0.01 0.01 0.02 0.04 0.05 0.08 0.11 0.16 0.21 0.27 0.34 0.42 0.5 0.58 0.65 0.72 0.79 0.84 0.88 0.92 0.94 0.96 0.98 0.99 0.99 1 1 1 1 1 1 1 1 1 1 1 1 1 1 1 1 1 1 1 1 1 1 1 1 1 1 1 1 1 1 1 1 1 1 1 1 1 1 1 1 1 1 1 1 1 1 1 1 1 1 1 1 1 1 1 1 1 1 1 1 1 1 1 1 1 1 1
0 0 0 0 0 0 0 0 0 0.01 0.01 0.02 0.04 0.06 0.09 0.13 0.17 0.23 0.3 0.37 0.45 0.54 0.62 0.69 0.76 0.82 0.87 0.91 0.94 0.96 0.97 0.98 0.99 0.99 1 1 1 1 1 1 1 1 1 1 1 1 1 1 1 1 1 1 1 1 1 1 1 1 1 1 1 1 1 1 1 1 1 1 1 1 1 1 1 1 1 1 1 1 1 1 1 1 1 1 1 1 1 1 1 1 1 1 1 1 1 1 1 1 1 1 1
0 0 0 0 0 0 0 0 0.01 0.01 0.02 0.03 0.04 0.07 0.1 0.14 0.19 0.25 0.33 0.41 0.49 0.58 0.66 0.73 0.8 0.85 0.9 0.93 0.95 0.97 0.98 0.99 0.99 1 1 1 1 1 1 1 1 1 1 1 1 1 1 1 1 1 1 1 1 1 1 1 1 1 1 1 1 1 1 1 1 1 1 1 1 1 1 1 1 1 1 1 1 1 1 1 1 1 1 1 1 1 1 1 1 1 1 1 1 1 1 1 1 1 1 1 1
0 0 0 0 0 0 0 0 0.01 0.01 0.02 0.03 0.05 0.07 0.11 0.15 0.21 0.28 0.36 0.44 0.53 0.62 0.7 0.77 0.83 0.88 0.92 0.95 0.97 0.98 0.99 0.99 1 1 1 1 1 1 1 1 1 1 1 1 1 1 1 1 1 1 1 1 1 1 1 1 1 1 1 1 1 1 1 1 1 1 1 1 1 1 1 1 1 1 1 1 1 1 1 1 1 1 1 1 1 1 1 1 1 1 1 1 1 1 1 1 1 1 1 1 1
0 0 0 0 0 0 0 0 0.01 0.01 0.02 0.03 0.05 0.08 0.12 0.17 0.24 0.31 0.4 0.49 0.58 0.66 0.74 0.81 0.87 0.91 0.94 0.96 0.98 0.99 0.99 1 1 1 1 1 1 1 1 1 1 1 1 1 1 1 1 1 1 1 1 1 1 1 1 1 1 1 1 1 1 1 1 1 1 1 1 1 1 1 1 1 1 1 1 1 1 1 1 1 1 1 1 1 1 1 1 1 1 1 1 1 1 1 1 1 1 1 1 1 1
0 0 0 0 0 0 0 0 0.01 0.01 0.02 0.03 0.06 0.09 0.13 0.19 0.26 0.34 0.44 0.53 0.62 0.71 0.78 0.85 0.9 0.93 0.96 0.98 0.99 0.99 1 1 1 1 1 1 1 1 1 1 1 1 1 1 1 1 1 1 1 1 1 1 1 1 1 1 1 1 1 1 1 1 1 1 1 1 1 1 1 1 1 1 1 1 1 1 1 1 1 1 1 1 1 1 1 1 1 1 1 1 1 1 1 1 1 1 1 1 1 1 1
0 0 0 0 0 0 0 0 0.01 0.01 0.02 0.04 0.06 0.1 0.15 0.21 0.29 0.38 0.48 0.58 0.67 0.75 0.82 0.88 0.92 0.95 0.97 0.98 0.99 1 1 1 1 1 1 1 1 1 1 1 1 1 1 1 1 1 1 1 1 1 1 1 1 1 1 1 1 1 1 1 1 1 1 1 1 1 1 1 1 1 1 1 1 1 1 1 1 1 1 1 1 1 1 1 1 1 1 1 1 1 1 1 1 1 1 1 1 1 1 1 1
0 0 0 0 0 0 0 0 0.01 0.01 0.02 0.04 0.07 0.11 0.17 0.24 0.33 0.42 0.53 0.63 0.72 0.8 0.86 0.91 0.94 0.97 0.98 0.99 1 1 1 1 1 1 1 1 1 1 1 1 1 1 1 1 1 1 1 1 1 1 1 1 1 1 1 1 1 1 1 1 1 1 1 1 1 1 1 1 1 1 1 1 1 1 1 1 1 1 1 1 1 1 1 1 1 1 1 1 1 1 1 1 1 1 1 1 1 1 1 1 1
0 0 0 0 0 0 0 0 0.01 0.01 0.03 0.05 0.08 0.13 0.19 0.27 0.37 0.47 0.58 0.68 0.77 0.84 0.9 0.94 0.96 0.98 0.99 1 1 1 1 1 1 1 1 1 1 1 1 1 1 1 1 1 1 1 1 1 1 1 1 1 1 1 1 1 1 1 1 1 1 1 1 1 1 1 1 1 1 1 1 1 1 1 1 1 1 1 1 1 1 1 1 1 1 1 1 1 1 1 1 1 1 1 1 1 1 1 1 1 1
0 0 0 0 0 0 0 0 0.01 0.02 0.03 0.05 0.09 0.15 0.22 0.31 0.41 0.52 0.63 0.73 0.81 0.88 0.93 0.96 0.98 0.99 0.99 1 1 1 1 1 1 1 1 1 1 1 1 1 1 1 1 1 1 1 1 1 1 1 1 1 1 1 1 1 1 1 1 1 1 1 1 1 1 1 1 1 1 1 1 1 1 1 1 1 1 1 1 1 1 1 1 1 1 1 1 1 1 1 1 1 1 1 1 1 1 1 1 1 1
0 0 0 0 0 0 0 0 0.01 0.02 0.03 0.06 0.1 0.17 0.25 0.35 0.46 0.58 0.68 0.78 0.86 0.91 0.95 0.97 0.99 0.99 1 1 1 1 1 1 1 1 1 1 1 1 1 1 1 1 1 1 1 1 1 1 1 1 1 1 1 1 1 1 1 1 1 1 1 1 1 1 1 1 1 1 1 1 1 1 1 1 1 1 1 1 1 1 1 1 1 1 1 1 1 1 1 1 1 1 1 1 1 1 1 1 1 1 1
0 0 0 0 0 0 0 0 0.01 0.02 0.04 0.07 0.12 0.19 0.28 0.4 0.52 0.63 0.74 0.83 0.9 0.94 0.97 0.98 0.99 1 1 1 1 1 1 1 1 1 1 1 1 1 1 1 1 1 1 1 1 1 1 1 1 1 1 1 1 1 1 1 1 1 1 1 1 1 1 1 1 1 1 1 1 1 1 1 1 1 1 1 1 1 1 1 1 1 1 1 1 1 1 1 1 1 1 1 1 1 1 1 1 1 1 1 1
0 0 0 0 0 0 0 0 0.01 0.02 0.04 0.08 0.14 0.22 0.33 0.45 0.58 0.7 0.8 0.87 0.93 0.96 0.98 0.99 1 1 1 1 1 1 1 1 1 1 1 1 1 1 1 1 1 1 1 1 1 1 1 1 1 1 1 1 1 1 1 1 1 1 1 1 1 1 1 1 1 1 1 1 1 1 1 1 1 1 1 1 1 1 1 1 1 1 1 1 1 1 1 1 1 1 1 1 1 1 1 1 1 1 1 1 1
0 0 0 0 0 0 0 0 0.01 0.02 0.05 0.09 0.16 0.26 0.38 0.51 0.64 0.76 0.85 0.91 0.96 0.98 0.99 1 1 1 1 1 1 1 1 1 1 1 1 1 1 1 1 1 1 1 1 1 1 1 1 1 1 1 1 1 1 1 1 1 1 1 1 1 1 1 1 1 1 1 1 1 1 1 1 1 1 1 1 1 1 1 1 1 1 1 1 1 1 1 1 1 1 1 1 1 1 1 1 1 1 1 1 1 1
0 0 0 0 0 0 0 0 0.01 0.03 0.06 0.11 0.19 0.3 0.44 0.58 0.71 0.82 0.9 0.95 0.98 0.99 1 1 1 1 1 1 1 1 1 1 1 1 1 1 1 1 1 1 1 1 1 1 1 1 1 1 1 1 1 1 1 1 1 1 1 1 1 1 1 1 1 1 1 1 1 1 1 1 1 1 1 1 1 1 1 1 1 1 1 1 1 1 1 1 1 1 1 1 1 1 1 1 1 1 1 1 1 1 1
0 0 0 0 0 0 0 0 0.01 0.03 0.07 0.13 0.23 0.36 0.5 0.65 0.77 0.87 0.93 0.97 0.99 1 1 1 1 1 1 1 1 1 1 1 1 1 1 1 1 1 1 1 1 1 1 1 1 1 1 1 1 1 1 1 1 1 1 1 1 1 1 1 1 1 1 1 1 1 1 1 1 1 1 1 1 1 1 1 1 1 1 1 1 1 1 1 1 1 1 1 1 1 1 1 1 1 1 1 1 1 1 1 1
0 0 0 0 0 0 0 0 0.01 0.04 0.08 0.16 0.27 0.42 0.58 0.72 0.84 0.92 0.96 0.99 1 1 1 1 1 1 1 1 1 1 1 1 1 1 1 1 1 1 1 1 1 1 1 1 1 1 1 1 1 1 1 1 1 1 1 1 1 1 1 1 1 1 1 1 1 1 1 1 1 1 1 1 1 1 1 1 1 1 1 1 1 1 1 1 1 1 1 1 1 1 1 1 1 1 1 1 1 1 1 1 1
0 0 0 0 0 0 0 0.01 0.02 0.04 0.1 0.19 0.33 0.49 0.66 0.8 0.9 0.95 0.98 0.99 1 1 1 1 1 1 1 1 1 1 1 1 1 1 1 1 1 1 1 1 1 1 1 1 1 1 1 1 1 1 1 1 1 1 1 1 1 1 1 1 1 1 1 1 1 1 1 1 1 1 1 1 1 1 1 1 1 1 1 1 1 1 1 1 1 1 1 1 1 1 1 1 1 1 1 1 1 1 1 1 1
0 0 0 0 0 0 0 0.01 0.02 0.05 0.12 0.24 0.4 0.58 0.74 0.87 0.94 0.98 0.99 1 1 1 1 1 1 1 1 1 1 1 1 1 1 1 1 1 1 1 1 1 1 1 1 1 1 1 1 1 1 1 1 1 1 1 1 1 1 1 1 1 1 1 1 1 1 1 1 1 1 1 1 1 1 1 1 1 1 1 1 1 1 1 1 1 1 1 1 1 1 1 1 1 1 1 1 1 1 1 1 1 1
0 0 0 0 0 0 0 0.01 0.02 0.06 0.15 0.29 0.48 0.67 0.82 0.92 0.97 0.99 1 1 1 1 1 1 1 1 1 1 1 1 1 1 1 1 1 1 1 1 1 1 1 1 1 1 1 1 1 1 1 1 1 1 1 1 1 1 1 1 1 1 1 1 1 1 1 1 1 1 1 1 1 1 1 1 1 1 1 1 1 1 1 1 1 1 1 1 1 1 1 1 1 1 1 1 1 1 1 1 1 1 1
0 0 0 0 0 0 0 0.01 0.03 0.08 0.19 0.37 0.58 0.77 0.9 0.96 0.99 1 1 1 1 1 1 1 1 1 1 1 1 1 1 1 1 1 1 1 1 1 1 1 1 1 1 1 1 1 1 1 1 1 1 1 1 1 1 1 1 1 1 1 1 1 1 1 1 1 1 1 1 1 1 1 1 1 1 1 1 1 1 1 1 1 1 1 1 1 1 1 1 1 1 1 1 1 1 1 1 1 1 1 1
0 0 0 0 0 0 0 0.01 0.03 0.1 0.25 0.46 0.68 0.86 0.95 0.99 1 1 1 1 1 1 1 1 1 1 1 1 1 1 1 1 1 1 1 1 1 1 1 1 1 1 1 1 1 1 1 1 1 1 1 1 1 1 1 1 1 1 1 1 1 1 1 1 1 1 1 1 1 1 1 1 1 1 1 1 1 1 1 1 1 1 1 1 1 1 1 1 1 1 1 1 1 1 1 1 1 1 1 1 1
0 0 0 0 0 0 0 0.01 0.04 0.14 0.33 0.58 0.8 0.93 0.98 1 1 1 1 1 1 1 1 1 1 1 1 1 1 1 1 1 1 1 1 1 1 1 1 1 1 1 1 1 1 1 1 1 1 1 1 1 1 1 1 1 1 1 1 1 1 1 1 1 1 1 1 1 1 1 1 1 1 1 1 1 1 1 1 1 1 1 1 1 1 1 1 1 1 1 1 1 1 1 1 1 1 1 1 1 1
0 0 0 0 0 0 0 0.01 0.06 0.19 0.44 0.71 0.9 0.98 1 1 1 1 1 1 1 1 1 1 1 1 1 1 1 1 1 1 1 1 1 1 1 1 1 1 1 1 1 1 1 1 1 1 1 1 1 1 1 1 1 1 1 1 1 1 1 1 1 1 1 1 1 1 1 1 1 1 1 1 1 1 1 1 1 1 1 1 1 1 1 1 1 1 1 1 1 1 1 1 1 1 1 1 1 1 1
0 0 0 0 0 0 0 0.01 0.08 0.27 0.58 0.84 0.96 1 1 1 1 1 1 1 1 1 1 1 1 1 1 1 1 1 1 1 1 1 1 1 1 1 1 1 1 1 1 1 1 1 1 1 1 1 1 1 1 1 1 1 1 1 1 1 1 1 1 1 1 1 1 1 1 1 1 1 1 1 1 1 1 1 1 1 1 1 1 1 1 1 1 1 1 1 1 1 1 1 1 1 1 1 1 1 1
0 0 0 0 0 0 0 0.02 0.12 0.4 0.74 0.94 0.99 1 1 1 1 1 1 1 1 1 1 1 1 1 1 1 1 1 1 1 1 1 1 1 1 1 1 1 1 1 1 1 1 1 1 1 1 1 1 1 1 1 1 1 1 1 1 1 1 1 1 1 1 1 1 1 1 1 1 1 1 1 1 1 1 1 1 1 1 1 1 1 1 1 1 1 1 1 1 1 1 1 1 1 1 1 1 1 1
0 0 0 0 0 0 0 0.03 0.19 0.58 0.9 0.99 1 1 1 1 1 1 1 1 1 1 1 1 1 1 1 1 1 1 1 1 1 1 1 1 1 1 1 1 1 1 1 1 1 1 1 1 1 1 1 1 1 1 1 1 1 1 1 1 1 1 1 1 1 1 1 1 1 1 1 1 1 1 1 1 1 1 1 1 1 1 1 1 1 1 1 1 1 1 1 1 1 1 1 1 1 1 1 1 1
0 0 0 0 0 0 0 0.04 0.33 0.8 0.98 1 1 1 1 1 1 1 1 1 1 1 1 1 1 1 1 1 1 1 1 1 1 1 1 1 1 1 1 1 1 1 1 1 1 1 1 1 1 1 1 1 1 1 1 1 1 1 1 1 1 1 1 1 1 1 1 1 1 1 1 1 1 1 1 1 1 1 1 1 1 1 1 1 1 1 1 1 1 1 1 1 1 1 1 1 1 1 1 1 1
0 0 0 0 0 0 0 0.08 0.58 0.96 1 1 1 1 1 1 1 1 1 1 1 1 1 1 1 1 1 1 1 1 1 1 1 1 1 1 1 1 1 1 1 1 1 1 1 1 1 1 1 1 1 1 1 1 1 1 1 1 1 1 1 1 1 1 1 1 1 1 1 1 1 1 1 1 1 1 1 1 1 1 1 1 1 1 1 1 1 1 1 1 1 1 1 1 1 1 1 1 1 1 1
0 0 0 0 0 0 0 0.19 0.9 1 1 1 1 1 1 1 1 1 1 1 1 1 1 1 1 1 1 1 1 1 1 1 1 1 1 1 1 1 1 1 1 1 1 1 1 1 1 1 1 1 1 1 1 1 1 1 1 1 1 1 1 1 1 1 1 1 1 1 1 1 1 1 1 1 1 1 1 1 1 1 1 1 1 1 1 1 1 1 1 1 1 1 1 1 1 1 1 1 1 1 1
0 0 0 0 0 0 0 0.58 1 1 1 1 1 1 1 1 1 1 1 1 1 1 1 1 1 1 1 1 1 1 1 1 1 1 1 1 1 1 1 1 1 1 1 1 1 1 1 1 1 1 1 1 1 1 1 1 1 1 1 1 1 1 1 1 1 1 1 1 1 1 1 1 1 1 1 1 1 1 1 1 1 1 1 1 1 1 1 1 1 1 1 1 1 1 1 1 1 1 1 1 1
0 0 0 0 0 0 0 1 1 1 1 1 1 1 1 1 1 1 1 1 1 1 1 1 1 1 1 1 1 1 1 1 1 1 1 1 1 1 1 1 1 1 1 1 1 1 1 1 1 1 1 1 1 1 1 1 1 1 1 1 1 1 1 1 1 1 1 1 1 1 1 1 1 1 1 1 1 1 1 1 1 1 1 1 1 1 1 1 1 1 1 1 1 1 1 1 1 1 1 1 1
0 0 0 0 0 0 1 1 1 1 1 1 1 1 1 1 1 1 1 1 1 1 1 1 1 1 1 1 1 1 1 1 1 1 1 1 1 1 1 1 1 1 1 1 1 1 1 1 1 1 1 1 1 1 1 1 1 1 1 1 1 1 1 1 1 1 1 1 1 1 1 1 1 1 1 1 1 1 1 1 1 1 1 1 1 1 1 1 1 1 1 1 1 1 1 1 1 1 1 1 1
0 0 0 0 0 0 0 0 0 0 0 0 0 0 0.01 0.01 0.01 0.01 0.01 0.01 0.02 0.02 0.02 0.02 0.03 0.03 0.04 0.04 0.05 0.06 0.06 0.07 0.08 0.09 0.1 0.12 0.13 0.14 0.16 0.17 0.19 0.21 0.23 0.25 0.27 0.29 0.31 0.34 0.36 0.39 0.41 0.44 0.46 0.49 0.51 0.54 0.56 0.59 0.61 0.64 0.66 0.69 0.71 0.73 0.75 0.77 0.79 0.81 0.83 0.84 0.86 0.87 0.88 0.9 0.91 0.92 0.93 0.94 0.94 0.95 0.96 0.96 0.97 0.97 0.98 0.98 0.98 0.98 0.99 0.99 0.99 0.99 0.99 0.99 1 1 1 1 1 1 1
0 0 0 0 0 0 0 0 0 0 0 0 0 0 0.01 0.01 0.01 0.01 0.01 0.01 0.02 0.02 0.02 0.03 0.03 0.03 0.04 0.04 0.05 0.06 0.07 0.08 0.09 0.1 0.11 0.12 0.13 0.15 0.16 0.18 0.2 0.22 0.24 0.26 0.28 0.3 0.32 0.35 0.37 0.4 0.42 0.45 0.47 0.5 0.53 0.55 0.58 0.6 0.63 0.65 0.68 0.7 0.72 0.74 0.76 0.78 0.8 0.82 0.84 0.85 0.87 0.88 0.89 0.9 0.91 0.92 0.93 0.94 0.95 0.95 0.96 0.97 0.97 0.97 0.98 0.98 0.98 0.99 0.99 0.99 0.99 0.99 0.99 1 1 1 1 1 1 1 1
0 0 0 0 0 0 0 0 0 0 0 0 0 0 0.01 0.01 0.01 0.01 0.01 0.01 0.02 0.02 0.02 0.03 0.03 0.03 0.04 0.05 0.05 0.06 0.07 0.08 0.09 0.1 0.11 0.12 0.14 0.15 0.17 0.19 0.2 0.22 0.24 0.26 0.29 0.31 0.33 0.36 0.38 0.41 0.43 0.46 0.49 0.51 0.54 0.56 0.59 0.61 0.64 0.66 0.69 0.71 0.73 0.75 0.77 0.79 0.81 0.83 0.85 0.86 0.87 0.89 0.9 0.91 0.92 0.93 0.94 0.95 0.95 0.96 0.96 0.97 0.97 0.98 0.98 0.98 0.99 0.99 0.99 0.99 0.99 0.99 1 1 1 1 1 1 1 1 1
0 0 0 0 0 0 0 0 0 0 0 0 0 0 0.01 0.01 0.01 0.01 0.01 0.01 0.02 0.02 0.02 0.03 0.03 0.04 0.04 0.05 0.05 0.06 0.07 0.08 0.09 0.1 0.11 0.13 0.14 0.16 0.17 0.19 0.21 0.23 0.25 0.27 0.29 0.32 0.34 0.37 0.39 0.42 0.44 0.47 0.5 0.52 0.55 0.58 0.6 0.63 0.65 0.68 0.7 0.72 0.74 0.77 0.79 0.8 0.82 0.84 0.85 0.87 0.88 0.9 0.91 0.92 0.93 0.94 0.94 0.95 0.96 0.96 0.97 0.97 0.98 0.98 0.98 0.99 0.99 0.99 0.99 0.99 0.99 1 1 1 1 1 1 1 1 1 1
0 0 0 0 0 0 0 0 0 0 0 0 0 0 0.01 0.01 0.01 0.01 0.01 0.01 0.02 0.02 0.02 0.03 0.03 0.04 0.04 0.05 0.06 0.06 0.07 0.08 0.09 0.11 0.12 0.13 0.15 0.16 0.18 0.2 0.22 0.24 0.26 0.28 0.3 0.33 0.35 0.38 0.4 0.43 0.46 0.48 0.51 0.54 0.56 0.59 0.62 0.64 0.67 0.69 0.71 0.74 0.76 0.78 0.8 0.82 0.83 0.85 0.86 0.88 0.89 0.9 0.91 0.92 0.93 0.94 0.95 0.96 0.96 0.97 0.97 0.98 0.98 0.98 0.99 0.99 0.99 0.99 0.99 0.99 1 1 1 1 1 1 1 1 1 1 1
0 0 0 0 0 0 0 0 0 0 0 0 0 0 0.01 0.01 0.01 0.01 0.01 0.01 0.02 0.02 0.02 0.03 0.03 0.04 0.04 0.05 0.06 0.07 0.08 0.09 0.1 0.11 0.12 0.14 0.15 0.17 0.19 0.2 0.22 0.24 0.27 0.29 0.31 0.34 0.36 0.39 0.41 0.44 0.47 0.5 0.52 0.55 0.58 0.6 0.63 0.65 0.68 0.7 0.73 0.75 0.77 0.79 0.81 0.83 0.84 0.86 0.87 0.89 0.9 0.91 0.92 0.93 0.94 0.95 0.95 0.96 0.97 0.97 0.97 0.98 0.98 0.98 0.99 0.99 0.99 0.99 0.99 0.99 1 1 1 1 1 1 1 1 1 1 1
0 0 0 0 0 0 0 0 0 0 0 0 0 0 0.01 0.01 0.01 0.01 0.01 0.01 0.02 0.02 0.02 0.03 0.03 0.04 0.04 0.05 0.06 0.07 0.08 0.09 0.1 0.11 0.13 0.14 0.16 0.17 0.19 0.21 0.23 0.25 0.27 0.3 0.32 0.35 0.37 0.4 0.43 0.45 0.48 0.51 0.54 0.56 0.59 0.62 0.64 0.67 0.69 0.72 0.74 0.76 0.78 0.8 0.82 0.84 0.85 0.87 0.88 0.9 0.91 0.92 0.93 0.94 0.95 0.95 0.96 0.96 0.97 0.97 0.98 0.98 0.98 0.99 0.99 0.99 0.99 0.99 0.99 1 1 1 1 1 1 1 1 1 1 1 1
0 0 0 0 0 0 0 0 0 0 0 0 0 0 0.01 0.01 0.01 0.01 0.01 0.02 0.02 0.02 0.03 0.03 0.03 0.04 0.05 0.05 0.06 0.07 0.08 0.09 0.1 0.12 0.13 0.15 0.16 0.18 0.2 0.22 0.24 0.26 0.28 0.31 0.33 0.36 0.38 0.41 0.44 0.47 0.49 0.52 0.55 0.58 0.6 0.63 0.66 0.68 0.7 0.73 0.75 0.77 0.79 0.81 0.83 0.85 0.86 0.88 0.89 0.9 0.91 0.93 0.93 0.94 0.95 0.96 0.96 0.97 0.97 0.98 0.98 0.98 0.99 0.99 0.99 0.99 0.99 0.99 1 1 1 1 1 1 1 1 1 1 1 1 1
0 0 0 0 0 0 0 0 0 0 0 0 0 0 0.01 0.01 0.01 0.01 0.01 0.02 0.02 0.02 0.03 0.03 0.04 0.04 0.05 0.06 0.06 0.07 0.08 0.09 0.11 0.12 0.13 0.15 0.17 0.19 0.2 0.22 0.25 0.27 0.29 0.32 0.34 0.37 0.4 0.42 0.45 0.48 0.51 0.53 0.56 0.59 0.62 0.64 0.67 0.69 0.72 0.74 0.76 0.78 0.8 0.82 0.84 0.86 0.87 0.89 0.9 0.91 0.92 0.93 0.94 0.95 0.96 0.96 0.97 0.97 0.98 0.98 0.98 0.99 0.99 0.99 0.99 0.99 0.99 1 1 1 1 1 1 1 1 1 1 1 1 1 1
0 0 0 0 0 0 0 0 0 0 0 0 0 0.01 0.01 0.01 0.01 0.01 0.01 0.02 0.02 0.02 0.03 0.03 0.04 0.04 0.05 0.06 0.07 0.07 0.09 0.1 0.11 0.12 0.14 0.16 0.17 0.19 0.21 0.23 0.25 0.28 0.3 0.33 0.35 0.38 0.41 0.43 0.46 0.49 0.52 0.55 0.58 0.6 0.63 0.66 0.68 0.71 0.73 0.75 0.78 0.8 0.82 0.83 0.85 0.87 0.88 0.9 0.91 0.92 0.93 0.94 0.95 0.95 0.96 0.97 0.97 0.98 0.98 0.98 0.99 0.99 0.99 0.99 0.99 0.99 1 1 1 1 1 1 1 1 1 1 1 1 1 1 1
0 0 0 0 0 0 0 0 0 0 0 0 0 0.01 0.01 0.01 0.01 0.01 0.01 0.02 0.02 0.02 0.03 0.03 0.04 0.04 0.05 0.06 0.07 0.08 0.09 0.1 0.11 0.13 0.14 0.16 0.18 0.2 0.22 0.24 0.26 0.29 0.31 0.34 0.36 0.39 0.42 0.45 0.48 0.5 0.53 0.56 0.59 0.62 0.64 0.67 0.7 0.72 0.74 0.77 0.79 0.81 0.83 0.84 0.86 0.88 0.89 0.9 0.92 0.93 0.94 0.94 0.95 0.96 0.96 0.97 0.97 0.98 0.98 0.98 0.99 0.99 0.99 0.99 0.99 1 1 1 1 1 1 1 1 1 1 1 1 1 1 1 1
0 0 0 0 0 0 0 0 0 0 0 0 0 0.01 0.01 0.01 0.01 0.01 0.01 0.02 0.02 0.02 0.03 0.03 0.04 0.05 0.05 0.06 0.07 0.08 0.09 0.1 0.12 0.13 0.15 0.17 0.18 0.2 0.23 0.25 0.27 0.3 0.32 0.35 0.38 0.4 0.43 0.46 0.49 0.52 0.55 0.58 0.6 0.63 0.66 0.68 0.71 0.73 0.76 0.78 0.8 0.82 0.84 0.86 0.87 0.89 0.9 0.91 0.92 0.93 0.94 0.95 0.96 0.96 0.97 0.97 0.98 0.98 0.98 0.99 0.99 0.99 0.99 0.99 1 1 1 1 1 1 1 1 1 1 1 1 1 1 1 1 1
0 0 0 0 0 0 0 0 0 0 0 0 0 0.01 0.01 0.01 0.01 0.01 0.01 0.02 0.02 0.02 0.03 0.03 0.04 0.05 0.05 0.06 0.07 0.08 0.09 0.11 0.12 0.14 0.15 0.17 0.19 0.21 0.23 0.26 0.28 0.31 0.33 0.36 0.39 0.42 0.44 0.47 0.5 0.53 0.56 0.59 0.62 0.65 0.67 0.7 0.72 0.75 0.77 0.79 0.81 0.83 0.85 0.87 0.88 0.89 0.91 0.92 0.93 0.94 0.95 0.95 0.96 0.97 0.97 0.98 0.98 0.98 0.99 0.99 0.99 0.99 0.99 0.99 1 1 1 1 1 1 1 1 1 1 1 1 1 1 1 1 1
0 0 0 0 0 0 0 0 0 0 0 0 0 0.01 0.01 0.01 0.01 0.01 0.01 0.02 0.02 0.02 0.03 0.03 0.04 0.05 0.06 0.06 0.07 0.09 0.1 0.11 0.13 0.14 0.16 0.18 0.2 0.22 0.24 0.27 0.29 0.32 0.34 0.37 0.4 0.43 0.46 0.49 0.52 0.55 0.57 0.6 0.63 0.66 0.69 0.71 0.74 0.76 0.78 0.8 0.82 0.84 0.86 0.88 0.89 0.9 0.92 0.93 0.94 0.94 0.95 0.96 0.97 0.97 0.98 0.98 0.98 0.99 0.99 0.99 0.99 0.99 0.99 1 1 1 1 1 1 1 1 1 1 1 1 1 1 1 1 1 1
0 0 0 0 0 0 0 0 0 0 0 0 0 0.01 0.01 0.01 0.01 0.01 0.01 0.02 0.02 0.03 0.03 0.04 0.04 0.05 0.06 0.07 0.08 0.09 0.1 0.12 0.13 0.15 0.16 0.18 0.2 0.23 0.25 0.27 0.3 0.33 0.35 0.38 0.41 0.44 0.47 0.5 0.53 0.56 0.59 0.62 0.65 0.67 0.7 0.73 0.75 0.77 0.8 0.82 0.84 0.85 0.87 0.89 0.9 0.91 0.92 0.93 0.94 0.95 0.96 0.96 0.97 0.97 0.98 0.98 0.99 0.99 0.99 0.99 0.99 0.99 1 1 1 1 1 1 1 1 1 1 1 1 1 1 1 1 1 1 1
0 0 0 0 0 0 0 0 0 0 0 0 0 0.01 0.01 0.01 0.01 0.01 0.02 0.02 0.02 0.03 0.03 0.04 0.04 0.05 0.06 0.07 0.08 0.09 0.1 0.12 0.14 0.15 0.17 0.19 0.21 0.23 0.26 0.28 0.31 0.34 0.37 0.39 0.42 0.45 0.48 0.51 0.54 0.57 0.6 0.63 0.66 0.69 0.71 0.74 0.76 0.79 0.81 0.83 0.85 0.86 0.88 0.89 0.91 0.92 0.93 0.94 0.95 0.96 0.96 0.97 0.97 0.98 0.98 0.98 0.99 0.99 0.99 0.99 0.99 1 1 1 1 1 1 1 1 1 1 1 1 1 1 1 1 1 1 1 1
0 0 0 0 0 0 0 0 0 0 0 0 0 0.01 0.01 0.01 0.01 0.01 0.02 0.02 0.02 0.03 0.03 0.04 0.05 0.05 0.06 0.07 0.08 0.1 0.11 0.12 0.14 0.16 0.18 0.2 0.22 0.24 0.27 0.29 0.32 0.35 0.38 0.41 0.44 0.47 0.5 0.53 0.56 0.59 0.62 0.65 0.68 0.7 0.73 0.75 0.78 0.8 0.82 0.84 0.86 0.87 0.89 0.9 0.92 0.93 0.94 0.95 0.95 0.96 0.97 0.97 0.98 0.98 0.98 0.99 0.99 0.99 0.99 0.99 1 1 1 1 1 1 1 1 1 1 1 1 1 1 1 1 1 1 1 1 1
0 0 0 0 0 0 0 0 0 0 0 0 0 0.01 0.01 0.01 0.01 0.01 0.02 0.02 0.02 0.03 0.03 0.04 0.05 0.05 0.06 0.07 0.09 0.1 0.11 0.13 0.15 0.16 0.18 0.21 0.23 0.25 0.28 0.3 0.33 0.36 0.39 0.42 0.45 0.48 0.51 0.54 0.57 0.6 0.63 0.66 0.69 0.72 0.74 0.77 0.79 0.81 0.83 0.85 0.87 0.88 0.9 0.91 0.92 0.93 0.94 0.95 0.96 0.97 0.97 0.98 0.98 0.98 0.99 0.99 0.99 0.99 0.99 1 1 1 1 1 1 1 1 1 1 1 1 1 1 1 1 1 1 1 1 1 1
0 0 0 0 0 0 0 0 0 0 0 0 0 0.01 0.01 0.01 0.01 0.01 0.02 0.02 0.02 0.03 0.03 0.04 0.05 0.06 0.07 0.08 0.09 0.1 0.12 0.13 0.15 0.17 0.19 0.21 0.24 0.26 0.29 0.31 0.34 0.37 0.4 0.43 0.46 0.5 0.53 0.56 0.59 0.62 0.65 0.68 0.71 0.73 0.76 0.78 0.8 0.82 0.84 0.86 0.88 0.89 0.91 0.92 0.93 0.94 0.95 0.96 0.96 0.97 0.97 0.98 0.98 0.99 0.99 0.99 0.99 0.99 1 1 1 1 1 1 1 1 1 1 1 1 1 1 1 1 1 1 1 1 1 1 1
0 0 0 0 0 0 0 0 0 0 0 0 0 0.01 0.01 0.01 0.01 0.01 0.02 0.02 0.02 0.03 0.04 0.04 0.05 0.06 0.07 0.08 0.09 0.11 0.12 0.14 0.16 0.18 0.2 0.22 0.25 0.27 0.3 0.33 0.36 0.39 0.42 0.45 0.48 0.51 0.54 0.57 0.6 0.64 0.66 0.69 0.72 0.75 0.77 0.79 0.82 0.84 0.86 0.87 0.89 0.9 0.92 0.93 0.94 0.95 0.96 0.96 0.97 0.97 0.98 0.98 0.99 0.99 0.99 0.99 0.99 0.99 1 1 1 1 1 1 1 1 1 1 1 1 1 1 1 1 1 1 1 1 1 1 1
0 0 0 0 0 0 0 0 0 0 0 0 0 0.01 0.01 0.01 0.01 0.01 0.02 0.02 0.03 0.03 0.04 0.04 0.05 0.06 0.07 0.08 0.1 0.11 0.13 0.14 0.16 0.18 0.21 0.23 0.25 0.28 0.31 0.34 0.37 0.4 0.43 0.46 0.49 0.53 0.56 0.59 0.62 0.65 0.68 0.71 0.74 0.76 0.79 0.81 0.83 0.85 0.87 0.88 0.9 0.91 0.92 0.94 0.94 0.95 0.96 0.97 0.97 0.98 0.98 0.98 0.99 0.99 0.99 0.99 0.99 1 1 1 1 1 1 1 1 1 1 1 1 1 1 1 1 1 1 1 1 1 1 1 1
0 0 0 0 0 0 0 0 0 0 0 0 0 0.01 0.01 0.01 0.01 0.01 0.02 0.02 0.03 0.03 0.04 0.05 0.05 0.06 0.07 0.09 0.1 0.11 0.13 0.15 0.17 0.19 0.21 0.24 0.26 0.29 0.32 0.35 0.38 0.41 0.44 0.48 0.51 0.54 0.57 0.61 0.64 0.67 0.7 0.72 0.75 0.78 0.8 0.82 0.84 0.86 0.88 0.89 0.91 0.92 0.93 0.94 0.95 0.96 0.97 0.97 0.98 0.98 0.98 0.99 0.99 0.99 0.99 0.99 1 1 1 1 1 1 1 1 1 1 1 1 1 1 1 1 1 1 1 1 1 1 1 1 1
0 0 0 0 0 0 0 0 0 0 0 0 0 0.01 0.01 0.01 0.01 0.01 0.02 0.02 0.03 0.03 0.04 0.05 0.06 0.07 0.08 0.09 0.1 0.12 0.14 0.16 0.18 0.2 0.22 0.25 0.27 0.3 0.33 0.36 0.39 0.43 0.46 0.49 0.52 0.56 0.59 0.62 0.65 0.68 0.71 0.74 0.76 0.79 0.81 0.83 0.85 0.87 0.89 0.9 0.92 0.93 0.94 0.95 0.96 0.96 0.97 0.98 0.98 0.98 0.99 0.99 0.99 0.99 0.99 1 1 1 1 1 1 1 1 1 1 1 1 1 1 1 1 1 1 1 1 1 1 1 1 1 1
0 0 0 0 0 0 0 0 0 0 0 0 0 0.01 0.01 0.01 0.01 0.02 0.02 0.02 0.03 0.03 0.04 0.05 0.06 0.07 0.08 0.09 0.11 0.12 0.14 0.16 0.18 0.21 0.23 0.26 0.28 0.31 0.34 0.37 0.41 0.44 0.47 0.51 0.54 0.57 0.61 0.64 0.67 0.7 0.73 0.75 0.78 0.8 0.83 0.85 0.87 0.88 0.9 0.91 0.93 0.94 0.95 0.95 0.96 0.97 0.97 0.98 0.98 0.99 0.99 0.99 0.99 0.99 1 1 1 1 1 1 1 1 1 1 1 1 1 1 1 1 1 1 1 1 1 1 1 1 1 1 1
0 0 0 0 0 0 0 0 0 0 0 0 0.01 0.01 0.01 0.01 0.01 0.02 0.02 0.02 0.03 0.04 0.04 0.05 0.06 0.07 0.08 0.1 0.11 0.13 0.15 0.17 0.19 0.21 0.24 0.27 0.3 0.33 0.36 0.39 0.42 0.45 0.49 0.52 0.56 0.59 0.62 0.65 0.68 0.71 0.74 0.77 0.79 0.82 0.84 0.86 0.88 0.89 0.91 0.92 0.93 0.94 0.95 0.96 0.97 0.97 0.98 0.98 0.99 0.99 0.99 0.99 0.99 1 1 1 1 1 1 1 1 1 1 1 1 1 1 1 1 1 1 1 1 1 1 1 1 1 1 1 1
0 0 0 0 0 0 0 0 0 0 0 0 0.01 0.01 0.01 0.01 0.01 0.02 0.02 0.02 0.03 0.04 0.04 0.05 0.06 0.07 0.09 0.1 0.12 0.13 0.15 0.17 0.2 0.22 0.25 0.28 0.31 0.34 0.37 0.4 0.44 0.47 0.5 0.54 0.57 0.61 0.64 0.67 0.7 0.73 0.76 0.78 0.81 0.83 0.85 0.87 0.89 0.9 0.92 0.93 0.94 0.95 0.96 0.97 0.97 0.98 0.98 0.98 0.99 0.99 0.99 0.99 1 1 1 1 1 1 1 1 1 1 1 1 1 1 1 1 1 1 1 1 1 1 1 1 1 1 1 1 1
0 0 0 0 0 0 0 0 0 0 0 0 0.01 0.01 0.01 0.01 0.01 0.02 0.02 0.03 0.03 0.04 0.05 0.05 0.06 0.08 0.09 0.1 0.12 0.14 0.16 0.18 0.21 0.23 0.26 0.29 0.32 0.35 0.38 0.42 0.45 0.49 0.52 0.56 0.59 0.62 0.66 0.69 0.72 0.75 0.77 0.8 0.82 0.84 0.86 0.88 0.9 0.91 0.93 0.94 0.95 0.96 0.96 0.97 0.98 0.98 0.98 0.99 0.99 0.99 0.99 1 1 1 1 1 1 1 1 1 1 1 1 1 1 1 1 1 1 1 1 1 1 1 1 1 1 1 1 1 1
0 0 0 0 0 0 0 0 0 0 0 0 0.01 0.01 0.01 0.01 0.01 0.02 0.02 0.03 0.03 0.04 0.05 0.06 0.07 0.08 0.09 0.11 0.13 0.15 0.17 0.19 0.21 0.24 0.27 0.3 0.33 0.36 0.4 0.43 0.47 0.5 0.54 0.57 0.61 0.64 0.67 0.7 0.73 0.76 0.79 0.81 0.84 0.86 0.88 0.89 0.91 0.92 0.93 0.94 0.95 0.96 0.97 0.97 0.98 0.98 0.99 0.99 0.99 0.99 0.99 1 1 1 1 1 1 1 1 1 1 1 1 1 1 1 1 1 1 1 1 1 1 1 1 1 1 1 1 1 1
0 0 0 0 0 0 0 0 0 0 0 0 0.01 0.01 0.01 0.01 0.01 0.02 0.02 0.03 0.03 0.04 0.05 0.06 0.07 0.08 0.1 0.11 0.13 0.15 0.17 0.2 0.22 0.25 0.28 0.31 0.34 0.38 0.41 0.45 0.48 0.52 0.55 0.59 0.62 0.66 0.69 0.72 0.75 0.78 0.8 0.83 0.85 0.87 0.89 0.9 0.92 0.93 0.94 0.95 0.96 0.97 0.97 0.98 0.98 0.99 0.99 0.99 0.99 0.99 1 1 1 1 1 1 1 1 1 1 1 1 1 1 1 1 1 1 1 1 1 1 1 1 1 1 1 1 1 1 1
0 0 0 0 0 0 0 0 0 0 0 0 0.01 0.01 0.01 0.01 0.01 0.02 0.02 0.03 0.03 0.04 0.05 0.06 0.07 0.09 0.1 0.12 0.14 0.16 0.18 0.21 0.23 0.26 0.29 0.32 0.36 0.39 0.43 0.46 0.5 0.54 0.57 0.61 0.64 0.67 0.71 0.74 0.77 0.79 0.82 0.84 0.86 0.88 0.9 0.91 0.93 0.94 0.95 0.96 0.97 0.97 0.98 0.98 0.99 0.99 0.99 0.99 0.99 1 1 1 1 1 1 1 1 1 1 1 1 1 1 1 1 1 1 1 1 1 1 1 1 1 1 1 1 1 1 1 1
0 0 0 0 0 0 0 0 0 0 0 0 0.01 0.01 0.01 0.01 0.01 0.02 0.02 0.03 0.04 0.04 0.05 0.06 0.08 0.09 0.11 0.12 0.14 0.17 0.19 0.22 0.24 0.27 0.3 0.34 0.37 0.41 0.44 0.48 0.52 0.55 0.59 0.62 0.66 0.69 0.72 0.75 0.78 0.81 0.83 0.85 0.87 0.89 0.91 0.92 0.94 0.95 0.96 0.96 0.97 0.98 0.98 0.98 0.99 0.99 0.99 0.99 1 1 1 1 1 1 1 1 1 1 1 1 1 1 1 1 1 1 1 1 1 1 1 1 1 1 1 1 1 1 1 1 1
0 0 0 0 0 0 0 0 0 0 0 0 0.01 0.01 0.01 0.01 0.02 0.02 0.02 0.03 0.04 0.05 0.06 0.07 0.08 0.09 0.11 0.13 0.15 0.17 0.2 0.22 0.25 0.28 0.32 0.35 0.39 0.42 0.46 0.5 0.53 0.57 0.61 0.64 0.68 0.71 0.74 0.77 0.8 0.82 0.85 0.87 0.89 0.9 0.92 0.93 0.94 0.95 0.96 0.97 0.97 0.98 0.98 0.99 0.99 0.99 0.99 1 1 1 1 1 1 1 1 1 1 1 1 1 1 1 1 1 1 1 1 1 1 1 1 1 1 1 1 1 1 1 1 1 1
0 0 0 0 0 0 0 0 0 0 0 0 0.01 0.01 0.01 0.01 0.02 0.02 0.03 0.03 0.04 0.05 0.06 0.07 0.08 0.1 0.12 0.14 0.16 0.18 0.21 0.23 0.26 0.3 0.33 0.37 0.4 0.44 0.48 0.51 0.55 0.59 0.63 0.66 0.7 0.73 0.76 0.79 0.81 0.84 0.86 0.88 0.9 0.91 0.93 0.94 0.95 0.96 0.97 0.97 0.98 0.98 0.99 0.99 0.99 0.99 1 1 1 1 1 1 1 1 1 1 1 1 1 1 1 1 1 1 1 1 1 1 1 1 1 1 1 1 1 1 1 1 1 1 1
0 0 0 0 0 0 0 0 0 0 0 0 0.01 0.01 0.01 0.01 0.02 0.02 0.03 0.03 0.04 0.05 0.06 0.07 0.09 0.1 0.12 0.14 0.16 0.19 0.22 0.25 0.28 0.31 0.34 0.38 0.42 0.46 0.49 0.53 0.57 0.61 0.64 0.68 0.71 0.75 0.78 0.8 0.83 0.85 0.87 0.89 0.91 0.92 0.94 0.95 0.96 0.97 0.97 0.98 0.98 0.99 0.99 0.99 0.99 1 1 1 1 1 1 1 1 1 1 1 1 1 1 1 1 1 1 1 1 1 1 1 1 1 1 1 1 1 1 1 1 1 1 1 1
0 0 0 0 0 0 0 0 0 0 0 0 0.01 0.01 0.01 0.01 0.02 0.02 0.03 0.03 0.04 0.05 0.06 0.08 0.09 0.11 0.13 0.15 0.17 0.2 0.23 0.26 0.29 0.32 0.36 0.4 0.43 0.47 0.51 0.55 0.59 0.63 0.66 0.7 0.73 0.76 0.79 0.82 0.84 0.87 0.89 0.9 0.92 0.93 0.94 0.95 0.96 0.97 0.98 0.98 0.99 0.99 0.99 0.99 0.99 1 1 1 1 1 1 1 1 1 1 1 1 1 1 1 1 1 1 1 1 1 1 1 1 1 1 1 1 1 1 1 1 1 1 1 1
0 0 0 0 0 0 0 0 0 0 0 0 0.01 0.01 0.01 0.01 0.02 0.02 0.03 0.04 0.04 0.05 0.07 0.08 0.09 0.11 0.13 0.16 0.18 0.21 0.24 0.27 0.3 0.34 0.37 0.41 0.45 0.49 0.53 0.57 0.61 0.65 0.68 0.72 0.75 0.78 0.81 0.83 0.86 0.88 0.9 0.91 0.93 0.94 0.95 0.96 0.97 0.98 0.98 0.98 0.99 0.99 0.99 0.99 1 1 1 1 1 1 1 1 1 1 1 1 1 1 1 1 1 1 1 1 1 1 1 1 1 1 1 1 1 1 1 1 1 1 1 1 1
0 0 0 0 0 0 0 0 0 0 0 0 0.01 0.01 0.01 0.01 0.02 0.02 0.03 0.04 0.05 0.06 0.07 0.08 0.1 0.12 0.14 0.16 0.19 0.22 0.25 0.28 0.32 0.35 0.39 0.43 0.47 0.51 0.55 0.59 0.63 0.67 0.7 0.74 0.77 0.8 0.82 0.85 0.87 0.89 0.91 0.92 0.94 0.95 0.96 0.97 0.97 0.98 0.98 0.99 0.99 0.99 0.99 1 1 1 1 1 1 1 1 1 1 1 1 1 1 1 1 1 1 1 1 1 1 1 1 1 1 1 1 1 1 1 1 1 1 1 1 1 1
0 0 0 0 0 0 0 0 0 0 0 0 0.01 0.01 0.01 0.01 0.02 0.02 0.03 0.04 0.05 0.06 0.07 0.09 0.1 0.12 0.15 0.17 0.2 0.23 0.26 0.29 0.33 0.37 0.41 0.45 0.49 0.53 0.57 0.61 0.65 0.69 0.72 0.75 0.78 0.81 0.84 0.86 0.88 0.9 0.92 0.93 0.95 0.96 0.97 0.97 0.98 0.98 0.99 0.99 0.99 0.99 1 1 1 1 1 1 1 1 1 1 1 1 1 1 1 1 1 1 1 1 1 1 1 1 1 1 1 1 1 1 1 1 1 1 1 1 1 1 1
0 0 0 0 0 0 0 0 0 0 0 0 0.01 0.01 0.01 0.02 0.02 0.03 0.03 0.04 0.05 0.06 0.08 0.09 0.11 0.13 0.15 0.18 0.21 0.24 0.27 0.31 0.35 0.38 0.42 0.47 0.51 0.55 0.59 0.63 0.67 0.7 0.74 0.77 0.8 0.83 0.86 0.88 0.9 0.91 0.93 0.94 0.95 0.96 0.97 0.98 0.98 0.99 0.99 0.99 0.99 1 1 1 1 1 1 1 1 1 1 1 1 1 1 1 1 1 1 1 1 1 1 1 1 1 1 1 1 1 1 1 1 1 1 1 1 1 1 1 1
0 0 0 0 0 0 0 0 0 0 0 0 0.01 0.01 0.01 0.02 0.02 0.03 0.03 0.04 0.05 0.06 0.08 0.1 0.11 0.14 0.16 0.19 0.22 0.25 0.29 0.32 0.36 0.4 0.44 0.48 0.53 0.57 0.61 0.65 0.69 0.72 0.76 0.79 0.82 0.85 0.87 0.89 0.91 0.93 0.94 0.95 0.96 0.97 0.98 0.98 0.99 0.99 0.99 0.99 1 1 1 1 1 1 1 1 1 1 1 1 1 1 1 1 1 1 1 1 1 1 1 1 1 1 1 1 1 1 1 1 1 1 1 1 1 1 1 1 1
0 0 0 0 0 0 0 0 0 0 0 0.01 0.01 0.01 0.01 0.02 0.02 0.03 0.03 0.04 0.05 0.07 0.08 0.1 0.12 0.14 0.17 0.2 0.23 0.26 0.3 0.34 0.38 0.42 0.46 0.5 0.55 0.59 0.63 0.67 0.71 0.74 0.78 0.81 0.84 0.86 0.88 0.9 0.92 0.94 0.95 0.96 0.97 0.97 0.98 0.98 0.99 0.99 0.99 1 1 1 1 1 1 1 1 1 1 1 1 1 1 1 1 1 1 1 1 1 1 1 1 1 1 1 1 1 1 1 1 1 1 1 1 1 1 1 1 1 1
0 0 0 0 0 0 0 0 0 0 0 0.01 0.01 0.01 0.01 0.02 0.02 0.03 0.04 0.05 0.06 0.07 0.09 0.11 0.13 0.15 0.18 0.21 0.24 0.28 0.31 0.35 0.4 0.44 0.48 0.52 0.57 0.61 0.65 0.69 0.73 0.76 0.8 0.83 0.85 0.88 0.9 0.92 0.93 0.94 0.96 0.96 0.97 0.98 0.98 0.99 0.99 0.99 1 1 1 1 1 1 1 1 1 1 1 1 1 1 1 1 1 1 1 1 1 1 1 1 1 1 1 1 1 1 1 1 1 1 1 1 1 1 1 1 1 1 1
0 0 0 0 0 0 0 0 0 0 0 0.01 0.01 0.01 0.01 0.02 0.02 0.03 0.04 0.05 0.06 0.07 0.09 0.11 0.13 0.16 0.19 0.22 0.25 0.29 0.33 0.37 0.41 0.46 0.5 0.55 0.59 0.63 0.67 0.71 0.75 0.78 0.81 0.84 0.87 0.89 0.91 0.93 0.94 0.95 0.96 0.97 0.98 0.98 0.99 0.99 0.99 0.99 1 1 1 1 1 1 1 1 1 1 1 1 1 1 1 1 1 1 1 1 1 1 1 1 1 1 1 1 1 1 1 1 1 1 1 1 1 1 1 1 1 1 1
0 0 0 0 0 0 0 0 0 0 0 0.01 0.01 0.01 0.01 0.02 0.02 0.03 0.04 0.05 0.06 0.08 0.1 0.12 0.14 0.17 0.2 0.23 0.27 0.31 0.35 0.39 0.43 0.48 0.52 0.57 0.61 0.65 0.69 0.73 0.77 0.8 0.83 0.86 0.88 0.9 0.92 0.94 0.95 0.96 0.97 0.98 0.98 0.99 0.99 0.99 0.99 1 1 1 1 1 1 1 1 1 1 1 1 1 1 1 1 1 1 1 1 1 1 1 1 1 1 1 1 1 1 1 1 1 1 1 1 1 1 1 1 1 1 1 1
0 0 0 0 0 0 0 0 0 0 0 0.01 0.01 0.01 0.01 0.02 0.02 0.03 0.04 0.05 0.07 0.08 0.1 0.12 0.15 0.18 0.21 0.24 0.28 0.32 0.36 0.41 0.45 0.5 0.54 0.59 0.63 0.68 0.72 0.75 0.79 0.82 0.85 0.87 0.9 0.92 0.93 0.95 0.96 0.97 0.97 0.98 0.99 0.99 0.99 0.99 1 1 1 1 1 1 1 1 1 1 1 1 1 1 1 1 1 1 1 1 1 1 1 1 1 1 1 1 1 1 1 1 1 1 1 1 1 1 1 1 1 1 1 1 1
0 0 0 0 0 0 0 0 0 0 0 0.01 0.01 0.01 0.01 0.02 0.03 0.03 0.04 0.06 0.07 0.09 0.11 0.13 0.16 0.19 0.22 0.26 0.3 0.34 0.38 0.43 0.47 0.52 0.57 0.61 0.66 0.7 0.74 0.77 0.81 0.84 0.87 0.89 0.91 0.93 0.94 0.95 0.96 0.97 0.98 0.98 0.99 0.99 0.99 1 1 1 1 1 1 1 1 1 1 1 1 1 1 1 1 1 1 1 1 1 1 1 1 1 1 1 1 1 1 1 1 1 1 1 1 1 1 1 1 1 1 1 1 1 1
0 0 0 0 0 0 0 0 0 0 0 0.01 0.01 0.01 0.02 0.02 0.03 0.04 0.05 0.06 0.07 0.09 0.11 0.14 0.17 0.2 0.23 0.27 0.31 0.36 0.4 0.45 0.49 0.54 0.59 0.64 0.68 0.72 0.76 0.79 0.83 0.86 0.88 0.9 0.92 0.94 0.95 0.96 0.97 0.98 0.98 0.99 0.99 0.99 1 1 1 1 1 1 1 1 1 1 1 1 1 1 1 1 1 1 1 1 1 1 1 1 1 1 1 1 1 1 1 1 1 1 1 1 1 1 1 1 1 1 1 1 1 1 1
0 0 0 0 0 0 0 0 0 0 0 0.01 0.01 0.01 0.02 0.02 0.03 0.04 0.05 0.06 0.08 0.1 0.12 0.15 0.18 0.21 0.25 0.29 0.33 0.37 0.42 0.47 0.52 0.57 0.61 0.66 0.7 0.74 0.78 0.81 0.85 0.87 0.9 0.92 0.93 0.95 0.96 0.97 0.98 0.98 0.99 0.99 0.99 1 1 1 1 1 1 1 1 1 1 1 1 1 1 1 1 1 1 1 1 1 1 1 1 1 1 1 1 1 1 1 1 1 1 1 1 1 1 1 1 1 1 1 1 1 1 1 1
0 0 0 0 0 0 0 0 0 0 0 0.01 0.01 0.01 0.02 0.02 0.03 0.04 0.05 0.07 0.08 0.1 0.13 0.16 0.19 0.22 0.26 0.3 0.35 0.39 0.44 0.49 0.54 0.59 0.64 0.68 0.73 0.76 0.8 0.83 0.86 0.89 0.91 0.93 0.94 0.96 0.97 0.98 0.98 0.99 0.99 0.99 1 1 1 1 1 1 1 1 1 1 1 1 1 1 1 1 1 1 1 1 1 1 1 1 1 1 1 1 1 1 1 1 1 1 1 1 1 1 1 1 1 1 1 1 1 1 1 1 1
0 0 0 0 0 0 0 0 0 0 0 0.01 0.01 0.01 0.02 0.02 0.03 0.04 0.05 0.07 0.09 0.11 0.14 0.16 0.2 0.23 0.28 0.32 0.37 0.41 0.46 0.51 0.56 0.61 0.66 0.71 0.75 0.79 0.82 0.85 0.88 0.9 0.92 0.94 0.95 0.96 0.97 0.98 0.99 0.99 0.99 0.99 1 1 1 1 1 1 1 1 1 1 1 1 1 1 1 1 1 1 1 1 1 1 1 1 1 1 1 1 1 1 1 1 1 1 1 1 1 1 1 1 1 1 1 1 1 1 1 1 1
0 0 0 0 0 0 0 0 0 0 0 0.01 0.01 0.01 0.02 0.02 0.03 0.04 0.06 0.07 0.09 0.12 0.14 0.17 0.21 0.25 0.29 0.34 0.39 0.44 0.49 0.54 0.59 0.64 0.69 0.73 0.77 0.81 0.84 0.87 0.9 0.92 0.94 0.95 0.96 0.97 0.98 0.98 0.99 0.99 0.99 1 1 1 1 1 1 1 1 1 1 1 1 1 1 1 1 1 1 1 1 1 1 1 1 1 1 1 1 1 1 1 1 1 1 1 1 1 1 1 1 1 1 1 1 1 1 1 1 1 1
0 0 0 0 0 0 0 0 0 0 0 0.01 0.01 0.01 0.02 0.03 0.03 0.05 0.06 0.08 0.1 0.12 0.15 0.19 0.22 0.26 0.31 0.36 0.41 0.46 0.51 0.56 0.61 0.66 0.71 0.75 0.79 0.83 0.86 0.89 0.91 0.93 0.95 0.96 0.97 0.98 0.98 0.99 0.99 0.99 1 1 1 1 1 1 1 1 1 1 1 1 1 1 1 1 1 1 1 1 1 1 1 1 1 1 1 1 1 1 1 1 1 1 1 1 1 1 1 1 1 1 1 1 1 1 1 1 1 1 1
0 0 0 0 0 0 0 0 0 0 0 0.01 0.01 0.01 0.02 0.03 0.04 0.05 0.06 0.08 0.11 0.13 0.16 0.2 0.24 0.28 0.33 0.38 0.43 0.48 0.54 0.59 0.64 0.69 0.74 0.78 0.82 0.85 0.88 0.9 0.92 0.94 0.96 0.97 0.98 0.98 0.99 0.99 0.99 1 1 1 1 1 1 1 1 1 1 1 1 1 1 1 1 1 1 1 1 1 1 1 1 1 1 1 1 1 1 1 1 1 1 1 1 1 1 1 1 1 1 1 1 1 1 1 1 1 1 1 1
0 0 0 0 0 0 0 0 0 0 0 0.01 0.01 0.01 0.02 0.03 0.04 0.05 0.07 0.09 0.11 0.14 0.17 0.21 0.25 0.3 0.35 0.4 0.45 0.51 0.56 0.62 0.67 0.72 0.76 0.8 0.84 0.87 0.9 0.92 0.94 0.95 0.96 0.97 0.98 0.99 0.99 0.99 1 1 1 1 1 1 1 1 1 1 1 1 1 1 1 1 1 1 1 1 1 1 1 1 1 1 1 1 1 1 1 1 1 1 1 1 1 1 1 1 1 1 1 1 1 1 1 1 1 1 1 1 1
0 0 0 0 0 0 0 0 0 0 0 0.01 0.01 0.02 0.02 0.03 0.04 0.06 0.07 0.09 0.12 0.15 0.19 0.22 0.27 0.32 0.37 0.42 0.48 0.53 0.59 0.64 0.69 0.74 0.78 0.82 0.86 0.89 0.91 0.93 0.95 0.96 0.97 0.98 0.99 0.99 0.99 1 1 1 1 1 1 1 1 1 1 1 1 1 1 1 1 1 1 1 1 1 1 1 1 1 1 1 1 1 1 1 1 1 1 1 1 1 1 1 1 1 1 1 1 1 1 1 1 1 1 1 1 1 1
0 0 0 0 0 0 0 0 0 0 0.01 0.01 0.01 0.02 0.02 0.03 0.04 0.06 0.08 0.1 0.13 0.16 0.2 0.24 0.29 0.34 0.39 0.45 0.5 0.56 0.62 0.67 0.72 0.77 0.81 0.84 0.88 0.9 0.93 0.94 0.96 0.97 0.98 0.98 0.99 0.99 1 1 1 1 1 1 1 1 1 1 1 1 1 1 1 1 1 1 1 1 1 1 1 1 1 1 1 1 1 1 1 1 1 1 1 1 1 1 1 1 1 1 1 1 1 1 1 1 1 1 1 1 1 1 1
0 0 0 0 0 0 0 0 0 0 0.01 0.01 0.01 0.02 0.02 0.03 0.05 0.06 0.08 0.11 0.14 0.17 0.21 0.26 0.31 0.36 0.42 0.47 0.53 0.59 0.65 0.7 0.75 0.79 0.83 0.87 0.89 0.92 0.94 0.95 0.97 0.98 0.98 0.99 0.99 0.99 1 1 1 1 1 1 1 1 1 1 1 1 1 1 1 1 1 1 1 1 1 1 1 1 1 1 1 1 1 1 1 1 1 1 1 1 1 1 1 1 1 1 1 1 1 1 1 1 1 1 1 1 1 1 1
0 0 0 0 0 0 0 0 0 0 0.01 0.01 0.01 0.02 0.03 0.04 0.05 0.07 0.09 0.12 0.15 0.18 0.23 0.27 0.33 0.38 0.44 0.5 0.56 0.62 0.67 0.73 0.77 0.82 0.85 0.89 0.91 0.93 0.95 0.96 0.97 0.98 0.99 0.99 0.99 1 1 1 1 1 1 1 1 1 1 1 1 1 1 1 1 1 1 1 1 1 1 1 1 1 1 1 1 1 1 1 1 1 1 1 1 1 1 1 1 1 1 1 1 1 1 1 1 1 1 1 1 1 1 1 1
0 0 0 0 0 0 0 0 0 0 0.01 0.01 0.01 0.02 0.03 0.04 0.05 0.07 0.1 0.12 0.16 0.2 0.24 0.29 0.35 0.41 0.47 0.53 0.59 0.65 0.7 0.75 0.8 0.84 0.87 0.9 0.93 0.95 0.96 0.97 0.98 0.99 0.99 0.99 1 1 1 1 1 1 1 1 1 1 1 1 1 1 1 1 1 1 1 1 1 1 1 1 1 1 1 1 1 1 1 1 1 1 1 1 1 1 1 1 1 1 1 1 1 1 1 1 1 1 1 1 1 1 1 1 1
0 0 0 0 0 0 0 0 0 0 0.01 0.01 0.01 0.02 0.03 0.04 0.06 0.08 0.1 0.13 0.17 0.21 0.26 0.31 0.37 0.43 0.5 0.56 0.62 0.68 0.73 0.78 0.82 0.86 0.89 0.92 0.94 0.96 0.97 0.98 0.99 0.99 0.99 1 1 1 1 1 1 1 1 1 1 1 1 1 1 1 1 1 1 1 1 1 1 1 1 1 1 1 1 1 1 1 1 1 1 1 1 1 1 1 1 1 1 1 1 1 1 1 1 1 1 1 1 1 1 1 1 1 1
0 0 0 0 0 0 0 0 0 0 0.01 0.01 0.01 0.02 0.03 0.04 0.06 0.08 0.11 0.14 0.18 0.23 0.28 0.34 0.4 0.46 0.53 0.59 0.65 0.71 0.76 0.81 0.85 0.88 0.91 0.94 0.95 0.97 0.98 0.98 0.99 0.99 1 1 1 1 1 1 1 1 1 1 1 1 1 1 1 1 1 1 1 1 1 1 1 1 1 1 1 1 1 1 1 1 1 1 1 1 1 1 1 1 1 1 1 1 1 1 1 1 1 1 1 1 1 1 1 1 1 1 1
0 0 0 0 0 0 0 0 0 0 0.01 0.01 0.01 0.02 0.03 0.05 0.07 0.09 0.12 0.16 0.2 0.25 0.3 0.36 0.43 0.49 0.56 0.62 0.68 0.74 0.79 0.83 0.87 0.9 0.93 0.95 0.96 0.98 0.98 0.99 0.99 1 1 1 1 1 1 1 1 1 1 1 1 1 1 1 1 1 1 1 1 1 1 1 1 1 1 1 1 1 1 1 1 1 1 1 1 1 1 1 1 1 1 1 1 1 1 1 1 1 1 1 1 1 1 1 1 1 1 1 1
0 0 0 0 0 0 0 0 0 0 0.01 0.01 0.02 0.02 0.04 0.05 0.07 0.1 0.13 0.17 0.21 0.27 0.33 0.39 0.45 0.52 0.59 0.65 0.71 0.77 0.82 0.86 0.89 0.92 0.94 0.96 0.97 0.98 0.99 0.99 1 1 1 1 1 1 1 1 1 1 1 1 1 1 1 1 1 1 1 1 1 1 1 1 1 1 1 1 1 1 1 1 1 1 1 1 1 1 1 1 1 1 1 1 1 1 1 1 1 1 1 1 1 1 1 1 1 1 1 1 1
0 0 0 0 0 0 0 0 0 0 0.01 0.01 0.02 0.03 0.04 0.05 0.08 0.1 0.14 0.18 0.23 0.29 0.35 0.42 0.49 0.56 0.62 0.69 0.75 0.8 0.84 0.88 0.91 0.94 0.96 0.97 0.98 0.99 0.99 1 1 1 1 1 1 1 1 1 1 1 1 1 1 1 1 1 1 1 1 1 1 1 1 1 1 1 1 1 1 1 1 1 1 1 1 1 1 1 1 1 1 1 1 1 1 1 1 1 1 1 1 1 1 1 1 1 1 1 1 1 1
0 0 0 0 0 0 0 0 0 0 0.01 0.01 0.02 0.03 0.04 0.06 0.08 0.11 0.15 0.2 0.25 0.31 0.38 0.45 0.52 0.59 0.66 0.72 0.78 0.83 0.87 0.9 0.93 0.95 0.97 0.98 0.99 0.99 0.99 1 1 1 1 1 1 1 1 1 1 1 1 1 1 1 1 1 1 1 1 1 1 1 1 1 1 1 1 1 1 1 1 1 1 1 1 1 1 1 1 1 1 1 1 1 1 1 1 1 1 1 1 1 1 1 1 1 1 1 1 1 1
0 0 0 0 0 0 0 0 0 0 0.01 0.01 0.02 0.03 0.04 0.06 0.09 0.12 0.17 0.22 0.27 0.34 0.41 0.48 0.55 0.62 0.69 0.75 0.81 0.85 0.89 0.92 0.95 0.96 0.98 0.98 0.99 0.99 1 1 1 1 1 1 1 1 1 1 1 1 1 1 1 1 1 1 1 1 1 1 1 1 1 1 1 1 1 1 1 1 1 1 1 1 1 1 1 1 1 1 1 1 1 1 1 1 1 1 1 1 1 1 1 1 1 1 1 1 1 1 1
0 0 0 0 0 0 0 0 0 0 0.01 0.01 0.02 0.03 0.05 0.07 0.1 0.14 0.18 0.23 0.3 0.37 0.44 0.51 0.59 0.66 0.73 0.79 0.84 0.88 0.91 0.94 0.96 0.97 0.98 0.99 0.99 1 1 1 1 1 1 1 1 1 1 1 1 1 1 1 1 1 1 1 1 1 1 1 1 1 1 1 1 1 1 1 1 1 1 1 1 1 1 1 1 1 1 1 1 1 1 1 1 1 1 1 1 1 1 1 1 1 1 1 1 1 1 1 1
0 0 0 0 0 0 0 0 0 0 0.01 0.01 0.02 0.03 0.05 0.08 0.11 0.15 0.2 0.26 0.32 0.4 0.47 0.55 0.63 0.7 0.76 0.82 0.87 0.9 0.93 0.95 0.97 0.98 0.99 0.99 1 1 1 1 1 1 1 1 1 1 1 1 1 1 1 1 1 1 1 1 1 1 1 1 1 1 1 1 1 1 1 1 1 1 1 1 1 1 1 1 1 1 1 1 1 1 1 1 1 1 1 1 1 1 1 1 1 1 1 1 1 1 1 1 1
0 0 0 0 0 0 0 0 0 0 0.01 0.01 0.02 0.04 0.06 0.08 0.12 0.16 0.22 0.28 0.35 0.43 0.51 0.59 0.67 0.74 0.8 0.85 0.89 0.92 0.95 0.97 0.98 0.99 0.99 1 1 1 1 1 1 1 1 1 1 1 1 1 1 1 1 1 1 1 1 1 1 1 1 1 1 1 1 1 1 1 1 1 1 1 1 1 1 1 1 1 1 1 1 1 1 1 1 1 1 1 1 1 1 1 1 1 1 1 1 1 1 1 1 1 1
0 0 0 0 0 0 0 0 0 0 0.01 0.02 0.03 0.04 0.06 0.09 0.13 0.18 0.24 0.31 0.38 0.47 0.55 0.63 0.7 0.77 0.83 0.88 0.91 0.94 0.96 0.98 0.99 0.99 1 1 1 1 1 1 1 1 1 1 1 1 1 1 1 1 1 1 1 1 1 1 1 1 1 1 1 1 1 1 1 1 1 1 1 1 1 1 1 1 1 1 1 1 1 1 1 1 1 1 1 1 1 1 1 1 1 1 1 1 1 1 1 1 1 1 1
0 0 0 0 0 0 0 0 0 0.01 0.01 0.02 0.03 0.04 0.07 0.1 0.14 0.2 0.26 0.34 0.42 0.5 0.59 0.67 0.74 0.81 0.86 0.9 0.94 0.96 0.97 0.98 0.99 1 1 1 1 1 1 1 1 1 1 1 1 1 1 1 1 1 1 1 1 1 1 1 1 1 1 1 1 1 1 1 1 1 1 1 1 1 1 1 1 1 1 1 1 1 1 1 1 1 1 1 1 1 1 1 1 1 1 1 1 1 1 1 1 1 1 1 1
0 0 0 0 0 0 0 0 0 0.01 0.01 0.02 0.03 0.05 0.07 0.11 0.16 0.22 0.29 0.37 0.46 0.55 0.63 0.71 0.78 0.84 0.89 0.93 0.95 0.97 0.98 0.99 0.99 1 1 1 1 1 1 1 1 1 1 1 1 1 1 1 1 1 1 1 1 1 1 1 1 1 1 1 1 1 1 1 1 1 1 1 1 1 1 1 1 1 1 1 1 1 1 1 1 1 1 1 1 1 1 1 1 1 1 1 1 1 1 1 1 1 1 1 1
0 0 0 0 0 0 0 0 0 0.01 0.01 0.02 0.03 0.05 0.08 0.12 0.18 0.24 0.32 0.41 0.5 0.59 0.68 0.75 0.82 0.87 0.92 0.95 0.97 0.98 0.99 0.99 1 1 1 1 1 1 1 1 1 1 1 1 1 1 1 1 1 1 1 1 1 1 1 1 1 1 1 1 1 1 1 1 1 1 1 1 1 1 1 1 1 1 1 1 1 1 1 1 1 1 1 1 1 1 1 1 1 1 1 1 1 1 1 1 1 1 1 1 1
0 0 0 0 0 0 0 0 0 0.01 0.01 0.02 0.04 0.06 0.09 0.14 0.2 0.27 0.36 0.45 0.54 0.64 0.72 0.79 0.86 0.9 0.94 0.96 0.98 0.99 0.99 1 1 1 1 1 1 1 1 1 1 1 1 1 1 1 1 1 1 1 1 1 1 1 1 1 1 1 1 1 1 1 1 1 1 1 1 1 1 1 1 1 1 1 1 1 1 1 1 1 1 1 1 1 1 1 1 1 1 1 1 1 1 1 1 1 1 1 1 1 1
0 0 0 0 0 0 0 0 0 0.01 0.01 0.02 0.04 0.07 0.1 0.16 0.22 0.3 0.39 0.49 0.59 0.68 0.76 0.83 0.89 0.93 0.96 0.98 0.99 0.99 1 1 1 1 1 1 1 1 1 1 1 1 1 1 1 1 1 1 1 1 1 1 1 1 1 1 1 1 1 1 1 1 1 1 1 1 1 1 1 1 1 1 1 1 1 1 1 1 1 1 1 1 1 1 1 1 1 1 1 1 1 1 1 1 1 1 1 1 1 1 1
0 0 0 0 0 0 0 0 0 0.01 0.01 0.02 0.04 0.07 0.12 0.17 0.25 0.34 0.44 0.54 0.64 0.73 0.81 0.87 0.92 0.95 0.97 0.98 0.99 1 1 1 1 1 1 1 1 1 1 1 1 1 1 1 1 1 1 1 1 1 1 1 1 1 1 1 1 1 1 1 1 1 1 1 1 1 1 1 1 1 1 1 1 1 1 1 1 1 1 1 1 1 1 1 1 1 1 1 1 1 1 1 1 1 1 1 1 1 1 1 1
0 0 0 0 0 0 0 0 0 0.01 0.01 0.03 0.05 0.08 0.13 0.2 0.28 0.38 0.48 0.59 0.69 0.78 0.85 0.9 0.94 0.97 0.98 0.99 1 1 1 1 1 1 1 1 1 1 1 1 1 1 1 1 1 1 1 1 1 1 1 1 1 1 1 1 1 1 1 1 1 1 1 1 1 1 1 1 1 1 1 1 1 1 1 1 1 1 1 1 1 1 1 1 1 1 1 1 1 1 1 1 1 1 1 1 1 1 1 1 1
0 0 0 0 0 0 0 0 0 0.01 0.02 0.03 0.06 0.09 0.15 0.22 0.32 0.42 0.53 0.64 0.74 0.82 0.89 0.93 0.96 0.98 0.99 1 1 1 1 1 1 1 1 1 1 1 1 1 1 1 1 1 1 1 1 1 1 1 1 1 1 1 1 1 1 1 1 1 1 1 1 1 1 1 1 1 1 1 1 1 1 1 1 1 1 1 1 1 1 1 1 1 1 1 1 1 1 1 1 1 1 1 1 1 1 1 1 1 1
0 0 0 0 0 0 0 0 0 0.01 0.02 0.03 0.06 0.11 0.17 0.26 0.36 0.47 0.59 0.7 0.79 0.87 0.92 0.95 0.98 0.99 0.99 1 1 1 1 1 1 1 1 1 1 1 1 1 1 1 1 1 1 1 1 1 1 1 1 1 1 1 1 1 1 1 1 1 1 1 1 1 1 1 1 1 1 1 1 1 1 1 1 1 1 1 1 1 1 1 1 1 1 1 1 1 1 1 1 1 1 1 1 1 1 1 1 1 1
0 0 0 0 0 0 0 0 0 0.01 0.02 0.04 0.07 0.12 0.2 0.29 0.41 0.53 0.65 0.75 0.84 0.9 0.95 0.97 0.99 0.99 1 1 1 1 1 1 1 1 1 1 1 1 1 1 1 1 1 1 1 1 1 1 1 1 1 1 1 1 1 1 1 1 1 1 1 1 1 1 1 1 1 1 1 1 1 1 1 1 1 1 1 1 1 1 1 1 1 1 1 1 1 1 1 1 1 1 1 1 1 1 1 1 1 1 1
0 0 0 0 0 0 0 0 0 0.01 0.02 0.04 0.08 0.14 0.23 0.34 0.46 0.59 0.71 0.81 0.88 0.94 0.97 0.98 0.99 1 1 1 1 1 1 1 1 1 1 1 1 1 1 1 1 1 1 1 1 1 1 1 1 1 1 1 1 1 1 1 1 1 1 1 1 1 1 1 1 1 1 1 1 1 1 1 1 1 1 1 1 1 1 1 1 1 1 1 1 1 1 1 1 1 1 1 1 1 1 1 1 1 1 1 1
0 0 0 0 0 0 0 0 0 0.01 0.02 0.05 0.1 0.17 0.27 0.39 0.52 0.65 0.77 0.86 0.92 0.96 0.98 0.99 1 1 1 1 1 1 1 1 1 1 1 1 1 1 1 1 1 1 1 1 1 1 1 1 1 1 1 1 1 1 1 1 1 1 1 1 1 1 1 1 1 1 1 1 1 1 1 1 1 1 1 1 1 1 1 1 1 1 1 1 1 1 1 1 1 1 1 1 1 1 1 1 1 1 1 1 1
0 0 0 0 0 0 0 0 0 0.01 0.03 0.06 0.11 0.2 0.31 0.45 0.59 0.72 0.83 0.9 0.95 0.98 0.99 1 1 1 1 1 1 1 1 1 1 1 1 1 1 1 1 1 1 1 1 1 1 1 1 1 1 1 1 1 1 1 1 1 1 1 1 1 1 1 1 1 1 1 1 1 1 1 1 1 1 1 1 1 1 1 1 1 1 1 1 1 1 1 1 1 1 1 1 1 1 1 1 1 1 1 1 1 1
0 0 0 0 0 0 0 0 0 0.01 0.03 0.07 0.14 0.23 0.37 0.51 0.66 0.79 0.88 0.94 0.97 0.99 1 1 1 1 1 1 1 1 1 1 1 1 1 1 1 1 1 1 1 1 1 1 1 1 1 1 1 1 1 1 1 1 1 1 1 1 1 1 1 1 1 1 1 1 1 1 1 1 1 1 1 1 1 1 1 1 1 1 1 1 1 1 1 1 1 1 1 1 1 1 1 1 1 1 1 1 1 1 1
0 0 0 0 0 0 0 0 0 0.01 0.04 0.08 0.16 0.28 0.43 0.59 0.74 0.85 0.92 0.97 0.99 1 1 1 1 1 1 1 1 1 1 1 1 1 1 1 1 1 1 1 1 1 1 1 1 1 1 1 1 1 1 1 1 1 1 1 1 1 1 1 1 1 1 1 1 1 1 1 1 1 1 1 1 1 1 1 1 1 1 1 1 1 1 1 1 1 1 1 1 1 1 1 1 1 1 1 1 1 1 1 1
0 0 0 0 0 0 0 0 0.01 0.02 0.04 0.1 0.2 0.34 0.5 0.67 0.81 0.9 0.96 0.98 1 1 1 1 1 1 1 1 1 1 1 1 1 1 1 1 1 1 1 1 1 1 1 1 1 1 1 1 1 1 1 1 1 1 1 1 1 1 1 1 1 1 1 1 1 1 1 1 1 1 1 1 1 1 1 1 1 1 1 1 1 1 1 1 1 1 1 1 1 1 1 1 1 1 1 1 1 1 1 1 1
0 0 0 0 0 0 0 0 0.01 0.02 0.05 0.12 0.24 0.41 0.59 0.75 0.87 0.95 0.98 0.99 1 1 1 1 1 1 1 1 1 1 1 1 1 1 1 1 1 1 1 1 1 1 1 1 1 1 1 1 1 1 1 1 1 1 1 1 1 1 1 1 1 1 1 1 1 1 1 1 1 1 1 1 1 1 1 1 1 1 1 1 1 1 1 1 1 1 1 1 1 1 1 1 1 1 1 1 1 1 1 1 1
0 0 0 0 0 0 0 0 0.01 0.02 0.07 0.16 0.3 0.49 0.68 0.83 0.93 0.98 0.99 1 1 1 1 1 1 1 1 1 1 1 1 1 1 1 1 1 1 1 1 1 1 1 1 1 1 1 1 1 1 1 1 1 1 1 1 1 1 1 1 1 1 1 1 1 1 1 1 1 1 1 1 1 1 1 1 1 1 1 1 1 1 1 1 1 1 1 1 1 1 1 1 1 1 1 1 1 1 1 1 1 1
0 0 0 0 0 0 0 0 0.01 0.03 0.08 0.2 0.38 0.59 0.78 0.9 0.97 0.99 1 1 1 1 1 1 1 1 1 1 1 1 1 1 1 1 1 1 1 1 1 1 1 1 1 1 1 1 1 1 1 1 1 1 1 1 1 1 1 1 1 1 1 1 1 1 1 1 1 1 1 1 1 1 1 1 1 1 1 1 1 1 1 1 1 1 1 1 1 1 1 1 1 1 1 1 1 1 1 1 1 1 1
0 0 0 0 0 0 0 0 0.01 0.03 0.11 0.26 0.47 0.7 0.87 0.95 0.99 1 1 1 1 1 1 1 1 1 1 1 1 1 1 1 1 1 1 1 1 1 1 1 1 1 1 1 1 1 1 1 1 1 1 1 1 1 1 1 1 1 1 1 1 1 1 1 1 1 1 1 1 1 1 1 1 1 1 1 1 1 1 1 1 1 1 1 1 1 1 1 1 1 1 1 1 1 1 1 1 1 1 1 1
0 0 0 0 0 0 0 0 0.01 0.04 0.14 0.34 0.59 0.81 0.94 0.98 1 1 1 1 1 1 1 1 1 1 1 1 1 1 1 1 1 1 1 1 1 1 1 1 1 1 1 1 1 1 1 1 1 1 1 1 1 1 1 1 1 1 1 1 1 1 1 1 1 1 1 1 1 1 1 1 1 1 1 1 1 1 1 1 1 1 1 1 1 1 1 1 1 1 1 1 1 1 1 1 1 1 1 1 1
0 0 0 0 0 0 0 0 0.01 0.06 0.2 0.45 0.72 0.9 0.98 1 1 1 1 1 1 1 1 1 1 1 1 1 1 1 1 1 1 1 1 1 1 1 1 1 1 1 1 1 1 1 1 1 1 1 1 1 1 1 1 1 1 1 1 1 1 1 1 1 1 1 1 1 1 1 1 1 1 1 1 1 1 1 1 1 1 1 1 1 1 1 1 1 1 1 1 1 1 1 1 1 1 1 1 1 1
0 0 0 0 0 0 0 0 0.01 0.08 0.28 0.59 0.85 0.97 1 1 1 1 1 1 1 1 1 1 1 1 1 1 1 1 1 1 1 1 1 1 1 1 1 1 1 1 1 1 1 1 1 1 1 1 1 1 1 1 1 1 1 1 1 1 1 1 1 1 1 1 1 1 1 1 1 1 1 1 1 1 1 1 1 1 1 1 1 1 1 1 1 1 1 1 1 1 1 1 1 1 1 1 1 1 1
0 0 0 0 0 0 0 0 0.02 0.12 0.41 0.75 0.95 0.99 1 1 1 1 1 1 1 1 1 1 1 1 1 1 1 1 1 1 1 1 1 1 1 1 1 1 1 1 1 1 1 1 1 1 1 1 1 1 1 1 1 1 1 1 1 1 1 1 1 1 1 1 1 1 1 1 1 1 1 1 1 1 1 1 1 1 1 1 1 1 1 1 1 1 1 1 1 1 1 1 1 1 1 1 1 1 1
0 0 0 0 0 0 0 0 0.03 0.2 0.59 0.9 0.99 1 1 1 1 1 1 1 1 1 1 1 1 1 1 1 1 1 1 1 1 1 1 1 1 1 1 1 1 1 1 1 1 1 1 1 1 1 1 1 1 1 1 1 1 1 1 1 1 1 1 1 1 1 1 1 1 1 1 1 1 1 1 1 1 1 1 1 1 1 1 1 1 1 1 1 1 1 1 1 1 1 1 1 1 1 1 1 1
0 0 0 0 0 0 0 0 0.04 0.34 0.81 0.98 1 1 1 1 1 1 1 1 1 1 1 1 1 1 1 1 1 1 1 1 1 1 1 1 1 1 1 1 1 1 1 1 1 1 1 1 1 1 1 1 1 1 1 1 1 1 1 1 1 1 1 1 1 1 1 1 1 1 1 1 1 1 1 1 1 1 1 1 1 1 1 1 1 1 1 1 1 1 1 1 1 1 1 1 1 1 1 1 1
0 0 0 0 0 0 0 0 0.08 0.59 0.97 1 1 1 1 1 1 1 1 1 1 1 1 1 1 1 1 1 1 1 1 1 1 1 1 1 1 1 1 1 1 1 1 1 1 1 1 1 1 1 1 1 1 1 1 1 1 1 1 1 1 1 1 1 1 1 1 1 1 1 1 1 1 1 1 1 1 1 1 1 1 1 1 1 1 1 1 1 1 1 1 1 1 1 1 1 1 1 1 1 1
0 0 0 0 0 0 0 0 0.2 0.9 1 1 1 1 1 1 1 1 1 1 1 1 1 1 1 1 1 1 1 1 1 1 1 1 1 1 1 1 1 1 1 1 1 1 1 1 1 1 1 1 1 1 1 1 1 1 1 1 1 1 1 1 1 1 1 1 1 1 1 1 1 1 1 1 1 1 1 1 1 1 1 1 1 1 1 1 1 1 1 1 1 1 1 1 1 1 1 1 1 1 1
0 0 0 0 0 0 0 0 0.59 1 1 1 1 1 1 1 1 1 1 1 1 1 1 1 1 1 1 1 1 1 1 1 1 1 1 1 1 1 1 1 1 1 1 1 1 1 1 1 1 1 1 1 1 1 1 1 1 1 1 1 1 1 1 1 1 1 1 1 1 1 1 1 1 1 1 1 1 1 1 1 1 1 1 1 1 1 1 1 1 1 1 1 1 1 1 1 1 1 1 1 1
0 0 0 0 0 0 0 0 1 1 1 1 1 1 1 1 1 1 1 1 1 1 1 1 1 1 1 1 1 1 1 1 1 1 1 1 1 1 1 1 1 1 1 1 1 1 1 1 1 1 1 1 1 1 1 1 1 1 1 1 1 1 1 1 1 1 1 1 1 1 1 1 1 1 1 1 1 1 1 1 1 1 1 1 1 1 1 1 1 1 1 1 1 1 1 1 1 1 1 1 1
0 0 0 0 0 0 0 1 1 1 1 1 1 1 1 1 1 1 1 1 1 1 1 1 1 1 1 1 1 1 1 1 1 1 1 1 1 1 1 1 1 1 1 1 1 1 1 1 1 1 1 1 1 1 1 1 1 1 1 1 1 1 1 1 1 1 1 1 1 1 1 1 1 1 1 1 1 1 1 1 1 1 1 1 1 1 1 1 1 1 1 1 1 1 1 1 1 1 1 1 1
0 0 0 0 0 0 0 0 0 0 0 0 0 0 0 0.01 0.01 0.01 0.01 0.01 0.01 0.02 0.02 0.02 0.03 0.03 0.03 0.04 0.04 0.05 0.06 0.07 0.08 0.09 0.1 0.11 0.12 0.13 0.15 0.16 0.18 0.2 0.22 0.24 0.26 0.28 0.3 0.32 0.35 0.37 0.4 0.42 0.45 0.47 0.5 0.53 0.55 0.58 0.6 0.63 0.65 0.68 0.7 0.72 0.74 0.76 0.78 0.8 0.82 0.84 0.85 0.87 0.88 0.89 0.9 0.91 0.92 0.93 0.94 0.95 0.96 0.96 0.97 0.97 0.97 0.98 0.98 0.98 0.99 0.99 0.99 0.99 0.99 0.99 1 1 1 1 1 1 1
0 0 0 0 0 0 0 0 0 0 0 0 0 0 0 0.01 0.01 0.01 0.01 0.01 0.01 0.02 0.02 0.02 0.03 0.03 0.03 0.04 0.05 0.05 0.06 0.07 0.08 0.09 0.1 0.11 0.12 0.14 0.15 0.17 0.19 0.2 0.22 0.24 0.26 0.29 0.31 0.33 0.36 0.38 0.41 0.43 0.46 0.49 0.51 0.54 0.56 0.59 0.62 0.64 0.66 0.69 0.71 0.73 0.75 0.77 0.79 0.81 0.83 0.85 0.86 0.87 0.89 0.9 0.91 0.92 0.93 0.94 0.95 0.95 0.96 0.96 0.97 0.97 0.98 0.98 0.98 0.99 0.99 0.99 0.99 0.99 0.99 1 1 1 1 1 1 1 1
0 0 0 0 0 0 0 0 0 0 0 0 0 0 0 0.01 0.01 0.01 0.01 0.01 0.01 0.02 0.02 0.02 0.03 0.03 0.04 0.04 0.05 0.05 0.06 0.07 0.08 0.09 0.1 0.11 0.13 0.14 0.16 0.17 0.19 0.21 0.23 0.25 0.27 0.3 0.32 0.34 0.37 0.39 0.42 0.44 0.47 0.5 0.52 0.55 0.58 0.6 0.63 0.65 0.68 0.7 0.72 0.75 0.77 0.79 0.81 0.82 0.84 0.86 0.87 0.88 0.9 0.91 0.92 0.93 0.94 0.94 0.95 0.96 0.96 0.97 0.97 0.98 0.98 0.98 0.99 0.99 0.99 0.99 0.99 0.99 1 1 1 1 1 1 1 1 1
0 0 0 0 0 0 0 0 0 0 0 0 0 0 0 0.01 0.01 0.01 0.01 0.01 0.01 0.02 0.02 0.02 0.03 0.03 0.04 0.04 0.05 0.06 0.06 0.07 0.08 0.09 0.11 0.12 0.13 0.15 0.16 0.18 0.2 0.22 0.24 0.26 0.28 0.3 0.33 0.35 0.38 0.4 0.43 0.46 0.48 0.51 0.54 0.56 0.59 0.62 0.64 0.67 0.69 0.71 0.74 0.76 0.78 0.8 0.82 0.83 0.85 0.86 0.88 0.89 0.9 0.91 0.92 0.93 0.94 0.95 0.96 0.96 0.97 0.97 0.98 0.98 0.98 0.99 0.99 0.99 0.99 0.99 0.99 1 1 1 1 1 1 1 1 1 1
0 0 0 0 0 0 0 0 0 0 0 0 0 0 0 0.01 0.01 0.01 0.01 0.01 0.01 0.02 0.02 0.02 0.03 0.03 0.04 0.04 0.05 0.06 0.07 0.08 0.09 0.1 0.11 0.12 0.14 0.15 0.17 0.19 0.2 0.22 0.25 0.27 0.29 0.31 0.34 0.36 0.39 0.42 0.44 0.47 0.5 0.52 0.55 0.58 0.6 0.63 0.65 0.68 0.7 0.73 0.75 0.77 0.79 0.81 0.83 0.84 0.86 0.87 0.89 0.9 0.91 0.92 0.93 0.94 0.95 0.95 0.96 0.97 0.97 0.97 0.98 0.98 0.98 0.99 0.99 0.99 0.99 0.99 0.99 1 1 1 1 1 1 1 1 1 1
0 0 0 0 0 0 0 0 0 0 0 0 0 0 0 0.01 0.01 0.01 0.01 0.01 0.01 0.02 0.02 0.02 0.03 0.03 0.04 0.04 0.05 0.06 0.07 0.08 0.09 0.1 0.11 0.13 0.14 0.16 0.17 0.19 0.21 0.23 0.25 0.28 0.3 0.32 0.35 0.37 0.4 0.43 0.45 0.48 0.51 0.54 0.56 0.59 0.62 0.64 0.67 0.69 0.72 0.74 0.76 0.78 0.8 0.82 0.84 0.85 0.87 0.88 0.9 0.91 0.92 0.93 0.94 0.95 0.95 0.96 0.96 0.97 0.97 0.98 0.98 0.98 0.99 0.99 0.99 0.99 0.99 0.99 1 1 1 1 1 1 1 1 1 1 1
0 0 0 0 0 0 0 0 0 0 0 0 0 0 0 0.01 0.01 0.01 0.01 0.01 0.02 0.02 0.02 0.03 0.03 0.03 0.04 0.05 0.05 0.06 0.07 0.08 0.09 0.1 0.12 0.13 0.15 0.16 0.18 0.2 0.22 0.24 0.26 0.28 0.31 0.33 0.36 0.38 0.41 0.44 0.47 0.49 0.52 0.55 0.58 0.6 0.63 0.66 0.68 0.7 0.73 0.75 0.77 0.79 0.81 0.83 0.85 0.86 0.88 0.89 0.9 0.91 0.93 0.93 0.94 0.95 0.96 0.96 0.97 0.97 0.98 0.98 0.98 0.99 0.99 0.99 0.99 0.99 0.99 1 1 1 1 1 1 1 1 1 1 1 1
0 0 0 0 0 0 0 0 0 0 0 0 0 0 0 0.01 0.01 0.01 0.01 0.01 0.02 0.02 0.02 0.03 0.03 0.04 0.04 0.05 0.06 0.06 0.07 0.08 0.09 0.11 0.12 0.13 0.15 0.17 0.19 0.2 0.22 0.25 0.27 0.29 0.32 0.34 0.37 0.4 0.42 0.45 0.48 0.51 0.53 0.56 0.59 0.62 0.64 0.67 0.69 0.72 0.74 0.76 0.78 0.8 0.82 0.84 0.86 0.87 0.89 0.9 0.91 0.92 0.93 0.94 0.95 0.96 0.96 0.97 0.97 0.98 0.98 0.98 0.99 0.99 0.99 0.99 0.99 0.99 1 1 1 1 1 1 1 1 1 1 1 1 1
0 0 0 0 0 0 0 0 0 0 0 0 0 0 0.01 0.01 0.01 0.01 0.01 0.01 0.02 0.02 0.02 0.03 0.03 0.04 0.04 0.05 0.06 0.07 0.07 0.09 0.1 0.11 0.12 0.14 0.16 0.17 0.19 0.21 0.23 0.25 0.28 0.3 0.33 0.35 0.38 0.41 0.43 0.46 0.49 0.52 0.55 0.58 0.6 0.63 0.66 0.68 0.71 0.73 0.75 0.78 0.8 0.82 0.83 0.85 0.87 0.88 0.89 0.91 0.92 0.93 0.94 0.95 0.95 0.96 0.97 0.97 0.98 0.98 0.98 0.99 0.99 0.99 0.99 0.99 0.99 1 1 1 1 1 1 1 1 1 1 1 1 1 1
0 0 0 0 0 0 0 0 0 0 0 0 0 0 0.01 0.01 0.01 0.01 0.01 0.01 0.02 0.02 0.02 0.03 0.03 0.04 0.04 0.05 0.06 0.07 0.08 0.09 0.1 0.11 0.13 0.14 0.16 0.18 0.2 0.22 0.24 0.26 0.29 0.31 0.34 0.36 0.39 0.42 0.45 0.48 0.5 0.53 0.56 0.59 0.62 0.64 0.67 0.7 0.72 0.74 0.77 0.79 0.81 0.83 0.84 0.86 0.88 0.89 0.9 0.91 0.93 0.94 0.94 0.95 0.96 0.96 0.97 0.97 0.98 0.98 0.98 0.99 0.99 0.99 0.99 0.99 1 1 1 1 1 1 1 1 1 1 1 1 1 1 1
0 0 0 0 0 0 0 0 0 0 0 0 0 0 0.01 0.01 0.01 0.01 0.01 0.01 0.02 0.02 0.02 0.03 0.03 0.04 0.04 0.05 0.06 0.07 0.08 0.09 0.1 0.12 0.13 0.15 0.17 0.18 0.2 0.23 0.25 0.27 0.3 0.32 0.35 0.37 0.4 0.43 0.46 0.49 0.52 0.55 0.57 0.6 0.63 0.66 0.68 0.71 0.73 0.76 0.78 0.8 0.82 0.84 0.85 0.87 0.89 0.9 0.91 0.92 0.93 0.94 0.95 0.96 0.96 0.97 0.97 0.98 0.98 0.98 0.99 0.99 0.99 0.99 0.99 1 1 1 1 1 1 1 1 1 1 1 1 1 1 1 1
0 0 0 0 0 0 0 0 0 0 0 0 0 0 0.01 0.01 0.01 0.01 0.01 0.01 0.02 0.02 0.02 0.03 0.03 0.04 0.05 0.05 0.06 0.07 0.08 0.09 0.11 0.12 0.14 0.15 0.17 0.19 0.21 0.23 0.26 0.28 0.31 0.33 0.36 0.39 0.41 0.44 0.47 0.5 0.53 0.56 0.59 0.62 0.64 0.67 0.7 0.72 0.75 0.77 0.79 0.81 0.83 0.85 0.87 0.88 0.89 0.91 0.92 0.93 0.94 0.95 0.95 0.96 0.97 0.97 0.98 0.98 0.98 0.99 0.99 0.99 0.99 0.99 0.99 1 1 1 1 1 1 1 1 1 1 1 1 1 1 1 1
0 0 0 0 0 0 0 0 0 0 0 0 0 0 0.01 0.01 0.01 0.01 0.01 0.01 0.02 0.02 0.02 0.03 0.03 0.04 0.05 0.06 0.06 0.07 0.09 0.1 0.11 0.13 0.14 0.16 0.18 0.2 0.22 0.24 0.26 0.29 0.32 0.34 0.37 0.4 0.43 0.46 0.49 0.52 0.54 0.57 0.6 0.63 0.66 0.69 0.71 0.74 0.76 0.78 0.8 0.82 0.84 0.86 0.87 0.89 0.9 0.92 0.93 0.94 0.94 0.95 0.96 0.97 0.97 0.98 0.98 0.98 0.99 0.99 0.99 0.99 0.99 0.99 1 1 1 1 1 1 1 1 1 1 1 1 1 1 1 1 1
0 0 0 0 0 0 0 0 0 0 0 0 0 0 0.01 0.01 0.01 0.01 0.01 0.01 0.02 0.02 0.03 0.03 0.04 0.04 0.05 0.06 0.07 0.08 0.09 0.1 0.11 0.13 0.15 0.16 0.18 0.2 0.23 0.25 0.27 0.3 0.33 0.35 0.38 0.41 0.44 0.47 0.5 0.53 0.56 0.59 0.62 0.65 0.67 0.7 0.73 0.75 0.77 0.79 0.82 0.83 0.85 0.87 0.88 0.9 0.91 0.92 0.93 0.94 0.95 0.96 0.96 0.97 0.97 0.98 0.98 0.99 0.99 0.99 0.99 0.99 0.99 1 1 1 1 1 1 1 1 1 1 1 1 1 1 1 1 1 1
0 0 0 0 0 0 0 0 0 0 0 0 0 0 0.01 0.01 0.01 0.01 0.01 0.02 0.02 0.02 0.03 0.03 0.04 0.04 0.05 0.06 0.07 0.08 0.09 0.1 0.12 0.13 0.15 0.17 0.19 0.21 0.23 0.26 0.28 0.31 0.34 0.36 0.39 0.42 0.45 0.48 0.51 0.54 0.57 0.6 0.63 0.66 0.69 0.71 0.74 0.76 0.79 0.81 0.83 0.85 0.86 0.88 0.89 0.91 0.92 0.93 0.94 0.95 0.96 0.96 0.97 0.97 0.98 0.98 0.98 0.99 0.99 0.99 0.99 0.99 1 1 1 1 1 1 1 1 1 1 1 1 1 1 1 1 1 1 1
0 0 0 0 0 0 0 0 0 0 0 0 0 0 0.01 0.01 0.01 0.01 0.01 0.02 0.02 0.02 0.03 0.03 0.04 0.04 0.05 0.06 0.07 0.08 0.09 0.11 0.12 0.14 0.16 0.18 0.2 0.22 0.24 0.27 0.29 0.32 0.35 0.38 0.41 0.44 0.47 0.5 0.53 0.56 0.59 0.62 0.65 0.67 0.7 0.73 0.75 0.78 0.8 0.82 0.84 0.86 0.87 0.89 0.9 0.92 0.93 0.94 0.95 0.95 0.96 0.97 0.97 0.98 0.98 0.98 0.99 0.99 0.99 0.99 0.99 1 1 1 1 1 1 1 1 1 1 1 1 1 1 1 1 1 1 1 1
0 0 0 0 0 0 0 0 0 0 0 0 0 0 0.01 0.01 0.01 0.01 0.01 0.02 0.02 0.02 0.03 0.03 0.04 0.05 0.05 0.06 0.07 0.09 0.1 0.11 0.13 0.14 0.16 0.18 0.2 0.23 0.25 0.28 0.3 0.33 0.36 0.39 0.42 0.45 0.48 0.51 0.54 0.57 0.6 0.63 0.66 0.69 0.72 0.74 0.77 0.79 0.81 0.83 0.85 0.87 0.88 0.9 0.91 0.92 0.93 0.94 0.95 0.96 0.97 0.97 0.98 0.98 0.98 0.99 0.99 0.99 0.99 0.99 1 1 1 1 1 1 1 1 1 1 1 1 1 1 1 1 1 1 1 1 1
0 0 0 0 0 0 0 0 0 0 0 0 0 0 0.01 0.01 0.01 0.01 0.01 0.02 0.02 0.02 0.03 0.03 0.04 0.05 0.06 0.07 0.08 0.09 0.1 0.12 0.13 0.15 0.17 0.19 0.21 0.24 0.26 0.29 0.31 0.34 0.37 0.4 0.43 0.46 0.49 0.53 0.56 0.59 0.62 0.65 0.68 0.7 0.73 0.76 0.78 0.8 0.82 0.84 0.86 0.88 0.89 0.91 0.92 0.93 0.94 0.95 0.96 0.96 0.97 0.97 0.98 0.98 0.99 0.99 0.99 0.99 0.99 1 1 1 1 1 1 1 1 1 1 1 1 1 1 1 1 1 1 1 1 1 1
0 0 0 0 0 0 0 0 0 0 0 0 0 0 0.01 0.01 0.01 0.01 0.01 0.02 0.02 0.02 0.03 0.04 0.04 0.05 0.06 0.07 0.08 0.09 0.11 0.12 0.14 0.16 0.18 0.2 0.22 0.24 0.27 0.3 0.32 0.35 0.38 0.41 0.45 0.48 0.51 0.54 0.57 0.6 0.63 0.66 0.69 0.72 0.74 0.77 0.79 0.82 0.84 0.85 0.87 0.89 0.9 0.92 0.93 0.94 0.95 0.95 0.96 0.97 0.97 0.98 0.98 0.98 0.99 0.99 0.99 0.99 0.99 1 1 1 1 1 1 1 1 1 1 1 1 1 1 1 1 1 1 1 1 1 1
0 0 0 0 0 0 0 0 0 0 0 0 0 0 0.01 0.01 0.01 0.01 0.01 0.02 0.02 0.03 0.03 0.04 0.04 0.05 0.06 0.07 0.08 0.1 0.11 0.13 0.14 0.16 0.18 0.2 0.23 0.25 0.28 0.31 0.34 0.37 0.4 0.43 0.46 0.49 0.52 0.56 0.59 0.62 0.65 0.68 0.71 0.73 0.76 0.78 0.81 0.83 0.85 0.87 0.88 0.9 0.91 0.92 0.93 0.94 0.95 0.96 0.97 0.97 0.98 0.98 0.98 0.99 0.99 0.99 0.99 0.99 1 1 1 1 1 1 1 1 1 1 1 1 1 1 1 1 1 1 1 1 1 1 1
0 0 0 0 0 0 0 0 0 0 0 0 0 0 0.01 0.01 0.01 0.01 0.01 0.02 0.02 0.03 0.03 0.04 0.04 0.05 0.06 0.07 0.09 0.1 0.11 0.13 0.15 0.17 0.19 0.21 0.24 0.26 0.29 0.32 0.35 0.38 0.41 0.44 0.47 0.51 0.54 0.57 0.6 0.63 0.66 0.69 0.72 0.75 0.77 0.8 0.82 0.84 0.86 0.88 0.89 0.91 0.92 0.93 0.94 0.95 0.96 0.96 0.97 0.98 0.98 0.98 0.99 0.99 0.99 0.99 0.99 1 1 1 1 1 1 1 1 1 1 1 1 1 1 1 1 1 1 1 1 1 1 1 1
0 0 0 0 0 0 0 0 0 0 0 0 0 0 0.01 0.01 0.01 0.01 0.01 0.02 0.02 0.03 0.03 0.04 0.05 0.06 0.07 0.08 0.09 0.1 0.12 0.14 0.15 0.17 0.2 0.22 0.25 0.27 0.3 0.33 0.36 0.39 0.42 0.46 0.49 0.52 0.55 0.59 0.62 0.65 0.68 0.71 0.74 0.76 0.79 0.81 0.83 0.85 0.87 0.89 0.9 0.92 0.93 0.94 0.95 0.96 0.96 0.97 0.97 0.98 0.98 0.99 0.99 0.99 0.99 0.99 1 1 1 1 1 1 1 1 1 1 1 1 1 1 1 1 1 1 1 1 1 1 1 1 1
0 0 0 0 0 0 0 0 0 0 0 0 0 0 0.01 0.01 0.01 0.01 0.02 0.02 0.02 0.03 0.03 0.04 0.05 0.06 0.07 0.08 0.09 0.11 0.12 0.14 0.16 0.18 0.2 0.23 0.25 0.28 0.31 0.34 0.37 0.4 0.44 0.47 0.5 0.54 0.57 0.6 0.63 0.67 0.7 0.72 0.75 0.78 0.8 0.82 0.84 0.86 0.88 0.9 0.91 0.92 0.94 0.95 0.95 0.96 0.97 0.97 0.98 0.98 0.99 0.99 0.99 0.99 0.99 1 1 1 1 1 1 1 1 1 1 1 1 1 1 1 1 1 1 1 1 1 1 1 1 1 1
0 0 0 0 0 0 0 0 0 0 0 0 0 0 0.01 0.01 0.01 0.01 0.02 0.02 0.02 0.03 0.03 0.04 0.05 0.06 0.07 0.08 0.1 0.11 0.13 0.15 0.17 0.19 0.21 0.24 0.26 0.29 0.32 0.35 0.39 0.42 0.45 0.49 0.52 0.55 0.59 0.62 0.65 0.68 0.71 0.74 0.77 0.79 0.81 0.84 0.86 0.87 0.89 0.91 0.92 0.93 0.94 0.95 0.96 0.97 0.97 0.98 0.98 0.98 0.99 0.99 0.99 0.99 1 1 1 1 1 1 1 1 1 1 1 1 1 1 1 1 1 1 1 1 1 1 1 1 1 1 1
0 0 0 0 0 0 0 0 0 0 0 0 0 0.01 0.01 0.01 0.01 0.01 0.02 0.02 0.02 0.03 0.04 0.04 0.05 0.06 0.07 0.09 0.1 0.12 0.13 0.15 0.17 0.2 0.22 0.25 0.28 0.3 0.34 0.37 0.4 0.43 0.47 0.5 0.54 0.57 0.6 0.64 0.67 0.7 0.73 0.75 0.78 0.81 0.83 0.85 0.87 0.89 0.9 0.92 0.93 0.94 0.95 0.96 0.96 0.97 0.98 0.98 0.98 0.99 0.99 0.99 0.99 1 1 1 1 1 1 1 1 1 1 1 1 1 1 1 1 1 1 1 1 1 1 1 1 1 1 1 1
0 0 0 0 0 0 0 0 0 0 0 0 0 0.01 0.01 0.01 0.01 0.01 0.02 0.02 0.03 0.03 0.04 0.04 0.05 0.06 0.08 0.09 0.1 0.12 0.14 0.16 0.18 0.2 0.23 0.26 0.29 0.32 0.35 0.38 0.41 0.45 0.48 0.52 0.55 0.59 0.62 0.65 0.68 0.71 0.74 0.77 0.8 0.82 0.84 0.86 0.88 0.9 0.91 0.92 0.94 0.95 0.96 0.96 0.97 0.97 0.98 0.98 0.99 0.99 0.99 0.99 0.99 1 1 1 1 1 1 1 1 1 1 1 1 1 1 1 1 1 1 1 1 1 1 1 1 1 1 1 1
0 0 0 0 0 0 0 0 0 0 0 0 0 0.01 0.01 0.01 0.01 0.01 0.02 0.02 0.03 0.03 0.04 0.05 0.06 0.07 0.08 0.09 0.11 0.13 0.14 0.17 0.19 0.21 0.24 0.27 0.3 0.33 0.36 0.39 0.43 0.46 0.5 0.53 0.57 0.6 0.64 0.67 0.7 0.73 0.76 0.79 0.81 0.83 0.85 0.87 0.89 0.91 0.92 0.93 0.94 0.95 0.96 0.97 0.97 0.98 0.98 0.99 0.99 0.99 0.99 0.99 1 1 1 1 1 1 1 1 1 1 1 1 1 1 1 1 1 1 1 1 1 1 1 1 1 1 1 1 1
0 0 0 0 0 0 0 0 0 0 0 0 0 0.01 0.01 0.01 0.01 0.01 0.02 0.02 0.03 0.03 0.04 0.05 0.06 0.07 0.08 0.1 0.11 0.13 0.15 0.17 0.2 0.22 0.25 0.28 0.31 0.34 0.37 0.41 0.44 0.48 0.51 0.55 0.59 0.62 0.65 0.69 0.72 0.75 0.77 0.8 0.82 0.85 0.87 0.88 0.9 0.92 0.93 0.94 0.95 0.96 0.97 0.97 0.98 0.98 0.99 0.99 0.99 0.99 0.99 1 1 1 1 1 1 1 1 1 1 1 1 1 1 1 1 1 1 1 1 1 1 1 1 1 1 1 1 1 1
0 0 0 0 0 0 0 0 0 0 0 0 0 0.01 0.01 0.01 0.01 0.01 0.02 0.02 0.03 0.03 0.04 0.05 0.06 0.07 0.09 0.1 0.12 0.14 0.16 0.18 0.2 0.23 0.26 0.29 0.32 0.35 0.39 0.42 0.46 0.5 0.53 0.57 0.6 0.64 0.67 0.7 0.73 0.76 0.79 0.81 0.84 0.86 0.88 0.9 0.91 0.92 0.94 0.95 0.96 0.96 0.97 0.98 0.98 0.98 0.99 0.99 0.99 0.99 1 1 1 1 1 1 1 1 1 1 1 1 1 1 1 1 1 1 1 1 1 1 1 1 1 1 1 1 1 1 1
0 0 0 0 0 0 0 0 0 0 0 0 0 0.01 0.01 0.01 0.01 0.01 0.02 0.02 0.03 0.04 0.04 0.05 0.06 0.08 0.09 0.1 0.12 0.14 0.16 0.19 0.21 0.24 0.27 0.3 0.33 0.37 0.4 0.44 0.48 0.51 0.55 0.59 0.62 0.65 0.69 0.72 0.75 0.78 0.8 0.83 0.85 0.87 0.89 0.91 0.92 0.93 0.94 0.95 0.96 0.97 0.98 0.98 0.98 0.99 0.99 0.99 0.99 1 1 1 1 1 1 1 1 1 1 1 1 1 1 1 1 1 1 1 1 1 1 1 1 1 1 1 1 1 1 1 1
0 0 0 0 0 0 0 0 0 0 0 0 0 0.01 0.01 0.01 0.01 0.02 0.02 0.02 0.03 0.04 0.04 0.05 0.07 0.08 0.09 0.11 0.13 0.15 0.17 0.2 0.22 0.25 0.28 0.31 0.35 0.38 0.42 0.46 0.49 0.53 0.57 0.6 0.64 0.67 0.71 0.74 0.77 0.79 0.82 0.84 0.86 0.88 0.9 0.92 0.93 0.94 0.95 0.96 0.97 0.97 0.98 0.98 0.99 0.99 0.99 0.99 1 1 1 1 1 1 1 1 1 1 1 1 1 1 1 1 1 1 1 1 1 1 1 1 1 1 1 1 1 1 1 1 1
0 0 0 0 0 0 0 0 0 0 0 0 0 0.01 0.01 0.01 0.01 0.02 0.02 0.02 0.03 0.04 0.05 0.06 0.07 0.08 0.1 0.11 0.13 0.16 0.18 0.2 0.23 0.26 0.29 0.33 0.36 0.4 0.43 0.47 0.51 0.55 0.58 0.62 0.66 0.69 0.72 0.75 0.78 0.81 0.83 0.86 0.88 0.89 0.91 0.93 0.94 0.95 0.96 0.97 0.97 0.98 0.98 0.99 0.99 0.99 0.99 1 1 1 1 1 1 1 1 1 1 1 1 1 1 1 1 1 1 1 1 1 1 1 1 1 1 1 1 1 1 1 1 1 1
0 0 0 0 0 0 0 0 0 0 0 0 0 0.01 0.01 0.01 0.01 0.02 0.02 0.03 0.03 0.04 0.05 0.06 0.07 0.09 0.1 0.12 0.14 0.16 0.19 0.21 0.24 0.27 0.31 0.34 0.38 0.41 0.45 0.49 0.53 0.57 0.6 0.64 0.67 0.71 0.74 0.77 0.8 0.82 0.85 0.87 0.89 0.91 0.92 0.93 0.95 0.96 0.96 0.97 0.98 0.98 0.99 0.99 0.99 0.99 0.99 1 1 1 1 1 1 1 1 1 1 1 1 1 1 1 1 1 1 1 1 1 1 1 1 1 1 1 1 1 1 1 1 1 1
0 0 0 0 0 0 0 0 0 0 0 0 0 0.01 0.01 0.01 0.01 0.02 0.02 0.03 0.03 0.04 0.05 0.06 0.07 0.09 0.11 0.12 0.15 0.17 0.2 0.22 0.25 0.29 0.32 0.36 0.39 0.43 0.47 0.51 0.55 0.58 0.62 0.66 0.69 0.73 0.76 0.79 0.81 0.84 0.86 0.88 0.9 0.92 0.93 0.94 0.95 0.96 0.97 0.98 0.98 0.98 0.99 0.99 0.99 0.99 1 1 1 1 1 1 1 1 1 1 1 1 1 1 1 1 1 1 1 1 1 1 1 1 1 1 1 1 1 1 1 1 1 1 1
0 0 0 0 0 0 0 0 0 0 0 0 0 0.01 0.01 0.01 0.01 0.02 0.02 0.03 0.03 0.04 0.05 0.06 0.08 0.09 0.11 0.13 0.15 0.18 0.2 0.23 0.26 0.3 0.33 0.37 0.41 0.45 0.49 0.53 0.56 0.6 0.64 0.68 0.71 0.74 0.77 0.8 0.83 0.85 0.87 0.89 0.91 0.93 0.94 0.95 0.96 0.97 0.97 0.98 0.98 0.99 0.99 0.99 0.99 1 1 1 1 1 1 1 1 1 1 1 1 1 1 1 1 1 1 1 1 1 1 1 1 1 1 1 1 1 1 1 1 1 1 1 1
0 0 0 0 0 0 0 0 0 0 0 0 0 0.01 0.01 0.01 0.01 0.02 0.02 0.03 0.04 0.04 0.06 0.07 0.08 0.1 0.12 0.14 0.16 0.19 0.21 0.24 0.28 0.31 0.35 0.39 0.42 0.46 0.5 0.54 0.58 0.62 0.66 0.7 0.73 0.76 0.79 0.82 0.84 0.87 0.89 0.91 0.92 0.94 0.95 0.96 0.97 0.97 0.98 0.98 0.99 0.99 0.99 0.99 1 1 1 1 1 1 1 1 1 1 1 1 1 1 1 1 1 1 1 1 1 1 1 1 1 1 1 1 1 1 1 1 1 1 1 1 1
0 0 0 0 0 0 0 0 0 0 0 0 0 0.01 0.01 0.01 0.01 0.02 0.02 0.03 0.04 0.05 0.06 0.07 0.09 0.1 0.12 0.14 0.17 0.19 0.22 0.26 0.29 0.33 0.36 0.4 0.44 0.48 0.52 0.56 0.6 0.64 0.68 0.71 0.75 0.78 0.81 0.84 0.86 0.88 0.9 0.92 0.93 0.94 0.95 0.96 0.97 0.98 0.98 0.99 0.99 0.99 0.99 1 1 1 1 1 1 1 1 1 1 1 1 1 1 1 1 1 1 1 1 1 1 1 1 1 1 1 1 1 1 1 1 1 1 1 1 1 1
0 0 0 0 0 0 0 0 0 0 0 0 0 0.01 0.01 0.01 0.01 0.02 0.02 0.03 0.04 0.05 0.06 0.07 0.09 0.11 0.13 0.15 0.18 0.2 0.23 0.27 0.3 0.34 0.38 0.42 0.46 0.5 0.54 0.58 0.62 0.66 0.7 0.73 0.77 0.8 0.82 0.85 0.87 0.89 0.91 0.93 0.94 0.95 0.96 0.97 0.98 0.98 0.99 0.99 0.99 0.99 1 1 1 1 1 1 1 1 1 1 1 1 1 1 1 1 1 1 1 1 1 1 1 1 1 1 1 1 1 1 1 1 1 1 1 1 1 1 1
0 0 0 0 0 0 0 0 0 0 0 0 0 0.01 0.01 0.01 0.02 0.02 0.03 0.03 0.04 0.05 0.06 0.08 0.09 0.11 0.13 0.16 0.19 0.21 0.25 0.28 0.32 0.36 0.4 0.44 0.48 0.52 0.56 0.6 0.64 0.68 0.72 0.75 0.78 0.81 0.84 0.86 0.89 0.91 0.92 0.94 0.95 0.96 0.97 0.97 0.98 0.98 0.99 0.99 0.99 0.99 1 1 1 1 1 1 1 1 1 1 1 1 1 1 1 1 1 1 1 1 1 1 1 1 1 1 1 1 1 1 1 1 1 1 1 1 1 1 1
0 0 0 0 0 0 0 0 0 0 0 0 0.01 0.01 0.01 0.01 0.02 0.02 0.03 0.03 0.04 0.05 0.07 0.08 0.1 0.12 0.14 0.17 0.19 0.23 0.26 0.29 0.33 0.37 0.41 0.45 0.5 0.54 0.58 0.62 0.66 0.7 0.74 0.77 0.8 0.83 0.86 0.88 0.9 0.92 0.93 0.94 0.96 0.96 0.97 0.98 0.98 0.99 0.99 0.99 0.99 1 1 1 1 1 1 1 1 1 1 1 1 1 1 1 1 1 1 1 1 1 1 1 1 1 1 1 1 1 1 1 1 1 1 1 1 1 1 1 1
0 0 0 0 0 0 0 0 0 0 0 0 0.01 0.01 0.01 0.01 0.02 0.02 0.03 0.04 0.04 0.06 0.07 0.09 0.1 0.12 0.15 0.17 0.2 0.24 0.27 0.31 0.35 0.39 0.43 0.47 0.52 0.56 0.6 0.64 0.68 0.72 0.76 0.79 0.82 0.85 0.87 0.89 0.91 0.93 0.94 0.95 0.96 0.97 0.98 0.98 0.99 0.99 0.99 0.99 1 1 1 1 1 1 1 1 1 1 1 1 1 1 1 1 1 1 1 1 1 1 1 1 1 1 1 1 1 1 1 1 1 1 1 1 1 1 1 1 1
0 0 0 0 0 0 0 0 0 0 0 0 0.01 0.01 0.01 0.01 0.02 0.02 0.03 0.04 0.05 0.06 0.07 0.09 0.11 0.13 0.16 0.18 0.21 0.25 0.28 0.32 0.36 0.41 0.45 0.49 0.54 0.58 0.62 0.67 0.7 0.74 0.78 0.81 0.84 0.86 0.89 0.91 0.92 0.94 0.95 0.96 0.97 0.98 0.98 0.99 0.99 0.99 0.99 1 1 1 1 1 1 1 1 1 1 1 1 1 1 1 1 1 1 1 1 1 1 1 1 1 1 1 1 1 1 1 1 1 1 1 1 1 1 1 1 1 1
0 0 0 0 0 0 0 0 0 0 0 0 0.01 0.01 0.01 0.01 0.02 0.02 0.03 0.04 0.05 0.06 0.08 0.09 0.11 0.14 0.16 0.19 0.23 0.26 0.3 0.34 0.38 0.43 0.47 0.51 0.56 0.6 0.65 0.69 0.73 0.76 0.79 0.83 0.85 0.88 0.9 0.92 0.93 0.95 0.96 0.97 0.97 0.98 0.99 0.99 0.99 0.99 1 1 1 1 1 1 1 1 1 1 1 1 1 1 1 1 1 1 1 1 1 1 1 1 1 1 1 1 1 1 1 1 1 1 1 1 1 1 1 1 1 1 1
0 0 0 0 0 0 0 0 0 0 0 0 0.01 0.01 0.01 0.01 0.02 0.02 0.03 0.04 0.05 0.07 0.08 0.1 0.12 0.15 0.17 0.2 0.24 0.28 0.31 0.36 0.4 0.44 0.49 0.54 0.58 0.62 0.67 0.71 0.75 0.78 0.81 0.84 0.87 0.89 0.91 0.93 0.94 0.95 0.96 0.97 0.98 0.98 0.99 0.99 0.99 1 1 1 1 1 1 1 1 1 1 1 1 1 1 1 1 1 1 1 1 1 1 1 1 1 1 1 1 1 1 1 1 1 1 1 1 1 1 1 1 1 1 1 1
0 0 0 0 0 0 0 0 0 0 0 0 0.01 0.01 0.01 0.01 0.02 0.03 0.03 0.04 0.05 0.07 0.09 0.11 0.13 0.15 0.18 0.22 0.25 0.29 0.33 0.37 0.42 0.46 0.51 0.56 0.6 0.65 0.69 0.73 0.77 0.8 0.83 0.86 0.88 0.9 0.92 0.94 0.95 0.96 0.97 0.98 0.98 0.99 0.99 0.99 1 1 1 1 1 1 1 1 1 1 1 1 1 1 1 1 1 1 1 1 1 1 1 1 1 1 1 1 1 1 1 1 1 1 1 1 1 1 1 1 1 1 1 1 1
0 0 0 0 0 0 0 0 0 0 0 0 0.01 0.01 0.01 0.02 0.02 0.03 0.03 0.04 0.06 0.07 0.09 0.11 0.14 0.16 0.19 0.23 0.26 0.31 0.35 0.39 0.44 0.49 0.53 0.58 0.63 0.67 0.71 0.75 0.79 0.82 0.85 0.87 0.9 0.92 0.93 0.95 0.96 0.97 0.98 0.98 0.99 0.99 0.99 0.99 1 1 1 1 1 1 1 1 1 1 1 1 1 1 1 1 1 1 1 1 1 1 1 1 1 1 1 1 1 1 1 1 1 1 1 1 1 1 1 1 1 1 1 1 1
0 0 0 0 0 0 0 0 0 0 0 0 0.01 0.01 0.01 0.02 0.02 0.03 0.04 0.05 0.06 0.08 0.1 0.12 0.14 0.17 0.2 0.24 0.28 0.32 0.37 0.41 0.46 0.51 0.56 0.6 0.65 0.69 0.73 0.77 0.81 0.84 0.87 0.89 0.91 0.93 0.94 0.96 0.97 0.97 0.98 0.99 0.99 0.99 0.99 1 1 1 1 1 1 1 1 1 1 1 1 1 1 1 1 1 1 1 1 1 1 1 1 1 1 1 1 1 1 1 1 1 1 1 1 1 1 1 1 1 1 1 1 1 1
0 0 0 0 0 0 0 0 0 0 0 0 0.01 0.01 0.01 0.02 0.02 0.03 0.04 0.05 0.06 0.08 0.1 0.12 0.15 0.18 0.22 0.25 0.29 0.34 0.38 0.43 0.48 0.53 0.58 0.63 0.67 0.72 0.76 0.79 0.83 0.86 0.88 0.9 0.92 0.94 0.95 0.96 0.97 0.98 0.98 0.99 0.99 0.99 1 1 1 1 1 1 1 1 1 1 1 1 1 1 1 1 1 1 1 1 1 1 1 1 1 1 1 1 1 1 1 1 1 1 1 1 1 1 1 1 1 1 1 1 1 1 1
0 0 0 0 0 0 0 0 0 0 0 0 0.01 0.01 0.01 0.02 0.02 0.03 0.04 0.05 0.07 0.09 0.11 0.13 0.16 0.19 0.23 0.27 0.31 0.36 0.4 0.45 0.5 0.55 0.6 0.65 0.7 0.74 0.78 0.81 0.84 0.87 0.9 0.92 0.94 0.95 0.96 0.97 0.98 0.98 0.99 0.99 0.99 1 1 1 1 1 1 1 1 1 1 1 1 1 1 1 1 1 1 1 1 1 1 1 1 1 1 1 1 1 1 1 1 1 1 1 1 1 1 1 1 1 1 1 1 1 1 1 1
0 0 0 0 0 0 0 0 0 0 0 0 0.01 0.01 0.01 0.02 0.02 0.03 0.04 0.06 0.07 0.09 0.11 0.14 0.17 0.2 0.24 0.28 0.33 0.38 0.43 0.48 0.53 0.58 0.63 0.67 0.72 0.76 0.8 0.83 0.86 0.89 0.91 0.93 0.95 0.96 0.97 0.98 0.98 0.99 0.99 0.99 1 1 1 1 1 1 1 1 1 1 1 1 1 1 1 1 1 1 1 1 1 1 1 1 1 1 1 1 1 1 1 1 1 1 1 1 1 1 1 1 1 1 1 1 1 1 1 1 1
0 0 0 0 0 0 0 0 0 0 0 0 0.01 0.01 0.01 0.02 0.03 0.03 0.04 0.06 0.08 0.1 0.12 0.15 0.18 0.22 0.26 0.3 0.35 0.4 0.45 0.5 0.55 0.6 0.65 0.7 0.74 0.78 0.82 0.85 0.88 0.9 0.92 0.94 0.96 0.97 0.97 0.98 0.99 0.99 0.99 1 1 1 1 1 1 1 1 1 1 1 1 1 1 1 1 1 1 1 1 1 1 1 1 1 1 1 1 1 1 1 1 1 1 1 1 1 1 1 1 1 1 1 1 1 1 1 1 1 1
0 0 0 0 0 0 0 0 0 0 0 0 0.01 0.01 0.01 0.02 0.03 0.04 0.05 0.06 0.08 0.1 0.13 0.16 0.19 0.23 0.27 0.32 0.37 0.42 0.47 0.52 0.58 0.63 0.68 0.72 0.77 0.81 0.84 0.87 0.9 0.92 0.94 0.95 0.96 0.97 0.98 0.99 0.99 0.99 1 1 1 1 1 1 1 1 1 1 1 1 1 1 1 1 1 1 1 1 1 1 1 1 1 1 1 1 1 1 1 1 1 1 1 1 1 1 1 1 1 1 1 1 1 1 1 1 1 1 1
0 0 0 0 0 0 0 0 0 0 0 0 0.01 0.01 0.01 0.02 0.03 0.04 0.05 0.07 0.09 0.11 0.14 0.17 0.2 0.25 0.29 0.34 0.39 0.44 0.5 0.55 0.6 0.65 0.7 0.75 0.79 0.83 0.86 0.89 0.91 0.93 0.95 0.96 0.97 0.98 0.98 0.99 0.99 0.99 1 1 1 1 1 1 1 1 1 1 1 1 1 1 1 1 1 1 1 1 1 1 1 1 1 1 1 1 1 1 1 1 1 1 1 1 1 1 1 1 1 1 1 1 1 1 1 1 1 1 1
0 0 0 0 0 0 0 0 0 0 0 0 0.01 0.01 0.02 0.02 0.03 0.04 0.05 0.07 0.09 0.12 0.15 0.18 0.22 0.26 0.31 0.36 0.41 0.47 0.52 0.58 0.63 0.68 0.73 0.77 0.81 0.85 0.88 0.9 0.93 0.94 0.96 0.97 0.98 0.98 0.99 0.99 0.99 1 1 1 1 1 1 1 1 1 1 1 1 1 1 1 1 1 1 1 1 1 1 1 1 1 1 1 1 1 1 1 1 1 1 1 1 1 1 1 1 1 1 1 1 1 1 1 1 1 1 1 1
0 0 0 0 0 0 0 0 0 0 0 0.01 0.01 0.01 0.02 0.02 0.03 0.04 0.06 0.07 0.1 0.12 0.16 0.19 0.23 0.28 0.33 0.38 0.43 0.49 0.55 0.6 0.66 0.71 0.75 0.8 0.83 0.87 0.89 0.92 0.94 0.95 0.97 0.98 0.98 0.99 0.99 0.99 1 1 1 1 1 1 1 1 1 1 1 1 1 1 1 1 1 1 1 1 1 1 1 1 1 1 1 1 1 1 1 1 1 1 1 1 1 1 1 1 1 1 1 1 1 1 1 1 1 1 1 1 1
0 0 0 0 0 0 0 0 0 0 0 0.01 0.01 0.01 0.02 0.02 0.03 0.04 0.06 0.08 0.1 0.13 0.17 0.2 0.25 0.3 0.35 0.4 0.46 0.52 0.57 0.63 0.68 0.73 0.78 0.82 0.85 0.89 0.91 0.93 0.95 0.96 0.97 0.98 0.99 0.99 0.99 1 1 1 1 1 1 1 1 1 1 1 1 1 1 1 1 1 1 1 1 1 1 1 1 1 1 1 1 1 1 1 1 1 1 1 1 1 1 1 1 1 1 1 1 1 1 1 1 1 1 1 1 1 1
0 0 0 0 0 0 0 0 0 0 0 0.01 0.01 0.01 0.02 0.02 0.03 0.05 0.06 0.09 0.11 0.14 0.18 0.22 0.26 0.32 0.37 0.43 0.49 0.54 0.6 0.66 0.71 0.76 0.8 0.84 0.87 0.9 0.93 0.94 0.96 0.97 0.98 0.99 0.99 0.99 1 1 1 1 1 1 1 1 1 1 1 1 1 1 1 1 1 1 1 1 1 1 1 1 1 1 1 1 1 1 1 1 1 1 1 1 1 1 1 1 1 1 1 1 1 1 1 1 1 1 1 1 1 1 1
0 0 0 0 0 0 0 0 0 0 0 0.01 0.01 0.01 0.02 0.03 0.04 0.05 0.07 0.09 0.12 0.15 0.19 0.23 0.28 0.34 0.39 0.45 0.51 0.57 0.63 0.69 0.74 0.79 0.83 0.86 0.89 0.92 0.94 0.96 0.97 0.98 0.98 0.99 0.99 1 1 1 1 1 1 1 1 1 1 1 1 1 1 1 1 1 1 1 1 1 1 1 1 1 1 1 1 1 1 1 1 1 1 1 1 1 1 1 1 1 1 1 1 1 1 1 1 1 1 1 1 1 1 1 1
0 0 0 0 0 0 0 0 0 0 0 0.01 0.01 0.01 0.02 0.03 0.04 0.05 0.07 0.1 0.13 0.16 0.2 0.25 0.3 0.36 0.42 0.48 0.54 0.6 0.66 0.72 0.77 0.81 0.85 0.88 0.91 0.93 0.95 0.97 0.98 0.98 0.99 0.99 1 1 1 1 1 1 1 1 1 1 1 1 1 1 1 1 1 1 1 1 1 1 1 1 1 1 1 1 1 1 1 1 1 1 1 1 1 1 1 1 1 1 1 1 1 1 1 1 1 1 1 1 1 1 1 1 1
0 0 0 0 0 0 0 0 0 0 0 0.01 0.01 0.01 0.02 0.03 0.04 0.06 0.08 0.11 0.14 0.18 0.22 0.27 0.32 0.38 0.45 0.51 0.57 0.63 0.69 0.74 0.79 0.84 0.87 0.9 0.93 0.95 0.96 0.97 0.98 0.99 0.99 0.99 1 1 1 1 1 1 1 1 1 1 1 1 1 1 1 1 1 1 1 1 1 1 1 1 1 1 1 1 1 1 1 1 1 1 1 1 1 1 1 1 1 1 1 1 1 1 1 1 1 1 1 1 1 1 1 1 1
0 0 0 0 0 0 0 0 0 0 0 0.01 0.01 0.01 0.02 0.03 0.04 0.06 0.09 0.11 0.15 0.19 0.24 0.29 0.35 0.41 0.47 0.54 0.6 0.66 0.72 0.77 0.82 0.86 0.89 0.92 0.94 0.96 0.97 0.98 0.99 0.99 0.99 1 1 1 1 1 1 1 1 1 1 1 1 1 1 1 1 1 1 1 1 1 1 1 1 1 1 1 1 1 1 1 1 1 1 1 1 1 1 1 1 1 1 1 1 1 1 1 1 1 1 1 1 1 1 1 1 1 1
0 0 0 0 0 0 0 0 0 0 0 0.01 0.01 0.02 0.02 0.03 0.05 0.07 0.09 0.12 0.16 0.2 0.25 0.31 0.37 0.44 0.5 0.57 0.63 0.7 0.75 0.8 0.84 0.88 0.91 0.94 0.95 0.97 0.98 0.99 0.99 0.99 1 1 1 1 1 1 1 1 1 1 1 1 1 1 1 1 1 1 1 1 1 1 1 1 1 1 1 1 1 1 1 1 1 1 1 1 1 1 1 1 1 1 1 1 1 1 1 1 1 1 1 1 1 1 1 1 1 1 1
0 0 0 0 0 0 0 0 0 0 0 0.01 0.01 0.02 0.02 0.04 0.05 0.07 0.1 0.13 0.17 0.22 0.28 0.34 0.4 0.47 0.54 0.6 0.67 0.73 0.78 0.83 0.87 0.9 0.93 0.95 0.96 0.98 0.98 0.99 0.99 1 1 1 1 1 1 1 1 1 1 1 1 1 1 1 1 1 1 1 1 1 1 1 1 1 1 1 1 1 1 1 1 1 1 1 1 1 1 1 1 1 1 1 1 1 1 1 1 1 1 1 1 1 1 1 1 1 1 1 1
0 0 0 0 0 0 0 0 0 0 0 0.01 0.01 0.02 0.03 0.04 0.06 0.08 0.11 0.14 0.19 0.24 0.3 0.36 0.43 0.5 0.57 0.64 0.7 0.76 0.81 0.85 0.89 0.92 0.94 0.96 0.97 0.98 0.99 0.99 1 1 1 1 1 1 1 1 1 1 1 1 1 1 1 1 1 1 1 1 1 1 1 1 1 1 1 1 1 1 1 1 1 1 1 1 1 1 1 1 1 1 1 1 1 1 1 1 1 1 1 1 1 1 1 1 1 1 1 1 1
0 0 0 0 0 0 0 0 0 0 0 0.01 0.01 0.02 0.03 0.04 0.06 0.09 0.12 0.16 0.2 0.26 0.32 0.39 0.46 0.53 0.6 0.67 0.73 0.79 0.84 0.88 0.91 0.94 0.96 0.97 0.98 0.99 0.99 1 1 1 1 1 1 1 1 1 1 1 1 1 1 1 1 1 1 1 1 1 1 1 1 1 1 1 1 1 1 1 1 1 1 1 1 1 1 1 1 1 1 1 1 1 1 1 1 1 1 1 1 1 1 1 1 1 1 1 1 1 1
0 0 0 0 0 0 0 0 0 0 0 0.01 0.01 0.02 0.03 0.04 0.07 0.09 0.13 0.17 0.22 0.28 0.35 0.42 0.49 0.57 0.64 0.71 0.77 0.82 0.86 0.9 0.93 0.95 0.97 0.98 0.99 0.99 1 1 1 1 1 1 1 1 1 1 1 1 1 1 1 1 1 1 1 1 1 1 1 1 1 1 1 1 1 1 1 1 1 1 1 1 1 1 1 1 1 1 1 1 1 1 1 1 1 1 1 1 1 1 1 1 1 1 1 1 1 1 1
0 0 0 0 0 0 0 0 0 0 0 0.01 0.01 0.02 0.03 0.05 0.07 0.1 0.14 0.19 0.24 0.31 0.38 0.45 0.53 0.6 0.67 0.74 0.8 0.85 0.89 0.92 0.95 0.96 0.98 0.99 0.99 0.99 1 1 1 1 1 1 1 1 1 1 1 1 1 1 1 1 1 1 1 1 1 1 1 1 1 1 1 1 1 1 1 1 1 1 1 1 1 1 1 1 1 1 1 1 1 1 1 1 1 1 1 1 1 1 1 1 1 1 1 1 1 1 1
0 0 0 0 0 0 0 0 0 0 0 0.01 0.01 0.02 0.03 0.05 0.08 0.11 0.15 0.2 0.26 0.33 0.41 0.49 0.56 0.64 0.71 0.77 0.83 0.87 0.91 0.94 0.96 0.97 0.98 0.99 0.99 1 1 1 1 1 1 1 1 1 1 1 1 1 1 1 1 1 1 1 1 1 1 1 1 1 1 1 1 1 1 1 1 1 1 1 1 1 1 1 1 1 1 1 1 1 1 1 1 1 1 1 1 1 1 1 1 1 1 1 1 1 1 1 1
0 0 0 0 0 0 0 0 0 0 0 0.01 0.01 0.02 0.04 0.06 0.09 0.12 0.17 0.22 0.29 0.36 0.44 0.52 0.6 0.68 0.75 0.81 0.86 0.9 0.93 0.95 0.97 0.98 0.99 0.99 1 1 1 1 1 1 1 1 1 1 1 1 1 1 1 1 1 1 1 1 1 1 1 1 1 1 1 1 1 1 1 1 1 1 1 1 1 1 1 1 1 1 1 1 1 1 1 1 1 1 1 1 1 1 1 1 1 1 1 1 1 1 1 1 1
0 0 0 0 0 0 0 0 0 0 0 0.01 0.02 0.03 0.04 0.06 0.09 0.13 0.19 0.25 0.32 0.4 0.48 0.56 0.64 0.72 0.78 0.84 0.89 0.92 0.95 0.97 0.98 0.99 0.99 1 1 1 1 1 1 1 1 1 1 1 1 1 1 1 1 1 1 1 1 1 1 1 1 1 1 1 1 1 1 1 1 1 1 1 1 1 1 1 1 1 1 1 1 1 1 1 1 1 1 1 1 1 1 1 1 1 1 1 1 1 1 1 1 1 1
0 0 0 0 0 0 0 0 0 0 0.01 0.01 0.02 0.03 0.04 0.07 0.1 0.15 0.2 0.27 0.35 0.43 0.52 0.6 0.68 0.76 0.82 0.87 0.91 0.94 0.96 0.98 0.99 0.99 1 1 1 1 1 1 1 1 1 1 1 1 1 1 1 1 1 1 1 1 1 1 1 1 1 1 1 1 1 1 1 1 1 1 1 1 1 1 1 1 1 1 1 1 1 1 1 1 1 1 1 1 1 1 1 1 1 1 1 1 1 1 1 1 1 1 1
0 0 0 0 0 0 0 0 0 0 0.01 0.01 0.02 0.03 0.05 0.08 0.11 0.16 0.23 0.3 0.38 0.47 0.56 0.65 0.73 0.79 0.85 0.9 0.93 0.96 0.97 0.99 0.99 1 1 1 1 1 1 1 1 1 1 1 1 1 1 1 1 1 1 1 1 1 1 1 1 1 1 1 1 1 1 1 1 1 1 1 1 1 1 1 1 1 1 1 1 1 1 1 1 1 1 1 1 1 1 1 1 1 1 1 1 1 1 1 1 1 1 1 1
0 0 0 0 0 0 0 0 0 0 0.01 0.01 0.02 0.03 0.05 0.09 0.13 0.18 0.25 0.33 0.42 0.51 0.6 0.69 0.77 0.83 0.88 0.92 0.95 0.97 0.98 0.99 1 1 1 1 1 1 1 1 1 1 1 1 1 1 1 1 1 1 1 1 1 1 1 1 1 1 1 1 1 1 1 1 1 1 1 1 1 1 1 1 1 1 1 1 1 1 1 1 1 1 1 1 1 1 1 1 1 1 1 1 1 1 1 1 1 1 1 1 1
0 0 0 0 0 0 0 0 0 0 0.01 0.01 0.02 0.04 0.06 0.1 0.14 0.2 0.28 0.37 0.46 0.56 0.65 0.73 0.81 0.87 0.91 0.94 0.97 0.98 0.99 0.99 1 1 1 1 1 1 1 1 1 1 1 1 1 1 1 1 1 1 1 1 1 1 1 1 1 1 1 1 1 1 1 1 1 1 1 1 1 1 1 1 1 1 1 1 1 1 1 1 1 1 1 1 1 1 1 1 1 1 1 1 1 1 1 1 1 1 1 1 1
0 0 0 0 0 0 0 0 0 0 0.01 0.01 0.02 0.04 0.07 0.11 0.16 0.23 0.31 0.4 0.5 0.6 0.7 0.78 0.84 0.9 0.94 0.96 0.98 0.99 0.99 1 1 1 1 1 1 1 1 1 1 1 1 1 1 1 1 1 1 1 1 1 1 1 1 1 1 1 1 1 1 1 1 1 1 1 1 1 1 1 1 1 1 1 1 1 1 1 1 1 1 1 1 1 1 1 1 1 1 1 1 1 1 1 1 1 1 1 1 1 1
0 0 0 0 0 0 0 0 0 0 0.01 0.01 0.03 0.04 0.08 0.12 0.18 0.26 0.35 0.45 0.55 0.65 0.74 0.82 0.88 0.92 0.96 0.97 0.99 0.99 1 1 1 1 1 1 1 1 1 1 1 1 1 1 1 1 1 1 1 1 1 1 1 1 1 1 1 1 1 1 1 1 1 1 1 1 1 1 1 1 1 1 1 1 1 1 1 1 1 1 1 1 1 1 1 1 1 1 1 1 1 1 1 1 1 1 1 1 1 1 1
0 0 0 0 0 0 0 0 0 0 0.01 0.01 0.03 0.05 0.09 0.14 0.2 0.29 0.39 0.5 0.6 0.7 0.79 0.86 0.91 0.95 0.97 0.98 0.99 1 1 1 1 1 1 1 1 1 1 1 1 1 1 1 1 1 1 1 1 1 1 1 1 1 1 1 1 1 1 1 1 1 1 1 1 1 1 1 1 1 1 1 1 1 1 1 1 1 1 1 1 1 1 1 1 1 1 1 1 1 1 1 1 1 1 1 1 1 1 1 1
0 0 0 0 0 0 0 0 0 0 0.01 0.02 0.03 0.06 0.1 0.16 0.23 0.33 0.43 0.55 0.66 0.75 0.83 0.89 0.94 0.97 0.98 0.99 1 1 1 1 1 1 1 1 1 1 1 1 1 1 1 1 1 1 1 1 1 1 1 1 1 1 1 1 1 1 1 1 1 1 1 1 1 1 1 1 1 1 1 1 1 1 1 1 1 1 1 1 1 1 1 1 1 1 1 1 1 1 1 1 1 1 1 1 1 1 1 1 1
0 0 0 0 0 0 0 0 0 0 0.01 0.02 0.03 0.06 0.11 0.18 0.26 0.37 0.49 0.6 0.71 0.8 0.87 0.93 0.96 0.98 0.99 1 1 1 1 1 1 1 1 1 1 1 1 1 1 1 1 1 1 1 1 1 1 1 1 1 1 1 1 1 1 1 1 1 1 1 1 1 1 1 1 1 1 1 1 1 1 1 1 1 1 1 1 1 1 1 1 1 1 1 1 1 1 1 1 1 1 1 1 1 1 1 1 1 1
0 0 0 0 0 0 0 0 0 0 0.01 0.02 0.04 0.07 0.13 0.2 0.3 0.42 0.54 0.66 0.77 0.85 0.91 0.95 0.98 0.99 1 1 1 1 1 1 1 1 1 1 1 1 1 1 1 1 1 1 1 1 1 1 1 1 1 1 1 1 1 1 1 1 1 1 1 1 1 1 1 1 1 1 1 1 1 1 1 1 1 1 1 1 1 1 1 1 1 1 1 1 1 1 1 1 1 1 1 1 1 1 1 1 1 1 1
0 0 0 0 0 0 0 0 0 0 0.01 0.02 0.04 0.09 0.15 0.24 0.35 0.47 0.6 0.72 0.82 0.89 0.94 0.97 0.99 0.99 1 1 1 1 1 1 1 1 1 1 1 1 1 1 1 1 1 1 1 1 1 1 1 1 1 1 1 1 1 1 1 1 1 1 1 1 1 1 1 1 1 1 1 1 1 1 1 1 1 1 1 1 1 1 1 1 1 1 1 1 1 1 1 1 1 1 1 1 1 1 1 1 1 1 1
0 0 0 0 0 0 0 0 0 0 0.01 0.02 0.05 0.1 0.17 0.28 0.4 0.54 0.67 0.78 0.87 0.93 0.96 0.98 0.99 1 1 1 1 1 1 1 1 1 1 1 1 1 1 1 1 1 1 1 1 1 1 1 1 1 1 1 1 1 1 1 1 1 1 1 1 1 1 1 1 1 1 1 1 1 1 1 1 1 1 1 1 1 1 1 1 1 1 1 1 1 1 1 1 1 1 1 1 1 1 1 1 1 1 1 1
0 0 0 0 0 0 0 0 0 0 0.01 0.03 0.06 0.12 0.2 0.32 0.46 0.6 0.73 0.84 0.91 0.96 0.98 0.99 1 1 1 1 1 1 1 1 1 1 1 1 1 1 1 1 1 1 1 1 1 1 1 1 1 1 1 1 1 1 1 1 1 1 1 1 1 1 1 1 1 1 1 1 1 1 1 1 1 1 1 1 1 1 1 1 1 1 1 1 1 1 1 1 1 1 1 1 1 1 1 1 1 1 1 1 1
0 0 0 0 0 0 0 0 0 0 0.01 0.03 0.07 0.14 0.24 0.38 0.53 0.67 0.8 0.89 0.95 0.98 0.99 1 1 1 1 1 1 1 1 1 1 1 1 1 1 1 1 1 1 1 1 1 1 1 1 1 1 1 1 1 1 1 1 1 1 1 1 1 1 1 1 1 1 1 1 1 1 1 1 1 1 1 1 1 1 1 1 1 1 1 1 1 1 1 1 1 1 1 1 1 1 1 1 1 1 1 1 1 1
0 0 0 0 0 0 0 0 0 0 0.01 0.04 0.09 0.17 0.29 0.44 0.6 0.75 0.86 0.93 0.97 0.99 1 1 1 1 1 1 1 1 1 1 1 1 1 1 1 1 1 1 1 1 1 1 1 1 1 1 1 1 1 1 1 1 1 1 1 1 1 1 1 1 1 1 1 1 1 1 1 1 1 1 1 1 1 1 1 1 1 1 1 1 1 1 1 1 1 1 1 1 1 1 1 1 1 1 1 1 1 1 1
0 0 0 0 0 0 0 0 0 0.01 0.02 0.04 0.1 0.2 0.35 0.52 0.68 0.82 0.91 0.96 0.99 1 1 1 1 1 1 1 1 1 1 1 1 1 1 1 1 1 1 1 1 1 1 1 1 1 1 1 1 1 1 1 1 1 1 1 1 1 1 1 1 1 1 1 1 1 1 1 1 1 1 1 1 1 1 1 1 1 1 1 1 1 1 1 1 1 1 1 1 1 1 1 1 1 1 1 1 1 1 1 1
0 0 0 0 0 0 0 0 0 0.01 0.02 0.05 0.13 0.25 0.42 0.6 0.77 0.88 0.95 0.98 1 1 1 1 1 1 1 1 1 1 1 1 1 1 1 1 1 1 1 1 1 1 1 1 1 1 1 1 1 1 1 1 1 1 1 1 1 1 1 1 1 1 1 1 1 1 1 1 1 1 1 1 1 1 1 1 1 1 1 1 1 1 1 1 1 1 1 1 1 1 1 1 1 1 1 1 1 1 1 1 1
0 0 0 0 0 0 0 0 0 0.01 0.02 0.07 0.16 0.31 0.5 0.7 0.84 0.94 0.98 0.99 1 1 1 1 1 1 1 1 1 1 1 1 1 1 1 1 1 1 1 1 1 1 1 1 1 1 1 1 1 1 1 1 1 1 1 1 1 1 1 1 1 1 1 1 1 1 1 1 1 1 1 1 1 1 1 1 1 1 1 1 1 1 1 1 1 1 1 1 1 1 1 1 1 1 1 1 1 1 1 1 1
0 0 0 0 0 0 0 0 0 0.01 0.03 0.09 0.2 0.39 0.6 0.79 0.91 0.97 0.99 1 1 1 1 1 1 1 1 1 1 1 1 1 1 1 1 1 1 1 1 1 1 1 1 1 1 1 1 1 1 1 1 1 1 1 1 1 1 1 1 1 1 1 1 1 1 1 1 1 1 1 1 1 1 1 1 1 1 1 1 1 1 1 1 1 1 1 1 1 1 1 1 1 1 1 1 1 1 1 1 1 1
0 0 0 0 0 0 0 0 0 0.01 0.03 0.11 0.26 0.49 0.71 0.87 0.96 0.99 1 1 1 1 1 1 1 1 1 1 1 1 1 1 1 1 1 1 1 1 1 1 1 1 1 1 1 1 1 1 1 1 1 1 1 1 1 1 1 1 1 1 1 1 1 1 1 1 1 1 1 1 1 1 1 1 1 1 1 1 1 1 1 1 1 1 1 1 1 1 1 1 1 1 1 1 1 1 1 1 1 1 1
0 0 0 0 0 0 0 0 0 0.01 0.04 0.15 0.35 0.6 0.82 0.94 0.99 1 1 1 1 1 1 1 1 1 1 1 1 1 1 1 1 1 1 1 1 1 1 1 1 1 1 1 1 1 1 1 1 1 1 1 1 1 1 1 1 1 1 1 1 1 1 1 1 1 1 1 1 1 1 1 1 1 1 1 1 1 1 1 1 1 1 1 1 1 1 1 1 1 1 1 1 1 1 1 1 1 1 1 1
0 0 0 0 0 0 0 0 0 0.01 0.06 0.2 0.46 0.73 0.91 0.98 1 1 1 1 1 1 1 1 1 1 1 1 1 1 1 1 1 1 1 1 1 1 1 1 1 1 1 1 1 1 1 1 1 1 1 1 1 1 1 1 1 1 1 1 1 1 1 1 1 1 1 1 1 1 1 1 1 1 1 1 1 1 1 1 1 1 1 1 1 1 1 1 1 1 1 1 1 1 1 1 1 1 1 1 1
0 0 0 0 0 0 0 0 0 0.01 0.09 0.29 0.6 0.86 0.97 1 1 1 1 1 1 1 1 1 1 1 1 1 1 1 1 1 1 1 1 1 1 1 1 1 1 1 1 1 1 1 1 1 1 1 1 1 1 1 1 1 1 1 1 1 1 1 1 1 1 1 1 1 1 1 1 1 1 1 1 1 1 1 1 1 1 1 1 1 1 1 1 1 1 1 1 1 1 1 1 1 1 1 1 1 1
0 0 0 0 0 0 0 0 0 0.02 0.13 0.42 0.77 0.95 1 1 1 1 1 1 1 1 1 1 1 1 1 1 1 1 1 1 1 1 1 1 1 1 1 1 1 1 1 1 1 1 1 1 1 1 1 1 1 1 1 1 1 1 1 1 1 1 1 1 1 1 1 1 1 1 1 1 1 1 1 1 1 1 1 1 1 1 1 1 1 1 1 1 1 1 1 1 1 1 1 1 1 1 1 1 1
0 0 0 0 0 0 0 0 0 0.03 0.2 0.6 0.91 0.99 1 1 1 1 1 1 1 1 1 1 1 1 1 1 1 1 1 1 1 1 1 1 1 1 1 1 1 1 1 1 1 1 1 1 1 1 1 1 1 1 1 1 1 1 1 1 1 1 1 1 1 1 1 1 1 1 1 1 1 1 1 1 1 1 1 1 1 1 1 1 1 1 1 1 1 1 1 1 1 1 1 1 1 1 1 1 1
0 0 0 0 0 0 0 0 0 0.04 0.35 0.82 0.99 1 1 1 1 1 1 1 1 1 1 1 1 1 1 1 1 1 1 1 1 1 1 1 1 1 1 1 1 1 1 1 1 1 1 1 1 1 1 1 1 1 1 1 1 1 1 1 1 1 1 1 1 1 1 1 1 1 1 1 1 1 1 1 1 1 1 1 1 1 1 1 1 1 1 1 1 1 1 1 1 1 1 1 1 1 1 1 1
0 0 0 0 0 0 0 0 0 0.09 0.6 0.97 1 1 1 1 1 1 1 1 1 1 1 1 1 1 1 1 1 1 1 1 1 1 1 1 1 1 1 1 1 1 1 1 1 1 1 1 1 1 1 1 1 1 1 1 1 1 1 1 1 1 1 1 1 1 1 1 1 1 1 1 1 1 1 1 1 1 1 1 1 1 1 1 1 1 1 1 1 1 1 1 1 1 1 1 1 1 1 1 1
0 0 0 0 0 0 0 0 0 0.2 0.91 1 1 1 1 1 1 1 1 1 1 1 1 1 1 1 1 1 1 1 1 1 1 1 1 1 1 1 1 1 1 1 1 1 1 1 1 1 1 1 1 1 1 1 1 1 1 1 1 1 1 1 1 1 1 1 1 1 1 1 1 1 1 1 1 1 1 1 1 1 1 1 1 1 1 1 1 1 1 1 1 1 1 1 1 1 1 1 1 1 1
0 0 0 0 0 0 0 0 0 0.6 1 1 1 1 1 1 1 1 1 1 1 1 1 1 1 1 1 1 1 1 1 1 1 1 1 1 1 1 1 1 1 1 1 1 1 1 1 1 1 1 1 1 1 1 1 1 1 1 1 1 1 1 1 1 1 1 1 1 1 1 1 1 1 1 1 1 1 1 1 1 1 1 1 1 1 1 1 1 1 1 1 1 1 1 1 1 1 1 1 1 1
0 0 0 0 0 0 0 0 0 1 1 1 1 1 1 1 1 1 1 1 1 1 1 1 1 1 1 1 1 1 1 1 1 1 1 1 1 1 1 1 1 1 1 1 1 1 1 1 1 1 1 1 1 1 1 1 1 1 1 1 1 1 1 1 1 1 1 1 1 1 1 1 1 1 1 1 1 1 1 1 1 1 1 1 1 1 1 1 1 1 1 1 1 1 1 1 1 1 1 1 1
0 0 0 0 0 0 0 0 1 1 1 1 1 1 1 1 1 1 1 1 1 1 1 1 1 1 1 1 1 1 1 1 1 1 1 1 1 1 1 1 1 1 1 1 1 1 1 1 1 1 1 1 1 1 1 1 1 1 1 1 1 1 1 1 1 1 1 1 1 1 1 1 1 1 1 1 1 1 1 1 1 1 1 1 1 1 1 1 1 1 1 1 1 1 1 1 1 1 1 1 1
0 0 0 0 0 0 0 0 0 0 0 0 0 0 0 0 0.01 0.01 0.01 0.01 0.01 0.01 0.02 0.02 0.02 0.03 0.03 0.03 0.04 0.05 0.05 0.06 0.07 0.08 0.09 0.1 0.11 0.12 0.14 0.15 0.17 0.19 0.2 0.22 0.24 0.27 0.29 0.31 0.33 0.36 0.38 0.41 0.43 0.46 0.49 0.51 0.54 0.57 0.59 0.62 0.64 0.67 0.69 0.71 0.73 0.76 0.78 0.8 0.81 0.83 0.85 0.86 0.88 0.89 0.9 0.91 0.92 0.93 0.94 0.95 0.95 0.96 0.97 0.97 0.97 0.98 0.98 0.98 0.99 0.99 0.99 0.99 0.99 0.99 1 1 1 1 1 1 1
0 0 0 0 0 0 0 0 0 0 0 0 0 0 0 0 0.01 0.01 0.01 0.01 0.01 0.01 0.02 0.02 0.02 0.03 0.03 0.04 0.04 0.05 0.05 0.06 0.07 0.08 0.09 0.1 0.11 0.13 0.14 0.16 0.17 0.19 0.21 0.23 0.25 0.27 0.3 0.32 0.34 0.37 0.39 0.42 0.45 0.47 0.5 0.53 0.55 0.58 0.6 0.63 0.65 0.68 0.7 0.72 0.75 0.77 0.79 0.81 0.82 0.84 0.86 0.87 0.88 0.9 0.91 0.92 0.93 0.94 0.94 0.95 0.96 0.96 0.97 0.97 0.98 0.98 0.98 0.99 0.99 0.99 0.99 0.99 0.99 1 1 1 1 1 1 1 1
0 0 0 0 0 0 0 0 0 0 0 0 0 0 0 0 0.01 0.01 0.01 0.01 0.01 0.01 0.02 0.02 0.02 0.03 0.03 0.04 0.04 0.05 0.06 0.06 0.07 0.08 0.09 0.11 0.12 0.13 0.15 0.16 0.18 0.2 0.22 0.24 0.26 0.28 0.3 0.33 0.35 0.38 0.4 0.43 0.46 0.48 0.51 0.54 0.56 0.59 0.62 0.64 0.67 0.69 0.71 0.74 0.76 0.78 0.8 0.82 0.83 0.85 0.87 0.88 0.89 0.9 0.92 0.93 0.93 0.94 0.95 0.96 0.96 0.97 0.97 0.98 0.98 0.98 0.99 0.99 0.99 0.99 0.99 0.99 1 1 1 1 1 1 1 1 1
0 0 0 0 0 0 0 0 0 0 0 0 0 0 0 0 0.01 0.01 0.01 0.01 0.01 0.01 0.02 0.02 0.02 0.03 0.03 0.04 0.04 0.05 0.06 0.07 0.08 0.09 0.1 0.11 0.12 0.14 0.15 0.17 0.19 0.2 0.22 0.25 0.27 0.29 0.31 0.34 0.36 0.39 0.42 0.44 0.47 0.5 0.52 0.55 0.58 0.6 0.63 0.65 0.68 0.7 0.73 0.75 0.77 0.79 0.81 0.83 0.84 0.86 0.87 0.89 0.9 0.91 0.92 0.93 0.94 0.95 0.95 0.96 0.97 0.97 0.98 0.98 0.98 0.98 0.99 0.99 0.99 0.99 0.99 0.99 1 1 1 1 1 1 1 1 1
0 0 0 0 0 0 0 0 0 0 0 0 0 0 0 0 0.01 0.01 0.01 0.01 0.01 0.01 0.02 0.02 0.02 0.03 0.03 0.04 0.05 0.05 0.06 0.07 0.08 0.09 0.1 0.11 0.13 0.14 0.16 0.17 0.19 0.21 0.23 0.25 0.28 0.3 0.32 0.35 0.37 0.4 0.43 0.45 0.48 0.51 0.54 0.56 0.59 0.62 0.64 0.67 0.69 0.72 0.74 0.76 0.78 0.8 0.82 0.84 0.85 0.87 0.88 0.9 0.91 0.92 0.93 0.94 0.95 0.95 0.96 0.96 0.97 0.97 0.98 0.98 0.98 0.99 0.99 0.99 0.99 0.99 0.99 1 1 1 1 1 1 1 1 1 1
0 0 0 0 0 0 0 0 0 0 0 0 0 0 0 0 0.01 0.01 0.01 0.01 0.01 0.02 0.02 0.02 0.03 0.03 0.03 0.04 0.05 0.05 0.06 0.07 0.08 0.09 0.1 0.12 0.13 0.15 0.16 0.18 0.2 0.22 0.24 0.26 0.28 0.31 0.33 0.36 0.38 0.41 0.44 0.47 0.49 0.52 0.55 0.58 0.6 0.63 0.66 0.68 0.71 0.73 0.75 0.77 0.79 0.81 0.83 0.85 0.86 0.88 0.89 0.9 0.92 0.93 0.93 0.94 0.95 0.96 0.96 0.97 0.97 0.98 0.98 0.98 0.99 0.99 0.99 0.99 0.99 0.99 1 1 1 1 1 1 1 1 1 1 1
0 0 0 0 0 0 0 0 0 0 0 0 0 0 0 0 0.01 0.01 0.01 0.01 0.01 0.02 0.02 0.02 0.03 0.03 0.04 0.04 0.05 0.06 0.06 0.07 0.08 0.09 0.11 0.12 0.13 0.15 0.17 0.19 0.2 0.22 0.25 0.27 0.29 0.32 0.34 0.37 0.4 0.42 0.45 0.48 0.51 0.53 0.56 0.59 0.62 0.64 0.67 0.69 0.72 0.74 0.76 0.78 0.8 0.82 0.84 0.86 0.87 0.89 0.9 0.91 0.92 0.93 0.94 0.95 0.96 0.96 0.97 0.97 0.98 0.98 0.98 0.99 0.99 0.99 0.99 0.99 0.99 1 1 1 1 1 1 1 1 1 1 1 1
0 0 0 0 0 0 0 0 0 0 0 0 0 0 0 0.01 0.01 0.01 0.01 0.01 0.01 0.02 0.02 0.02 0.03 0.03 0.04 0.04 0.05 0.06 0.07 0.07 0.09 0.1 0.11 0.12 0.14 0.16 0.17 0.19 0.21 0.23 0.25 0.28 0.3 0.33 0.35 0.38 0.41 0.43 0.46 0.49 0.52 0.55 0.58 0.6 0.63 0.66 0.68 0.71 0.73 0.75 0.78 0.8 0.82 0.83 0.85 0.87 0.88 0.9 0.91 0.92 0.93 0.94 0.95 0.95 0.96 0.97 0.97 0.98 0.98 0.98 0.99 0.99 0.99 0.99 0.99 0.99 1 1 1 1 1 1 1 1 1 1 1 1 1
0 0 0 0 0 0 0 0 0 0 0 0 0 0 0 0.01 0.01 0.01 0.01 0.01 0.01 0.02 0.02 0.02 0.03 0.03 0.04 0.04 0.05 0.06 0.07 0.08 0.09 0.1 0.11 0.13 0.14 0.16 0.18 0.2 0.22 0.24 0.26 0.29 0.31 0.34 0.36 0.39 0.42 0.45 0.48 0.5 0.53 0.56 0.59 0.62 0.64 0.67 0.7 0.72 0.74 0.77 0.79 0.81 0.83 0.84 0.86 0.88 0.89 0.9 0.91 0.93 0.94 0.94 0.95 0.96 0.96 0.97 0.97 0.98 0.98 0.98 0.99 0.99 0.99 0.99 0.99 1 1 1 1 1 1 1 1 1 1 1 1 1 1
0 0 0 0 0 0 0 0 0 0 0 0 0 0 0 0.01 0.01 0.01 0.01 0.01 0.01 0.02 0.02 0.02 0.03 0.03 0.04 0.04 0.05 0.06 0.07 0.08 0.09 0.1 0.12 0.13 0.15 0.17 0.18 0.2 0.23 0.25 0.27 0.3 0.32 0.35 0.37 0.4 0.43 0.46 0.49 0.52 0.55 0.57 0.6 0.63 0.66 0.68 0.71 0.73 0.76 0.78 0.8 0.82 0.84 0.85 0.87 0.89 0.9 0.91 0.92 0.93 0.94 0.95 0.96 0.96 0.97 0.97 0.98 0.98 0.98 0.99 0.99 0.99 0.99 0.99 1 1 1 1 1 1 1 1 1 1 1 1 1 1 1
0 0 0 0 0 0 0 0 0 0 0 0 0 0 0 0.01 0.01 0.01 0.01 0.01 0.01 0.02 0.02 0.02 0.03 0.03 0.04 0.05 0.05 0.06 0.07 0.08 0.09 0.11 0.12 0.14 0.15 0.17 0.19 0.21 0.23 0.26 0.28 0.31 0.33 0.36 0.39 0.41 0.44 0.47 0.5 0.53 0.56 0.59 0.62 0.64 0.67 0.7 0.72 0.75 0.77 0.79 0.81 0.83 0.85 0.86 0.88 0.89 0.91 0.92 0.93 0.94 0.95 0.95 0.96 0.97 0.97 0.98 0.98 0.98 0.99 0.99 0.99 0.99 0.99 0.99 1 1 1 1 1 1 1 1 1 1 1 1 1 1 1
0 0 0 0 0 0 0 0 0 0 0 0 0 0 0 0.01 0.01 0.01 0.01 0.01 0.01 0.02 0.02 0.02 0.03 0.03 0.04 0.05 0.06 0.06 0.07 0.09 0.1 0.11 0.13 0.14 0.16 0.18 0.2 0.22 0.24 0.26 0.29 0.32 0.34 0.37 0.4 0.43 0.46 0.49 0.51 0.54 0.57 0.6 0.63 0.66 0.69 0.71 0.74 0.76 0.78 0.8 0.82 0.84 0.86 0.87 0.89 0.9 0.91 0.93 0.94 0.94 0.95 0.96 0.97 0.97 0.98 0.98 0.98 0.99 0.99 0.99 0.99 0.99 0.99 1 1 1 1 1 1 1 1 1 1 1 1 1 1 1 1
0 0 0 0 0 0 0 0 0 0 0 0 0 0 0 0.01 0.01 0.01 0.01 0.01 0.01 0.02 0.02 0.03 0.03 0.04 0.04 0.05 0.06 0.07 0.08 0.09 0.1 0.11 0.13 0.15 0.16 0.18 0.2 0.23 0.25 0.27 0.3 0.33 0.35 0.38 0.41 0.44 0.47 0.5 0.53 0.56 0.59 0.62 0.64 0.67 0.7 0.72 0.75 0.77 0.79 0.81 0.83 0.85 0.87 0.88 0.9 0.91 0.92 0.93 0.94 0.95 0.96 0.96 0.97 0.97 0.98 0.98 0.98 0.99 0.99 0.99 0.99 0.99 1 1 1 1 1 1 1 1 1 1 1 1 1 1 1 1 1
0 0 0 0 0 0 0 0 0 0 0 0 0 0 0 0.01 0.01 0.01 0.01 0.01 0.02 0.02 0.02 0.03 0.03 0.04 0.04 0.05 0.06 0.07 0.08 0.09 0.1 0.12 0.13 0.15 0.17 0.19 0.21 0.23 0.26 0.28 0.31 0.34 0.36 0.39 0.42 0.45 0.48 0.51 0.54 0.57 0.6 0.63 0.66 0.69 0.71 0.74 0.76 0.79 0.81 0.83 0.85 0.86 0.88 0.89 0.91 0.92 0.93 0.94 0.95 0.96 0.96 0.97 0.97 0.98 0.98 0.98 0.99 0.99 0.99 0.99 0.99 1 1 1 1 1 1 1 1 1 1 1 1 1 1 1 1 1 1
0 0 0 0 0 0 0 0 0 0 0 0 0 0 0 0.01 0.01 0.01 0.01 0.01 0.02 0.02 0.02 0.03 0.03 0.04 0.04 0.05 0.06 0.07 0.08 0.09 0.11 0.12 0.14 0.16 0.18 0.2 0.22 0.24 0.27 0.29 0.32 0.35 0.38 0.41 0.44 0.47 0.5 0.53 0.56 0.59 0.62 0.65 0.67 0.7 0.73 0.75 0.78 0.8 0.82 0.84 0.86 0.87 0.89 0.9 0.91 0.93 0.94 0.95 0.95 0.96 0.97 0.97 0.98 0.98 0.98 0.99 0.99 0.99 0.99 0.99 1 1 1 1 1 1 1 1 1 1 1 1 1 1 1 1 1 1 1
0 0 0 0 0 0 0 0 0 0 0 0 0 0 0 0.01 0.01 0.01 0.01 0.01 0.02 0.02 0.02 0.03 0.03 0.04 0.05 0.05 0.06 0.07 0.09 0.1 0.11 0.13 0.14 0.16 0.18 0.2 0.23 0.25 0.28 0.3 0.33 0.36 0.39 0.42 0.45 0.48 0.51 0.54 0.57 0.6 0.63 0.66 0.69 0.72 0.74 0.77 0.79 0.81 0.83 0.85 0.87 0.88 0.9 0.91 0.92 0.93 0.94 0.95 0.96 0.96 0.97 0.98 0.98 0.98 0.99 0.99 0.99 0.99 0.99 1 1 1 1 1 1 1 1 1 1 1 1 1 1 1 1 1 1 1 1
0 0 0 0 0 0 0 0 0 0 0 0 0 0 0 0.01 0.01 0.01 0.01 0.01 0.02 0.02 0.02 0.03 0.03 0.04 0.05 0.06 0.07 0.08 0.09 0.1 0.12 0.13 0.15 0.17 0.19 0.21 0.23 0.26 0.29 0.31 0.34 0.37 0.4 0.43 0.46 0.49 0.52 0.56 0.59 0.62 0.65 0.67 0.7 0.73 0.75 0.78 0.8 0.82 0.84 0.86 0.88 0.89 0.91 0.92 0.93 0.94 0.95 0.96 0.96 0.97 0.97 0.98 0.98 0.99 0.99 0.99 0.99 0.99 0.99 1 1 1 1 1 1 1 1 1 1 1 1 1 1 1 1 1 1 1 1
0 0 0 0 0 0 0 0 0 0 0 0 0 0 0 0.01 0.01 0.01 0.01 0.01 0.02 0.02 0.02 0.03 0.04 0.04 0.05 0.06 0.07 0.08 0.09 0.11 0.12 0.14 0.16 0.17 0.2 0.22 0.24 0.27 0.3 0.32 0.35 0.38 0.41 0.44 0.48 0.51 0.54 0.57 0.6 0.63 0.66 0.69 0.72 0.74 0.77 0.79 0.81 0.83 0.85 0.87 0.89 0.9 0.91 0.93 0.94 0.95 0.95 0.96 0.97 0.97 0.98 0.98 0.98 0.99 0.99 0.99 0.99 0.99 1 1 1 1 1 1 1 1 1 1 1 1 1 1 1 1 1 1 1 1 1
0 0 0 0 0 0 0 0 0 0 0 0 0 0 0 0.01 0.01 0.01 0.01 0.01 0.02 0.02 0.03 0.03 0.04 0.04 0.05 0.06 0.07 0.08 0.09 0.11 0.12 0.14 0.16 0.18 0.2 0.23 0.25 0.28 0.31 0.33 0.36 0.4 0.43 0.46 0.49 0.52 0.55 0.59 0.62 0.65 0.68 0.7 0.73 0.76 0.78 0.8 0.83 0.85 0.86 0.88 0.9 0.91 0.92 0.93 0.94 0.95 0.96 0.97 0.97 0.98 0.98 0.98 0.99 0.99 0.99 0.99 0.99 1 1 1 1 1 1 1 1 1 1 1 1 1 1 1 1 1 1 1 1 1 1
0 0 0 0 0 0 0 0 0 0 0 0 0 0 0 0.01 0.01 0.01 0.01 0.01 0.02 0.02 0.03 0.03 0.04 0.04 0.05 0.06 0.07 0.09 0.1 0.11 0.13 0.15 0.17 0.19 0.21 0.24 0.26 0.29 0.32 0.35 0.38 0.41 0.44 0.47 0.5 0.54 0.57 0.6 0.63 0.66 0.69 0.72 0.75 0.77 0.8 0.82 0.84 0.86 0.88 0.89 0.91 0.92 0.93 0.94 0.95 0.96 0.96 0.97 0.98 0.98 0.98 0.99 0.99 0.99 0.99 0.99 1 1 1 1 1 1 1 1 1 1 1 1 1 1 1 1 1 1 1 1 1 1 1
0 0 0 0 0 0 0 0 0 0 0 0 0 0 0 0.01 0.01 0.01 0.01 0.01 0.02 0.02 0.03 0.03 0.04 0.05 0.05 0.06 0.08 0.09 0.1 0.12 0.13 0.15 0.17 0.2 0.22 0.24 0.27 0.3 0.33 0.36 0.39 0.42 0.45 0.49 0.52 0.55 0.58 0.62 0.65 0.68 0.71 0.73 0.76 0.79 0.81 0.83 0.85 0.87 0.89 0.9 0.91 0.93 0.94 0.95 0.96 0.96 0.97 0.97 0.98 0.98 0.99 0.99 0.99 0.99 0.99 1 1 1 1 1 1 1 1 1 1 1 1 1 1 1 1 1 1 1 1 1 1 1 1
0 0 0 0 0 0 0 0 0 0 0 0 0 0 0 0.01 0.01 0.01 0.01 0.02 0.02 0.02 0.03 0.03 0.04 0.05 0.06 0.07 0.08 0.09 0.11 0.12 0.14 0.16 0.18 0.2 0.23 0.25 0.28 0.31 0.34 0.37 0.4 0.44 0.47 0.5 0.54 0.57 0.6 0.63 0.66 0.69 0.72 0.75 0.78 0.8 0.82 0.84 0.86 0.88 0.9 0.91 0.92 0.93 0.94 0.95 0.96 0.97 0.97 0.98 0.98 0.99 0.99 0.99 0.99 0.99 1 1 1 1 1 1 1 1 1 1 1 1 1 1 1 1 1 1 1 1 1 1 1 1 1
0 0 0 0 0 0 0 0 0 0 0 0 0 0 0 0.01 0.01 0.01 0.01 0.02 0.02 0.02 0.03 0.03 0.04 0.05 0.06 0.07 0.08 0.1 0.11 0.13 0.15 0.17 0.19 0.21 0.24 0.26 0.29 0.32 0.35 0.38 0.42 0.45 0.48 0.52 0.55 0.58 0.62 0.65 0.68 0.71 0.74 0.76 0.79 0.81 0.83 0.85 0.87 0.89 0.91 0.92 0.93 0.94 0.95 0.96 0.97 0.97 0.98 0.98 0.98 0.99 0.99 0.99 0.99 1 1 1 1 1 1 1 1 1 1 1 1 1 1 1 1 1 1 1 1 1 1 1 1 1 1
0 0 0 0 0 0 0 0 0 0 0 0 0 0 0.01 0.01 0.01 0.01 0.01 0.02 0.02 0.02 0.03 0.04 0.04 0.05 0.06 0.07 0.08 0.1 0.11 0.13 0.15 0.17 0.2 0.22 0.25 0.27 0.3 0.33 0.36 0.4 0.43 0.46 0.5 0.53 0.57 0.6 0.63 0.66 0.7 0.72 0.75 0.78 0.8 0.83 0.85 0.87 0.88 0.9 0.91 0.93 0.94 0.95 0.96 0.96 0.97 0.98 0.98 0.98 0.99 0.99 0.99 0.99 0.99 1 1 1 1 1 1 1 1 1 1 1 1 1 1 1 1 1 1 1 1 1 1 1 1 1 1
0 0 0 0 0 0 0 0 0 0 0 0 0 0 0.01 0.01 0.01 0.01 0.01 0.02 0.02 0.03 0.03 0.04 0.04 0.05 0.06 0.08 0.09 0.1 0.12 0.14 0.16 0.18 0.2 0.23 0.26 0.28 0.31 0.35 0.38 0.41 0.45 0.48 0.51 0.55 0.58 0.62 0.65 0.68 0.71 0.74 0.77 0.79 0.82 0.84 0.86 0.88 0.89 0.91 0.92 0.93 0.94 0.95 0.96 0.97 0.97 0.98 0.98 0.99 0.99 0.99 0.99 0.99 1 1 1 1 1 1 1 1 1 1 1 1 1 1 1 1 1 1 1 1 1 1 1 1 1 1 1
0 0 0 0 0 0 0 0 0 0 0 0 0 0 0.01 0.01 0.01 0.01 0.01 0.02 0.02 0.03 0.03 0.04 0.05 0.06 0.07 0.08 0.09 0.11 0.12 0.14 0.16 0.19 0.21 0.24 0.27 0.3 0.33 0.36 0.39 0.43 0.46 0.5 0.53 0.57 0.6 0.63 0.67 0.7 0.73 0.76 0.78 0.81 0.83 0.85 0.87 0.89 0.9 0.92 0.93 0.94 0.95 0.96 0.97 0.97 0.98 0.98 0.99 0.99 0.99 0.99 0.99 1 1 1 1 1 1 1 1 1 1 1 1 1 1 1 1 1 1 1 1 1 1 1 1 1 1 1 1
0 0 0 0 0 0 0 0 0 0 0 0 0 0 0.01 0.01 0.01 0.01 0.01 0.02 0.02 0.03 0.03 0.04 0.05 0.06 0.07 0.08 0.1 0.11 0.13 0.15 0.17 0.19 0.22 0.25 0.28 0.31 0.34 0.37 0.41 0.44 0.48 0.51 0.55 0.58 0.62 0.65 0.68 0.71 0.74 0.77 0.8 0.82 0.84 0.86 0.88 0.9 0.91 0.93 0.94 0.95 0.96 0.96 0.97 0.98 0.98 0.98 0.99 0.99 0.99 0.99 1 1 1 1 1 1 1 1 1 1 1 1 1 1 1 1 1 1 1 1 1 1 1 1 1 1 1 1 1
0 0 0 0 0 0 0 0 0 0 0 0 0 0 0.01 0.01 0.01 0.01 0.01 0.02 0.02 0.03 0.03 0.04 0.05 0.06 0.07 0.08 0.1 0.12 0.13 0.16 0.18 0.2 0.23 0.26 0.29 0.32 0.35 0.39 0.42 0.46 0.49 0.53 0.56 0.6 0.63 0.67 0.7 0.73 0.76 0.79 0.81 0.83 0.86 0.88 0.89 0.91 0.92 0.94 0.95 0.96 0.96 0.97 0.98 0.98 0.98 0.99 0.99 0.99 0.99 1 1 1 1 1 1 1 1 1 1 1 1 1 1 1 1 1 1 1 1 1 1 1 1 1 1 1 1 1 1
0 0 0 0 0 0 0 0 0 0 0 0 0 0 0.01 0.01 0.01 0.01 0.01 0.02 0.02 0.03 0.04 0.04 0.05 0.06 0.07 0.09 0.1 0.12 0.14 0.16 0.19 0.21 0.24 0.27 0.3 0.33 0.37 0.4 0.44 0.47 0.51 0.55 0.58 0.62 0.65 0.68 0.72 0.75 0.77 0.8 0.83 0.85 0.87 0.89 0.9 0.92 0.93 0.94 0.95 0.96 0.97 0.97 0.98 0.98 0.99 0.99 0.99 0.99 1 1 1 1 1 1 1 1 1 1 1 1 1 1 1 1 1 1 1 1 1 1 1 1 1 1 1 1 1 1 1
0 0 0 0 0 0 0 0 0 0 0 0 0 0 0.01 0.01 0.01 0.01 0.02 0.02 0.02 0.03 0.04 0.04 0.05 0.06 0.08 0.09 0.11 0.13 0.15 0.17 0.19 0.22 0.25 0.28 0.31 0.34 0.38 0.42 0.45 0.49 0.53 0.56 0.6 0.63 0.67 0.7 0.73 0.76 0.79 0.82 0.84 0.86 0.88 0.9 0.91 0.93 0.94 0.95 0.96 0.97 0.97 0.98 0.98 0.99 0.99 0.99 0.99 0.99 1 1 1 1 1 1 1 1 1 1 1 1 1 1 1 1 1 1 1 1 1 1 1 1 1 1 1 1 1 1 1
0 0 0 0 0 0 0 0 0 0 0 0 0 0 0.01 0.01 0.01 0.01 0.02 0.02 0.02 0.03 0.04 0.05 0.06 0.07 0.08 0.1 0.11 0.13 0.15 0.18 0.2 0.23 0.26 0.29 0.32 0.36 0.39 0.43 0.47 0.51 0.54 0.58 0.62 0.65 0.69 0.72 0.75 0.78 0.81 0.83 0.85 0.87 0.89 0.91 0.92 0.94 0.95 0.96 0.96 0.97 0.98 0.98 0.99 0.99 0.99 0.99 0.99 1 1 1 1 1 1 1 1 1 1 1 1 1 1 1 1 1 1 1 1 1 1 1 1 1 1 1 1 1 1 1 1
0 0 0 0 0 0 0 0 0 0 0 0 0 0 0.01 0.01 0.01 0.01 0.02 0.02 0.03 0.03 0.04 0.05 0.06 0.07 0.08 0.1 0.12 0.14 0.16 0.18 0.21 0.24 0.27 0.3 0.34 0.37 0.41 0.45 0.48 0.52 0.56 0.6 0.63 0.67 0.7 0.74 0.77 0.79 0.82 0.84 0.87 0.89 0.9 0.92 0.93 0.94 0.95 0.96 0.97 0.98 0.98 0.98 0.99 0.99 0.99 0.99 1 1 1 1 1 1 1 1 1 1 1 1 1 1 1 1 1 1 1 1 1 1 1 1 1 1 1 1 1 1 1 1 1
0 0 0 0 0 0 0 0 0 0 0 0 0 0 0.01 0.01 0.01 0.01 0.02 0.02 0.03 0.03 0.04 0.05 0.06 0.07 0.09 0.1 0.12 0.14 0.17 0.19 0.22 0.25 0.28 0.32 0.35 0.39 0.43 0.46 0.5 0.54 0.58 0.62 0.65 0.69 0.72 0.75 0.78 0.81 0.84 0.86 0.88 0.9 0.91 0.93 0.94 0.95 0.96 0.97 0.97 0.98 0.98 0.99 0.99 0.99 0.99 1 1 1 1 1 1 1 1 1 1 1 1 1 1 1 1 1 1 1 1 1 1 1 1 1 1 1 1 1 1 1 1 1 1
0 0 0 0 0 0 0 0 0 0 0 0 0 0 0.01 0.01 0.01 0.01 0.02 0.02 0.03 0.03 0.04 0.05 0.06 0.08 0.09 0.11 0.13 0.15 0.18 0.2 0.23 0.26 0.29 0.33 0.37 0.4 0.44 0.48 0.52 0.56 0.6 0.64 0.67 0.71 0.74 0.77 0.8 0.83 0.85 0.87 0.89 0.91 0.92 0.94 0.95 0.96 0.97 0.97 0.98 0.98 0.99 0.99 0.99 0.99 1 1 1 1 1 1 1 1 1 1 1 1 1 1 1 1 1 1 1 1 1 1 1 1 1 1 1 1 1 1 1 1 1 1 1
0 0 0 0 0 0 0 0 0 0 0 0 0 0 0.01 0.01 0.01 0.01 0.02 0.02 0.03 0.04 0.04 0.05 0.07 0.08 0.1 0.11 0.14 0.16 0.18 0.21 0.24 0.27 0.31 0.34 0.38 0.42 0.46 0.5 0.54 0.58 0.62 0.65 0.69 0.72 0.76 0.79 0.81 0.84 0.86 0.88 0.9 0.92 0.93 0.94 0.95 0.96 0.97 0.98 0.98 0.99 0.99 0.99 0.99 1 1 1 1 1 1 1 1 1 1 1 1 1 1 1 1 1 1 1 1 1 1 1 1 1 1 1 1 1 1 1 1 1 1 1 1
0 0 0 0 0 0 0 0 0 0 0 0 0 0 0.01 0.01 0.01 0.01 0.02 0.02 0.03 0.04 0.05 0.06 0.07 0.08 0.1 0.12 0.14 0.17 0.19 0.22 0.25 0.29 0.32 0.36 0.4 0.44 0.48 0.52 0.56 0.6 0.64 0.67 0.71 0.74 0.77 0.8 0.83 0.85 0.88 0.9 0.91 0.93 0.94 0.95 0.96 0.97 0.98 0.98 0.99 0.99 0.99 0.99 1 1 1 1 1 1 1 1 1 1 1 1 1 1 1 1 1 1 1 1 1 1 1 1 1 1 1 1 1 1 1 1 1 1 1 1 1
0 0 0 0 0 0 0 0 0 0 0 0 0 0 0.01 0.01 0.01 0.01 0.02 0.02 0.03 0.04 0.05 0.06 0.07 0.09 0.11 0.13 0.15 0.17 0.2 0.23 0.26 0.3 0.34 0.37 0.41 0.45 0.5 0.54 0.58 0.62 0.66 0.69 0.73 0.76 0.79 0.82 0.85 0.87 0.89 0.91 0.92 0.94 0.95 0.96 0.97 0.97 0.98 0.98 0.99 0.99 0.99 0.99 1 1 1 1 1 1 1 1 1 1 1 1 1 1 1 1 1 1 1 1 1 1 1 1 1 1 1 1 1 1 1 1 1 1 1 1 1
0 0 0 0 0 0 0 0 0 0 0 0 0 0 0.01 0.01 0.01 0.02 0.02 0.03 0.03 0.04 0.05 0.06 0.08 0.09 0.11 0.13 0.16 0.18 0.21 0.24 0.28 0.31 0.35 0.39 0.43 0.47 0.51 0.56 0.6 0.64 0.67 0.71 0.75 0.78 0.81 0.84 0.86 0.88 0.9 0.92 0.93 0.95 0.96 0.97 0.97 0.98 0.98 0.99 0.99 0.99 0.99 1 1 1 1 1 1 1 1 1 1 1 1 1 1 1 1 1 1 1 1 1 1 1 1 1 1 1 1 1 1 1 1 1 1 1 1 1 1
0 0 0 0 0 0 0 0 0 0 0 0 0 0.01 0.01 0.01 0.01 0.02 0.02 0.03 0.03 0.04 0.05 0.07 0.08 0.1 0.12 0.14 0.16 0.19 0.22 0.25 0.29 0.33 0.37 0.41 0.45 0.49 0.53 0.58 0.62 0.66 0.69 0.73 0.76 0.8 0.83 0.85 0.87 0.9 0.91 0.93 0.94 0.95 0.96 0.97 0.98 0.98 0.99 0.99 0.99 0.99 1 1 1 1 1 1 1 1 1 1 1 1 1 1 1 1 1 1 1 1 1 1 1 1 1 1 1 1 1 1 1 1 1 1 1 1 1 1 1
0 0 0 0 0 0 0 0 0 0 0 0 0 0.01 0.01 0.01 0.01 0.02 0.02 0.03 0.04 0.04 0.06 0.07 0.08 0.1 0.12 0.15 0.17 0.2 0.23 0.27 0.3 0.34 0.38 0.42 0.47 0.51 0.55 0.6 0.64 0.68 0.71 0.75 0.78 0.81 0.84 0.87 0.89 0.91 0.92 0.94 0.95 0.96 0.97 0.98 0.98 0.99 0.99 0.99 0.99 1 1 1 1 1 1 1 1 1 1 1 1 1 1 1 1 1 1 1 1 1 1 1 1 1 1 1 1 1 1 1 1 1 1 1 1 1 1 1 1
0 0 0 0 0 0 0 0 0 0 0 0 0 0.01 0.01 0.01 0.01 0.02 0.02 0.03 0.04 0.05 0.06 0.07 0.09 0.11 0.13 0.15 0.18 0.21 0.24 0.28 0.32 0.36 0.4 0.44 0.49 0.53 0.57 0.62 0.66 0.7 0.73 0.77 0.8 0.83 0.86 0.88 0.9 0.92 0.93 0.95 0.96 0.97 0.97 0.98 0.98 0.99 0.99 0.99 1 1 1 1 1 1 1 1 1 1 1 1 1 1 1 1 1 1 1 1 1 1 1 1 1 1 1 1 1 1 1 1 1 1 1 1 1 1 1 1 1
0 0 0 0 0 0 0 0 0 0 0 0 0 0.01 0.01 0.01 0.01 0.02 0.02 0.03 0.04 0.05 0.06 0.08 0.09 0.11 0.14 0.16 0.19 0.22 0.26 0.29 0.33 0.38 0.42 0.46 0.51 0.55 0.6 0.64 0.68 0.72 0.75 0.79 0.82 0.85 0.87 0.89 0.91 0.93 0.94 0.95 0.96 0.97 0.98 0.98 0.99 0.99 0.99 1 1 1 1 1 1 1 1 1 1 1 1 1 1 1 1 1 1 1 1 1 1 1 1 1 1 1 1 1 1 1 1 1 1 1 1 1 1 1 1 1 1
0 0 0 0 0 0 0 0 0 0 0 0 0 0.01 0.01 0.01 0.01 0.02 0.02 0.03 0.04 0.05 0.06 0.08 0.1 0.12 0.14 0.17 0.2 0.23 0.27 0.31 0.35 0.39 0.44 0.48 0.53 0.57 0.62 0.66 0.7 0.74 0.77 0.81 0.84 0.86 0.89 0.91 0.92 0.94 0.95 0.96 0.97 0.98 0.98 0.99 0.99 0.99 0.99 1 1 1 1 1 1 1 1 1 1 1 1 1 1 1 1 1 1 1 1 1 1 1 1 1 1 1 1 1 1 1 1 1 1 1 1 1 1 1 1 1 1
0 0 0 0 0 0 0 0 0 0 0 0 0 0.01 0.01 0.01 0.01 0.02 0.03 0.03 0.04 0.05 0.07 0.08 0.1 0.13 0.15 0.18 0.21 0.25 0.28 0.32 0.37 0.41 0.46 0.5 0.55 0.59 0.64 0.68 0.72 0.76 0.79 0.82 0.85 0.88 0.9 0.92 0.93 0.95 0.96 0.97 0.98 0.98 0.99 0.99 0.99 0.99 1 1 1 1 1 1 1 1 1 1 1 1 1 1 1 1 1 1 1 1 1 1 1 1 1 1 1 1 1 1 1 1 1 1 1 1 1 1 1 1 1 1 1
0 0 0 0 0 0 0 0 0 0 0 0 0 0.01 0.01 0.01 0.01 0.02 0.03 0.03 0.04 0.06 0.07 0.09 0.11 0.13 0.16 0.19 0.22 0.26 0.3 0.34 0.39 0.43 0.48 0.52 0.57 0.62 0.66 0.7 0.74 0.78 0.81 0.84 0.87 0.89 0.91 0.93 0.94 0.96 0.97 0.97 0.98 0.99 0.99 0.99 0.99 1 1 1 1 1 1 1 1 1 1 1 1 1 1 1 1 1 1 1 1 1 1 1 1 1 1 1 1 1 1 1 1 1 1 1 1 1 1 1 1 1 1 1 1
0 0 0 0 0 0 0 0 0 0 0 0 0 0.01 0.01 0.01 0.02 0.02 0.03 0.04 0.05 0.06 0.07 0.09 0.11 0.14 0.17 0.2 0.24 0.27 0.31 0.36 0.4 0.45 0.5 0.55 0.59 0.64 0.68 0.72 0.76 0.8 0.83 0.86 0.88 0.91 0.92 0.94 0.95 0.96 0.97 0.98 0.98 0.99 0.99 0.99 1 1 1 1 1 1 1 1 1 1 1 1 1 1 1 1 1 1 1 1 1 1 1 1 1 1 1 1 1 1 1 1 1 1 1 1 1 1 1 1 1 1 1 1 1
0 0 0 0 0 0 0 0 0 0 0 0 0 0.01 0.01 0.01 0.02 0.02 0.03 0.04 0.05 0.06 0.08 0.1 0.12 0.15 0.18 0.21 0.25 0.29 0.33 0.38 0.42 0.47 0.52 0.57 0.62 0.66 0.71 0.75 0.78 0.82 0.85 0.88 0.9 0.92 0.94 0.95 0.96 0.97 0.98 0.98 0.99 0.99 0.99 1 1 1 1 1 1 1 1 1 1 1 1 1 1 1 1 1 1 1 1 1 1 1 1 1 1 1 1 1 1 1 1 1 1 1 1 1 1 1 1 1 1 1 1 1 1
0 0 0 0 0 0 0 0 0 0 0 0 0 0.01 0.01 0.01 0.02 0.02 0.03 0.04 0.05 0.07 0.08 0.1 0.13 0.16 0.19 0.22 0.26 0.3 0.35 0.4 0.44 0.49 0.54 0.59 0.64 0.69 0.73 0.77 0.8 0.84 0.87 0.89 0.91 0.93 0.95 0.96 0.97 0.98 0.98 0.99 0.99 0.99 1 1 1 1 1 1 1 1 1 1 1 1 1 1 1 1 1 1 1 1 1 1 1 1 1 1 1 1 1 1 1 1 1 1 1 1 1 1 1 1 1 1 1 1 1 1 1
0 0 0 0 0 0 0 0 0 0 0 0 0 0.01 0.01 0.01 0.02 0.02 0.03 0.04 0.05 0.07 0.09 0.11 0.14 0.17 0.2 0.24 0.28 0.32 0.37 0.42 0.47 0.52 0.57 0.62 0.66 0.71 0.75 0.79 0.82 0.85 0.88 0.91 0.92 0.94 0.95 0.97 0.97 0.98 0.99 0.99 0.99 1 1 1 1 1 1 1 1 1 1 1 1 1 1 1 1 1 1 1 1 1 1 1 1 1 1 1 1 1 1 1 1 1 1 1 1 1 1 1 1 1 1 1 1 1 1 1 1
0 0 0 0 0 0 0 0 0 0 0 0 0 0.01 0.01 0.01 0.02 0.02 0.03 0.04 0.06 0.07 0.09 0.12 0.14 0.18 0.21 0.25 0.29 0.34 0.39 0.44 0.49 0.54 0.59 0.64 0.69 0.73 0.77 0.81 0.84 0.87 0.9 0.92 0.94 0.95 0.96 0.97 0.98 0.99 0.99 0.99 0.99 1 1 1 1 1 1 1 1 1 1 1 1 1 1 1 1 1 1 1 1 1 1 1 1 1 1 1 1 1 1 1 1 1 1 1 1 1 1 1 1 1 1 1 1 1 1 1 1
0 0 0 0 0 0 0 0 0 0 0 0 0 0.01 0.01 0.01 0.02 0.03 0.03 0.05 0.06 0.08 0.1 0.12 0.15 0.19 0.22 0.27 0.31 0.36 0.41 0.46 0.51 0.57 0.62 0.67 0.71 0.76 0.8 0.83 0.86 0.89 0.91 0.93 0.95 0.96 0.97 0.98 0.98 0.99 0.99 0.99 1 1 1 1 1 1 1 1 1 1 1 1 1 1 1 1 1 1 1 1 1 1 1 1 1 1 1 1 1 1 1 1 1 1 1 1 1 1 1 1 1 1 1 1 1 1 1 1 1
0 0 0 0 0 0 0 0 0 0 0 0 0 0.01 0.01 0.01 0.02 0.03 0.04 0.05 0.06 0.08 0.11 0.13 0.16 0.2 0.24 0.28 0.33 0.38 0.43 0.48 0.54 0.59 0.64 0.69 0.74 0.78 0.82 0.85 0.88 0.9 0.93 0.94 0.96 0.97 0.98 0.98 0.99 0.99 0.99 1 1 1 1 1 1 1 1 1 1 1 1 1 1 1 1 1 1 1 1 1 1 1 1 1 1 1 1 1 1 1 1 1 1 1 1 1 1 1 1 1 1 1 1 1 1 1 1 1 1
0 0 0 0 0 0 0 0 0 0 0 0 0 0.01 0.01 0.01 0.02 0.03 0.04 0.05 0.07 0.09 0.11 0.14 0.17 0.21 0.25 0.3 0.35 0.4 0.45 0.51 0.56 0.62 0.67 0.72 0.76 0.8 0.84 0.87 0.9 0.92 0.94 0.95 0.96 0.97 0.98 0.99 0.99 0.99 1 1 1 1 1 1 1 1 1 1 1 1 1 1 1 1 1 1 1 1 1 1 1 1 1 1 1 1 1 1 1 1 1 1 1 1 1 1 1 1 1 1 1 1 1 1 1 1 1 1 1
0 0 0 0 0 0 0 0 0 0 0 0 0 0.01 0.01 0.02 0.02 0.03 0.04 0.06 0.07 0.09 0.12 0.15 0.19 0.22 0.27 0.32 0.37 0.42 0.48 0.53 0.59 0.64 0.69 0.74 0.78 0.82 0.86 0.89 0.91 0.93 0.95 0.96 0.97 0.98 0.99 0.99 0.99 1 1 1 1 1 1 1 1 1 1 1 1 1 1 1 1 1 1 1 1 1 1 1 1 1 1 1 1 1 1 1 1 1 1 1 1 1 1 1 1 1 1 1 1 1 1 1 1 1 1 1 1
0 0 0 0 0 0 0 0 0 0 0 0 0.01 0.01 0.01 0.02 0.02 0.03 0.04 0.06 0.08 0.1 0.13 0.16 0.2 0.24 0.29 0.34 0.39 0.45 0.5 0.56 0.62 0.67 0.72 0.77 0.81 0.84 0.88 0.9 0.93 0.94 0.96 0.97 0.98 0.98 0.99 0.99 1 1 1 1 1 1 1 1 1 1 1 1 1 1 1 1 1 1 1 1 1 1 1 1 1 1 1 1 1 1 1 1 1 1 1 1 1 1 1 1 1 1 1 1 1 1 1 1 1 1 1 1 1
0 0 0 0 0 0 0 0 0 0 0 0 0.01 0.01 0.01 0.02 0.02 0.03 0.05 0.06 0.08 0.11 0.14 0.17 0.21 0.26 0.31 0.36 0.41 0.47 0.53 0.59 0.64 0.7 0.75 0.79 0.83 0.86 0.89 0.92 0.94 0.95 0.97 0.98 0.98 0.99 0.99 0.99 1 1 1 1 1 1 1 1 1 1 1 1 1 1 1 1 1 1 1 1 1 1 1 1 1 1 1 1 1 1 1 1 1 1 1 1 1 1 1 1 1 1 1 1 1 1 1 1 1 1 1 1 1
0 0 0 0 0 0 0 0 0 0 0 0 0.01 0.01 0.01 0.02 0.03 0.04 0.05 0.07 0.09 0.11 0.15 0.18 0.23 0.27 0.33 0.38 0.44 0.5 0.56 0.62 0.67 0.72 0.77 0.81 0.85 0.88 0.91 0.93 0.95 0.96 0.97 0.98 0.99 0.99 0.99 1 1 1 1 1 1 1 1 1 1 1 1 1 1 1 1 1 1 1 1 1 1 1 1 1 1 1 1 1 1 1 1 1 1 1 1 1 1 1 1 1 1 1 1 1 1 1 1 1 1 1 1 1 1
0 0 0 0 0 0 0 0 0 0 0 0 0.01 0.01 0.01 0.02 0.03 0.04 0.05 0.07 0.09 0.12 0.16 0.2 0.24 0.29 0.35 0.41 0.47 0.53 0.59 0.65 0.7 0.75 0.8 0.84 0.87 0.9 0.93 0.95 0.96 0.97 0.98 0.99 0.99 0.99 1 1 1 1 1 1 1 1 1 1 1 1 1 1 1 1 1 1 1 1 1 1 1 1 1 1 1 1 1 1 1 1 1 1 1 1 1 1 1 1 1 1 1 1 1 1 1 1 1 1 1 1 1 1 1
0 0 0 0 0 0 0 0 0 0 0 0 0.01 0.01 0.01 0.02 0.03 0.04 0.06 0.08 0.1 0.13 0.17 0.21 0.26 0.31 0.37 0.43 0.49 0.56 0.62 0.67 0.73 0.78 0.82 0.86 0.89 0.92 0.94 0.96 0.97 0.98 0.99 0.99 0.99 1 1 1 1 1 1 1 1 1 1 1 1 1 1 1 1 1 1 1 1 1 1 1 1 1 1 1 1 1 1 1 1 1 1 1 1 1 1 1 1 1 1 1 1 1 1 1 1 1 1 1 1 1 1 1 1
0 0 0 0 0 0 0 0 0 0 0 0 0.01 0.01 0.01 0.02 0.03 0.04 0.06 0.08 0.11 0.14 0.18 0.23 0.28 0.33 0.4 0.46 0.52 0.59 0.65 0.7 0.76 0.8 0.85 0.88 0.91 0.93 0.95 0.97 0.98 0.98 0.99 0.99 1 1 1 1 1 1 1 1 1 1 1 1 1 1 1 1 1 1 1 1 1 1 1 1 1 1 1 1 1 1 1 1 1 1 1 1 1 1 1 1 1 1 1 1 1 1 1 1 1 1 1 1 1 1 1 1 1
0 0 0 0 0 0 0 0 0 0 0 0 0.01 0.01 0.01 0.02 0.03 0.05 0.06 0.09 0.12 0.15 0.2 0.24 0.3 0.36 0.42 0.49 0.55 0.62 0.68 0.73 0.79 0.83 0.87 0.9 0.93 0.95 0.96 0.97 0.98 0.99 0.99 1 1 1 1 1 1 1 1 1 1 1 1 1 1 1 1 1 1 1 1 1 1 1 1 1 1 1 1 1 1 1 1 1 1 1 1 1 1 1 1 1 1 1 1 1 1 1 1 1 1 1 1 1 1 1 1 1 1
0 0 0 0 0 0 0 0 0 0 0 0 0.01 0.01 0.02 0.02 0.03 0.05 0.07 0.1 0.13 0.17 0.21 0.26 0.32 0.38 0.45 0.52 0.58 0.65 0.71 0.76 0.81 0.85 0.89 0.92 0.94 0.96 0.97 0.98 0.99 0.99 1 1 1 1 1 1 1 1 1 1 1 1 1 1 1 1 1 1 1 1 1 1 1 1 1 1 1 1 1 1 1 1 1 1 1 1 1 1 1 1 1 1 1 1 1 1 1 1 1 1 1 1 1 1 1 1 1 1 1
0 0 0 0 0 0 0 0 0 0 0 0 0.01 0.01 0.02 0.03 0.04 0.05 0.08 0.1 0.14 0.18 0.23 0.28 0.35 0.41 0.48 0.55 0.62 0.68 0.74 0.79 0.84 0.88 0.91 0.93 0.95 0.97 0.98 0.99 0.99 0.99 1 1 1 1 1 1 1 1 1 1 1 1 1 1 1 1 1 1 1 1 1 1 1 1 1 1 1 1 1 1 1 1 1 1 1 1 1 1 1 1 1 1 1 1 1 1 1 1 1 1 1 1 1 1 1 1 1 1 1
0 0 0 0 0 0 0 0 0 0 0 0 0.01 0.01 0.02 0.03 0.04 0.06 0.08 0.11 0.15 0.19 0.25 0.31 0.37 0.44 0.51 0.58 0.65 0.71 0.77 0.82 0.86 0.9 0.93 0.95 0.96 0.98 0.98 0.99 0.99 1 1 1 1 1 1 1 1 1 1 1 1 1 1 1 1 1 1 1 1 1 1 1 1 1 1 1 1 1 1 1 1 1 1 1 1 1 1 1 1 1 1 1 1 1 1 1 1 1 1 1 1 1 1 1 1 1 1 1 1
0 0 0 0 0 0 0 0 0 0 0 0 0.01 0.01 0.02 0.03 0.04 0.06 0.09 0.12 0.16 0.21 0.27 0.33 0.4 0.47 0.55 0.62 0.68 0.75 0.8 0.85 0.89 0.92 0.94 0.96 0.97 0.98 0.99 0.99 1 1 1 1 1 1 1 1 1 1 1 1 1 1 1 1 1 1 1 1 1 1 1 1 1 1 1 1 1 1 1 1 1 1 1 1 1 1 1 1 1 1 1 1 1 1 1 1 1 1 1 1 1 1 1 1 1 1 1 1 1
0 0 0 0 0 0 0 0 0 0 0 0 0.01 0.01 0.02 0.03 0.05 0.07 0.1 0.13 0.18 0.23 0.29 0.36 0.43 0.51 0.58 0.65 0.72 0.78 0.83 0.87 0.91 0.94 0.96 0.97 0.98 0.99 0.99 1 1 1 1 1 1 1 1 1 1 1 1 1 1 1 1 1 1 1 1 1 1 1 1 1 1 1 1 1 1 1 1 1 1 1 1 1 1 1 1 1 1 1 1 1 1 1 1 1 1 1 1 1 1 1 1 1 1 1 1 1 1
0 0 0 0 0 0 0 0 0 0 0 0 0.01 0.01 0.02 0.03 0.05 0.07 0.1 0.14 0.19 0.25 0.32 0.39 0.46 0.54 0.62 0.69 0.75 0.81 0.86 0.9 0.93 0.95 0.97 0.98 0.99 0.99 1 1 1 1 1 1 1 1 1 1 1 1 1 1 1 1 1 1 1 1 1 1 1 1 1 1 1 1 1 1 1 1 1 1 1 1 1 1 1 1 1 1 1 1 1 1 1 1 1 1 1 1 1 1 1 1 1 1 1 1 1 1 1
0 0 0 0 0 0 0 0 0 0 0 0 0.01 0.01 0.02 0.04 0.05 0.08 0.11 0.16 0.21 0.27 0.34 0.42 0.5 0.58 0.65 0.72 0.79 0.84 0.88 0.92 0.94 0.96 0.98 0.99 0.99 1 1 1 1 1 1 1 1 1 1 1 1 1 1 1 1 1 1 1 1 1 1 1 1 1 1 1 1 1 1 1 1 1 1 1 1 1 1 1 1 1 1 1 1 1 1 1 1 1 1 1 1 1 1 1 1 1 1 1 1 1 1 1 1
0 0 0 0 0 0 0 0 0 0 0 0 0.01 0.01 0.02 0.04 0.06 0.09 0.13 0.17 0.23 0.3 0.37 0.45 0.54 0.62 0.69 0.76 0.82 0.87 0.91 0.94 0.96 0.97 0.98 0.99 0.99 1 1 1 1 1 1 1 1 1 1 1 1 1 1 1 1 1 1 1 1 1 1 1 1 1 1 1 1 1 1 1 1 1 1 1 1 1 1 1 1 1 1 1 1 1 1 1 1 1 1 1 1 1 1 1 1 1 1 1 1 1 1 1 1
0 0 0 0 0 0 0 0 0 0 0 0.01 0.01 0.02 0.03 0.04 0.07 0.1 0.14 0.19 0.25 0.33 0.41 0.49 0.58 0.66 0.73 0.8 0.85 0.9 0.93 0.95 0.97 0.98 0.99 0.99 1 1 1 1 1 1 1 1 1 1 1 1 1 1 1 1 1 1 1 1 1 1 1 1 1 1 1 1 1 1 1 1 1 1 1 1 1 1 1 1 1 1 1 1 1 1 1 1 1 1 1 1 1 1 1 1 1 1 1 1 1 1 1 1 1
0 0 0 0 0 0 0 0 0 0 0 0.01 0.01 0.02 0.03 0.05 0.07 0.11 0.15 0.21 0.28 0.36 0.44 0.53 0.62 0.7 0.77 0.83 0.88 0.92 0.95 0.97 0.98 0.99 0.99 1 1 1 1 1 1 1 1 1 1 1 1 1 1 1 1 1 1 1 1 1 1 1 1 1 1 1 1 1 1 1 1 1 1 1 1 1 1 1 1 1 1 1 1 1 1 1 1 1 1 1 1 1 1 1 1 1 1 1 1 1 1 1 1 1 1
0 0 0 0 0 0 0 0 0 0 0 0.01 0.01 0.02 0.03 0.05 0.08 0.12 0.17 0.23 0.31 0.39 0.48 0.57 0.66 0.74 0.81 0.86 0.91 0.94 0.96 0.98 0.99 0.99 1 1 1 1 1 1 1 1 1 1 1 1 1 1 1 1 1 1 1 1 1 1 1 1 1 1 1 1 1 1 1 1 1 1 1 1 1 1 1 1 1 1 1 1 1 1 1 1 1 1 1 1 1 1 1 1 1 1 1 1 1 1 1 1 1 1 1
0 0 0 0 0 0 0 0 0 0 0 0.01 0.01 0.02 0.03 0.06 0.09 0.13 0.19 0.26 0.34 0.43 0.52 0.62 0.7 0.78 0.84 0.89 0.93 0.96 0.97 0.99 0.99 1 1 1 1 1 1 1 1 1 1 1 1 1 1 1 1 1 1 1 1 1 1 1 1 1 1 1 1 1 1 1 1 1 1 1 1 1 1 1 1 1 1 1 1 1 1 1 1 1 1 1 1 1 1 1 1 1 1 1 1 1 1 1 1 1 1 1 1
0 0 0 0 0 0 0 0 0 0 0 0.01 0.01 0.02 0.04 0.06 0.1 0.15 0.21 0.29 0.38 0.47 0.57 0.66 0.75 0.82 0.88 0.92 0.95 0.97 0.98 0.99 1 1 1 1 1 1 1 1 1 1 1 1 1 1 1 1 1 1 1 1 1 1 1 1 1 1 1 1 1 1 1 1 1 1 1 1 1 1 1 1 1 1 1 1 1 1 1 1 1 1 1 1 1 1 1 1 1 1 1 1 1 1 1 1 1 1 1 1 1
0 0 0 0 0 0 0 0 0 0 0 0.01 0.01 0.02 0.04 0.07 0.11 0.17 0.24 0.32 0.42 0.52 0.62 0.71 0.79 0.85 0.91 0.94 0.97 0.98 0.99 1 1 1 1 1 1 1 1 1 1 1 1 1 1 1 1 1 1 1 1 1 1 1 1 1 1 1 1 1 1 1 1 1 1 1 1 1 1 1 1 1 1 1 1 1 1 1 1 1 1 1 1 1 1 1 1 1 1 1 1 1 1 1 1 1 1 1 1 1 1
0 0 0 0 0 0 0 0 0 0 0 0.01 0.01 0.03 0.05 0.08 0.12 0.19 0.27 0.36 0.46 0.57 0.67 0.76 0.83 0.89 0.93 0.96 0.98 0.99 0.99 1 1 1 1 1 1 1 1 1 1 1 1 1 1 1 1 1 1 1 1 1 1 1 1 1 1 1 1 1 1 1 1 1 1 1 1 1 1 1 1 1 1 1 1 1 1 1 1 1 1 1 1 1 1 1 1 1 1 1 1 1 1 1 1 1 1 1 1 1 1
0 0 0 0 0 0 0 0 0 0 0 0.01 0.01 0.03 0.05 0.09 0.14 0.21 0.3 0.4 0.51 0.62 0.72 0.8 0.87 0.92 0.95 0.97 0.99 0.99 1 1 1 1 1 1 1 1 1 1 1 1 1 1 1 1 1 1 1 1 1 1 1 1 1 1 1 1 1 1 1 1 1 1 1 1 1 1 1 1 1 1 1 1 1 1 1 1 1 1 1 1 1 1 1 1 1 1 1 1 1 1 1 1 1 1 1 1 1 1 1
0 0 0 0 0 0 0 0 0 0 0 0.01 0.02 0.03 0.06 0.1 0.16 0.24 0.34 0.45 0.56 0.67 0.77 0.84 0.9 0.94 0.97 0.98 0.99 1 1 1 1 1 1 1 1 1 1 1 1 1 1 1 1 1 1 1 1 1 1 1 1 1 1 1 1 1 1 1 1 1 1 1 1 1 1 1 1 1 1 1 1 1 1 1 1 1 1 1 1 1 1 1 1 1 1 1 1 1 1 1 1 1 1 1 1 1 1 1 1
0 0 0 0 0 0 0 0 0 0 0 0.01 0.02 0.04 0.07 0.11 0.18 0.27 0.38 0.5 0.62 0.72 0.81 0.88 0.93 0.96 0.98 0.99 1 1 1 1 1 1 1 1 1 1 1 1 1 1 1 1 1 1 1 1 1 1 1 1 1 1 1 1 1 1 1 1 1 1 1 1 1 1 1 1 1 1 1 1 1 1 1 1 1 1 1 1 1 1 1 1 1 1 1 1 1 1 1 1 1 1 1 1 1 1 1 1 1
0 0 0 0 0 0 0 0 0 0 0 0.01 0.02 0.04 0.08 0.13 0.21 0.31 0.43 0.56 0.67 0.78 0.86 0.92 0.96 0.98 0.99 1 1 1 1 1 1 1 1 1 1 1 1 1 1 1 1 1 1 1 1 1 1 1 1 1 1 1 1 1 1 1 1 1 1 1 1 1 1 1 1 1 1 1 1 1 1 1 1 1 1 1 1 1 1 1 1 1 1 1 1 1 1 1 1 1 1 1 1 1 1 1 1 1 1
0 0 0 0 0 0 0 0 0 0 0 0.01 0.02 0.05 0.09 0.15 0.24 0.36 0.49 0.62 0.73 0.83 0.9 0.95 0.97 0.99 1 1 1 1 1 1 1 1 1 1 1 1 1 1 1 1 1 1 1 1 1 1 1 1 1 1 1 1 1 1 1 1 1 1 1 1 1 1 1 1 1 1 1 1 1 1 1 1 1 1 1 1 1 1 1 1 1 1 1 1 1 1 1 1 1 1 1 1 1 1 1 1 1 1 1
0 0 0 0 0 0 0 0 0 0 0 0.01 0.03 0.05 0.1 0.18 0.28 0.41 0.55 0.68 0.79 0.88 0.93 0.97 0.99 0.99 1 1 1 1 1 1 1 1 1 1 1 1 1 1 1 1 1 1 1 1 1 1 1 1 1 1 1 1 1 1 1 1 1 1 1 1 1 1 1 1 1 1 1 1 1 1 1 1 1 1 1 1 1 1 1 1 1 1 1 1 1 1 1 1 1 1 1 1 1 1 1 1 1 1 1
0 0 0 0 0 0 0 0 0 0 0 0.01 0.03 0.06 0.12 0.21 0.33 0.47 0.62 0.75 0.85 0.92 0.96 0.98 0.99 1 1 1 1 1 1 1 1 1 1 1 1 1 1 1 1 1 1 1 1 1 1 1 1 1 1 1 1 1 1 1 1 1 1 1 1 1 1 1 1 1 1 1 1 1 1 1 1 1 1 1 1 1 1 1 1 1 1 1 1 1 1 1 1 1 1 1 1 1 1 1 1 1 1 1 1
0 0 0 0 0 0 0 0 0 0 0 0.01 0.03 0.07 0.14 0.25 0.39 0.54 0.69 0.81 0.9 0.95 0.98 0.99 1 1 1 1 1 1 1 1 1 1 1 1 1 1 1 1 1 1 1 1 1 1 1 1 1 1 1 1 1 1 1 1 1 1 1 1 1 1 1 1 1 1 1 1 1 1 1 1 1 1 1 1 1 1 1 1 1 1 1 1 1 1 1 1 1 1 1 1 1 1 1 1 1 1 1 1 1
0 0 0 0 0 0 0 0 0 0 0 0.01 0.04 0.09 0.17 0.3 0.45 0.62 0.76 0.87 0.94 0.97 0.99 1 1 1 1 1 1 1 1 1 1 1 1 1 1 1 1 1 1 1 1 1 1 1 1 1 1 1 1 1 1 1 1 1 1 1 1 1 1 1 1 1 1 1 1 1 1 1 1 1 1 1 1 1 1 1 1 1 1 1 1 1 1 1 1 1 1 1 1 1 1 1 1 1 1 1 1 1 1
0 0 0 0 0 0 0 0 0 0 0.01 0.02 0.05 0.11 0.21 0.36 0.53 0.7 0.83 0.92 0.97 0.99 1 1 1 1 1 1 1 1 1 1 1 1 1 1 1 1 1 1 1 1 1 1 1 1 1 1 1 1 1 1 1 1 1 1 1 1 1 1 1 1 1 1 1 1 1 1 1 1 1 1 1 1 1 1 1 1 1 1 1 1 1 1 1 1 1 1 1 1 1 1 1 1 1 1 1 1 1 1 1
0 0 0 0 0 0 0 0 0 0 0.01 0.02 0.06 0.13 0.26 0.43 0.62 0.78 0.89 0.96 0.99 1 1 1 1 1 1 1 1 1 1 1 1 1 1 1 1 1 1 1 1 1 1 1 1 1 1 1 1 1 1 1 1 1 1 1 1 1 1 1 1 1 1 1 1 1 1 1 1 1 1 1 1 1 1 1 1 1 1 1 1 1 1 1 1 1 1 1 1 1 1 1 1 1 1 1 1 1 1 1 1
0 0 0 0 0 0 0 0 0 0 0.01 0.02 0.07 0.17 0.32 0.52 0.71 0.85 0.94 0.98 1 1 1 1 1 1 1 1 1 1 1 1 1 1 1 1 1 1 1 1 1 1 1 1 1 1 1 1 1 1 1 1 1 1 1 1 1 1 1 1 1 1 1 1 1 1 1 1 1 1 1 1 1 1 1 1 1 1 1 1 1 1 1 1 1 1 1 1 1 1 1 1 1 1 1 1 1 1 1 1 1
0 0 0 0 0 0 0 0 0 0 0.01 0.03 0.09 0.21 0.4 0.62 0.8 0.92 0.97 0.99 1 1 1 1 1 1 1 1 1 1 1 1 1 1 1 1 1 1 1 1 1 1 1 1 1 1 1 1 1 1 1 1 1 1 1 1 1 1 1 1 1 1 1 1 1 1 1 1 1 1 1 1 1 1 1 1 1 1 1 1 1 1 1 1 1 1 1 1 1 1 1 1 1 1 1 1 1 1 1 1 1
0 0 0 0 0 0 0 0 0 0 0.01 0.04 0.11 0.27 0.5 0.72 0.88 0.96 0.99 1 1 1 1 1 1 1 1 1 1 1 1 1 1 1 1 1 1 1 1 1 1 1 1 1 1 1 1 1 1 1 1 1 1 1 1 1 1 1 1 1 1 1 1 1 1 1 1 1 1 1 1 1 1 1 1 1 1 1 1 1 1 1 1 1 1 1 1 1 1 1 1 1 1 1 1 1 1 1 1 1 1
0 0 0 0 0 0 0 0 0 0 0.01 0.05 0.15 0.36 0.62 0.83 0.95 0.99 1 1 1 1 1 1 1 1 1 1 1 1 1 1 1 1 1 1 1 1 1 1 1 1 1 1 1 1 1 1 1 1 1 1 1 1 1 1 1 1 1 1 1 1 1 1 1 1 1 1 1 1 1 1 1 1 1 1 1 1 1 1 1 1 1 1 1 1 1 1 1 1 1 1 1 1 1 1 1 1 1 1 1
0 0 0 0 0 0 0 0 0 0 0.01 0.06 0.21 0.47 0.75 0.92 0.98 1 1 1 1 1 1 1 1 1 1 1 1 1 1 1 1 1 1 1 1 1 1 1 1 1 1 1 1 1 1 1 1 1 1 1 1 1 1 1 1 1 1 1 1 1 1 1 1 1 1 1 1 1 1 1 1 1 1 1 1 1 1 1 1 1 1 1 1 1 1 1 1 1 1 1 1 1 1 1 1 1 1 1 1
0 0 0 0 0 0 0 0 0 0 0.01 0.09 0.3 0.62 0.87 0.97 1 1 1 1 1 1 1 1 1 1 1 1 1 1 1 1 1 1 1 1 1 1 1 1 1 1 1 1 1 1 1 1 1 1 1 1 1 1 1 1 1 1 1 1 1 1 1 1 1 1 1 1 1 1 1 1 1 1 1 1 1 1 1 1 1 1 1 1 1 1 1 1 1 1 1 1 1 1 1 1 1 1 1 1 1
0 0 0 0 0 0 0 0 0 0 0.02 0.13 0.43 0.78 0.96 1 1 1 1 1 1 1 1 1 1 1 1 1 1 1 1 1 1 1 1 1 1 1 1 1 1 1 1 1 1 1 1 1 1 1 1 1 1 1 1 1 1 1 1 1 1 1 1 1 1 1 1 1 1 1 1 1 1 1 1 1 1 1 1 1 1 1 1 1 1 1 1 1 1 1 1 1 1 1 1 1 1 1 1 1 1
0 0 0 0 0 0 0 0 0 0 0.03 0.21 0.62 0.92 0.99 1 1 1 1 1 1 1 1 1 1 1 1 1 1 1 1 1 1 1 1 1 1 1 1 1 1 1 1 1 1 1 1 1 1 1 1 1 1 1 1 1 1 1 1 1 1 1 1 1 1 1 1 1 1 1 1 1 1 1 1 1 1 1 1 1 1 1 1 1 1 1 1 1 1 1 1 1 1 1 1 1 1 1 1 1 1
0 0 0 0 0 0 0 0 0 0 0.05 0.36 0.83 0.99 1 1 1 1 1 1 1 1 1 1 1 1 1 1 1 1 1 1 1 1 1 1 1 1 1 1 1 1 1 1 1 1 1 1 1 1 1 1 1 1 1 1 1 1 1 1 1 1 1 1 1 1 1 1 1 1 1 1 1 1 1 1 1 1 1 1 1 1 1 1 1 1 1 1 1 1 1 1 1 1 1 1 1 1 1 1 1
0 0 0 0 0 0 0 0 0 0 0.09 0.62 0.97 1 1 1 1 1 1 1 1 1 1 1 1 1 1 1 1 1 1 1 1 1 1 1 1 1 1 1 1 1 1 1 1 1 1 1 1 1 1 1 1 1 1 1 1 1 1 1 1 1 1 1 1 1 1 1 1 1 1 1 1 1 1 1 1 1 1 1 1 1 1 1 1 1 1 1 1 1 1 1 1 1 1 1 1 1 1 1 1
0 0 0 0 0 0 0 0 0 0 0.21 0.92 1 1 1 1 1 1 1 1 1 1 1 1 1 1 1 1 1 1 1 1 1 1 1 1 1 1 1 1 1 1 1 1 1 1 1 1 1 1 1 1 1 1 1 1 1 1 1 1 1 1 1 1 1 1 1 1 1 1 1 1 1 1 1 1 1 1 1 1 1 1 1 1 1 1 1 1 1 1 1 1 1 1 1 1 1 1 1 1 1
0 0 0 0 0 0 0 0 0 0 0.62 1 1 1 1 1 1 1 1 1 1 1 1 1 1 1 1 1 1 1 1 1 1 1 1 1 1 1 1 1 1 1 1 1 1 1 1 1 1 1 1 1 1 1 1 1 1 1 1 1 1 1 1 1 1 1 1 1 1 1 1 1 1 1 1 1 1 1 1 1 1 1 1 1 1 1 1 1 1 1 1 1 1 1 1 1 1 1 1 1 1
0 0 0 0 0 0 0 0 0 0 1 1 1 1 1 1 1 1 1 1 1 1 1 1 1 1 1 1 1 1 1 1 1 1 1 1 1 1 1 1 1 1 1 1 1 1 1 1 1 1 1 1 1 1 1 1 1 1 1 1 1 1 1 1 1 1 1 1 1 1 1 1 1 1 1 1 1 1 1 1 1 1 1 1 1 1 1 1 1 1 1 1 1 1 1 1 1 1 1 1 1
0 0 0 0 0 0 0 0 0 1 1 1 1 1 1 1 1 1 1 1 1 1 1 1 1 1 1 1 1 1 1 1 1 1 1 1 1 1 1 1 1 1 1 1 1 1 1 1 1 1 1 1 1 1 1 1 1 1 1 1 1 1 1 1 1 1 1 1 1 1 1 1 1 1 1 1 1 1 1 1 1 1 1 1 1 1 1 1 1 1 1 1 1 1 1 1 1 1 1 1 1
0 0 0 0 0 0 0 0 0 0 0 0 0 0 0 0 0 0.01 0.01 0.01 0.01 0.01 0.01 0.02 0.02 0.02 0.03 0.03 0.04 0.04 0.05 0.05 0.06 0.07 0.08 0.09 0.1 0.12 0.13 0.14 0.16 0.18 0.19 0.21 0.23 0.25 0.27 0.3 0.32 0.34 0.37 0.39 0.42 0.45 0.47 0.5 0.53 0.55 0.58 0.61 0.63 0.66 0.68 0.7 0.73 0.75 0.77 0.79 0.81 0.82 0.84 0.86 0.87 0.88 0.9 0.91 0.92 0.93 0.94 0.95 0.95 0.96 0.96 0.97 0.97 0.98 0.98 0.98 0.99 0.99 0.99 0.99 0.99 0.99 1 1 1 1 1 1 1
0 0 0 0 0 0 0 0 0 0 0 0 0 0 0 0 0 0.01 0.01 0.01 0.01 0.01 0.01 0.02 0.02 0.02 0.03 0.03 0.04 0.04 0.05 0.06 0.06 0.07 0.08 0.09 0.11 0.12 0.13 0.15 0.16 0.18 0.2 0.22 0.24 0.26 0.28 0.31 0.33 0.35 0.38 0.41 0.43 0.46 0.49 0.51 0.54 0.57 0.59 0.62 0.64 0.67 0.69 0.72 0.74 0.76 0.78 0.8 0.82 0.83 0.85 0.87 0.88 0.89 0.9 0.92 0.93 0.93 0.94 0.95 0.96 0.96 0.97 0.97 0.98 0.98 0.98 0.99 0.99 0.99 0.99 0.99 0.99 1 1 1 1 1 1 1 1
0 0 0 0 0 0 0 0 0 0 0 0 0 0 0 0 0 0.01 0.01 0.01 0.01 0.01 0.01 0.02 0.02 0.02 0.03 0.03 0.04 0.04 0.05 0.06 0.07 0.08 0.09 0.1 0.11 0.12 0.14 0.15 0.17 0.19 0.21 0.23 0.25 0.27 0.29 0.31 0.34 0.36 0.39 0.42 0.44 0.47 0.5 0.52 0.55 0.58 0.6 0.63 0.66 0.68 0.7 0.73 0.75 0.77 0.79 0.81 0.83 0.84 0.86 0.87 0.89 0.9 0.91 0.92 0.93 0.94 0.95 0.95 0.96 0.97 0.97 0.98 0.98 0.98 0.98 0.99 0.99 0.99 0.99 0.99 1 1 1 1 1 1 1 1 1
0 0 0 0 0 0 0 0 0 0 0 0 0 0 0 0 0 0.01 0.01 0.01 0.01 0.01 0.01 0.02 0.02 0.02 0.03 0.03 0.04 0.05 0.05 0.06 0.07 0.08 0.09 0.1 0.11 0.13 0.14 0.16 0.17 0.19 0.21 0.23 0.25 0.28 0.3 0.32 0.35 0.37 0.4 0.43 0.45 0.48 0.51 0.54 0.56 0.59 0.62 0.64 0.67 0.69 0.72 0.74 0.76 0.78 0.8 0.82 0.84 0.85 0.87 0.88 0.9 0.91 0.92 0.93 0.94 0.95 0.95 0.96 0.96 0.97 0.97 0.98 0.98 0.98 0.99 0.99 0.99 0.99 0.99 0.99 1 1 1 1 1 1 1 1 1
0 0 0 0 0 0 0 0 0 0 0 0 0 0 0 0 0 0.01 0.01 0.01 0.01 0.01 0.02 0.02 0.02 0.03 0.03 0.03 0.04 0.05 0.05 0.06 0.07 0.08 0.09 0.1 0.12 0.13 0.15 0.16 0.18 0.2 0.22 0.24 0.26 0.28 0.31 0.33 0.36 0.39 0.41 0.44 0.47 0.49 0.52 0.55 0.58 0.6 0.63 0.66 0.68 0.71 0.73 0.75 0.77 0.79 0.81 0.83 0.85 0.86 0.88 0.89 0.9 0.92 0.93 0.93 0.94 0.95 0.96 0.96 0.97 0.97 0.98 0.98 0.98 0.99 0.99 0.99 0.99 0.99 0.99 1 1 1 1 1 1 1 1 1 1
0 0 0 0 0 0 0 0 0 0 0 0 0 0 0 0 0 0.01 0.01 0.01 0.01 0.01 0.02 0.02 0.02 0.03 0.03 0.04 0.04 0.05 0.06 0.06 0.07 0.08 0.09 0.11 0.12 0.13 0.15 0.17 0.19 0.2 0.23 0.25 0.27 0.29 0.32 0.34 0.37 0.4 0.42 0.45 0.48 0.51 0.53 0.56 0.59 0.62 0.64 0.67 0.69 0.72 0.74 0.76 0.79 0.81 0.82 0.84 0.86 0.87 0.89 0.9 0.91 0.92 0.93 0.94 0.95 0.96 0.96 0.97 0.97 0.98 0.98 0.98 0.99 0.99 0.99 0.99 0.99 0.99 1 1 1 1 1 1 1 1 1 1 1
0 0 0 0 0 0 0 0 0 0 0 0 0 0 0 0 0.01 0.01 0.01 0.01 0.01 0.01 0.02 0.02 0.02 0.03 0.03 0.04 0.04 0.05 0.06 0.07 0.07 0.09 0.1 0.11 0.12 0.14 0.16 0.17 0.19 0.21 0.23 0.25 0.28 0.3 0.33 0.35 0.38 0.41 0.44 0.46 0.49 0.52 0.55 0.58 0.6 0.63 0.66 0.68 0.71 0.73 0.75 0.78 0.8 0.82 0.83 0.85 0.87 0.88 0.9 0.91 0.92 0.93 0.94 0.95 0.95 0.96 0.97 0.97 0.98 0.98 0.98 0.99 0.99 0.99 0.99 0.99 0.99 1 1 1 1 1 1 1 1 1 1 1 1
0 0 0 0 0 0 0 0 0 0 0 0 0 0 0 0 0.01 0.01 0.01 0.01 0.01 0.01 0.02 0.02 0.02 0.03 0.03 0.04 0.04 0.05 0.06 0.07 0.08 0.09 0.1 0.11 0.13 0.14 0.16 0.18 0.2 0.22 0.24 0.26 0.29 0.31 0.34 0.36 0.39 0.42 0.45 0.48 0.5 0.53 0.56 0.59 0.62 0.64 0.67 0.7 0.72 0.74 0.77 0.79 0.81 0.83 0.84 0.86 0.88 0.89 0.9 0.92 0.93 0.94 0.94 0.95 0.96 0.96 0.97 0.97 0.98 0.98 0.98 0.99 0.99 0.99 0.99 0.99 1 1 1 1 1 1 1 1 1 1 1 1 1
0 0 0 0 0 0 0 0 0 0 0 0 0 0 0 0 0.01 0.01 0.01 0.01 0.01 0.01 0.02 0.02 0.02 0.03 0.03 0.04 0.04 0.05 0.06 0.07 0.08 0.09 0.1 0.12 0.13 0.15 0.17 0.18 0.2 0.23 0.25 0.27 0.3 0.32 0.35 0.37 0.4 0.43 0.46 0.49 0.52 0.55 0.57 0.6 0.63 0.66 0.68 0.71 0.73 0.76 0.78 0.8 0.82 0.84 0.85 0.87 0.89 0.9 0.91 0.92 0.93 0.94 0.95 0.96 0.96 0.97 0.97 0.98 0.98 0.98 0.99 0.99 0.99 0.99 0.99 1 1 1 1 1 1 1 1 1 1 1 1 1 1
0 0 0 0 0 0 0 0 0 0 0 0 0 0 0 0 0.01 0.01 0.01 0.01 0.01 0.01 0.02 0.02 0.02 0.03 0.03 0.04 0.05 0.05 0.06 0.07 0.08 0.09 0.11 0.12 0.14 0.15 0.17 0.19 0.21 0.23 0.26 0.28 0.31 0.33 0.36 0.39 0.41 0.44 0.47 0.5 0.53 0.56 0.59 0.62 0.64 0.67 0.7 0.72 0.75 0.77 0.79 0.81 0.83 0.85 0.86 0.88 0.89 0.91 0.92 0.93 0.94 0.95 0.95 0.96 0.97 0.97 0.98 0.98 0.98 0.99 0.99 0.99 0.99 0.99 0.99 1 1 1 1 1 1 1 1 1 1 1 1 1 1
0 0 0 0 0 0 0 0 0 0 0 0 0 0 0 0 0.01 0.01 0.01 0.01 0.01 0.01 0.02 0.02 0.02 0.03 0.03 0.04 0.05 0.06 0.06 0.07 0.09 0.1 0.11 0.13 0.14 0.16 0.18 0.2 0.22 0.24 0.26 0.29 0.32 0.34 0.37 0.4 0.43 0.46 0.49 0.51 0.54 0.57 0.6 0.63 0.66 0.68 0.71 0.74 0.76 0.78 0.8 0.82 0.84 0.86 0.87 0.89 0.9 0.91 0.93 0.94 0.94 0.95 0.96 0.97 0.97 0.98 0.98 0.98 0.99 0.99 0.99 0.99 0.99 0.99 1 1 1 1 1 1 1 1 1 1 1 1 1 1 1
0 0 0 0 0 0 0 0 0 0 0 0 0 0 0 0 0.01 0.01 0.01 0.01 0.01 0.01 0.02 0.02 0.03 0.03 0.04 0.04 0.05 0.06 0.07 0.08 0.09 0.1 0.11 0.13 0.15 0.16 0.18 0.2 0.23 0.25 0.27 0.3 0.33 0.35 0.38 0.41 0.44 0.47 0.5 0.53 0.56 0.59 0.62 0.64 0.67 0.7 0.72 0.75 0.77 0.79 0.81 0.83 0.85 0.87 0.88 0.9 0.91 0.92 0.93 0.94 0.95 0.96 0.96 0.97 0.97 0.98 0.98 0.98 0.99 0.99 0.99 0.99 0.99 1 1 1 1 1 1 1 1 1 1 1 1 1 1 1 1
0 0 0 0 0 0 0 0 0 0 0 0 0 0 0 0 0.01 0.01 0.01 0.01 0.01 0.02 0.02 0.02 0.03 0.03 0.04 0.04 0.05 0.06 0.07 0.08 0.09 0.1 0.12 0.13 0.15 0.17 0.19 0.21 0.23 0.26 0.28 0.31 0.34 0.36 0.39 0.42 0.45 0.48 0.51 0.54 0.57 0.6 0.63 0.66 0.69 0.71 0.74 0.76 0.78 0.81 0.83 0.84 0.86 0.88 0.89 0.91 0.92 0.93 0.94 0.95 0.96 0.96 0.97 0.97 0.98 0.98 0.98 0.99 0.99 0.99 0.99 0.99 1 1 1 1 1 1 1 1 1 1 1 1 1 1 1 1 1
0 0 0 0 0 0 0 0 0 0 0 0 0 0 0 0 0.01 0.01 0.01 0.01 0.01 0.02 0.02 0.02 0.03 0.03 0.04 0.04 0.05 0.06 0.07 0.08 0.09 0.11 0.12 0.14 0.16 0.18 0.2 0.22 0.24 0.27 0.29 0.32 0.35 0.38 0.4 0.43 0.46 0.5 0.53 0.56 0.59 0.62 0.64 0.67 0.7 0.73 0.75 0.77 0.8 0.82 0.84 0.86 0.87 0.89 0.9 0.91 0.93 0.94 0.94 0.95 0.96 0.97 0.97 0.98 0.98 0.98 0.99 0.99 0.99 0.99 0.99 1 1 1 1 1 1 1 1 1 1 1 1 1 1 1 1 1 1
0 0 0 0 0 0 0 0 0 0 0 0 0 0 0 0 0.01 0.01 0.01 0.01 0.01 0.02 0.02 0.02 0.03 0.03 0.04 0.05 0.05 0.06 0.07 0.09 0.1 0.11 0.13 0.14 0.16 0.18 0.2 0.23 0.25 0.28 0.3 0.33 0.36 0.39 0.42 0.45 0.48 0.51 0.54 0.57 0.6 0.63 0.66 0.69 0.71 0.74 0.76 0.79 0.81 0.83 0.85 0.87 0.88 0.9 0.91 0.92 0.93 0.94 0.95 0.96 0.96 0.97 0.98 0.98 0.98 0.99 0.99 0.99 0.99 0.99 1 1 1 1 1 1 1 1 1 1 1 1 1 1 1 1 1 1 1
0 0 0 0 0 0 0 0 0 0 0 0 0 0 0 0 0.01 0.01 0.01 0.01 0.01 0.02 0.02 0.02 0.03 0.03 0.04 0.05 0.06 0.07 0.08 0.09 0.1 0.12 0.13 0.15 0.17 0.19 0.21 0.23 0.26 0.28 0.31 0.34 0.37 0.4 0.43 0.46 0.49 0.52 0.55 0.59 0.62 0.65 0.67 0.7 0.73 0.75 0.78 0.8 0.82 0.84 0.86 0.88 0.89 0.91 0.92 0.93 0.94 0.95 0.96 0.96 0.97 0.97 0.98 0.98 0.99 0.99 0.99 0.99 0.99 0.99 1 1 1 1 1 1 1 1 1 1 1 1 1 1 1 1 1 1 1
0 0 0 0 0 0 0 0 0 0 0 0 0 0 0 0 0.01 0.01 0.01 0.01 0.01 0.02 0.02 0.02 0.03 0.04 0.04 0.05 0.06 0.07 0.08 0.09 0.1 0.12 0.14 0.15 0.17 0.2 0.22 0.24 0.27 0.29 0.32 0.35 0.38 0.41 0.44 0.47 0.51 0.54 0.57 0.6 0.63 0.66 0.69 0.72 0.74 0.77 0.79 0.81 0.83 0.85 0.87 0.89 0.9 0.91 0.93 0.94 0.95 0.95 0.96 0.97 0.97 0.98 0.98 0.98 0.99 0.99 0.99 0.99 0.99 1 1 1 1 1 1 1 1 1 1 1 1 1 1 1 1 1 1 1 1
0 0 0 0 0 0 0 0 0 0 0 0 0 0 0 0 0.01 0.01 0.01 0.01 0.01 0.02 0.02 0.03 0.03 0.04 0.04 0.05 0.06 0.07 0.08 0.09 0.11 0.12 0.14 0.16 0.18 0.2 0.23 0.25 0.28 0.31 0.33 0.36 0.39 0.43 0.46 0.49 0.52 0.55 0.58 0.62 0.65 0.68 0.7 0.73 0.76 0.78 0.8 0.83 0.85 0.86 0.88 0.9 0.91 0.92 0.93 0.94 0.95 0.96 0.97 0.97 0.98 0.98 0.98 0.99 0.99 0.99 0.99 0.99 1 1 1 1 1 1 1 1 1 1 1 1 1 1 1 1 1 1 1 1 1
0 0 0 0 0 0 0 0 0 0 0 0 0 0 0 0 0.01 0.01 0.01 0.01 0.01 0.02 0.02 0.03 0.03 0.04 0.04 0.05 0.06 0.07 0.08 0.1 0.11 0.13 0.15 0.17 0.19 0.21 0.23 0.26 0.29 0.32 0.35 0.38 0.41 0.44 0.47 0.5 0.54 0.57 0.6 0.63 0.66 0.69 0.72 0.74 0.77 0.79 0.82 0.84 0.86 0.87 0.89 0.9 0.92 0.93 0.94 0.95 0.96 0.96 0.97 0.97 0.98 0.98 0.99 0.99 0.99 0.99 0.99 1 1 1 1 1 1 1 1 1 1 1 1 1 1 1 1 1 1 1 1 1 1
0 0 0 0 0 0 0 0 0 0 0 0 0 0 0 0 0.01 0.01 0.01 0.01 0.01 0.02 0.02 0.03 0.03 0.04 0.05 0.05 0.06 0.08 0.09 0.1 0.12 0.13 0.15 0.17 0.19 0.22 0.24 0.27 0.3 0.33 0.36 0.39 0.42 0.45 0.49 0.52 0.55 0.58 0.61 0.65 0.68 0.71 0.73 0.76 0.78 0.81 0.83 0.85 0.87 0.88 0.9 0.91 0.93 0.94 0.95 0.95 0.96 0.97 0.97 0.98 0.98 0.99 0.99 0.99 0.99 0.99 1 1 1 1 1 1 1 1 1 1 1 1 1 1 1 1 1 1 1 1 1 1 1
0 0 0 0 0 0 0 0 0 0 0 0 0 0 0 0 0.01 0.01 0.01 0.01 0.02 0.02 0.02 0.03 0.03 0.04 0.05 0.06 0.07 0.08 0.09 0.11 0.12 0.14 0.16 0.18 0.2 0.23 0.25 0.28 0.31 0.34 0.37 0.4 0.43 0.47 0.5 0.53 0.57 0.6 0.63 0.66 0.69 0.72 0.75 0.77 0.8 0.82 0.84 0.86 0.88 0.89 0.91 0.92 0.93 0.94 0.95 0.96 0.97 0.97 0.98 0.98 0.98 0.99 0.99 0.99 0.99 1 1 1 1 1 1 1 1 1 1 1 1 1 1 1 1 1 1 1 1 1 1 1 1
0 0 0 0 0 0 0 0 0 0 0 0 0 0 0 0 0.01 0.01 0.01 0.01 0.02 0.02 0.02 0.03 0.03 0.04 0.05 0.06 0.07 0.08 0.09 0.11 0.13 0.14 0.16 0.19 0.21 0.24 0.26 0.29 0.32 0.35 0.38 0.41 0.45 0.48 0.52 0.55 0.58 0.61 0.65 0.68 0.71 0.74 0.76 0.79 0.81 0.83 0.85 0.87 0.89 0.9 0.92 0.93 0.94 0.95 0.96 0.96 0.97 0.98 0.98 0.98 0.99 0.99 0.99 0.99 0.99 1 1 1 1 1 1 1 1 1 1 1 1 1 1 1 1 1 1 1 1 1 1 1 1
0 0 0 0 0 0 0 0 0 0 0 0 0 0 0 0.01 0.01 0.01 0.01 0.01 0.02 0.02 0.02 0.03 0.04 0.04 0.05 0.06 0.07 0.08 0.1 0.11 0.13 0.15 0.17 0.19 0.22 0.24 0.27 0.3 0.33 0.36 0.4 0.43 0.46 0.5 0.53 0.56 0.6 0.63 0.66 0.69 0.72 0.75 0.78 0.8 0.82 0.85 0.86 0.88 0.9 0.91 0.93 0.94 0.95 0.96 0.96 0.97 0.97 0.98 0.98 0.99 0.99 0.99 0.99 0.99 1 1 1 1 1 1 1 1 1 1 1 1 1 1 1 1 1 1 1 1 1 1 1 1 1
0 0 0 0 0 0 0 0 0 0 0 0 0 0 0 0.01 0.01 0.01 0.01 0.01 0.02 0.02 0.02 0.03 0.04 0.04 0.05 0.06 0.07 0.09 0.1 0.12 0.14 0.16 0.18 0.2 0.23 0.25 0.28 0.31 0.34 0.38 0.41 0.44 0.48 0.51 0.55 0.58 0.61 0.65 0.68 0.71 0.74 0.77 0.79 0.81 0.84 0.86 0.88 0.89 0.91 0.92 0.93 0.94 0.95 0.96 0.97 0.97 0.98 0.98 0.99 0.99 0.99 0.99 0.99 1 1 1 1 1 1 1 1 1 1 1 1 1 1 1 1 1 1 1 1 1 1 1 1 1 1
0 0 0 0 0 0 0 0 0 0 0 0 0 0 0 0.01 0.01 0.01 0.01 0.01 0.02 0.02 0.03 0.03 0.04 0.05 0.06 0.07 0.08 0.09 0.11 0.12 0.14 0.16 0.19 0.21 0.24 0.26 0.29 0.32 0.36 0.39 0.42 0.46 0.49 0.53 0.56 0.6 0.63 0.66 0.69 0.72 0.75 0.78 0.81 0.83 0.85 0.87 0.89 0.9 0.92 0.93 0.94 0.95 0.96 0.97 0.97 0.98 0.98 0.99 0.99 0.99 0.99 0.99 1 1 1 1 1 1 1 1 1 1 1 1 1 1 1 1 1 1 1 1 1 1 1 1 1 1 1
0 0 0 0 0 0 0 0 0 0 0 0 0 0 0 0.01 0.01 0.01 0.01 0.01 0.02 0.02 0.03 0.03 0.04 0.05 0.06 0.07 0.08 0.09 0.11 0.13 0.15 0.17 0.19 0.22 0.25 0.27 0.3 0.34 0.37 0.4 0.44 0.47 0.51 0.54 0.58 0.61 0.65 0.68 0.71 0.74 0.77 0.79 0.82 0.84 0.86 0.88 0.9 0.91 0.93 0.94 0.95 0.96 0.96 0.97 0.98 0.98 0.98 0.99 0.99 0.99 0.99 1 1 1 1 1 1 1 1 1 1 1 1 1 1 1 1 1 1 1 1 1 1 1 1 1 1 1 1
0 0 0 0 0 0 0 0 0 0 0 0 0 0 0 0.01 0.01 0.01 0.01 0.01 0.02 0.02 0.03 0.03 0.04 0.05 0.06 0.07 0.08 0.1 0.12 0.13 0.15 0.18 0.2 0.23 0.26 0.29 0.32 0.35 0.38 0.42 0.45 0.49 0.53 0.56 0.6 0.63 0.66 0.7 0.73 0.76 0.78 0.81 0.83 0.85 0.87 0.89 0.91 0.92 0.93 0.94 0.95 0.96 0.97 0.97 0.98 0.98 0.99 0.99 0.99 0.99 1 1 1 1 1 1 1 1 1 1 1 1 1 1 1 1 1 1 1 1 1 1 1 1 1 1 1 1 1
0 0 0 0 0 0 0 0 0 0 0 0 0 0 0 0.01 0.01 0.01 0.01 0.01 0.02 0.02 0.03 0.03 0.04 0.05 0.06 0.07 0.09 0.1 0.12 0.14 0.16 0.18 0.21 0.24 0.27 0.3 0.33 0.36 0.4 0.43 0.47 0.51 0.54 0.58 0.61 0.65 0.68 0.71 0.74 0.77 0.8 0.82 0.85 0.87 0.89 0.9 0.92 0.93 0.94 0.95 0.96 0.97 0.97 0.98 0.98 0.99 0.99 0.99 0.99 0.99 1 1 1 1 1 1 1 1 1 1 1 1 1 1 1 1 1 1 1 1 1 1 1 1 1 1 1 1 1
0 0 0 0 0 0 0 0 0 0 0 0 0 0 0 0.01 0.01 0.01 0.01 0.02 0.02 0.02 0.03 0.04 0.04 0.05 0.06 0.08 0.09 0.11 0.13 0.15 0.17 0.19 0.22 0.25 0.28 0.31 0.34 0.38 0.41 0.45 0.49 0.52 0.56 0.6 0.63 0.66 0.7 0.73 0.76 0.79 0.81 0.84 0.86 0.88 0.9 0.91 0.93 0.94 0.95 0.96 0.97 0.97 0.98 0.98 0.99 0.99 0.99 0.99 0.99 1 1 1 1 1 1 1 1 1 1 1 1 1 1 1 1 1 1 1 1 1 1 1 1 1 1 1 1 1 1
0 0 0 0 0 0 0 0 0 0 0 0 0 0 0 0.01 0.01 0.01 0.01 0.02 0.02 0.02 0.03 0.04 0.05 0.06 0.07 0.08 0.1 0.11 0.13 0.15 0.18 0.2 0.23 0.26 0.29 0.32 0.36 0.39 0.43 0.46 0.5 0.54 0.58 0.61 0.65 0.68 0.72 0.75 0.78 0.8 0.83 0.85 0.87 0.89 0.91 0.92 0.93 0.95 0.95 0.96 0.97 0.98 0.98 0.98 0.99 0.99 0.99 0.99 1 1 1 1 1 1 1 1 1 1 1 1 1 1 1 1 1 1 1 1 1 1 1 1 1 1 1 1 1 1 1
0 0 0 0 0 0 0 0 0 0 0 0 0 0 0 0.01 0.01 0.01 0.01 0.02 0.02 0.03 0.03 0.04 0.05 0.06 0.07 0.08 0.1 0.12 0.14 0.16 0.18 0.21 0.24 0.27 0.3 0.33 0.37 0.41 0.44 0.48 0.52 0.56 0.59 0.63 0.67 0.7 0.73 0.76 0.79 0.82 0.84 0.86 0.88 0.9 0.92 0.93 0.94 0.95 0.96 0.97 0.97 0.98 0.98 0.99 0.99 0.99 0.99 1 1 1 1 1 1 1 1 1 1 1 1 1 1 1 1 1 1 1 1 1 1 1 1 1 1 1 1 1 1 1 1
0 0 0 0 0 0 0 0 0 0 0 0 0 0 0 0.01 0.01 0.01 0.01 0.02 0.02 0.03 0.03 0.04 0.05 0.06 0.07 0.09 0.1 0.12 0.14 0.17 0.19 0.22 0.25 0.28 0.31 0.35 0.38 0.42 0.46 0.5 0.54 0.57 0.61 0.65 0.68 0.72 0.75 0.78 0.81 0.83 0.85 0.88 0.89 0.91 0.93 0.94 0.95 0.96 0.97 0.97 0.98 0.98 0.99 0.99 0.99 0.99 1 1 1 1 1 1 1 1 1 1 1 1 1 1 1 1 1 1 1 1 1 1 1 1 1 1 1 1 1 1 1 1 1
0 0 0 0 0 0 0 0 0 0 0 0 0 0 0 0.01 0.01 0.01 0.01 0.02 0.02 0.03 0.03 0.04 0.05 0.06 0.08 0.09 0.11 0.13 0.15 0.17 0.2 0.23 0.26 0.29 0.33 0.36 0.4 0.44 0.48 0.52 0.55 0.59 0.63 0.67 0.7 0.73 0.77 0.79 0.82 0.85 0.87 0.89 0.91 0.92 0.93 0.95 0.96 0.96 0.97 0.98 0.98 0.99 0.99 0.99 0.99 1 1 1 1 1 1 1 1 1 1 1 1 1 1 1 1 1 1 1 1 1 1 1 1 1 1 1 1 1 1 1 1 1 1
0 0 0 0 0 0 0 0 0 0 0 0 0 0 0 0.01 0.01 0.01 0.01 0.02 0.02 0.03 0.04 0.04 0.05 0.07 0.08 0.1 0.11 0.13 0.16 0.18 0.21 0.24 0.27 0.3 0.34 0.38 0.42 0.45 0.49 0.53 0.57 0.61 0.65 0.69 0.72 0.75 0.78 0.81 0.84 0.86 0.88 0.9 0.92 0.93 0.94 0.95 0.96 0.97 0.98 0.98 0.99 0.99 0.99 0.99 0.99 1 1 1 1 1 1 1 1 1 1 1 1 1 1 1 1 1 1 1 1 1 1 1 1 1 1 1 1 1 1 1 1 1 1
0 0 0 0 0 0 0 0 0 0 0 0 0 0 0 0.01 0.01 0.01 0.01 0.02 0.02 0.03 0.04 0.05 0.06 0.07 0.08 0.1 0.12 0.14 0.16 0.19 0.22 0.25 0.28 0.32 0.35 0.39 0.43 0.47 0.51 0.55 0.59 0.63 0.67 0.7 0.74 0.77 0.8 0.83 0.85 0.87 0.89 0.91 0.93 0.94 0.95 0.96 0.97 0.97 0.98 0.98 0.99 0.99 0.99 0.99 1 1 1 1 1 1 1 1 1 1 1 1 1 1 1 1 1 1 1 1 1 1 1 1 1 1 1 1 1 1 1 1 1 1 1
0 0 0 0 0 0 0 0 0 0 0 0 0 0 0 0.01 0.01 0.01 0.01 0.02 0.02 0.03 0.04 0.05 0.06 0.07 0.09 0.1 0.12 0.15 0.17 0.2 0.23 0.26 0.3 0.33 0.37 0.41 0.45 0.49 0.53 0.57 0.61 0.65 0.69 0.72 0.76 0.79 0.82 0.84 0.86 0.89 0.9 0.92 0.93 0.95 0.96 0.97 0.97 0.98 0.98 0.99 0.99 0.99 0.99 1 1 1 1 1 1 1 1 1 1 1 1 1 1 1 1 1 1 1 1 1 1 1 1 1 1 1 1 1 1 1 1 1 1 1 1
0 0 0 0 0 0 0 0 0 0 0 0 0 0 0 0.01 0.01 0.01 0.02 0.02 0.03 0.03 0.04 0.05 0.06 0.08 0.09 0.11 0.13 0.15 0.18 0.21 0.24 0.27 0.31 0.35 0.39 0.43 0.47 0.51 0.55 0.59 0.63 0.67 0.71 0.74 0.77 0.8 0.83 0.86 0.88 0.9 0.92 0.93 0.94 0.95 0.96 0.97 0.98 0.98 0.99 0.99 0.99 0.99 1 1 1 1 1 1 1 1 1 1 1 1 1 1 1 1 1 1 1 1 1 1 1 1 1 1 1 1 1 1 1 1 1 1 1 1 1
0 0 0 0 0 0 0 0 0 0 0 0 0 0 0 0.01 0.01 0.01 0.02 0.02 0.03 0.03 0.04 0.05 0.06 0.08 0.1 0.11 0.14 0.16 0.19 0.22 0.25 0.29 0.32 0.36 0.4 0.44 0.49 0.53 0.57 0.61 0.65 0.69 0.73 0.76 0.79 0.82 0.85 0.87 0.89 0.91 0.93 0.94 0.95 0.96 0.97 0.98 0.98 0.99 0.99 0.99 0.99 1 1 1 1 1 1 1 1 1 1 1 1 1 1 1 1 1 1 1 1 1 1 1 1 1 1 1 1 1 1 1 1 1 1 1 1 1 1
0 0 0 0 0 0 0 0 0 0 0 0 0 0 0.01 0.01 0.01 0.01 0.02 0.02 0.03 0.03 0.04 0.05 0.07 0.08 0.1 0.12 0.14 0.17 0.2 0.23 0.26 0.3 0.34 0.38 0.42 0.46 0.5 0.55 0.59 0.63 0.67 0.71 0.74 0.78 0.81 0.84 0.86 0.88 0.9 0.92 0.94 0.95 0.96 0.97 0.97 0.98 0.98 0.99 0.99 0.99 1 1 1 1 1 1 1 1 1 1 1 1 1 1 1 1 1 1 1 1 1 1 1 1 1 1 1 1 1 1 1 1 1 1 1 1 1 1 1
0 0 0 0 0 0 0 0 0 0 0 0 0 0 0.01 0.01 0.01 0.01 0.02 0.02 0.03 0.04 0.05 0.06 0.07 0.09 0.11 0.13 0.15 0.18 0.21 0.24 0.28 0.31 0.35 0.39 0.44 0.48 0.52 0.57 0.61 0.65 0.69 0.73 0.76 0.8 0.82 0.85 0.88 0.9 0.91 0.93 0.94 0.96 0.96 0.97 0.98 0.98 0.99 0.99 0.99 0.99 1 1 1 1 1 1 1 1 1 1 1 1 1 1 1 1 1 1 1 1 1 1 1 1 1 1 1 1 1 1 1 1 1 1 1 1 1 1 1
0 0 0 0 0 0 0 0 0 0 0 0 0 0 0.01 0.01 0.01 0.01 0.02 0.02 0.03 0.04 0.05 0.06 0.07 0.09 0.11 0.13 0.16 0.19 0.22 0.25 0.29 0.33 0.37 0.41 0.46 0.5 0.54 0.59 0.63 0.67 0.71 0.75 0.78 0.81 0.84 0.87 0.89 0.91 0.93 0.94 0.95 0.96 0.97 0.98 0.98 0.99 0.99 0.99 0.99 1 1 1 1 1 1 1 1 1 1 1 1 1 1 1 1 1 1 1 1 1 1 1 1 1 1 1 1 1 1 1 1 1 1 1 1 1 1 1 1
0 0 0 0 0 0 0 0 0 0 0 0 0 0 0.01 0.01 0.01 0.01 0.02 0.02 0.03 0.04 0.05 0.06 0.08 0.1 0.12 0.14 0.17 0.2 0.23 0.27 0.3 0.34 0.39 0.43 0.48 0.52 0.57 0.61 0.65 0.69 0.73 0.77 0.8 0.83 0.86 0.88 0.9 0.92 0.94 0.95 0.96 0.97 0.98 0.98 0.99 0.99 0.99 0.99 1 1 1 1 1 1 1 1 1 1 1 1 1 1 1 1 1 1 1 1 1 1 1 1 1 1 1 1 1 1 1 1 1 1 1 1 1 1 1 1 1
0 0 0 0 0 0 0 0 0 0 0 0 0 0 0.01 0.01 0.01 0.01 0.02 0.02 0.03 0.04 0.05 0.07 0.08 0.1 0.12 0.15 0.18 0.21 0.24 0.28 0.32 0.36 0.4 0.45 0.5 0.54 0.59 0.63 0.67 0.71 0.75 0.79 0.82 0.85 0.87 0.89 0.91 0.93 0.94 0.96 0.97 0.97 0.98 0.99 0.99 0.99 0.99 1 1 1 1 1 1 1 1 1 1 1 1 1 1 1 1 1 1 1 1 1 1 1 1 1 1 1 1 1 1 1 1 1 1 1 1 1 1 1 1 1 1
0 0 0 0 0 0 0 0 0 0 0 0 0 0 0.01 0.01 0.01 0.01 0.02 0.03 0.03 0.04 0.06 0.07 0.09 0.11 0.13 0.16 0.19 0.22 0.25 0.29 0.33 0.38 0.42 0.47 0.52 0.56 0.61 0.65 0.69 0.73 0.77 0.81 0.84 0.86 0.89 0.91 0.93 0.94 0.95 0.96 0.97 0.98 0.98 0.99 0.99 0.99 1 1 1 1 1 1 1 1 1 1 1 1 1 1 1 1 1 1 1 1 1 1 1 1 1 1 1 1 1 1 1 1 1 1 1 1 1 1 1 1 1 1 1
0 0 0 0 0 0 0 0 0 0 0 0 0 0 0.01 0.01 0.01 0.02 0.02 0.03 0.04 0.05 0.06 0.07 0.09 0.11 0.14 0.16 0.2 0.23 0.27 0.31 0.35 0.4 0.44 0.49 0.54 0.58 0.63 0.67 0.72 0.76 0.79 0.82 0.85 0.88 0.9 0.92 0.94 0.95 0.96 0.97 0.98 0.98 0.99 0.99 0.99 1 1 1 1 1 1 1 1 1 1 1 1 1 1 1 1 1 1 1 1 1 1 1 1 1 1 1 1 1 1 1 1 1 1 1 1 1 1 1 1 1 1 1 1
0 0 0 0 0 0 0 0 0 0 0 0 0 0 0.01 0.01 0.01 0.02 0.02 0.03 0.04 0.05 0.06 0.08 0.1 0.12 0.14 0.17 0.21 0.24 0.28 0.32 0.37 0.42 0.46 0.51 0.56 0.61 0.65 0.7 0.74 0.78 0.81 0.84 0.87 0.89 0.91 0.93 0.95 0.96 0.97 0.98 0.98 0.99 0.99 0.99 0.99 1 1 1 1 1 1 1 1 1 1 1 1 1 1 1 1 1 1 1 1 1 1 1 1 1 1 1 1 1 1 1 1 1 1 1 1 1 1 1 1 1 1 1 1
0 0 0 0 0 0 0 0 0 0 0 0 0 0 0.01 0.01 0.01 0.02 0.02 0.03 0.04 0.05 0.06 0.08 0.1 0.13 0.15 0.18 0.22 0.26 0.3 0.34 0.39 0.44 0.49 0.53 0.58 0.63 0.68 0.72 0.76 0.8 0.83 0.86 0.88 0.91 0.93 0.94 0.95 0.97 0.97 0.98 0.99 0.99 0.99 0.99 1 1 1 1 1 1 1 1 1 1 1 1 1 1 1 1 1 1 1 1 1 1 1 1 1 1 1 1 1 1 1 1 1 1 1 1 1 1 1 1 1 1 1 1 1
0 0 0 0 0 0 0 0 0 0 0 0 0 0 0.01 0.01 0.01 0.02 0.02 0.03 0.04 0.05 0.07 0.09 0.11 0.13 0.16 0.19 0.23 0.27 0.31 0.36 0.41 0.46 0.51 0.56 0.61 0.65 0.7 0.74 0.78 0.82 0.85 0.88 0.9 0.92 0.94 0.95 0.96 0.97 0.98 0.98 0.99 0.99 0.99 1 1 1 1 1 1 1 1 1 1 1 1 1 1 1 1 1 1 1 1 1 1 1 1 1 1 1 1 1 1 1 1 1 1 1 1 1 1 1 1 1 1 1 1 1 1
0 0 0 0 0 0 0 0 0 0 0 0 0 0 0.01 0.01 0.01 0.02 0.02 0.03 0.04 0.06 0.07 0.09 0.11 0.14 0.17 0.21 0.24 0.29 0.33 0.38 0.43 0.48 0.53 0.58 0.63 0.68 0.72 0.76 0.8 0.84 0.86 0.89 0.91 0.93 0.95 0.96 0.97 0.98 0.98 0.99 0.99 0.99 1 1 1 1 1 1 1 1 1 1 1 1 1 1 1 1 1 1 1 1 1 1 1 1 1 1 1 1 1 1 1 1 1 1 1 1 1 1 1 1 1 1 1 1 1 1 1
0 0 0 0 0 0 0 0 0 0 0 0 0 0 0.01 0.01 0.01 0.02 0.03 0.03 0.05 0.06 0.08 0.1 0.12 0.15 0.18 0.22 0.26 0.3 0.35 0.4 0.45 0.5 0.55 0.61 0.65 0.7 0.75 0.79 0.82 0.85 0.88 0.91 0.93 0.94 0.96 0.97 0.98 0.98 0.99 0.99 0.99 1 1 1 1 1 1 1 1 1 1 1 1 1 1 1 1 1 1 1 1 1 1 1 1 1 1 1 1 1 1 1 1 1 1 1 1 1 1 1 1 1 1 1 1 1 1 1 1
0 0 0 0 0 0 0 0 0 0 0 0 0 0 0.01 0.01 0.01 0.02 0.03 0.04 0.05 0.06 0.08 0.1 0.13 0.16 0.19 0.23 0.27 0.32 0.37 0.42 0.47 0.53 0.58 0.63 0.68 0.73 0.77 0.81 0.84 0.87 0.9 0.92 0.94 0.95 0.96 0.97 0.98 0.99 0.99 0.99 1 1 1 1 1 1 1 1 1 1 1 1 1 1 1 1 1 1 1 1 1 1 1 1 1 1 1 1 1 1 1 1 1 1 1 1 1 1 1 1 1 1 1 1 1 1 1 1 1
0 0 0 0 0 0 0 0 0 0 0 0 0 0 0.01 0.01 0.01 0.02 0.03 0.04 0.05 0.07 0.09 0.11 0.14 0.17 0.21 0.25 0.29 0.34 0.39 0.44 0.5 0.55 0.6 0.66 0.7 0.75 0.79 0.83 0.86 0.89 0.91 0.93 0.95 0.96 0.97 0.98 0.98 0.99 0.99 1 1 1 1 1 1 1 1 1 1 1 1 1 1 1 1 1 1 1 1 1 1 1 1 1 1 1 1 1 1 1 1 1 1 1 1 1 1 1 1 1 1 1 1 1 1 1 1 1 1
0 0 0 0 0 0 0 0 0 0 0 0 0 0 0.01 0.01 0.02 0.02 0.03 0.04 0.05 0.07 0.09 0.12 0.15 0.18 0.22 0.26 0.31 0.36 0.41 0.47 0.52 0.58 0.63 0.68 0.73 0.77 0.81 0.85 0.88 0.9 0.93 0.94 0.96 0.97 0.98 0.98 0.99 0.99 0.99 1 1 1 1 1 1 1 1 1 1 1 1 1 1 1 1 1 1 1 1 1 1 1 1 1 1 1 1 1 1 1 1 1 1 1 1 1 1 1 1 1 1 1 1 1 1 1 1 1 1
0 0 0 0 0 0 0 0 0 0 0 0 0 0.01 0.01 0.01 0.02 0.02 0.03 0.04 0.06 0.07 0.1 0.12 0.16 0.19 0.23 0.28 0.33 0.38 0.44 0.49 0.55 0.6 0.66 0.71 0.75 0.8 0.83 0.87 0.9 0.92 0.94 0.95 0.97 0.98 0.98 0.99 0.99 0.99 1 1 1 1 1 1 1 1 1 1 1 1 1 1 1 1 1 1 1 1 1 1 1 1 1 1 1 1 1 1 1 1 1 1 1 1 1 1 1 1 1 1 1 1 1 1 1 1 1 1 1
0 0 0 0 0 0 0 0 0 0 0 0 0 0.01 0.01 0.01 0.02 0.02 0.03 0.04 0.06 0.08 0.1 0.13 0.17 0.2 0.25 0.3 0.35 0.4 0.46 0.52 0.57 0.63 0.68 0.73 0.78 0.82 0.85 0.89 0.91 0.93 0.95 0.96 0.97 0.98 0.99 0.99 0.99 1 1 1 1 1 1 1 1 1 1 1 1 1 1 1 1 1 1 1 1 1 1 1 1 1 1 1 1 1 1 1 1 1 1 1 1 1 1 1 1 1 1 1 1 1 1 1 1 1 1 1 1
0 0 0 0 0 0 0 0 0 0 0 0 0 0.01 0.01 0.01 0.02 0.02 0.03 0.05 0.06 0.09 0.11 0.14 0.18 0.22 0.26 0.32 0.37 0.43 0.49 0.54 0.6 0.66 0.71 0.76 0.8 0.84 0.87 0.9 0.93 0.94 0.96 0.97 0.98 0.99 0.99 0.99 1 1 1 1 1 1 1 1 1 1 1 1 1 1 1 1 1 1 1 1 1 1 1 1 1 1 1 1 1 1 1 1 1 1 1 1 1 1 1 1 1 1 1 1 1 1 1 1 1 1 1 1 1
0 0 0 0 0 0 0 0 0 0 0 0 0 0.01 0.01 0.01 0.02 0.03 0.04 0.05 0.07 0.09 0.12 0.15 0.19 0.23 0.28 0.34 0.39 0.45 0.51 0.57 0.63 0.69 0.74 0.78 0.83 0.86 0.89 0.92 0.94 0.96 0.97 0.98 0.98 0.99 0.99 1 1 1 1 1 1 1 1 1 1 1 1 1 1 1 1 1 1 1 1 1 1 1 1 1 1 1 1 1 1 1 1 1 1 1 1 1 1 1 1 1 1 1 1 1 1 1 1 1 1 1 1 1 1
0 0 0 0 0 0 0 0 0 0 0 0 0 0.01 0.01 0.01 0.02 0.03 0.04 0.05 0.07 0.1 0.13 0.16 0.2 0.25 0.3 0.36 0.42 0.48 0.54 0.6 0.66 0.71 0.76 0.81 0.85 0.88 0.91 0.93 0.95 0.96 0.98 0.98 0.99 0.99 1 1 1 1 1 1 1 1 1 1 1 1 1 1 1 1 1 1 1 1 1 1 1 1 1 1 1 1 1 1 1 1 1 1 1 1 1 1 1 1 1 1 1 1 1 1 1 1 1 1 1 1 1 1 1
0 0 0 0 0 0 0 0 0 0 0 0 0 0.01 0.01 0.01 0.02 0.03 0.04 0.06 0.08 0.1 0.14 0.17 0.22 0.27 0.32 0.38 0.44 0.51 0.57 0.63 0.69 0.74 0.79 0.83 0.87 0.9 0.93 0.95 0.96 0.97 0.98 0.99 0.99 0.99 1 1 1 1 1 1 1 1 1 1 1 1 1 1 1 1 1 1 1 1 1 1 1 1 1 1 1 1 1 1 1 1 1 1 1 1 1 1 1 1 1 1 1 1 1 1 1 1 1 1 1 1 1 1 1
0 0 0 0 0 0 0 0 0 0 0 0 0 0.01 0.01 0.01 0.02 0.03 0.04 0.06 0.08 0.11 0.15 0.19 0.23 0.29 0.35 0.41 0.47 0.54 0.6 0.66 0.72 0.77 0.82 0.86 0.89 0.92 0.94 0.96 0.97 0.98 0.99 0.99 0.99 1 1 1 1 1 1 1 1 1 1 1 1 1 1 1 1 1 1 1 1 1 1 1 1 1 1 1 1 1 1 1 1 1 1 1 1 1 1 1 1 1 1 1 1 1 1 1 1 1 1 1 1 1 1 1 1
0 0 0 0 0 0 0 0 0 0 0 0 0 0.01 0.01 0.02 0.02 0.03 0.05 0.07 0.09 0.12 0.16 0.2 0.25 0.31 0.37 0.43 0.5 0.57 0.63 0.69 0.75 0.8 0.84 0.88 0.91 0.93 0.95 0.97 0.98 0.98 0.99 0.99 1 1 1 1 1 1 1 1 1 1 1 1 1 1 1 1 1 1 1 1 1 1 1 1 1 1 1 1 1 1 1 1 1 1 1 1 1 1 1 1 1 1 1 1 1 1 1 1 1 1 1 1 1 1 1 1 1
0 0 0 0 0 0 0 0 0 0 0 0 0 0.01 0.01 0.02 0.02 0.04 0.05 0.07 0.1 0.13 0.17 0.22 0.27 0.33 0.4 0.46 0.53 0.6 0.66 0.72 0.78 0.82 0.86 0.9 0.93 0.95 0.96 0.97 0.98 0.99 0.99 1 1 1 1 1 1 1 1 1 1 1 1 1 1 1 1 1 1 1 1 1 1 1 1 1 1 1 1 1 1 1 1 1 1 1 1 1 1 1 1 1 1 1 1 1 1 1 1 1 1 1 1 1 1 1 1 1 1
0 0 0 0 0 0 0 0 0 0 0 0 0 0.01 0.01 0.02 0.03 0.04 0.06 0.08 0.11 0.14 0.19 0.24 0.29 0.36 0.42 0.49 0.56 0.63 0.69 0.75 0.81 0.85 0.89 0.92 0.94 0.96 0.97 0.98 0.99 0.99 1 1 1 1 1 1 1 1 1 1 1 1 1 1 1 1 1 1 1 1 1 1 1 1 1 1 1 1 1 1 1 1 1 1 1 1 1 1 1 1 1 1 1 1 1 1 1 1 1 1 1 1 1 1 1 1 1 1 1
0 0 0 0 0 0 0 0 0 0 0 0 0 0.01 0.01 0.02 0.03 0.04 0.06 0.08 0.12 0.15 0.2 0.26 0.32 0.38 0.45 0.53 0.6 0.66 0.73 0.78 0.83 0.87 0.91 0.93 0.95 0.97 0.98 0.99 0.99 1 1 1 1 1 1 1 1 1 1 1 1 1 1 1 1 1 1 1 1 1 1 1 1 1 1 1 1 1 1 1 1 1 1 1 1 1 1 1 1 1 1 1 1 1 1 1 1 1 1 1 1 1 1 1 1 1 1 1 1
0 0 0 0 0 0 0 0 0 0 0 0 0 0.01 0.01 0.02 0.03 0.04 0.06 0.09 0.13 0.17 0.22 0.28 0.34 0.41 0.49 0.56 0.63 0.7 0.76 0.81 0.86 0.9 0.93 0.95 0.97 0.98 0.99 0.99 0.99 1 1 1 1 1 1 1 1 1 1 1 1 1 1 1 1 1 1 1 1 1 1 1 1 1 1 1 1 1 1 1 1 1 1 1 1 1 1 1 1 1 1 1 1 1 1 1 1 1 1 1 1 1 1 1 1 1 1 1 1
0 0 0 0 0 0 0 0 0 0 0 0 0 0.01 0.01 0.02 0.03 0.05 0.07 0.1 0.14 0.18 0.24 0.3 0.37 0.44 0.52 0.59 0.67 0.73 0.79 0.84 0.88 0.92 0.94 0.96 0.97 0.98 0.99 0.99 1 1 1 1 1 1 1 1 1 1 1 1 1 1 1 1 1 1 1 1 1 1 1 1 1 1 1 1 1 1 1 1 1 1 1 1 1 1 1 1 1 1 1 1 1 1 1 1 1 1 1 1 1 1 1 1 1 1 1 1 1
0 0 0 0 0 0 0 0 0 0 0 0 0 0.01 0.01 0.02 0.03 0.05 0.08 0.11 0.15 0.2 0.26 0.33 0.4 0.48 0.55 0.63 0.7 0.77 0.82 0.87 0.91 0.93 0.96 0.97 0.98 0.99 0.99 1 1 1 1 1 1 1 1 1 1 1 1 1 1 1 1 1 1 1 1 1 1 1 1 1 1 1 1 1 1 1 1 1 1 1 1 1 1 1 1 1 1 1 1 1 1 1 1 1 1 1 1 1 1 1 1 1 1 1 1 1 1
0 0 0 0 0 0 0 0 0 0 0 0 0 0.01 0.01 0.02 0.04 0.06 0.08 0.12 0.16 0.22 0.28 0.35 0.43 0.51 0.59 0.67 0.74 0.8 0.85 0.89 0.93 0.95 0.97 0.98 0.99 0.99 1 1 1 1 1 1 1 1 1 1 1 1 1 1 1 1 1 1 1 1 1 1 1 1 1 1 1 1 1 1 1 1 1 1 1 1 1 1 1 1 1 1 1 1 1 1 1 1 1 1 1 1 1 1 1 1 1 1 1 1 1 1 1
0 0 0 0 0 0 0 0 0 0 0 0 0 0.01 0.02 0.03 0.04 0.06 0.09 0.13 0.18 0.24 0.31 0.39 0.47 0.55 0.63 0.71 0.77 0.83 0.88 0.92 0.94 0.96 0.98 0.99 0.99 1 1 1 1 1 1 1 1 1 1 1 1 1 1 1 1 1 1 1 1 1 1 1 1 1 1 1 1 1 1 1 1 1 1 1 1 1 1 1 1 1 1 1 1 1 1 1 1 1 1 1 1 1 1 1 1 1 1 1 1 1 1 1 1
0 0 0 0 0 0 0 0 0 0 0 0 0.01 0.01 0.02 0.03 0.04 0.07 0.1 0.14 0.2 0.26 0.34 0.42 0.5 0.59 0.67 0.74 0.81 0.86 0.9 0.94 0.96 0.97 0.98 0.99 1 1 1 1 1 1 1 1 1 1 1 1 1 1 1 1 1 1 1 1 1 1 1 1 1 1 1 1 1 1 1 1 1 1 1 1 1 1 1 1 1 1 1 1 1 1 1 1 1 1 1 1 1 1 1 1 1 1 1 1 1 1 1 1 1
0 0 0 0 0 0 0 0 0 0 0 0 0.01 0.01 0.02 0.03 0.05 0.07 0.11 0.16 0.22 0.29 0.37 0.46 0.54 0.63 0.71 0.78 0.84 0.89 0.93 0.95 0.97 0.98 0.99 0.99 1 1 1 1 1 1 1 1 1 1 1 1 1 1 1 1 1 1 1 1 1 1 1 1 1 1 1 1 1 1 1 1 1 1 1 1 1 1 1 1 1 1 1 1 1 1 1 1 1 1 1 1 1 1 1 1 1 1 1 1 1 1 1 1 1
0 0 0 0 0 0 0 0 0 0 0 0 0.01 0.01 0.02 0.03 0.05 0.08 0.12 0.18 0.24 0.32 0.4 0.5 0.59 0.67 0.75 0.82 0.87 0.91 0.94 0.97 0.98 0.99 0.99 1 1 1 1 1 1 1 1 1 1 1 1 1 1 1 1 1 1 1 1 1 1 1 1 1 1 1 1 1 1 1 1 1 1 1 1 1 1 1 1 1 1 1 1 1 1 1 1 1 1 1 1 1 1 1 1 1 1 1 1 1 1 1 1 1 1
0 0 0 0 0 0 0 0 0 0 0 0 0.01 0.01 0.02 0.04 0.06 0.09 0.14 0.2 0.27 0.35 0.44 0.54 0.63 0.72 0.79 0.85 0.9 0.94 0.96 0.98 0.99 0.99 1 1 1 1 1 1 1 1 1 1 1 1 1 1 1 1 1 1 1 1 1 1 1 1 1 1 1 1 1 1 1 1 1 1 1 1 1 1 1 1 1 1 1 1 1 1 1 1 1 1 1 1 1 1 1 1 1 1 1 1 1 1 1 1 1 1 1
0 0 0 0 0 0 0 0 0 0 0 0 0.01 0.01 0.02 0.04 0.06 0.1 0.15 0.22 0.3 0.39 0.49 0.58 0.68 0.76 0.83 0.88 0.93 0.95 0.97 0.99 0.99 1 1 1 1 1 1 1 1 1 1 1 1 1 1 1 1 1 1 1 1 1 1 1 1 1 1 1 1 1 1 1 1 1 1 1 1 1 1 1 1 1 1 1 1 1 1 1 1 1 1 1 1 1 1 1 1 1 1 1 1 1 1 1 1 1 1 1 1
0 0 0 0 0 0 0 0 0 0 0 0 0.01 0.01 0.02 0.04 0.07 0.11 0.17 0.24 0.33 0.43 0.53 0.63 0.72 0.8 0.86 0.91 0.95 0.97 0.98 0.99 1 1 1 1 1 1 1 1 1 1 1 1 1 1 1 1 1 1 1 1 1 1 1 1 1 1 1 1 1 1 1 1 1 1 1 1 1 1 1 1 1 1 1 1 1 1 1 1 1 1 1 1 1 1 1 1 1 1 1 1 1 1 1 1 1 1 1 1 1
0 0 0 0 0 0 0 0 0 0 0 0 0.01 0.01 0.03 0.05 0.08 0.13 0.19 0.27 0.37 0.47 0.58 0.68 0.77 0.84 0.9 0.94 0.96 0.98 0.99 1 1 1 1 1 1 1 1 1 1 1 1 1 1 1 1 1 1 1 1 1 1 1 1 1 1 1 1 1 1 1 1 1 1 1 1 1 1 1 1 1 1 1 1 1 1 1 1 1 1 1 1 1 1 1 1 1 1 1 1 1 1 1 1 1 1 1 1 1 1
0 0 0 0 0 0 0 0 0 0 0 0 0.01 0.02 0.03 0.05 0.09 0.15 0.22 0.31 0.41 0.52 0.63 0.73 0.81 0.88 0.93 0.96 0.98 0.99 0.99 1 1 1 1 1 1 1 1 1 1 1 1 1 1 1 1 1 1 1 1 1 1 1 1 1 1 1 1 1 1 1 1 1 1 1 1 1 1 1 1 1 1 1 1 1 1 1 1 1 1 1 1 1 1 1 1 1 1 1 1 1 1 1 1 1 1 1 1 1 1
0 0 0 0 0 0 0 0 0 0 0 0 0.01 0.02 0.03 0.06 0.1 0.17 0.25 0.35 0.46 0.57 0.68 0.78 0.85 0.91 0.95 0.97 0.99 0.99 1 1 1 1 1 1 1 1 1 1 1 1 1 1 1 1 1 1 1 1 1 1 1 1 1 1 1 1 1 1 1 1 1 1 1 1 1 1 1 1 1 1 1 1 1 1 1 1 1 1 1 1 1 1 1 1 1 1 1 1 1 1 1 1 1 1 1 1 1 1 1
0 0 0 0 0 0 0 0 0 0 0 0 0.01 0.02 0.04 0.07 0.12 0.19 0.28 0.39 0.51 0.63 0.74 0.83 0.89 0.94 0.97 0.98 0.99 1 1 1 1 1 1 1 1 1 1 1 1 1 1 1 1 1 1 1 1 1 1 1 1 1 1 1 1 1 1 1 1 1 1 1 1 1 1 1 1 1 1 1 1 1 1 1 1 1 1 1 1 1 1 1 1 1 1 1 1 1 1 1 1 1 1 1 1 1 1 1 1
0 0 0 0 0 0 0 0 0 0 0 0 0.01 0.02 0.04 0.08 0.14 0.22 0.32 0.44 0.57 0.69 0.79 0.87 0.93 0.96 0.98 0.99 1 1 1 1 1 1 1 1 1 1 1 1 1 1 1 1 1 1 1 1 1 1 1 1 1 1 1 1 1 1 1 1 1 1 1 1 1 1 1 1 1 1 1 1 1 1 1 1 1 1 1 1 1 1 1 1 1 1 1 1 1 1 1 1 1 1 1 1 1 1 1 1 1
0 0 0 0 0 0 0 0 0 0 0 0 0.01 0.02 0.05 0.09 0.16 0.25 0.37 0.5 0.63 0.75 0.84 0.91 0.95 0.98 0.99 1 1 1 1 1 1 1 1 1 1 1 1 1 1 1 1 1 1 1 1 1 1 1 1 1 1 1 1 1 1 1 1 1 1 1 1 1 1 1 1 1 1 1 1 1 1 1 1 1 1 1 1 1 1 1 1 1 1 1 1 1 1 1 1 1 1 1 1 1 1 1 1 1 1
0 0 0 0 0 0 0 0 0 0 0 0 0.01 0.03 0.06 0.11 0.19 0.29 0.42 0.56 0.69 0.81 0.89 0.94 0.97 0.99 1 1 1 1 1 1 1 1 1 1 1 1 1 1 1 1 1 1 1 1 1 1 1 1 1 1 1 1 1 1 1 1 1 1 1 1 1 1 1 1 1 1 1 1 1 1 1 1 1 1 1 1 1 1 1 1 1 1 1 1 1 1 1 1 1 1 1 1 1 1 1 1 1 1 1
0 0 0 0 0 0 0 0 0 0 0 0 0.01 0.03 0.06 0.13 0.22 0.34 0.49 0.63 0.76 0.86 0.93 0.97 0.99 0.99 1 1 1 1 1 1 1 1 1 1 1 1 1 1 1 1 1 1 1 1 1 1 1 1 1 1 1 1 1 1 1 1 1 1 1 1 1 1 1 1 1 1 1 1 1 1 1 1 1 1 1 1 1 1 1 1 1 1 1 1 1 1 1 1 1 1 1 1 1 1 1 1 1 1 1
0 0 0 0 0 0 0 0 0 0 0 0 0.01 0.03 0.08 0.15 0.26 0.4 0.55 0.7 0.82 0.91 0.96 0.98 0.99 1 1 1 1 1 1 1 1 1 1 1 1 1 1 1 1 1 1 1 1 1 1 1 1 1 1 1 1 1 1 1 1 1 1 1 1 1 1 1 1 1 1 1 1 1 1 1 1 1 1 1 1 1 1 1 1 1 1 1 1 1 1 1 1 1 1 1 1 1 1 1 1 1 1 1 1
0 0 0 0 0 0 0 0 0 0 0 0 0.02 0.04 0.09 0.18 0.31 0.47 0.63 0.77 0.88 0.94 0.98 0.99 1 1 1 1 1 1 1 1 1 1 1 1 1 1 1 1 1 1 1 1 1 1 1 1 1 1 1 1 1 1 1 1 1 1 1 1 1 1 1 1 1 1 1 1 1 1 1 1 1 1 1 1 1 1 1 1 1 1 1 1 1 1 1 1 1 1 1 1 1 1 1 1 1 1 1 1 1
0 0 0 0 0 0 0 0 0 0 0 0.01 0.02 0.05 0.11 0.22 0.37 0.54 0.71 0.84 0.93 0.97 0.99 1 1 1 1 1 1 1 1 1 1 1 1 1 1 1 1 1 1 1 1 1 1 1 1 1 1 1 1 1 1 1 1 1 1 1 1 1 1 1 1 1 1 1 1 1 1 1 1 1 1 1 1 1 1 1 1 1 1 1 1 1 1 1 1 1 1 1 1 1 1 1 1 1 1 1 1 1 1
0 0 0 0 0 0 0 0 0 0 0 0.01 0.02 0.06 0.14 0.27 0.44 0.63 0.79 0.9 0.96 0.99 1 1 1 1 1 1 1 1 1 1 1 1 1 1 1 1 1 1 1 1 1 1 1 1 1 1 1 1 1 1 1 1 1 1 1 1 1 1 1 1 1 1 1 1 1 1 1 1 1 1 1 1 1 1 1 1 1 1 1 1 1 1 1 1 1 1 1 1 1 1 1 1 1 1 1 1 1 1 1
0 0 0 0 0 0 0 0 0 0 0 0.01 0.02 0.07 0.17 0.33 0.53 0.72 0.86 0.95 0.98 1 1 1 1 1 1 1 1 1 1 1 1 1 1 1 1 1 1 1 1 1 1 1 1 1 1 1 1 1 1 1 1 1 1 1 1 1 1 1 1 1 1 1 1 1 1 1 1 1 1 1 1 1 1 1 1 1 1 1 1 1 1 1 1 1 1 1 1 1 1 1 1 1 1 1 1 1 1 1 1
0 0 0 0 0 0 0 0 0 0 0 0.01 0.03 0.09 0.22 0.41 0.63 0.81 0.93 0.98 0.99 1 1 1 1 1 1 1 1 1 1 1 1 1 1 1 1 1 1 1 1 1 1 1 1 1 1 1 1 1 1 1 1 1 1 1 1 1 1 1 1 1 1 1 1 1 1 1 1 1 1 1 1 1 1 1 1 1 1 1 1 1 1 1 1 1 1 1 1 1 1 1 1 1 1 1 1 1 1 1 1
0 0 0 0 0 0 0 0 0 0 0 0.01 0.04 0.12 0.28 0.51 0.74 0.89 0.97 0.99 1 1 1 1 1 1 1 1 1 1 1 1 1 1 1 1 1 1 1 1 1 1 1 1 1 1 1 1 1 1 1 1 1 1 1 1 1 1 1 1 1 1 1 1 1 1 1 1 1 1 1 1 1 1 1 1 1 1 1 1 1 1 1 1 1 1 1 1 1 1 1 1 1 1 1 1 1 1 1 1 1
0 0 0 0 0 0 0 0 0 0 0 0.01 0.05 0.16 0.37 0.63 0.84 0.95 0.99 1 1 1 1 1 1 1 1 1 1 1 1 1 1 1 1 1 1 1 1 1 1 1 1 1 1 1 1 1 1 1 1 1 1 1 1 1 1 1 1 1 1 1 1 1 1 1 1 1 1 1 1 1 1 1 1 1 1 1 1 1 1 1 1 1 1 1 1 1 1 1 1 1 1 1 1 1 1 1 1 1 1
0 0 0 0 0 0 0 0 0 0 0 0.01 0.06 0.22 0.49 0.76 0.93 0.99 1 1 1 1 1 1 1 1 1 1 1 1 1 1 1 1 1 1 1 1 1 1 1 1 1 1 1 1 1 1 1 1 1 1 1 1 1 1 1 1 1 1 1 1 1 1 1 1 1 1 1 1 1 1 1 1 1 1 1 1 1 1 1 1 1 1 1 1 1 1 1 1 1 1 1 1 1 1 1 1 1 1 1
0 0 0 0 0 0 0 0 0 0 0 0.02 0.09 0.31 0.63 0.88 0.98 1 1 1 1 1 1 1 1 1 1 1 1 1 1 1 1 1 1 1 1 1 1 1 1 1 1 1 1 1 1 1 1 1 1 1 1 1 1 1 1 1 1 1 1 1 1 1 1 1 1 1 1 1 1 1 1 1 1 1 1 1 1 1 1 1 1 1 1 1 1 1 1 1 1 1 1 1 1 1 1 1 1 1 1
0 0 0 0 0 0 0 0 0 0 0 0.02 0.14 0.44 0.79 0.96 1 1 1 1 1 1 1 1 1 1 1 1 1 1 1 1 1 1 1 1 1 1 1 1 1 1 1 1 1 1 1 1 1 1 1 1 1 1 1 1 1 1 1 1 1 1 1 1 1 1 1 1 1 1 1 1 1 1 1 1 1 1 1 1 1 1 1 1 1 1 1 1 1 1 1 1 1 1 1 1 1 1 1 1 1
0 0 0 0 0 0 0 0 0 0 0 0.03 0.22 0.63 0.93 0.99 1 1 1 1 1 1 1 1 1 1 1 1 1 1 1 1 1 1 1 1 1 1 1 1 1 1 1 1 1 1 1 1 1 1 1 1 1 1 1 1 1 1 1 1 1 1 1 1 1 1 1 1 1 1 1 1 1 1 1 1 1 1 1 1 1 1 1 1 1 1 1 1 1 1 1 1 1 1 1 1 1 1 1 1 1
0 0 0 0 0 0 0 0 0 0 0 0.05 0.37 0.84 0.99 1 1 1 1 1 1 1 1 1 1 1 1 1 1 1 1 1 1 1 1 1 1 1 1 1 1 1 1 1 1 1 1 1 1 1 1 1 1 1 1 1 1 1 1 1 1 1 1 1 1 1 1 1 1 1 1 1 1 1 1 1 1 1 1 1 1 1 1 1 1 1 1 1 1 1 1 1 1 1 1 1 1 1 1 1 1
0 0 0 0 0 0 0 0 0 0 0 0.09 0.63 0.98 1 1 1 1 1 1 1 1 1 1 1 1 1 1 1 1 1 1 1 1 1 1 1 1 1 1 1 1 1 1 1 1 1 1 1 1 1 1 1 1 1 1 1 1 1 1 1 1 1 1 1 1 1 1 1 1 1 1 1 1 1 1 1 1 1 1 1 1 1 1 1 1 1 1 1 1 1 1 1 1 1 1 1 1 1 1 1
0 0 0 0 0 0 0 0 0 0 0 0.22 0.93 1 1 1 1 1 1 1 1 1 1 1 1 1 1 1 1 1 1 1 1 1 1 1 1 1 1 1 1 1 1 1 1 1 1 1 1 1 1 1 1 1 1 1 1 1 1 1 1 1 1 1 1 1 1 1 1 1 1 1 1 1 1 1 1 1 1 1 1 1 1 1 1 1 1 1 1 1 1 1 1 1 1 1 1 1 1 1 1
0 0 0 0 0 0 0 0 0 0 0 0.63 1 1 1 1 1 1 1 1 1 1 1 1 1 1 1 1 1 1 1 1 1 1 1 1 1 1 1 1 1 1 1 1 1 1 1 1 1 1 1 1 1 1 1 1 1 1 1 1 1 1 1 1 1 1 1 1 1 1 1 1 1 1 1 1 1 1 1 1 1 1 1 1 1 1 1 1 1 1 1 1 1 1 1 1 1 1 1 1 1
0 0 0 0 0 0 0 0 0 0 0 1 1 1 1 1 1 1 1 1 1 1 1 1 1 1 1 1 1 1 1 1 1 1 1 1 1 1 1 1 1 1 1 1 1 1 1 1 1 1 1 1 1 1 1 1 1 1 1 1 1 1 1 1 1 1 1 1 1 1 1 1 1 1 1 1 1 1 1 1 1 1 1 1 1 1 1 1 1 1 1 1 1 1 1 1 1 1 1 1 1
0 0 0 0 0 0 0 0 0 0 1 1 1 1 1 1 1 1 1 1 1 1 1 1 1 1 1 1 1 1 1 1 1 1 1 1 1 1 1 1 1 1 1 1 1 1 1 1 1 1 1 1 1 1 1 1 1 1 1 1 1 1 1 1 1 1 1 1 1 1 1 1 1 1 1 1 1 1 1 1 1 1 1 1 1 1 1 1 1 1 1 1 1 1 1 1 1 1 1 1 1
0 0 0 0 0 0 0 0 0 0 0 0 0 0 0 0 0 0 0.01 0.01 0.01 0.01 0.01 0.01 0.02 0.02 0.02 0.03 0.03 0.04 0.04 0.05 0.06 0.06 0.07 0.08 0.09 0.11 0.12 0.13 0.15 0.16 0.18 0.2 0.22 0.24 0.26 0.28 0.31 0.33 0.36 0.38 0.41 0.43 0.46 0.49 0.51 0.54 0.57 0.59 0.62 0.64 0.67 0.69 0.72 0.74 0.76 0.78 0.8 0.82 0.84 0.85 0.87 0.88 0.89 0.91 0.92 0.93 0.94 0.94 0.95 0.96 0.96 0.97 0.97 0.98 0.98 0.98 0.99 0.99 0.99 0.99 0.99 0.99 1 1 1 1 1 1 1
0 0 0 0 0 0 0 0 0 0 0 0 0 0 0 0 0 0 0.01 0.01 0.01 0.01 0.01 0.01 0.02 0.02 0.02 0.03 0.03 0.04 0.04 0.05 0.06 0.07 0.08 0.09 0.1 0.11 0.12 0.14 0.15 0.17 0.19 0.21 0.23 0.25 0.27 0.29 0.32 0.34 0.37 0.39 0.42 0.44 0.47 0.5 0.53 0.55 0.58 0.61 0.63 0.66 0.68 0.71 0.73 0.75 0.77 0.79 0.81 0.83 0.85 0.86 0.88 0.89 0.9 0.91 0.92 0.93 0.94 0.95 0.96 0.96 0.97 0.97 0.98 0.98 0.98 0.99 0.99 0.99 0.99 0.99 0.99 1 1 1 1 1 1 1 1
0 0 0 0 0 0 0 0 0 0 0 0 0 0 0 0 0 0 0.01 0.01 0.01 0.01 0.01 0.01 0.02 0.02 0.02 0.03 0.03 0.04 0.05 0.05 0.06 0.07 0.08 0.09 0.1 0.11 0.13 0.14 0.16 0.17 0.19 0.21 0.23 0.25 0.28 0.3 0.32 0.35 0.38 0.4 0.43 0.46 0.48 0.51 0.54 0.57 0.59 0.62 0.64 0.67 0.69 0.72 0.74 0.76 0.78 0.8 0.82 0.84 0.86 0.87 0.88 0.9 0.91 0.92 0.93 0.94 0.95 0.95 0.96 0.97 0.97 0.97 0.98 0.98 0.98 0.99 0.99 0.99 0.99 0.99 0.99 1 1 1 1 1 1 1 1
0 0 0 0 0 0 0 0 0 0 0 0 0 0 0 0 0 0 0.01 0.01 0.01 0.01 0.01 0.02 0.02 0.02 0.03 0.03 0.03 0.04 0.05 0.05 0.06 0.07 0.08 0.09 0.1 0.12 0.13 0.15 0.16 0.18 0.2 0.22 0.24 0.26 0.29 0.31 0.33 0.36 0.39 0.41 0.44 0.47 0.5 0.52 0.55 0.58 0.61 0.63 0.66 0.68 0.71 0.73 0.75 0.77 0.79 0.81 0.83 0.85 0.86 0.88 0.89 0.9 0.92 0.93 0.94 0.94 0.95 0.96 0.96 0.97 0.97 0.98 0.98 0.98 0.99 0.99 0.99 0.99 0.99 0.99 1 1 1 1 1 1 1 1 1
0 0 0 0 0 0 0 0 0 0 0 0 0 0 0 0 0 0 0.01 0.01 0.01 0.01 0.01 0.02 0.02 0.02 0.03 0.03 0.04 0.04 0.05 0.06 0.06 0.07 0.08 0.09 0.11 0.12 0.13 0.15 0.17 0.19 0.21 0.23 0.25 0.27 0.29 0.32 0.34 0.37 0.4 0.42 0.45 0.48 0.51 0.54 0.56 0.59 0.62 0.64 0.67 0.7 0.72 0.74 0.76 0.79 0.81 0.82 0.84 0.86 0.87 0.89 0.9 0.91 0.92 0.93 0.94 0.95 0.96 0.96 0.97 0.97 0.98 0.98 0.98 0.99 0.99 0.99 0.99 0.99 0.99 1 1 1 1 1 1 1 1 1 1
0 0 0 0 0 0 0 0 0 0 0 0 0 0 0 0 0 0.01 0.01 0.01 0.01 0.01 0.01 0.02 0.02 0.02 0.03 0.03 0.04 0.04 0.05 0.06 0.07 0.08 0.09 0.1 0.11 0.12 0.14 0.16 0.17 0.19 0.21 0.23 0.26 0.28 0.3 0.33 0.35 0.38 0.41 0.44 0.46 0.49 0.52 0.55 0.58 0.6 0.63 0.66 0.68 0.71 0.73 0.75 0.78 0.8 0.82 0.83 0.85 0.87 0.88 0.9 0.91 0.92 0.93 0.94 0.95 0.95 0.96 0.97 0.97 0.98 0.98 0.98 0.99 0.99 0.99 0.99 0.99 0.99 1 1 1 1 1 1 1 1 1 1 1
0 0 0 0 0 0 0 0 0 0 0 0 0 0 0 0 0 0.01 0.01 0.01 0.01 0.01 0.01 0.02 0.02 0.02 0.03 0.03 0.04 0.04 0.05 0.06 0.07 0.08 0.09 0.1 0.11 0.13 0.14 0.16 0.18 0.2 0.22 0.24 0.26 0.29 0.31 0.34 0.36 0.39 0.42 0.45 0.48 0.5 0.53 0.56 0.59 0.62 0.64 0.67 0.7 0.72 0.74 0.77 0.79 0.81 0.83 0.85 0.86 0.88 0.89 0.9 0.92 0.93 0.94 0.94 0.95 0.96 0.96 0.97 0.97 0.98 0.98 0.98 0.99 0.99 0.99 0.99 0.99 1 1 1 1 1 1 1 1 1 1 1 1
0 0 0 0 0 0 0 0 0 0 0 0 0 0 0 0 0 0.01 0.01 0.01 0.01 0.01 0.01 0.02 0.02 0.02 0.03 0.03 0.04 0.05 0.05 0.06 0.07 0.08 0.09 0.1 0.12 0.13 0.15 0.17 0.18 0.2 0.23 0.25 0.27 0.3 0.32 0.35 0.38 0.4 0.43 0.46 0.49 0.52 0.55 0.58 0.6 0.63 0.66 0.68 0.71 0.73 0.76 0.78 0.8 0.82 0.84 0.86 0.87 0.89 0.9 0.91 0.92 0.93 0.94 0.95 0.96 0.96 0.97 0.97 0.98 0.98 0.98 0.99 0.99 0.99 0.99 0.99 1 1 1 1 1 1 1 1 1 1 1 1 1
0 0 0 0 0 0 0 0 0 0 0 0 0 0 0 0 0 0.01 0.01 0.01 0.01 0.01 0.01 0.02 0.02 0.02 0.03 0.03 0.04 0.05 0.05 0.06 0.07 0.08 0.09 0.11 0.12 0.14 0.15 0.17 0.19 0.21 0.23 0.26 0.28 0.31 0.33 0.36 0.39 0.41 0.44 0.47 0.5 0.53 0.56 0.59 0.62 0.64 0.67 0.7 0.72 0.75 0.77 0.79 0.81 0.83 0.85 0.87 0.88 0.89 0.91 0.92 0.93 0.94 0.95 0.95 0.96 0.97 0.97 0.98 0.98 0.98 0.99 0.99 0.99 0.99 0.99 0.99 1 1 1 1 1 1 1 1 1 1 1 1 1
0 0 0 0 0 0 0 0 0 0 0 0 0 0 0 0 0 0.01 0.01 0.01 0.01 0.01 0.01 0.02 0.02 0.02 0.03 0.03 0.04 0.05 0.06 0.06 0.07 0.09 0.1 0.11 0.13 0.14 0.16 0.18 0.2 0.22 0.24 0.26 0.29 0.32 0.34 0.37 0.4 0.43 0.46 0.49 0.51 0.54 0.57 0.6 0.63 0.66 0.69 0.71 0.74 0.76 0.78 0.8 0.82 0.84 0.86 0.87 0.89 0.9 0.91 0.93 0.94 0.94 0.95 0.96 0.97 0.97 0.98 0.98 0.98 0.99 0.99 0.99 0.99 0.99 0.99 1 1 1 1 1 1 1 1 1 1 1 1 1 1
0 0 0 0 0 0 0 0 0 0 0 0 0 0 0 0 0 0.01 0.01 0.01 0.01 0.01 0.01 0.02 0.02 0.03 0.03 0.04 0.04 0.05 0.06 0.07 0.08 0.09 0.1 0.11 0.13 0.15 0.16 0.18 0.2 0.23 0.25 0.27 0.3 0.33 0.35 0.38 0.41 0.44 0.47 0.5 0.53 0.56 0.59 0.62 0.64 0.67 0.7 0.72 0.75 0.77 0.79 0.81 0.83 0.85 0.87 0.88 0.9 0.91 0.92 0.93 0.94 0.95 0.96 0.96 0.97 0.97 0.98 0.98 0.98 0.99 0.99 0.99 0.99 0.99 1 1 1 1 1 1 1 1 1 1 1 1 1 1 1
0 0 0 0 0 0 0 0 0 0 0 0 0 0 0 0 0 0.01 0.01 0.01 0.01 0.01 0.02 0.02 0.02 0.03 0.03 0.04 0.04 0.05 0.06 0.07 0.08 0.09 0.1 0.12 0.13 0.15 0.17 0.19 0.21 0.23 0.26 0.28 0.31 0.34 0.36 0.39 0.42 0.45 0.48 0.51 0.54 0.57 0.6 0.63 0.66 0.69 0.71 0.74 0.76 0.78 0.81 0.83 0.84 0.86 0.88 0.89 0.91 0.92 0.93 0.94 0.95 0.96 0.96 0.97 0.97 0.98 0.98 0.98 0.99 0.99 0.99 0.99 0.99 1 1 1 1 1 1 1 1 1 1 1 1 1 1 1 1
0 0 0 0 0 0 0 0 0 0 0 0 0 0 0 0 0 0.01 0.01 0.01 0.01 0.01 0.02 0.02 0.02 0.03 0.03 0.04 0.04 0.05 0.06 0.07 0.08 0.09 0.11 0.12 0.14 0.16 0.18 0.2 0.22 0.24 0.27 0.29 0.32 0.35 0.37 0.4 0.43 0.46 0.5 0.53 0.56 0.59 0.62 0.64 0.67 0.7 0.73 0.75 0.77 0.8 0.82 0.84 0.86 0.87 0.89 0.9 0.91 0.93 0.94 0.94 0.95 0.96 0.97 0.97 0.98 0.98 0.98 0.99 0.99 0.99 0.99 0.99 1 1 1 1 1 1 1 1 1 1 1 1 1 1 1 1 1
0 0 0 0 0 0 0 0 0 0 0 0 0 0 0 0 0 0.01 0.01 0.01 0.01 0.01 0.02 0.02 0.02 0.03 0.03 0.04 0.05 0.05 0.06 0.07 0.08 0.1 0.11 0.13 0.14 0.16 0.18 0.2 0.23 0.25 0.27 0.3 0.33 0.36 0.39 0.42 0.45 0.48 0.51 0.54 0.57 0.6 0.63 0.66 0.69 0.71 0.74 0.76 0.79 0.81 0.83 0.85 0.87 0.88 0.9 0.91 0.92 0.93 0.94 0.95 0.96 0.96 0.97 0.97 0.98 0.98 0.99 0.99 0.99 0.99 0.99 1 1 1 1 1 1 1 1 1 1 1 1 1 1 1 1 1 1
0 0 0 0 0 0 0 0 0 0 0 0 0 0 0 0 0 0.01 0.01 0.01 0.01 0.01 0.02 0.02 0.02 0.03 0.03 0.04 0.05 0.06 0.07 0.08 0.09 0.1 0.12 0.13 0.15 0.17 0.19 0.21 0.23 0.26 0.28 0.31 0.34 0.37 0.4 0.43 0.46 0.49 0.52 0.55 0.58 0.62 0.64 0.67 0.7 0.73 0.75 0.78 0.8 0.82 0.84 0.86 0.88 0.89 0.91 0.92 0.93 0.94 0.95 0.96 0.96 0.97 0.97 0.98 0.98 0.99 0.99 0.99 0.99 0.99 0.99 1 1 1 1 1 1 1 1 1 1 1 1 1 1 1 1 1 1
0 0 0 0 0 0 0 0 0 0 0 0 0 0 0 0 0 0.01 0.01 0.01 0.01 0.01 0.02 0.02 0.02 0.03 0.04 0.04 0.05 0.06 0.07 0.08 0.09 0.1 0.12 0.14 0.15 0.17 0.2 0.22 0.24 0.27 0.29 0.32 0.35 0.38 0.41 0.44 0.47 0.51 0.54 0.57 0.6 0.63 0.66 0.69 0.72 0.74 0.77 0.79 0.81 0.83 0.85 0.87 0.89 0.9 0.91 0.93 0.94 0.95 0.95 0.96 0.97 0.97 0.98 0.98 0.98 0.99 0.99 0.99 0.99 0.99 1 1 1 1 1 1 1 1 1 1 1 1 1 1 1 1 1 1 1
0 0 0 0 0 0 0 0 0 0 0 0 0 0 0 0 0 0.01 0.01 0.01 0.01 0.01 0.02 0.02 0.03 0.03 0.04 0.04 0.05 0.06 0.07 0.08 0.09 0.11 0.12 0.14 0.16 0.18 0.2 0.23 0.25 0.28 0.3 0.33 0.36 0.39 0.42 0.46 0.49 0.52 0.55 0.58 0.61 0.64 0.67 0.7 0.73 0.76 0.78 0.8 0.82 0.84 0.86 0.88 0.9 0.91 0.92 0.93 0.94 0.95 0.96 0.97 0.97 0.98 0.98 0.98 0.99 0.99 0.99 0.99 0.99 1 1 1 1 1 1 1 1 1 1 1 1 1 1 1 1 1 1 1 1
0 0 0 0 0 0 0 0 0 0 0 0 0 0 0 0 0 0.01 0.01 0.01 0.01 0.01 0.02 0.02 0.03 0.03 0.04 0.04 0.05 0.06 0.07 0.08 0.1 0.11 0.13 0.15 0.17 0.19 0.21 0.23 0.26 0.29 0.31 0.34 0.37 0.41 0.44 0.47 0.5 0.53 0.57 0.6 0.63 0.66 0.69 0.72 0.74 0.77 0.79 0.82 0.84 0.86 0.87 0.89 0.9 0.92 0.93 0.94 0.95 0.96 0.96 0.97 0.97 0.98 0.98 0.99 0.99 0.99 0.99 0.99 1 1 1 1 1 1 1 1 1 1 1 1 1 1 1 1 1 1 1 1 1
0 0 0 0 0 0 0 0 0 0 0 0 0 0 0 0 0 0.01 0.01 0.01 0.01 0.01 0.02 0.02 0.03 0.03 0.04 0.05 0.05 0.06 0.08 0.09 0.1 0.12 0.13 0.15 0.17 0.19 0.22 0.24 0.27 0.3 0.33 0.36 0.39 0.42 0.45 0.48 0.52 0.55 0.58 0.61 0.64 0.67 0.7 0.73 0.76 0.78 0.81 0.83 0.85 0.87 0.88 0.9 0.91 0.93 0.94 0.95 0.95 0.96 0.97 0.97 0.98 0.98 0.99 0.99 0.99 0.99 0.99 1 1 1 1 1 1 1 1 1 1 1 1 1 1 1 1 1 1 1 1 1 1
0 0 0 0 0 0 0 0 0 0 0 0 0 0 0 0 0 0.01 0.01 0.01 0.01 0.02 0.02 0.02 0.03 0.03 0.04 0.05 0.06 0.07 0.08 0.09 0.11 0.12 0.14 0.16 0.18 0.2 0.23 0.25 0.28 0.31 0.34 0.37 0.4 0.43 0.47 0.5 0.53 0.56 0.6 0.63 0.66 0.69 0.72 0.75 0.77 0.8 0.82 0.84 0.86 0.88 0.89 0.91 0.92 0.93 0.94 0.95 0.96 0.97 0.97 0.98 0.98 0.98 0.99 0.99 0.99 0.99 1 1 1 1 1 1 1 1 1 1 1 1 1 1 1 1 1 1 1 1 1 1 1
0 0 0 0 0 0 0 0 0 0 0 0 0 0 0 0 0 0.01 0.01 0.01 0.01 0.02 0.02 0.02 0.03 0.03 0.04 0.05 0.06 0.07 0.08 0.09 0.11 0.13 0.14 0.16 0.19 0.21 0.23 0.26 0.29 0.32 0.35 0.38 0.41 0.45 0.48 0.51 0.55 0.58 0.61 0.64 0.68 0.71 0.73 0.76 0.79 0.81 0.83 0.85 0.87 0.89 0.9 0.92 0.93 0.94 0.95 0.96 0.96 0.97 0.98 0.98 0.98 0.99 0.99 0.99 0.99 0.99 1 1 1 1 1 1 1 1 1 1 1 1 1 1 1 1 1 1 1 1 1 1 1
0 0 0 0 0 0 0 0 0 0 0 0 0 0 0 0 0.01 0.01 0.01 0.01 0.01 0.02 0.02 0.02 0.03 0.04 0.04 0.05 0.06 0.07 0.08 0.1 0.11 0.13 0.15 0.17 0.19 0.22 0.24 0.27 0.3 0.33 0.36 0.39 0.43 0.46 0.49 0.53 0.56 0.6 0.63 0.66 0.69 0.72 0.75 0.77 0.8 0.82 0.84 0.86 0.88 0.9 0.91 0.92 0.94 0.95 0.95 0.96 0.97 0.97 0.98 0.98 0.99 0.99 0.99 0.99 0.99 1 1 1 1 1 1 1 1 1 1 1 1 1 1 1 1 1 1 1 1 1 1 1 1
0 0 0 0 0 0 0 0 0 0 0 0 0 0 0 0 0.01 0.01 0.01 0.01 0.01 0.02 0.02 0.02 0.03 0.04 0.04 0.05 0.06 0.07 0.09 0.1 0.12 0.14 0.16 0.18 0.2 0.23 0.25 0.28 0.31 0.34 0.37 0.41 0.44 0.48 0.51 0.54 0.58 0.61 0.64 0.68 0.71 0.74 0.76 0.79 0.81 0.84 0.86 0.87 0.89 0.91 0.92 0.93 0.94 0.95 0.96 0.97 0.97 0.98 0.98 0.99 0.99 0.99 0.99 0.99 1 1 1 1 1 1 1 1 1 1 1 1 1 1 1 1 1 1 1 1 1 1 1 1 1
0 0 0 0 0 0 0 0 0 0 0 0 0 0 0 0 0.01 0.01 0.01 0.01 0.01 0.02 0.02 0.03 0.03 0.04 0.05 0.05 0.07 0.08 0.09 0.11 0.12 0.14 0.16 0.18 0.21 0.23 0.26 0.29 0.32 0.35 0.39 0.42 0.46 0.49 0.53 0.56 0.59 0.63 0.66 0.69 0.72 0.75 0.78 0.8 0.83 0.85 0.87 0.89 0.9 0.92 0.93 0.94 0.95 0.96 0.97 0.97 0.98 0.98 0.98 0.99 0.99 0.99 0.99 1 1 1 1 1 1 1 1 1 1 1 1 1 1 1 1 1 1 1 1 1 1 1 1 1 1
0 0 0 0 0 0 0 0 0 0 0 0 0 0 0 0 0.01 0.01 0.01 0.01 0.01 0.02 0.02 0.03 0.03 0.04 0.05 0.06 0.07 0.08 0.09 0.11 0.13 0.15 0.17 0.19 0.22 0.24 0.27 0.3 0.33 0.37 0.4 0.44 0.47 0.51 0.54 0.58 0.61 0.64 0.68 0.71 0.74 0.77 0.79 0.82 0.84 0.86 0.88 0.9 0.91 0.92 0.94 0.95 0.96 0.96 0.97 0.98 0.98 0.98 0.99 0.99 0.99 0.99 1 1 1 1 1 1 1 1 1 1 1 1 1 1 1 1 1 1 1 1 1 1 1 1 1 1 1
0 0 0 0 0 0 0 0 0 0 0 0 0 0 0 0 0.01 0.01 0.01 0.01 0.01 0.02 0.02 0.03 0.03 0.04 0.05 0.06 0.07 0.08 0.1 0.11 0.13 0.15 0.18 0.2 0.23 0.25 0.28 0.31 0.35 0.38 0.42 0.45 0.49 0.52 0.56 0.59 0.63 0.66 0.69 0.72 0.75 0.78 0.81 0.83 0.85 0.87 0.89 0.91 0.92 0.93 0.94 0.95 0.96 0.97 0.97 0.98 0.98 0.99 0.99 0.99 0.99 0.99 1 1 1 1 1 1 1 1 1 1 1 1 1 1 1 1 1 1 1 1 1 1 1 1 1 1 1
0 0 0 0 0 0 0 0 0 0 0 0 0 0 0 0 0.01 0.01 0.01 0.01 0.01 0.02 0.02 0.03 0.03 0.04 0.05 0.06 0.07 0.09 0.1 0.12 0.14 0.16 0.18 0.21 0.24 0.26 0.29 0.33 0.36 0.39 0.43 0.47 0.5 0.54 0.57 0.61 0.64 0.68 0.71 0.74 0.77 0.8 0.82 0.84 0.86 0.88 0.9 0.92 0.93 0.94 0.95 0.96 0.97 0.97 0.98 0.98 0.99 0.99 0.99 0.99 0.99 1 1 1 1 1 1 1 1 1 1 1 1 1 1 1 1 1 1 1 1 1 1 1 1 1 1 1 1
0 0 0 0 0 0 0 0 0 0 0 0 0 0 0 0 0.01 0.01 0.01 0.01 0.02 0.02 0.02 0.03 0.04 0.04 0.05 0.06 0.08 0.09 0.11 0.12 0.14 0.17 0.19 0.22 0.24 0.27 0.31 0.34 0.37 0.41 0.45 0.48 0.52 0.56 0.59 0.63 0.66 0.69 0.73 0.76 0.78 0.81 0.83 0.86 0.88 0.89 0.91 0.92 0.94 0.95 0.96 0.96 0.97 0.98 0.98 0.99 0.99 0.99 0.99 0.99 1 1 1 1 1 1 1 1 1 1 1 1 1 1 1 1 1 1 1 1 1 1 1 1 1 1 1 1 1
0 0 0 0 0 0 0 0 0 0 0 0 0 0 0 0 0.01 0.01 0.01 0.01 0.02 0.02 0.02 0.03 0.04 0.05 0.06 0.07 0.08 0.09 0.11 0.13 0.15 0.17 0.2 0.23 0.25 0.29 0.32 0.35 0.39 0.42 0.46 0.5 0.54 0.57 0.61 0.64 0.68 0.71 0.74 0.77 0.8 0.82 0.85 0.87 0.89 0.9 0.92 0.93 0.94 0.95 0.96 0.97 0.98 0.98 0.98 0.99 0.99 0.99 0.99 1 1 1 1 1 1 1 1 1 1 1 1 1 1 1 1 1 1 1 1 1 1 1 1 1 1 1 1 1 1
0 0 0 0 0 0 0 0 0 0 0 0 0 0 0 0 0.01 0.01 0.01 0.01 0.02 0.02 0.03 0.03 0.04 0.05 0.06 0.07 0.08 0.1 0.12 0.14 0.16 0.18 0.21 0.24 0.27 0.3 0.33 0.37 0.4 0.44 0.48 0.52 0.55 0.59 0.63 0.66 0.7 0.73 0.76 0.79 0.81 0.84 0.86 0.88 0.9 0.91 0.93 0.94 0.95 0.96 0.97 0.97 0.98 0.98 0.99 0.99 0.99 0.99 1 1 1 1 1 1 1 1 1 1 1 1 1 1 1 1 1 1 1 1 1 1 1 1 1 1 1 1 1 1 1
0 0 0 0 0 0 0 0 0 0 0 0 0 0 0 0 0.01 0.01 0.01 0.01 0.02 0.02 0.03 0.03 0.04 0.05 0.06 0.07 0.09 0.1 0.12 0.14 0.16 0.19 0.22 0.25 0.28 0.31 0.34 0.38 0.42 0.46 0.49 0.53 0.57 0.61 0.64 0.68 0.71 0.75 0.78 0.8 0.83 0.85 0.87 0.89 0.91 0.92 0.94 0.95 0.96 0.97 0.97 0.98 0.98 0.99 0.99 0.99 0.99 1 1 1 1 1 1 1 1 1 1 1 1 1 1 1 1 1 1 1 1 1 1 1 1 1 1 1 1 1 1 1 1
0 0 0 0 0 0 0 0 0 0 0 0 0 0 0 0 0.01 0.01 0.01 0.01 0.02 0.02 0.03 0.03 0.04 0.05 0.06 0.08 0.09 0.11 0.13 0.15 0.17 0.2 0.23 0.26 0.29 0.32 0.36 0.4 0.43 0.47 0.51 0.55 0.59 0.63 0.66 0.7 0.73 0.76 0.79 0.82 0.84 0.87 0.89 0.9 0.92 0.93 0.94 0.95 0.96 0.97 0.98 0.98 0.99 0.99 0.99 0.99 0.99 1 1 1 1 1 1 1 1 1 1 1 1 1 1 1 1 1 1 1 1 1 1 1 1 1 1 1 1 1 1 1 1
0 0 0 0 0 0 0 0 0 0 0 0 0 0 0 0 0.01 0.01 0.01 0.01 0.02 0.02 0.03 0.04 0.04 0.05 0.07 0.08 0.09 0.11 0.13 0.15 0.18 0.21 0.24 0.27 0.3 0.34 0.37 0.41 0.45 0.49 0.53 0.57 0.61 0.64 0.68 0.72 0.75 0.78 0.81 0.83 0.86 0.88 0.9 0.91 0.93 0.94 0.95 0.96 0.97 0.97 0.98 0.98 0.99 0.99 0.99 0.99 1 1 1 1 1 1 1 1 1 1 1 1 1 1 1 1 1 1 1 1 1 1 1 1 1 1 1 1 1 1 1 1 1
0 0 0 0 0 0 0 0 0 0 0 0 0 0 0 0 0.01 0.01 0.01 0.01 0.02 0.02 0.03 0.04 0.05 0.06 0.07 0.08 0.1 0.12 0.14 0.16 0.19 0.22 0.25 0.28 0.31 0.35 0.39 0.43 0.47 0.51 0.55 0.59 0.63 0.66 0.7 0.73 0.77 0.79 0.82 0.85 0.87 0.89 0.91 0.92 0.94 0.95 0.96 0.97 0.97 0.98 0.98 0.99 0.99 0.99 0.99 1 1 1 1 1 1 1 1 1 1 1 1 1 1 1 1 1 1 1 1 1 1 1 1 1 1 1 1 1 1 1 1 1 1
0 0 0 0 0 0 0 0 0 0 0 0 0 0 0 0 0.01 0.01 0.01 0.01 0.02 0.02 0.03 0.04 0.05 0.06 0.07 0.09 0.1 0.12 0.14 0.17 0.2 0.23 0.26 0.29 0.33 0.37 0.4 0.44 0.48 0.53 0.57 0.61 0.64 0.68 0.72 0.75 0.78 0.81 0.84 0.86 0.88 0.9 0.92 0.93 0.94 0.96 0.96 0.97 0.98 0.98 0.99 0.99 0.99 0.99 1 1 1 1 1 1 1 1 1 1 1 1 1 1 1 1 1 1 1 1 1 1 1 1 1 1 1 1 1 1 1 1 1 1 1
0 0 0 0 0 0 0 0 0 0 0 0 0 0 0 0 0.01 0.01 0.01 0.01 0.02 0.02 0.03 0.04 0.05 0.06 0.07 0.09 0.11 0.13 0.15 0.18 0.21 0.24 0.27 0.3 0.34 0.38 0.42 0.46 0.5 0.54 0.59 0.63 0.66 0.7 0.74 0.77 0.8 0.83 0.85 0.87 0.89 0.91 0.93 0.94 0.95 0.96 0.97 0.98 0.98 0.99 0.99 0.99 0.99 1 1 1 1 1 1 1 1 1 1 1 1 1 1 1 1 1 1 1 1 1 1 1 1 1 1 1 1 1 1 1 1 1 1 1 1
0 0 0 0 0 0 0 0 0 0 0 0 0 0 0 0 0.01 0.01 0.01 0.02 0.02 0.03 0.03 0.04 0.05 0.06 0.08 0.09 0.11 0.13 0.16 0.19 0.22 0.25 0.28 0.32 0.36 0.4 0.44 0.48 0.52 0.56 0.6 0.64 0.68 0.72 0.75 0.79 0.82 0.84 0.87 0.89 0.91 0.92 0.94 0.95 0.96 0.97 0.97 0.98 0.98 0.99 0.99 0.99 1 1 1 1 1 1 1 1 1 1 1 1 1 1 1 1 1 1 1 1 1 1 1 1 1 1 1 1 1 1 1 1 1 1 1 1 1
0 0 0 0 0 0 0 0 0 0 0 0 0 0 0 0.01 0.01 0.01 0.01 0.02 0.02 0.03 0.03 0.04 0.05 0.07 0.08 0.1 0.12 0.14 0.17 0.19 0.23 0.26 0.3 0.33 0.37 0.41 0.46 0.5 0.54 0.58 0.62 0.66 0.7 0.74 0.77 0.8 0.83 0.86 0.88 0.9 0.92 0.93 0.95 0.96 0.97 0.97 0.98 0.98 0.99 0.99 0.99 0.99 1 1 1 1 1 1 1 1 1 1 1 1 1 1 1 1 1 1 1 1 1 1 1 1 1 1 1 1 1 1 1 1 1 1 1 1 1
0 0 0 0 0 0 0 0 0 0 0 0 0 0 0 0.01 0.01 0.01 0.01 0.02 0.02 0.03 0.04 0.05 0.06 0.07 0.09 0.1 0.12 0.15 0.18 0.2 0.24 0.27 0.31 0.35 0.39 0.43 0.47 0.52 0.56 0.6 0.64 0.68 0.72 0.76 0.79 0.82 0.85 0.87 0.89 0.91 0.93 0.94 0.95 0.96 0.97 0.98 0.98 0.99 0.99 0.99 0.99 1 1 1 1 1 1 1 1 1 1 1 1 1 1 1 1 1 1 1 1 1 1 1 1 1 1 1 1 1 1 1 1 1 1 1 1 1 1
0 0 0 0 0 0 0 0 0 0 0 0 0 0 0 0.01 0.01 0.01 0.01 0.02 0.02 0.03 0.04 0.05 0.06 0.07 0.09 0.11 0.13 0.16 0.18 0.21 0.25 0.28 0.32 0.36 0.41 0.45 0.49 0.54 0.58 0.62 0.66 0.7 0.74 0.78 0.81 0.84 0.86 0.88 0.9 0.92 0.94 0.95 0.96 0.97 0.98 0.98 0.99 0.99 0.99 0.99 1 1 1 1 1 1 1 1 1 1 1 1 1 1 1 1 1 1 1 1 1 1 1 1 1 1 1 1 1 1 1 1 1 1 1 1 1 1 1
0 0 0 0 0 0 0 0 0 0 0 0 0 0 0 0.01 0.01 0.01 0.01 0.02 0.02 0.03 0.04 0.05 0.06 0.08 0.09 0.11 0.14 0.16 0.19 0.23 0.26 0.3 0.34 0.38 0.42 0.47 0.51 0.56 0.6 0.64 0.69 0.72 0.76 0.79 0.82 0.85 0.88 0.9 0.92 0.93 0.95 0.96 0.97 0.97 0.98 0.98 0.99 0.99 0.99 1 1 1 1 1 1 1 1 1 1 1 1 1 1 1 1 1 1 1 1 1 1 1 1 1 1 1 1 1 1 1 1 1 1 1 1 1 1 1 1
0 0 0 0 0 0 0 0 0 0 0 0 0 0 0 0.01 0.01 0.01 0.01 0.02 0.02 0.03 0.04 0.05 0.06 0.08 0.1 0.12 0.15 0.17 0.2 0.24 0.27 0.31 0.35 0.4 0.44 0.49 0.53 0.58 0.62 0.67 0.71 0.74 0.78 0.81 0.84 0.87 0.89 0.91 0.93 0.94 0.95 0.96 0.97 0.98 0.98 0.99 0.99 0.99 1 1 1 1 1 1 1 1 1 1 1 1 1 1 1 1 1 1 1 1 1 1 1 1 1 1 1 1 1 1 1 1 1 1 1 1 1 1 1 1 1
0 0 0 0 0 0 0 0 0 0 0 0 0 0 0 0.01 0.01 0.01 0.01 0.02 0.03 0.03 0.04 0.05 0.07 0.08 0.1 0.13 0.15 0.18 0.21 0.25 0.29 0.33 0.37 0.42 0.46 0.51 0.56 0.6 0.64 0.69 0.73 0.76 0.8 0.83 0.86 0.88 0.9 0.92 0.94 0.95 0.96 0.97 0.98 0.98 0.99 0.99 0.99 1 1 1 1 1 1 1 1 1 1 1 1 1 1 1 1 1 1 1 1 1 1 1 1 1 1 1 1 1 1 1 1 1 1 1 1 1 1 1 1 1 1
0 0 0 0 0 0 0 0 0 0 0 0 0 0 0 0.01 0.01 0.01 0.01 0.02 0.03 0.03 0.04 0.06 0.07 0.09 0.11 0.13 0.16 0.19 0.23 0.26 0.3 0.35 0.39 0.44 0.48 0.53 0.58 0.62 0.67 0.71 0.75 0.78 0.82 0.85 0.87 0.9 0.92 0.93 0.95 0.96 0.97 0.98 0.98 0.99 0.99 0.99 0.99 1 1 1 1 1 1 1 1 1 1 1 1 1 1 1 1 1 1 1 1 1 1 1 1 1 1 1 1 1 1 1 1 1 1 1 1 1 1 1 1 1 1
0 0 0 0 0 0 0 0 0 0 0 0 0 0 0 0.01 0.01 0.01 0.02 0.02 0.03 0.04 0.05 0.06 0.08 0.09 0.12 0.14 0.17 0.2 0.24 0.28 0.32 0.36 0.41 0.46 0.5 0.55 0.6 0.64 0.69 0.73 0.77 0.8 0.83 0.86 0.89 0.91 0.93 0.94 0.95 0.97 0.97 0.98 0.99 0.99 0.99 0.99 1 1 1 1 1 1 1 1 1 1 1 1 1 1 1 1 1 1 1 1 1 1 1 1 1 1 1 1 1 1 1 1 1 1 1 1 1 1 1 1 1 1 1
0 0 0 0 0 0 0 0 0 0 0 0 0 0 0 0.01 0.01 0.01 0.02 0.02 0.03 0.04 0.05 0.06 0.08 0.1 0.12 0.15 0.18 0.21 0.25 0.29 0.34 0.38 0.43 0.48 0.53 0.57 0.62 0.67 0.71 0.75 0.79 0.82 0.85 0.88 0.9 0.92 0.94 0.95 0.96 0.97 0.98 0.98 0.99 0.99 0.99 1 1 1 1 1 1 1 1 1 1 1 1 1 1 1 1 1 1 1 1 1 1 1 1 1 1 1 1 1 1 1 1 1 1 1 1 1 1 1 1 1 1 1 1
0 0 0 0 0 0 0 0 0 0 0 0 0 0 0 0.01 0.01 0.01 0.02 0.02 0.03 0.04 0.05 0.07 0.08 0.11 0.13 0.16 0.19 0.23 0.27 0.31 0.35 0.4 0.45 0.5 0.55 0.6 0.64 0.69 0.73 0.77 0.81 0.84 0.87 0.89 0.91 0.93 0.95 0.96 0.97 0.98 0.98 0.99 0.99 0.99 1 1 1 1 1 1 1 1 1 1 1 1 1 1 1 1 1 1 1 1 1 1 1 1 1 1 1 1 1 1 1 1 1 1 1 1 1 1 1 1 1 1 1 1 1
0 0 0 0 0 0 0 0 0 0 0 0 0 0 0 0.01 0.01 0.01 0.02 0.02 0.03 0.04 0.05 0.07 0.09 0.11 0.14 0.17 0.2 0.24 0.28 0.32 0.37 0.42 0.47 0.52 0.57 0.62 0.67 0.71 0.75 0.79 0.83 0.86 0.88 0.91 0.93 0.94 0.96 0.97 0.98 0.98 0.99 0.99 0.99 1 1 1 1 1 1 1 1 1 1 1 1 1 1 1 1 1 1 1 1 1 1 1 1 1 1 1 1 1 1 1 1 1 1 1 1 1 1 1 1 1 1 1 1 1 1
0 0 0 0 0 0 0 0 0 0 0 0 0 0 0 0.01 0.01 0.01 0.02 0.02 0.03 0.04 0.06 0.07 0.09 0.12 0.15 0.18 0.21 0.25 0.3 0.34 0.39 0.44 0.49 0.54 0.6 0.64 0.69 0.74 0.78 0.81 0.85 0.87 0.9 0.92 0.94 0.95 0.96 0.97 0.98 0.99 0.99 0.99 0.99 1 1 1 1 1 1 1 1 1 1 1 1 1 1 1 1 1 1 1 1 1 1 1 1 1 1 1 1 1 1 1 1 1 1 1 1 1 1 1 1 1 1 1 1 1 1
0 0 0 0 0 0 0 0 0 0 0 0 0 0 0 0.01 0.01 0.01 0.02 0.03 0.04 0.05 0.06 0.08 0.1 0.13 0.15 0.19 0.23 0.27 0.31 0.36 0.41 0.46 0.52 0.57 0.62 0.67 0.72 0.76 0.8 0.83 0.86 0.89 0.91 0.93 0.95 0.96 0.97 0.98 0.98 0.99 0.99 0.99 1 1 1 1 1 1 1 1 1 1 1 1 1 1 1 1 1 1 1 1 1 1 1 1 1 1 1 1 1 1 1 1 1 1 1 1 1 1 1 1 1 1 1 1 1 1 1
0 0 0 0 0 0 0 0 0 0 0 0 0 0 0 0.01 0.01 0.01 0.02 0.03 0.04 0.05 0.06 0.08 0.11 0.13 0.16 0.2 0.24 0.28 0.33 0.38 0.43 0.49 0.54 0.59 0.64 0.69 0.74 0.78 0.82 0.85 0.88 0.91 0.93 0.94 0.96 0.97 0.98 0.98 0.99 0.99 0.99 1 1 1 1 1 1 1 1 1 1 1 1 1 1 1 1 1 1 1 1 1 1 1 1 1 1 1 1 1 1 1 1 1 1 1 1 1 1 1 1 1 1 1 1 1 1 1 1
0 0 0 0 0 0 0 0 0 0 0 0 0 0 0 0.01 0.01 0.01 0.02 0.03 0.04 0.05 0.07 0.09 0.11 0.14 0.17 0.21 0.25 0.3 0.35 0.4 0.46 0.51 0.57 0.62 0.67 0.72 0.76 0.8 0.84 0.87 0.9 0.92 0.94 0.95 0.97 0.97 0.98 0.99 0.99 0.99 1 1 1 1 1 1 1 1 1 1 1 1 1 1 1 1 1 1 1 1 1 1 1 1 1 1 1 1 1 1 1 1 1 1 1 1 1 1 1 1 1 1 1 1 1 1 1 1 1
0 0 0 0 0 0 0 0 0 0 0 0 0 0 0 0.01 0.01 0.02 0.02 0.03 0.04 0.06 0.07 0.09 0.12 0.15 0.19 0.23 0.27 0.32 0.37 0.42 0.48 0.54 0.59 0.64 0.7 0.74 0.79 0.82 0.86 0.89 0.91 0.93 0.95 0.96 0.97 0.98 0.99 0.99 0.99 1 1 1 1 1 1 1 1 1 1 1 1 1 1 1 1 1 1 1 1 1 1 1 1 1 1 1 1 1 1 1 1 1 1 1 1 1 1 1 1 1 1 1 1 1 1 1 1 1 1
0 0 0 0 0 0 0 0 0 0 0 0 0 0 0.01 0.01 0.01 0.02 0.02 0.03 0.04 0.06 0.08 0.1 0.13 0.16 0.2 0.24 0.29 0.34 0.39 0.45 0.5 0.56 0.62 0.67 0.72 0.77 0.81 0.85 0.88 0.9 0.93 0.94 0.96 0.97 0.98 0.98 0.99 0.99 1 1 1 1 1 1 1 1 1 1 1 1 1 1 1 1 1 1 1 1 1 1 1 1 1 1 1 1 1 1 1 1 1 1 1 1 1 1 1 1 1 1 1 1 1 1 1 1 1 1 1
0 0 0 0 0 0 0 0 0 0 0 0 0 0 0.01 0.01 0.01 0.02 0.02 0.03 0.05 0.06 0.08 0.11 0.14 0.17 0.21 0.26 0.31 0.36 0.41 0.47 0.53 0.59 0.64 0.7 0.75 0.79 0.83 0.87 0.89 0.92 0.94 0.95 0.97 0.98 0.98 0.99 0.99 0.99 1 1 1 1 1 1 1 1 1 1 1 1 1 1 1 1 1 1 1 1 1 1 1 1 1 1 1 1 1 1 1 1 1 1 1 1 1 1 1 1 1 1 1 1 1 1 1 1 1 1 1
0 0 0 0 0 0 0 0 0 0 0 0 0 0 0.01 0.01 0.01 0.02 0.03 0.04 0.05 0.07 0.09 0.11 0.15 0.18 0.23 0.27 0.33 0.38 0.44 0.5 0.56 0.62 0.67 0.72 0.77 0.81 0.85 0.88 0.91 0.93 0.95 0.96 0.97 0.98 0.99 0.99 0.99 1 1 1 1 1 1 1 1 1 1 1 1 1 1 1 1 1 1 1 1 1 1 1 1 1 1 1 1 1 1 1 1 1 1 1 1 1 1 1 1 1 1 1 1 1 1 1 1 1 1 1 1
0 0 0 0 0 0 0 0 0 0 0 0 0 0 0.01 0.01 0.01 0.02 0.03 0.04 0.05 0.07 0.09 0.12 0.16 0.2 0.24 0.29 0.35 0.4 0.46 0.53 0.59 0.64 0.7 0.75 0.8 0.84 0.87 0.9 0.93 0.94 0.96 0.97 0.98 0.99 0.99 0.99 1 1 1 1 1 1 1 1 1 1 1 1 1 1 1 1 1 1 1 1 1 1 1 1 1 1 1 1 1 1 1 1 1 1 1 1 1 1 1 1 1 1 1 1 1 1 1 1 1 1 1 1 1
0 0 0 0 0 0 0 0 0 0 0 0 0 0 0.01 0.01 0.01 0.02 0.03 0.04 0.06 0.08 0.1 0.13 0.17 0.21 0.26 0.31 0.37 0.43 0.49 0.55 0.62 0.67 0.73 0.78 0.82 0.86 0.89 0.92 0.94 0.96 0.97 0.98 0.99 0.99 0.99 1 1 1 1 1 1 1 1 1 1 1 1 1 1 1 1 1 1 1 1 1 1 1 1 1 1 1 1 1 1 1 1 1 1 1 1 1 1 1 1 1 1 1 1 1 1 1 1 1 1 1 1 1 1
0 0 0 0 0 0 0 0 0 0 0 0 0 0 0.01 0.01 0.01 0.02 0.03 0.04 0.06 0.08 0.11 0.14 0.18 0.23 0.28 0.33 0.39 0.46 0.52 0.58 0.64 0.7 0.76 0.8 0.84 0.88 0.91 0.93 0.95 0.97 0.98 0.98 0.99 0.99 1 1 1 1 1 1 1 1 1 1 1 1 1 1 1 1 1 1 1 1 1 1 1 1 1 1 1 1 1 1 1 1 1 1 1 1 1 1 1 1 1 1 1 1 1 1 1 1 1 1 1 1 1 1 1
0 0 0 0 0 0 0 0 0 0 0 0 0 0 0.01 0.01 0.01 0.02 0.03 0.05 0.06 0.09 0.12 0.15 0.19 0.24 0.3 0.36 0.42 0.48 0.55 0.61 0.67 0.73 0.78 0.83 0.87 0.9 0.93 0.95 0.96 0.97 0.98 0.99 0.99 1 1 1 1 1 1 1 1 1 1 1 1 1 1 1 1 1 1 1 1 1 1 1 1 1 1 1 1 1 1 1 1 1 1 1 1 1 1 1 1 1 1 1 1 1 1 1 1 1 1 1 1 1 1 1 1
0 0 0 0 0 0 0 0 0 0 0 0 0 0 0.01 0.01 0.02 0.02 0.03 0.05 0.07 0.09 0.13 0.16 0.21 0.26 0.32 0.38 0.45 0.51 0.58 0.64 0.71 0.76 0.81 0.85 0.89 0.92 0.94 0.96 0.97 0.98 0.99 0.99 0.99 1 1 1 1 1 1 1 1 1 1 1 1 1 1 1 1 1 1 1 1 1 1 1 1 1 1 1 1 1 1 1 1 1 1 1 1 1 1 1 1 1 1 1 1 1 1 1 1 1 1 1 1 1 1 1 1
0 0 0 0 0 0 0 0 0 0 0 0 0 0 0.01 0.01 0.02 0.02 0.04 0.05 0.07 0.1 0.14 0.18 0.23 0.28 0.34 0.41 0.48 0.54 0.61 0.68 0.74 0.79 0.84 0.87 0.91 0.93 0.95 0.97 0.98 0.99 0.99 0.99 1 1 1 1 1 1 1 1 1 1 1 1 1 1 1 1 1 1 1 1 1 1 1 1 1 1 1 1 1 1 1 1 1 1 1 1 1 1 1 1 1 1 1 1 1 1 1 1 1 1 1 1 1 1 1 1 1
0 0 0 0 0 0 0 0 0 0 0 0 0 0 0.01 0.01 0.02 0.03 0.04 0.06 0.08 0.11 0.15 0.19 0.24 0.3 0.37 0.44 0.51 0.58 0.64 0.71 0.77 0.82 0.86 0.9 0.92 0.95 0.96 0.98 0.98 0.99 0.99 1 1 1 1 1 1 1 1 1 1 1 1 1 1 1 1 1 1 1 1 1 1 1 1 1 1 1 1 1 1 1 1 1 1 1 1 1 1 1 1 1 1 1 1 1 1 1 1 1 1 1 1 1 1 1 1 1 1
0 0 0 0 0 0 0 0 0 0 0 0 0 0 0.01 0.01 0.02 0.03 0.04 0.06 0.09 0.12 0.16 0.21 0.26 0.33 0.39 0.47 0.54 0.61 0.68 0.74 0.8 0.84 0.88 0.92 0.94 0.96 0.97 0.98 0.99 0.99 1 1 1 1 1 1 1 1 1 1 1 1 1 1 1 1 1 1 1 1 1 1 1 1 1 1 1 1 1 1 1 1 1 1 1 1 1 1 1 1 1 1 1 1 1 1 1 1 1 1 1 1 1 1 1 1 1 1 1
0 0 0 0 0 0 0 0 0 0 0 0 0 0 0.01 0.01 0.02 0.03 0.05 0.07 0.09 0.13 0.17 0.23 0.29 0.35 0.42 0.5 0.57 0.64 0.71 0.77 0.82 0.87 0.9 0.93 0.95 0.97 0.98 0.99 0.99 1 1 1 1 1 1 1 1 1 1 1 1 1 1 1 1 1 1 1 1 1 1 1 1 1 1 1 1 1 1 1 1 1 1 1 1 1 1 1 1 1 1 1 1 1 1 1 1 1 1 1 1 1 1 1 1 1 1 1 1
0 0 0 0 0 0 0 0 0 0 0 0 0 0 0.01 0.01 0.02 0.03 0.05 0.07 0.1 0.14 0.19 0.25 0.31 0.38 0.46 0.53 0.61 0.68 0.75 0.8 0.85 0.89 0.92 0.95 0.97 0.98 0.99 0.99 1 1 1 1 1 1 1 1 1 1 1 1 1 1 1 1 1 1 1 1 1 1 1 1 1 1 1 1 1 1 1 1 1 1 1 1 1 1 1 1 1 1 1 1 1 1 1 1 1 1 1 1 1 1 1 1 1 1 1 1 1
0 0 0 0 0 0 0 0 0 0 0 0 0 0 0.01 0.01 0.02 0.04 0.05 0.08 0.11 0.15 0.21 0.27 0.34 0.41 0.49 0.57 0.64 0.72 0.78 0.83 0.88 0.91 0.94 0.96 0.97 0.98 0.99 0.99 1 1 1 1 1 1 1 1 1 1 1 1 1 1 1 1 1 1 1 1 1 1 1 1 1 1 1 1 1 1 1 1 1 1 1 1 1 1 1 1 1 1 1 1 1 1 1 1 1 1 1 1 1 1 1 1 1 1 1 1 1
0 0 0 0 0 0 0 0 0 0 0 0 0 0 0.01 0.01 0.02 0.04 0.06 0.09 0.12 0.17 0.23 0.29 0.37 0.44 0.53 0.61 0.68 0.75 0.81 0.86 0.9 0.93 0.96 0.97 0.98 0.99 0.99 1 1 1 1 1 1 1 1 1 1 1 1 1 1 1 1 1 1 1 1 1 1 1 1 1 1 1 1 1 1 1 1 1 1 1 1 1 1 1 1 1 1 1 1 1 1 1 1 1 1 1 1 1 1 1 1 1 1 1 1 1 1
0 0 0 0 0 0 0 0 0 0 0 0 0 0 0.01 0.02 0.03 0.04 0.06 0.09 0.13 0.19 0.25 0.32 0.4 0.48 0.56 0.64 0.72 0.79 0.84 0.89 0.92 0.95 0.97 0.98 0.99 0.99 1 1 1 1 1 1 1 1 1 1 1 1 1 1 1 1 1 1 1 1 1 1 1 1 1 1 1 1 1 1 1 1 1 1 1 1 1 1 1 1 1 1 1 1 1 1 1 1 1 1 1 1 1 1 1 1 1 1 1 1 1 1 1
0 0 0 0 0 0 0 0 0 0 0 0 0 0.01 0.01 0.02 0.03 0.05 0.07 0.1 0.15 0.2 0.27 0.35 0.43 0.52 0.6 0.68 0.76 0.82 0.87 0.91 0.94 0.96 0.98 0.99 0.99 1 1 1 1 1 1 1 1 1 1 1 1 1 1 1 1 1 1 1 1 1 1 1 1 1 1 1 1 1 1 1 1 1 1 1 1 1 1 1 1 1 1 1 1 1 1 1 1 1 1 1 1 1 1 1 1 1 1 1 1 1 1 1 1
0 0 0 0 0 0 0 0 0 0 0 0 0 0.01 0.01 0.02 0.03 0.05 0.08 0.11 0.16 0.23 0.3 0.38 0.47 0.56 0.64 0.72 0.79 0.85 0.9 0.93 0.96 0.97 0.98 0.99 1 1 1 1 1 1 1 1 1 1 1 1 1 1 1 1 1 1 1 1 1 1 1 1 1 1 1 1 1 1 1 1 1 1 1 1 1 1 1 1 1 1 1 1 1 1 1 1 1 1 1 1 1 1 1 1 1 1 1 1 1 1 1 1 1
0 0 0 0 0 0 0 0 0 0 0 0 0 0.01 0.01 0.02 0.03 0.05 0.08 0.13 0.18 0.25 0.33 0.42 0.51 0.6 0.69 0.76 0.83 0.88 0.92 0.95 0.97 0.98 0.99 1 1 1 1 1 1 1 1 1 1 1 1 1 1 1 1 1 1 1 1 1 1 1 1 1 1 1 1 1 1 1 1 1 1 1 1 1 1 1 1 1 1 1 1 1 1 1 1 1 1 1 1 1 1 1 1 1 1 1 1 1 1 1 1 1 1
0 0 0 0 0 0 0 0 0 0 0 0 0 0.01 0.01 0.02 0.04 0.06 0.09 0.14 0.2 0.28 0.36 0.46 0.55 0.64 0.73 0.8 0.86 0.91 0.94 0.97 0.98 0.99 0.99 1 1 1 1 1 1 1 1 1 1 1 1 1 1 1 1 1 1 1 1 1 1 1 1 1 1 1 1 1 1 1 1 1 1 1 1 1 1 1 1 1 1 1 1 1 1 1 1 1 1 1 1 1 1 1 1 1 1 1 1 1 1 1 1 1 1
0 0 0 0 0 0 0 0 0 0 0 0 0 0.01 0.01 0.02 0.04 0.07 0.11 0.16 0.23 0.31 0.4 0.5 0.6 0.69 0.77 0.84 0.89 0.93 0.96 0.98 0.99 0.99 1 1 1 1 1 1 1 1 1 1 1 1 1 1 1 1 1 1 1 1 1 1 1 1 1 1 1 1 1 1 1 1 1 1 1 1 1 1 1 1 1 1 1 1 1 1 1 1 1 1 1 1 1 1 1 1 1 1 1 1 1 1 1 1 1 1 1
0 0 0 0 0 0 0 0 0 0 0 0 0 0.01 0.01 0.02 0.04 0.07 0.12 0.18 0.25 0.34 0.44 0.54 0.64 0.74 0.81 0.87 0.92 0.95 0.97 0.99 0.99 1 1 1 1 1 1 1 1 1 1 1 1 1 1 1 1 1 1 1 1 1 1 1 1 1 1 1 1 1 1 1 1 1 1 1 1 1 1 1 1 1 1 1 1 1 1 1 1 1 1 1 1 1 1 1 1 1 1 1 1 1 1 1 1 1 1 1 1
0 0 0 0 0 0 0 0 0 0 0 0 0 0.01 0.01 0.03 0.05 0.08 0.13 0.2 0.28 0.38 0.49 0.59 0.69 0.78 0.85 0.91 0.94 0.97 0.98 0.99 1 1 1 1 1 1 1 1 1 1 1 1 1 1 1 1 1 1 1 1 1 1 1 1 1 1 1 1 1 1 1 1 1 1 1 1 1 1 1 1 1 1 1 1 1 1 1 1 1 1 1 1 1 1 1 1 1 1 1 1 1 1 1 1 1 1 1 1 1
0 0 0 0 0 0 0 0 0 0 0 0 0 0.01 0.02 0.03 0.06 0.09 0.15 0.23 0.32 0.42 0.54 0.64 0.74 0.82 0.89 0.93 0.96 0.98 0.99 1 1 1 1 1 1 1 1 1 1 1 1 1 1 1 1 1 1 1 1 1 1 1 1 1 1 1 1 1 1 1 1 1 1 1 1 1 1 1 1 1 1 1 1 1 1 1 1 1 1 1 1 1 1 1 1 1 1 1 1 1 1 1 1 1 1 1 1 1 1
0 0 0 0 0 0 0 0 0 0 0 0 0 0.01 0.02 0.03 0.06 0.11 0.17 0.26 0.36 0.47 0.59 0.7 0.79 0.87 0.92 0.95 0.98 0.99 0.99 1 1 1 1 1 1 1 1 1 1 1 1 1 1 1 1 1 1 1 1 1 1 1 1 1 1 1 1 1 1 1 1 1 1 1 1 1 1 1 1 1 1 1 1 1 1 1 1 1 1 1 1 1 1 1 1 1 1 1 1 1 1 1 1 1 1 1 1 1 1
0 0 0 0 0 0 0 0 0 0 0 0 0 0.01 0.02 0.04 0.07 0.12 0.2 0.29 0.4 0.53 0.64 0.75 0.84 0.9 0.94 0.97 0.99 0.99 1 1 1 1 1 1 1 1 1 1 1 1 1 1 1 1 1 1 1 1 1 1 1 1 1 1 1 1 1 1 1 1 1 1 1 1 1 1 1 1 1 1 1 1 1 1 1 1 1 1 1 1 1 1 1 1 1 1 1 1 1 1 1 1 1 1 1 1 1 1 1
0 0 0 0 0 0 0 0 0 0 0 0 0 0.01 0.02 0.04 0.08 0.14 0.23 0.33 0.46 0.58 0.7 0.8 0.88 0.93 0.97 0.98 0.99 1 1 1 1 1 1 1 1 1 1 1 1 1 1 1 1 1 1 1 1 1 1 1 1 1 1 1 1 1 1 1 1 1 1 1 1 1 1 1 1 1 1 1 1 1 1 1 1 1 1 1 1 1 1 1 1 1 1 1 1 1 1 1 1 1 1 1 1 1 1 1 1
0 0 0 0 0 0 0 0 0 0 0 0 0 0.01 0.02 0.05 0.09 0.16 0.26 0.38 0.51 0.64 0.76 0.85 0.92 0.96 0.98 0.99 1 1 1 1 1 1 1 1 1 1 1 1 1 1 1 1 1 1 1 1 1 1 1 1 1 1 1 1 1 1 1 1 1 1 1 1 1 1 1 1 1 1 1 1 1 1 1 1 1 1 1 1 1 1 1 1 1 1 1 1 1 1 1 1 1 1 1 1 1 1 1 1 1
0 0 0 0 0 0 0 0 0 0 0 0 0 0.01 0.03 0.06 0.11 0.19 0.3 0.44 0.58 0.71 0.82 0.9 0.95 0.98 0.99 1 1 1 1 1 1 1 1 1 1 1 1 1 1 1 1 1 1 1 1 1 1 1 1 1 1 1 1 1 1 1 1 1 1 1 1 1 1 1 1 1 1 1 1 1 1 1 1 1 1 1 1 1 1 1 1 1 1 1 1 1 1 1 1 1 1 1 1 1 1 1 1 1 1
0 0 0 0 0 0 0 0 0 0 0 0 0 0.01 0.03 0.07 0.13 0.23 0.35 0.5 0.64 0.77 0.87 0.93 0.97 0.99 1 1 1 1 1 1 1 1 1 1 1 1 1 1 1 1 1 1 1 1 1 1 1 1 1 1 1 1 1 1 1 1 1 1 1 1 1 1 1 1 1 1 1 1 1 1 1 1 1 1 1 1 1 1 1 1 1 1 1 1 1 1 1 1 1 1 1 1 1 1 1 1 1 1 1
0 0 0 0 0 0 0 0 0 0 0 0 0 0.01 0.04 0.08 0.15 0.27 0.41 0.57 0.72 0.83 0.91 0.96 0.98 0.99 1 1 1 1 1 1 1 1 1 1 1 1 1 1 1 1 1 1 1 1 1 1 1 1 1 1 1 1 1 1 1 1 1 1 1 1 1 1 1 1 1 1 1 1 1 1 1 1 1 1 1 1 1 1 1 1 1 1 1 1 1 1 1 1 1 1 1 1 1 1 1 1 1 1 1
0 0 0 0 0 0 0 0 0 0 0 0 0 0.02 0.04 0.09 0.19 0.32 0.48 0.64 0.79 0.89 0.95 0.98 0.99 1 1 1 1 1 1 1 1 1 1 1 1 1 1 1 1 1 1 1 1 1 1 1 1 1 1 1 1 1 1 1 1 1 1 1 1 1 1 1 1 1 1 1 1 1 1 1 1 1 1 1 1 1 1 1 1 1 1 1 1 1 1 1 1 1 1 1 1 1 1 1 1 1 1 1 1
0 0 0 0 0 0 0 0 0 0 0 0 0.01 0.02 0.05 0.11 0.23 0.38 0.56 0.72 0.85 0.93 0.97 0.99 1 1 1 1 1 1 1 1 1 1 1 1 1 1 1 1 1 1 1 1 1 1 1 1 1 1 1 1 1 1 1 1 1 1 1 1 1 1 1 1 1 1 1 1 1 1 1 1 1 1 1 1 1 1 1 1 1 1 1 1 1 1 1 1 1 1 1 1 1 1 1 1 1 1 1 1 1
0 0 0 0 0 0 0 0 0 0 0 0 0.01 0.02 0.06 0.14 0.28 0.46 0.64 0.8 0.91 0.97 0.99 1 1 1 1 1 1 1 1 1 1 1 1 1 1 1 1 1 1 1 1 1 1 1 1 1 1 1 1 1 1 1 1 1 1 1 1 1 1 1 1 1 1 1 1 1 1 1 1 1 1 1 1 1 1 1 1 1 1 1 1 1 1 1 1 1 1 1 1 1 1 1 1 1 1 1 1 1 1
0 0 0 0 0 0 0 0 0 0 0 0 0.01 0.02 0.07 0.18 0.34 0.54 0.74 0.87 0.95 0.99 1 1 1 1 1 1 1 1 1 1 1 1 1 1 1 1 1 1 1 1 1 1 1 1 1 1 1 1 1 1 1 1 1 1 1 1 1 1 1 1 1 1 1 1 1 1 1 1 1 1 1 1 1 1 1 1 1 1 1 1 1 1 1 1 1 1 1 1 1 1 1 1 1 1 1 1 1 1 1
0 0 0 0 0 0 0 0 0 0 0 0 0.01 0.03 0.09 0.23 0.42 0.64 0.82 0.93 0.98 1 1 1 1 1 1 1 1 1 1 1 1 1 1 1 1 1 1 1 1 1 1 1 1 1 1 1 1 1 1 1 1 1 1 1 1 1 1 1 1 1 1 1 1 1 1 1 1 1 1 1 1 1 1 1 1 1 1 1 1 1 1 1 1 1 1 1 1 1 1 1 1 1 1 1 1 1 1 1 1
0 0 0 0 0 0 0 0 0 0 0 0 0.01 0.04 0.12 0.29 0.53 0.75 0.9 0.97 0.99 1 1 1 1 1 1 1 1 1 1 1 1 1 1 1 1 1 1 1 1 1 1 1 1 1 1 1 1 1 1 1 1 1 1 1 1 1 1 1 1 1 1 1 1 1 1 1 1 1 1 1 1 1 1 1 1 1 1 1 1 1 1 1 1 1 1 1 1 1 1 1 1 1 1 1 1 1 1 1 1
0 0 0 0 0 0 0 0 0 0 0 0 0.01 0.05 0.16 0.38 0.64 0.85 0.96 0.99 1 1 1 1 1 1 1 1 1 1 1 1 1 1 1 1 1 1 1 1 1 1 1 1 1 1 1 1 1 1 1 1 1 1 1 1 1 1 1 1 1 1 1 1 1 1 1 1 1 1 1 1 1 1 1 1 1 1 1 1 1 1 1 1 1 1 1 1 1 1 1 1 1 1 1 1 1 1 1 1 1
0 0 0 0 0 0 0 0 0 0 0 0 0.01 0.07 0.23 0.5 0.77 0.93 0.99 1 1 1 1 1 1 1 1 1 1 1 1 1 1 1 1 1 1 1 1 1 1 1 1 1 1 1 1 1 1 1 1 1 1 1 1 1 1 1 1 1 1 1 1 1 1 1 1 1 1 1 1 1 1 1 1 1 1 1 1 1 1 1 1 1 1 1 1 1 1 1 1 1 1 1 1 1 1 1 1 1 1
0 0 0 0 0 0 0 0 0 0 0 0 0.02 0.09 0.32 0.64 0.89 0.98 1 1 1 1 1 1 1 1 1 1 1 1 1 1 1 1 1 1 1 1 1 1 1 1 1 1 1 1 1 1 1 1 1 1 1 1 1 1 1 1 1 1 1 1 1 1 1 1 1 1 1 1 1 1 1 1 1 1 1 1 1 1 1 1 1 1 1 1 1 1 1 1 1 1 1 1 1 1 1 1 1 1 1
0 0 0 0 0 0 0 0 0 0 0 0 0.02 0.14 0.46 0.8 0.97 1 1 1 1 1 1 1 1 1 1 1 1 1 1 1 1 1 1 1 1 1 1 1 1 1 1 1 1 1 1 1 1 1 1 1 1 1 1 1 1 1 1 1 1 1 1 1 1 1 1 1 1 1 1 1 1 1 1 1 1 1 1 1 1 1 1 1 1 1 1 1 1 1 1 1 1 1 1 1 1 1 1 1 1
0 0 0 0 0 0 0 0 0 0 0 0 0.03 0.23 0.64 0.93 1 1 1 1 1 1 1 1 1 1 1 1 1 1 1 1 1 1 1 1 1 1 1 1 1 1 1 1 1 1 1 1 1 1 1 1 1 1 1 1 1 1 1 1 1 1 1 1 1 1 1 1 1 1 1 1 1 1 1 1 1 1 1 1 1 1 1 1 1 1 1 1 1 1 1 1 1 1 1 1 1 1 1 1 1
0 0 0 0 0 0 0 0 0 0 0 0 0.05 0.38 0.85 0.99 1 1 1 1 1 1 1 1 1 1 1 1 1 1 1 1 1 1 1 1 1 1 1 1 1 1 1 1 1 1 1 1 1 1 1 1 1 1 1 1 1 1 1 1 1 1 1 1 1 1 1 1 1 1 1 1 1 1 1 1 1 1 1 1 1 1 1 1 1 1 1 1 1 1 1 1 1 1 1 1 1 1 1 1 1
0 0 0 0 0 0 0 0 0 0 0 0 0.09 0.64 0.98 1 1 1 1 1 1 1 1 1 1 1 1 1 1 1 1 1 1 1 1 1 1 1 1 1 1 1 1 1 1 1 1 1 1 1 1 1 1 1 1 1 1 1 1 1 1 1 1 1 1 1 1 1 1 1 1 1 1 1 1 1 1 1 1 1 1 1 1 1 1 1 1 1 1 1 1 1 1 1 1 1 1 1 1 1 1
0 0 0 0 0 0 0 0 0 0 0 0 0.23 0.93 1 1 1 1 1 1 1 1 1 1 1 1 1 1 1 1 1 1 1 1 1 1 1 1 1 1 1 1 1 1 1 1 1 1 1 1 1 1 1 1 1 1 1 1 1 1 1 1 1 1 1 1 1 1 1 1 1 1 1 1 1 1 1 1 1 1 1 1 1 1 1 1 1 1 1 1 1 1 1 1 1 1 1 1 1 1 1
0 0 0 0 0 0 0 0 0 0 0 0 0.64 1 1 1 1 1 1 1 1 1 1 1 1 1 1 1 1 1 1 1 1 1 1 1 1 1 1 1 1 1 1 1 1 1 1 1 1 1 1 1 1 1 1 1 1 1 1 1 1 1 1 1 1 1 1 1 1 1 1 1 1 1 1 1 1 1 1 1 1 1 1 1 1 1 1 1 1 1 1 1 1 1 1 1 1 1 1 1 1
0 0 0 0 0 0 0 0 0 0 0 0 1 1 1 1 1 1 1 1 1 1 1 1 1 1 1 1 1 1 1 1 1 1 1 1 1 1 1 1 1 1 1 1 1 1 1 1 1 1 1 1 1 1 1 1 1 1 1 1 1 1 1 1 1 1 1 1 1 1 1 1 1 1 1 1 1 1 1 1 1 1 1 1 1 1 1 1 1 1 1 1 1 1 1 1 1 1 1 1 1
0 0 0 0 0 0 0 0 0 0 0 1 1 1 1 1 1 1 1 1 1 1 1 1 1 1 1 1 1 1 1 1 1 1 1 1 1 1 1 1 1 1 1 1 1 1 1 1 1 1 1 1 1 1 1 1 1 1 1 1 1 1 1 1 1 1 1 1 1 1 1 1 1 1 1 1 1 1 1 1 1 1 1 1 1 1 1 1 1 1 1 1 1 1 1 1 1 1 1 1 1
0 0 0 0 0 0 0 0 0 0 0 0 0 0 0 0 0 0 0 0.01 0.01 0.01 0.01 0.01 0.01 0.02 0.02 0.02 0.03 0.03 0.04 0.04 0.05 0.06 0.07 0.08 0.09 0.1 0.11 0.12 0.14 0.15 0.17 0.19 0.21 0.23 0.25 0.27 0.29 0.32 0.34 0.37 0.39 0.42 0.45 0.47 0.5 0.53 0.55 0.58 0.61 0.63 0.66 0.68 0.71 0.73 0.75 0.77 0.79 0.81 0.83 0.85 0.86 0.88 0.89 0.9 0.91 0.92 0.93 0.94 0.95 0.96 0.96 0.97 0.97 0.98 0.98 0.98 0.99 0.99 0.99 0.99 0.99 0.99 1 1 1 1 1 1 1
0 0 0 0 0 0 0 0 0 0 0 0 0 0 0 0 0 0 0 0.01 0.01 0.01 0.01 0.01 0.01 0.02 0.02 0.02 0.03 0.03 0.04 0.05 0.05 0.06 0.07 0.08 0.09 0.1 0.11 0.13 0.14 0.16 0.18 0.19 0.21 0.23 0.26 0.28 0.3 0.33 0.35 0.38 0.4 0.43 0.46 0.48 0.51 0.54 0.57 0.59 0.62 0.65 0.67 0.7 0.72 0.74 0.76 0.78 0.8 0.82 0.84 0.86 0.87 0.89 0.9 0.91 0.92 0.93 0.94 0.95 0.95 0.96 0.97 0.97 0.97 0.98 0.98 0.98 0.99 0.99 0.99 0.99 0.99 1 1 1 1 1 1 1 1
0 0 0 0 0 0 0 0 0 0 0 0 0 0 0 0 0 0 0 0.01 0.01 0.01 0.01 0.01 0.02 0.02 0.02 0.03 0.03 0.03 0.04 0.05 0.05 0.06 0.07 0.08 0.09 0.1 0.12 0.13 0.15 0.16 0.18 0.2 0.22 0.24 0.26 0.29 0.31 0.34 0.36 0.39 0.41 0.44 0.47 0.5 0.52 0.55 0.58 0.61 0.63 0.66 0.68 0.71 0.73 0.75 0.78 0.8 0.81 0.83 0.85 0.87 0.88 0.89 0.91 0.92 0.93 0.94 0.94 0.95 0.96 0.96 0.97 0.97 0.98 0.98 0.98 0.99 0.99 0.99 0.99 0.99 0.99 1 1 1 1 1 1 1 1
0 0 0 0 0 0 0 0 0 0 0 0 0 0 0 0 0 0 0 0.01 0.01 0.01 0.01 0.01 0.02 0.02 0.02 0.03 0.03 0.04 0.04 0.05 0.06 0.06 0.07 0.08 0.09 0.11 0.12 0.14 0.15 0.17 0.19 0.21 0.23 0.25 0.27 0.29 0.32 0.34 0.37 0.4 0.43 0.45 0.48 0.51 0.54 0.56 0.59 0.62 0.65 0.67 0.7 0.72 0.74 0.77 0.79 0.81 0.83 0.84 0.86 0.87 0.89 0.9 0.91 0.92 0.93 0.94 0.95 0.96 0.96 0.97 0.97 0.98 0.98 0.98 0.99 0.99 0.99 0.99 0.99 0.99 1 1 1 1 1 1 1 1 1
0 0 0 0 0 0 0 0 0 0 0 0 0 0 0 0 0 0 0.01 0.01 0.01 0.01 0.01 0.01 0.02 0.02 0.02 0.03 0.03 0.04 0.04 0.05 0.06 0.07 0.08 0.09 0.1 0.11 0.12 0.14 0.16 0.17 0.19 0.21 0.23 0.26 0.28 0.3 0.33 0.35 0.38 0.41 0.44 0.46 0.49 0.52 0.55 0.58 0.61 0.63 0.66 0.68 0.71 0.73 0.76 0.78 0.8 0.82 0.84 0.85 0.87 0.88 0.9 0.91 0.92 0.93 0.94 0.95 0.95 0.96 0.97 0.97 0.98 0.98 0.98 0.99 0.99 0.99 0.99 0.99 0.99 1 1 1 1 1 1 1 1 1 1
0 0 0 0 0 0 0 0 0 0 0 0 0 0 0 0 0 0 0.01 0.01 0.01 0.01 0.01 0.01 0.02 0.02 0.02 0.03 0.03 0.04 0.04 0.05 0.06 0.07 0.08 0.09 0.1 0.11 0.13 0.14 0.16 0.18 0.2 0.22 0.24 0.26 0.29 0.31 0.34 0.37 0.39 0.42 0.45 0.48 0.51 0.53 0.56 0.59 0.62 0.65 0.67 0.7 0.72 0.75 0.77 0.79 0.81 0.83 0.85 0.86 0.88 0.89 0.9 0.92 0.93 0.94 0.94 0.95 0.96 0.96 0.97 0.97 0.98 0.98 0.98 0.99 0.99 0.99 0.99 0.99 1 1 1 1 1 1 1 1 1 1 1
0 0 0 0 0 0 0 0 0 0 0 0 0 0 0 0 0 0 0.01 0.01 0.01 0.01 0.01 0.01 0.02 0.02 0.02 0.03 0.03 0.04 0.05 0.05 0.06 0.07 0.08 0.09 0.1 0.12 0.13 0.15 0.17 0.18 0.2 0.23 0.25 0.27 0.3 0.32 0.35 0.38 0.4 0.43 0.46 0.49 0.52 0.55 0.58 0.6 0.63 0.66 0.68 0.71 0.73 0.76 0.78 0.8 0.82 0.84 0.86 0.87 0.89 0.9 0.91 0.92 0.93 0.94 0.95 0.96 0.96 0.97 0.97 0.98 0.98 0.98 0.99 0.99 0.99 0.99 0.99 1 1 1 1 1 1 1 1 1 1 1 1
0 0 0 0 0 0 0 0 0 0 0 0 0 0 0 0 0 0 0.01 0.01 0.01 0.01 0.01 0.01 0.02 0.02 0.02 0.03 0.03 0.04 0.05 0.05 0.06 0.07 0.08 0.09 0.11 0.12 0.14 0.15 0.17 0.19 0.21 0.23 0.26 0.28 0.31 0.33 0.36 0.39 0.42 0.44 0.47 0.5 0.53 0.56 0.59 0.62 0.65 0.67 0.7 0.72 0.75 0.77 0.79 0.81 0.83 0.85 0.87 0.88 0.89 0.91 0.92 0.93 0.94 0.95 0.95 0.96 0.97 0.97 0.98 0.98 0.98 0.99 0.99 0.99 0.99 0.99 0.99 1 1 1 1 1 1 1 1 1 1 1 1
0 0 0 0 0 0 0 0 0 0 0 0 0 0 0 0 0 0 0.01 0.01 0.01 0.01 0.01 0.01 0.02 0.02 0.02 0.03 0.03 0.04 0.05 0.06 0.06 0.07 0.09 0.1 0.11 0.13 0.14 0.16 0.18 0.2 0.22 0.24 0.26 0.29 0.32 0.34 0.37 0.4 0.43 0.46 0.49 0.52 0.54 0.57 0.6 0.63 0.66 0.69 0.71 0.74 0.76 0.78 0.8 0.82 0.84 0.86 0.87 0.89 0.9 0.92 0.93 0.94 0.94 0.95 0.96 0.97 0.97 0.98 0.98 0.98 0.99 0.99 0.99 0.99 0.99 0.99 1 1 1 1 1 1 1 1 1 1 1 1 1
0 0 0 0 0 0 0 0 0 0 0 0 0 0 0 0 0 0 0.01 0.01 0.01 0.01 0.01 0.01 0.02 0.02 0.03 0.03 0.04 0.04 0.05 0.06 0.07 0.08 0.09 0.1 0.11 0.13 0.15 0.16 0.18 0.2 0.23 0.25 0.27 0.3 0.33 0.35 0.38 0.41 0.44 0.47 0.5 0.53 0.56 0.59 0.62 0.64 0.67 0.7 0.72 0.75 0.77 0.79 0.81 0.83 0.85 0.87 0.88 0.9 0.91 0.92 0.93 0.94 0.95 0.96 0.96 0.97 0.97 0.98 0.98 0.98 0.99 0.99 0.99 0.99 0.99 1 1 1 1 1 1 1 1 1 1 1 1 1 1
0 0 0 0 0 0 0 0 0 0 0 0 0 0 0 0 0 0 0.01 0.01 0.01 0.01 0.01 0.02 0.02 0.02 0.03 0.03 0.04 0.04 0.05 0.06 0.07 0.08 0.09 0.1 0.12 0.13 0.15 0.17 0.19 0.21 0.23 0.26 0.28 0.31 0.34 0.36 0.39 0.42 0.45 0.48 0.51 0.54 0.57 0.6 0.63 0.66 0.69 0.71 0.74 0.76 0.78 0.81 0.83 0.84 0.86 0.88 0.89 0.91 0.92 0.93 0.94 0.95 0.96 0.96 0.97 0.97 0.98 0.98 0.98 0.99 0.99 0.99 0.99 0.99 1 1 1 1 1 1 1 1 1 1 1 1 1 1 1
0 0 0 0 0 0 0 0 0 0 0 0 0 0 0 0 0 0 0.01 0.01 0.01 0.01 0.01 0.02 0.02 0.02 0.03 0.03 0.04 0.04 0.05 0.06 0.07 0.08 0.09 0.11 0.12 0.14 0.16 0.18 0.2 0.22 0.24 0.27 0.29 0.32 0.35 0.37 0.4 0.43 0.46 0.5 0.53 0.56 0.59 0.62 0.64 0.67 0.7 0.73 0.75 0.77 0.8 0.82 0.84 0.86 0.87 0.89 0.9 0.91 0.93 0.94 0.94 0.95 0.96 0.97 0.97 0.98 0.98 0.98 0.99 0.99 0.99 0.99 0.99 1 1 1 1 1 1 1 1 1 1 1 1 1 1 1 1
0 0 0 0 0 0 0 0 0 0 0 0 0 0 0 0 0 0 0.01 0.01 0.01 0.01 0.01 0.02 0.02 0.02 0.03 0.03 0.04 0.05 0.05 0.06 0.07 0.08 0.1 0.11 0.13 0.14 0.16 0.18 0.2 0.23 0.25 0.27 0.3 0.33 0.36 0.39 0.42 0.45 0.48 0.51 0.54 0.57 0.6 0.63 0.66 0.69 0.71 0.74 0.76 0.79 0.81 0.83 0.85 0.87 0.88 0.9 0.91 0.92 0.93 0.94 0.95 0.96 0.96 0.97 0.97 0.98 0.98 0.99 0.99 0.99 0.99 0.99 1 1 1 1 1 1 1 1 1 1 1 1 1 1 1 1 1
0 0 0 0 0 0 0 0 0 0 0 0 0 0 0 0 0 0 0.01 0.01 0.01 0.01 0.01 0.02 0.02 0.02 0.03 0.03 0.04 0.05 0.06 0.07 0.08 0.09 0.1 0.12 0.13 0.15 0.17 0.19 0.21 0.23 0.26 0.28 0.31 0.34 0.37 0.4 0.43 0.46 0.49 0.52 0.55 0.58 0.61 0.64 0.67 0.7 0.73 0.75 0.78 0.8 0.82 0.84 0.86 0.88 0.89 0.9 0.92 0.93 0.94 0.95 0.96 0.96 0.97 0.97 0.98 0.98 0.99 0.99 0.99 0.99 0.99 0.99 1 1 1 1 1 1 1 1 1 1 1 1 1 1 1 1 1
0 0 0 0 0 0 0 0 0 0 0 0 0 0 0 0 0 0 0.01 0.01 0.01 0.01 0.01 0.02 0.02 0.02 0.03 0.04 0.04 0.05 0.06 0.07 0.08 0.09 0.1 0.12 0.14 0.15 0.17 0.2 0.22 0.24 0.27 0.29 0.32 0.35 0.38 0.41 0.44 0.47 0.51 0.54 0.57 0.6 0.63 0.66 0.69 0.71 0.74 0.77 0.79 0.81 0.83 0.85 0.87 0.89 0.9 0.91 0.93 0.94 0.95 0.95 0.96 0.97 0.97 0.98 0.98 0.98 0.99 0.99 0.99 0.99 0.99 1 1 1 1 1 1 1 1 1 1 1 1 1 1 1 1 1 1
0 0 0 0 0 0 0 0 0 0 0 0 0 0 0 0 0 0 0.01 0.01 0.01 0.01 0.01 0.02 0.02 0.03 0.03 0.04 0.04 0.05 0.06 0.07 0.08 0.09 0.11 0.12 0.14 0.16 0.18 0.2 0.23 0.25 0.28 0.3 0.33 0.36 0.39 0.42 0.46 0.49 0.52 0.55 0.58 0.61 0.64 0.67 0.7 0.73 0.75 0.78 0.8 0.82 0.84 0.86 0.88 0.89 0.91 0.92 0.93 0.94 0.95 0.96 0.97 0.97 0.98 0.98 0.98 0.99 0.99 0.99 0.99 0.99 1 1 1 1 1 1 1 1 1 1 1 1 1 1 1 1 1 1 1
0 0 0 0 0 0 0 0 0 0 0 0 0 0 0 0 0 0 0.01 0.01 0.01 0.01 0.01 0.02 0.02 0.03 0.03 0.04 0.04 0.05 0.06 0.07 0.08 0.1 0.11 0.13 0.15 0.17 0.19 0.21 0.23 0.26 0.29 0.31 0.34 0.37 0.41 0.44 0.47 0.5 0.53 0.57 0.6 0.63 0.66 0.69 0.72 0.74 0.77 0.79 0.81 0.84 0.86 0.87 0.89 0.9 0.92 0.93 0.94 0.95 0.96 0.96 0.97 0.97 0.98 0.98 0.99 0.99 0.99 0.99 0.99 1 1 1 1 1 1 1 1 1 1 1 1 1 1 1 1 1 1 1 1
0 0 0 0 0 0 0 0 0 0 0 0 0 0 0 0 0 0 0.01 0.01 0.01 0.01 0.01 0.02 0.02 0.03 0.03 0.04 0.05 0.05 0.06 0.08 0.09 0.1 0.12 0.13 0.15 0.17 0.19 0.22 0.24 0.27 0.3 0.33 0.36 0.39 0.42 0.45 0.48 0.52 0.55 0.58 0.61 0.64 0.67 0.7 0.73 0.76 0.78 0.81 0.83 0.85 0.87 0.88 0.9 0.91 0.92 0.94 0.95 0.95 0.96 0.97 0.97 0.98 0.98 0.99 0.99 0.99 0.99 0.99 1 1 1 1 1 1 1 1 1 1 1 1 1 1 1 1 1 1 1 1 1
0 0 0 0 0 0 0 0 0 0 0 0 0 0 0 0 0 0 0.01 0.01 0.01 0.01 0.02 0.02 0.02 0.03 0.03 0.04 0.05 0.06 0.07 0.08 0.09 0.1 0.12 0.14 0.16 0.18 0.2 0.23 0.25 0.28 0.31 0.34 0.37 0.4 0.43 0.46 0.5 0.53 0.56 0.6 0.63 0.66 0.69 0.72 0.74 0.77 0.8 0.82 0.84 0.86 0.88 0.89 0.91 0.92 0.93 0.94 0.95 0.96 0.97 0.97 0.98 0.98 0.98 0.99 0.99 0.99 0.99 0.99 1 1 1 1 1 1 1 1 1 1 1 1 1 1 1 1 1 1 1 1 1
0 0 0 0 0 0 0 0 0 0 0 0 0 0 0 0 0 0 0.01 0.01 0.01 0.01 0.02 0.02 0.02 0.03 0.03 0.04 0.05 0.06 0.07 0.08 0.09 0.11 0.13 0.14 0.16 0.19 0.21 0.23 0.26 0.29 0.32 0.35 0.38 0.41 0.45 0.48 0.51 0.55 0.58 0.61 0.64 0.67 0.7 0.73 0.76 0.78 0.81 0.83 0.85 0.87 0.89 0.9 0.92 0.93 0.94 0.95 0.96 0.96 0.97 0.98 0.98 0.98 0.99 0.99 0.99 0.99 0.99 1 1 1 1 1 1 1 1 1 1 1 1 1 1 1 1 1 1 1 1 1 1
0 0 0 0 0 0 0 0 0 0 0 0 0 0 0 0 0 0.01 0.01 0.01 0.01 0.01 0.02 0.02 0.02 0.03 0.04 0.04 0.05 0.06 0.07 0.08 0.1 0.11 0.13 0.15 0.17 0.19 0.22 0.24 0.27 0.3 0.33 0.36 0.39 0.43 0.46 0.49 0.53 0.56 0.59 0.63 0.66 0.69 0.72 0.75 0.77 0.8 0.82 0.84 0.86 0.88 0.9 0.91 0.92 0.94 0.95 0.95 0.96 0.97 0.97 0.98 0.98 0.99 0.99 0.99 0.99 0.99 1 1 1 1 1 1 1 1 1 1 1 1 1 1 1 1 1 1 1 1 1 1 1
0 0 0 0 0 0 0 0 0 0 0 0 0 0 0 0 0 0.01 0.01 0.01 0.01 0.01 0.02 0.02 0.02 0.03 0.04 0.04 0.05 0.06 0.07 0.09 0.1 0.12 0.14 0.16 0.18 0.2 0.22 0.25 0.28 0.31 0.34 0.37 0.41 0.44 0.47 0.51 0.54 0.58 0.61 0.64 0.67 0.7 0.73 0.76 0.79 0.81 0.83 0.85 0.87 0.89 0.91 0.92 0.93 0.94 0.95 0.96 0.97 0.97 0.98 0.98 0.99 0.99 0.99 0.99 0.99 1 1 1 1 1 1 1 1 1 1 1 1 1 1 1 1 1 1 1 1 1 1 1 1
0 0 0 0 0 0 0 0 0 0 0 0 0 0 0 0 0 0.01 0.01 0.01 0.01 0.01 0.02 0.02 0.03 0.03 0.04 0.05 0.05 0.07 0.08 0.09 0.11 0.12 0.14 0.16 0.18 0.21 0.23 0.26 0.29 0.32 0.35 0.39 0.42 0.45 0.49 0.52 0.56 0.59 0.63 0.66 0.69 0.72 0.75 0.78 0.8 0.82 0.85 0.87 0.88 0.9 0.91 0.93 0.94 0.95 0.96 0.96 0.97 0.98 0.98 0.98 0.99 0.99 0.99 0.99 1 1 1 1 1 1 1 1 1 1 1 1 1 1 1 1 1 1 1 1 1 1 1 1 1
0 0 0 0 0 0 0 0 0 0 0 0 0 0 0 0 0 0.01 0.01 0.01 0.01 0.01 0.02 0.02 0.03 0.03 0.04 0.05 0.06 0.07 0.08 0.09 0.11 0.13 0.15 0.17 0.19 0.22 0.24 0.27 0.3 0.33 0.37 0.4 0.43 0.47 0.5 0.54 0.57 0.61 0.64 0.67 0.71 0.74 0.76 0.79 0.81 0.84 0.86 0.88 0.89 0.91 0.92 0.94 0.95 0.95 0.96 0.97 0.97 0.98 0.98 0.99 0.99 0.99 0.99 1 1 1 1 1 1 1 1 1 1 1 1 1 1 1 1 1 1 1 1 1 1 1 1 1 1
0 0 0 0 0 0 0 0 0 0 0 0 0 0 0 0 0 0.01 0.01 0.01 0.01 0.01 0.02 0.02 0.03 0.03 0.04 0.05 0.06 0.07 0.08 0.1 0.11 0.13 0.15 0.17 0.2 0.22 0.25 0.28 0.31 0.35 0.38 0.41 0.45 0.48 0.52 0.56 0.59 0.63 0.66 0.69 0.72 0.75 0.78 0.8 0.83 0.85 0.87 0.89 0.9 0.92 0.93 0.94 0.95 0.96 0.97 0.97 0.98 0.98 0.99 0.99 0.99 0.99 0.99 1 1 1 1 1 1 1 1 1 1 1 1 1 1 1 1 1 1 1 1 1 1 1 1 1 1
0 0 0 0 0 0 0 0 0 0 0 0 0 0 0 0 0 0.01 0.01 0.01 0.01 0.01 0.02 0.02 0.03 0.03 0.04 0.05 0.06 0.07 0.09 0.1 0.12 0.14 0.16 0.18 0.21 0.23 0.26 0.29 0.32 0.36 0.39 0.43 0.46 0.5 0.54 0.57 0.61 0.64 0.68 0.71 0.74 0.77 0.79 0.82 0.84 0.86 0.88 0.9 0.91 0.93 0.94 0.95 0.96 0.97 0.97 0.98 0.98 0.99 0.99 0.99 0.99 0.99 1 1 1 1 1 1 1 1 1 1 1 1 1 1 1 1 1 1 1 1 1 1 1 1 1 1 1
0 0 0 0 0 0 0 0 0 0 0 0 0 0 0 0 0 0.01 0.01 0.01 0.01 0.01 0.02 0.02 0.03 0.04 0.04 0.05 0.06 0.08 0.09 0.11 0.12 0.14 0.17 0.19 0.22 0.24 0.27 0.3 0.34 0.37 0.41 0.44 0.48 0.52 0.55 0.59 0.62 0.66 0.69 0.72 0.75 0.78 0.81 0.83 0.85 0.87 0.89 0.91 0.92 0.94 0.95 0.96 0.96 0.97 0.98 0.98 0.98 0.99 0.99 0.99 0.99 1 1 1 1 1 1 1 1 1 1 1 1 1 1 1 1 1 1 1 1 1 1 1 1 1 1 1 1
[truncated: 2,302,389 more chars]
