# Supplementary material for: Breeding success of a marine central place forager in the context of climate change: A modeling approach
Source: PLoS One. 2017 Mar 29;12(3):e0173797. doi: 10.1371/journal.pone.0173797 (PMC5371308; doi:10.1371/journal.pone.0173797)
Supplement: S3 Dataset — (TXT) [file pone.0173797.s007.txt]

Length	FemMass
120.00	34.60
119.00	33.90
121.00	38.20
137.00	43.00
126.00	41.00
110.00	30.00
107.00	27.20
112.00	39.50
105.00	30.40
113.00	31.50
110.00	27.10
125.00	32.90
119.00	40.30
120.00	36.20
111.00	28.70
116.00	29.00
121.00	34.20
122.00	39.20
114.00	30.80
118.00	30.20
116.00	34.00
128.00	39.30
121.00	36.00
114.00	35.40
115.00	27.10
120.00	36.30
116.00	27.80
119.00	38.60
122.00	33.80
124.00	32.60
120.00	29.20
129.00	40.20
120.00	35.00
107.00	26.60
114.00	28.60
127.00	29.10
118.00	31.80
117.00	29.00
117.00	30.30
111.50	30.80
117.00	37.90
129.50	41.70
108.00	28.00
122.00	34.00
104.00	22.00
118.00	31.90
120.00	32.10
116.00	33.10
123.00	34.80
114.00	26.50
119.00	27.50
118.00	31.00
111.00	28.00
107.00	26.00
106.00	28.30
106.00	23.80
122.00	31.20
123.00	37.40
119.00	39.70
108.00	24.20
113.00	30.00
112.50	27.90
114.00	25.80
119.00	26.50
112.00	27.30
115.00	22.40
121.00	32.80
117.00	26.40
123.00	27.50
129.00	35.60
121.00	32.60
118.00	34.30
119.00	28.80
125.00	30.40
115.00	26.10
122.00	40.90
115.00	29.70
119.00	34.40
110.00	24.80
111.00	24.30
116.00	29.90
112.00	27.80
128.00	36.40
113.00	26.90
111.00	26.00
109.00	26.00
124.00	41.60
132.00	41.50
123.00	38.90
118.00	37.70
115.00	26.70
122.00	36.40
123.00	36.70
113.00	29.00
107.00	31.30
112.00	28.80
117.00	31.80
122.00	40.50
111.50	32.80
117.00	31.40
115.00	30.10
124.00	36.20
120.00	31.40
120.00	32.60
109.00	29.40
110.00	30.60
112.00	30.60
120.00	36.80
111.00	30.60
123.00	34.60
119.00	31.60
113.00	23.80
113.00	26.60
118.50	33.70
123.50	32.80
115.50	31.50
109.50	25.30
115.00	27.20
124.50	35.00
104.50	18.10
124.00	28.80
118.00	34.10
129.00	34.40
124.00	31.40
110.50	27.40
118.00	31.90
118.00	31.40
115.00	24.50
118.00	33.00
124.50	34.50
120.50	30.00
126.50	34.30
115.00	29.10
129.00	33.10
128.50	37.10
118.00	28.40
118.00	29.60
120.50	34.50
117.00	35.00
116.00	31.00
121.00	39.00
120.00	30.00
133.00	40.00
116.00	35.00
105.00	28.00
110.00	29.50
120.00	34.50
118.00	29.50
