# Supplementary material for: Breeding success of a marine central place forager in the context of climate change: A modeling approach
Source: PLoS One. 2017 Mar 29;12(3):e0173797. doi: 10.1371/journal.pone.0173797 (PMC5371308; doi:10.1371/journal.pone.0173797)
Supplement: S4 Dataset — (TXT) [file pone.0173797.s008.txt]

Dist150
Rep\Length	85	100	115	130	145
1	-391.5143	-1178.43	-1880.345	-2408.21	-2884.027
2	-362.7868	-1299.44	-1975.112	-2407.774	-3005.85
3	-420.1037	-1536.555	-1990.793	-2441.905	-3031.338
4	-368.6323	-1208.287	-1756.027	-2208.142	-2583.607
5	-417.8857	-1535.038	-2086.307	-2591.675	-3012.423
6	-473.719	-1701.859	-2282.908	-2776.413	-3377.977
7	-380.8692	-1324.532	-1930.692	-2258.013	-2774.838
8	-559.0346	-1370.095	-2037.464	-2553.126	-3133.203
9	-322.5046	-969.3286	-1801.305	-2174.199	-2598.038
10	-352.8416	-1133.024	-1944.696	-2327.32	-2846.815
Mean	404.98918	1325.65886	1968.5649	2414.6777	2924.8116
SD	68.50615057	219.0987993	149.4039604	187.0357713	242.1700981
Dist200
Rep\Length	85	100	115	130	145
1	-321.9628	-1281.572	-1977.866	-2486.561	-3016.856
2	-360.5037	-1301.141	-1946.664	-2389.374	-2844.665
3	-308.2402	-1226.992	-1985.518	-2383.466	-2830.666
4	-312.8089	-1137.411	-1754.295	-2322.598	-2972.225
5	-376.8935	-1428.464	-2164.449	-2504.073	-3052.081
6	-347.9427	-1225.905	-1965.882	-2509.491	-2648.014
7	-336.9211	-1539.005	-2097.39	-2669.018	-2998.423
8	-325.6914	-1078.264	-1916.928	-2383.421	-2713.566
9	-323.2949	-1220.904	-1868.781	-2438.097	-2813.14
10	-365.6887	-1025.585	-1866.527	-2400.982	-2868.191
Mean	337.99479	1246.5243	1954.43	2448.7081	2875.7827
SD	23.64312585	153.9671035	116.7979346	98.35464911	133.5427252
Dist250
Rep\Length	85	100	115	130	145
1	-292.7298	-945.2271	-1535.533	-2000.901	-2679.56
2	-310.257	-1084.005	-1931.497	-2377.208	-2752.004
3	-295.8094	-825.295	-1696.42	-2023.995	-2630.332
4	-305.1031	-843.727	-1652.97	-2188.657	-2680.612
5	-320.5744	-933.7168	-1846.226	-2389.284	-2916.012
6	-318.5714	-1128.304	-1782.084	-2402.299	-2827.493
7	-317.4007	-1227.836	-1855.053	-2240.915	-2724.131
8	-288.2684	-681.2815	-1491.916	-1780.834	-2482.066
9	-269.2633	-591.1061	-1348.181	-1879.073	-2071.329
10	-313.7795	-945.2625	-1840.597	-2368.107	-2779.783
Mean	303.1757	920.5761	1698.0477	2165.1273	2654.3322
SD	16.47911436	196.2014154	189.1005355	229.8236165	235.721585
Dist300
Rep\Length	85	100	115	130	145
1	-289.3978	-877.9843	-1663.643	-2258.175	-2772.821
2	-302.9612	-999.0995	-1763.84	-2228.874	-2867.542
3	-281.0719	-848.7412	-1603.885	-2088.942	-2643.67
4	-285.4169	-794.4326	-1351.079	-2124.71	-2734.387
5	-285.5983	-1210.444	-1519.763	-2325.004	-2543.82
6	-283.1338	-741.6483	-1429.768	-2101.448	-2521.726
7	-302.2523	-1113.109	-1879.824	-2271.351	-2812.719
8	-274.8938	-685.8284	-1417.617	-1950.518	-2320.398
9	-285.8852	-875.1826	-1657.067	-2053.426	-2499.22
10	-278.0681	-723.7933	-1295.54	-1731.777	-2282.974
Mean	286.86793	887.02632	1558.2026	2113.4225	2599.9277
SD	9.280266497	172.1738596	188.0706078	176.5884457	201.3246295
Dist350
Rep\Length	85	100	115	130	145
1	-270.5657	-511.0776	-1123.515	-1628.951	-2150.95
2	-275.9048	-819.6664	-1703.065	-2143.243	-2573.598
3	-267.594	-545.69	-1141.383	-1324.319	-1779.853
4	-271.0363	-668.1967	-1486.823	-1894.709	-2295.129
5	-261.8644	-630.1569	-1220.692	-1718.148	-2514.126
6	-255.8453	-526.6511	-868.7463	-1436.601	-1814.243
7	-280.475	-653.2394	-1500.736	-1971.692	-2353.792
8	-273.645	-675.8145	-1493.504	-2032.303	-2608.533
9	-258.1673	-559.4054	-1100.502	-1700.197	-2318.794
10	-270.5478	-773.7883	-1339.848	-2033.908	-2300.072
Mean	268.56456	636.36863	1297.88143	1788.4071	2270.909
SD	7.826682261	103.9530774	250.5596446	272.4063088	286.63464
Dist400
Rep\Length	85	100	115	130	145
1	-250.9605	-512.6128	-1011.05	-1457.231	-1911.952
2	-254.0683	-492.806	-1000.146	-1497.16	-2386.706
3	-262.2057	-579.8838	-1154.996	-1756.86	-2082.409
4	-273.2383	-607.4816	-1174.618	-1530.432	-2002.56
5	-249.3053	-480.6384	-894.3066	-1205.535	-1753.434
6	-257.3424	-547.6869	-1071.534	-1811.02	-2094.676
7	-259.0791	-662.6442	-1249.751	-1849.444	-2263.172
8	-242.2371	-499.1802	-1130.347	-1412.885	-2017.249
9	-249.899	-492.9822	-1140.045	-1599.83	-1988.408
10	-261.3261	-521.9587	-980.9305	-1810.595	-2154.292
Mean	255.96618	539.78748	1080.77241	1593.0992	2065.4858
SD	8.665994512	59.58026372	108.0256481	211.2513776	177.7837764
