# Supplementary material for: Breeding success of a marine central place forager in the context of climate change: A modeling approach
Source: PLoS One. 2017 Mar 29;12(3):e0173797. doi: 10.1371/journal.pone.0173797 (PMC5371308; doi:10.1371/journal.pone.0173797)
Supplement: S5 Dataset — (ZIP) [file pone.0173797.s009.zip]

Archive with 4 entries (4 files):
- simulation_results_dist150.txt
- simulation_results_dist200.txt
- simulation_results_dist250.txt
- simulation_results_dist100.txt
