# Supplementary material for: Breeding success of a marine central place forager in the context of climate change: A modeling approach
Source: PLoS One. 2017 Mar 29;12(3):e0173797. doi: 10.1371/journal.pone.0173797 (PMC5371308; doi:10.1371/journal.pone.0173797)
Supplement: S5 Dataset — (ZIP) [file pone.0173797.s009.zip › simulation_results_dist150.txt]

Aggreg	Abund	Dist (x10)	Rep	Length	Mem	Simul	DeathPup	DeathSeal	PupWeightEnd	FemWeightEnd	MeanDtrip	TseaTot	MeanTtrip	TripNbr	NbrFish
0	low	15	1	85	Mem0	1	1	0	0	17.54	0	438	438	1	0
0	low	15	1	85	Mem0	2	1	0	0	15.75	903.92	508	254	2	45
0	low	15	1	85	Mem0	3	1	0	0	15.86	1036.85	504	252	2	62
0	low	15	1	85	Mem0	4	1	0	0	16.25	0	450	450	1	0
0	low	15	1	85	Mem0	5	1	1	0	0	0	0	0	1	0
0	low	15	1	85	Mem0	6	1	0	0	13.38	0	463	463	1	0
0	low	15	1	85	Mem0	7	1	0	0	15.75	0	416	416	1	0
0	low	15	1	85	Mem0	8	1	0	0	17.66	0	426	426	1	0
0	low	15	1	85	Mem0	9	1	0	0	13.01	0	450	450	1	0
0	low	15	1	85	Mem0	10	1	0	0	17.7	0	451	451	1	0
0	low	15	1	85	Mem0	11	1	0	0	14.13	0	439	439	1	0
0	low	15	1	85	Mem0	12	1	0	0	16.98	0	452	452	1	0
0	low	15	1	85	Mem0	13	1	0	0	14.37	944.43	520	173.33	3	87
0	low	15	1	85	Mem0	14	1	0	0	12.82	725.42	510	255	2	43
0	low	15	1	85	Mem0	15	1	0	0	16.12	448.16	508	254	2	32
0	low	15	1	85	Mem0	16	1	1	0	0	0	0	0	1	0
0	low	15	1	85	Mem0	17	1	0	0	16.09	896.33	504	252	2	51
0	low	15	1	85	Mem0	18	1	1	0	0	922.91	306	153	2	64
0	low	15	1	85	Mem0	19	1	0	0	16.16	769.73	567	189	3	76
0	low	15	1	85	Mem0	20	1	0	0	15.1	0	434	434	1	0
0	low	15	1	85	Mem0	21	1	0	0	15.24	0	421	421	1	0
0	low	15	1	85	Mem0	22	1	0	0	14.4	0	454	454	1	0
0	low	15	1	85	Mem0	23	1	0	0	13.4	906.45	585	195	3	89
0	low	15	1	85	Mem0	24	1	1	0	0	1082.43	351	175.5	2	67
0	low	15	1	85	Mem0	25	1	0	0	17.55	527.92	504	252	2	29
0	low	15	1	85	Mem0	26	1	0	0	13.79	774.79	541	270.5	2	49
0	low	15	1	85	Mem0	27	1	0	0	13.3	0	442	442	1	0
0	low	15	1	85	Mem0	28	1	0	0	12.39	858.35	535	267.5	2	55
0	low	15	1	85	Mem0	29	1	0	0	12.96	0	440	440	1	0
0	low	15	1	85	Mem0	30	1	0	0	16.89	0	429	429	1	0
0	low	15	1	85	Mem0	31	1	0	0	15.42	0	438	438	1	0
0	low	15	1	85	Mem0	32	1	0	0	16.6	0	442	442	1	0
0	low	15	1	85	Mem0	33	1	0	0	13.37	0	460	460	1	0
0	low	15	1	85	Mem0	34	1	0	0	13.35	976.08	504	252	2	51
0	low	15	1	85	Mem0	35	1	0	0	18.14	0	441	441	1	0
0	low	15	1	85	Mem0	36	1	1	0	0	0	0	0	1	0
0	low	15	1	85	Mem0	37	1	0	0	13.81	668.45	504	252	2	41
0	low	15	1	85	Mem0	38	1	0	0	15.88	493.74	511	255.5	2	29
0	low	15	1	85	Mem0	39	1	0	0	13.09	729.21	504	252	2	41
0	low	15	1	85	Mem0	40	1	0	0	13.48	0	433	433	1	0
0	low	15	1	85	Mem0	41	1	1	0	0	0	0	0	1	0
0	low	15	1	85	Mem0	42	1	0	0	16.78	0	414	414	1	0
0	low	15	1	85	Mem0	43	1	0	0	12.26	607.68	589	196.33	3	56
0	low	15	1	85	Mem0	44	1	0	0	14.32	922.91	551	275.5	2	56
0	low	15	1	85	Mem0	45	1	0	0	14.13	0	412	412	1	0
0	low	15	1	85	Mem0	46	1	0	0	16.42	0	446	446	1	0
0	low	15	1	85	Mem0	47	1	1	0	0	0	0	0	1	0
0	low	15	1	85	Mem0	48	1	0	0	14.52	0	441	441	1	0
0	low	15	1	85	Mem0	49	1	0	0	13.53	0	427	427	1	0
0	low	15	1	85	Mem0	50	1	0	0	14.82	0	439	439	1	0
0	low	15	2	85	Mem0	1	1	0	0	13.9	779.86	616	205.33	3	91
0	low	15	2	85	Mem0	2	1	0	0	14.85	734.28	567	189	3	70
0	low	15	2	85	Mem0	3	1	1	0	0	0	0	0	1	0
0	low	15	2	85	Mem0	4	1	1	0	0	0	0	0	1	0
0	low	15	2	85	Mem0	5	1	0	0	13.91	691.24	513	256.5	2	45
0	low	15	2	85	Mem0	6	1	1	0	0	638.06	200	100	2	33
0	low	15	2	85	Mem0	7	1	0	0	14.6	691.24	540	270	2	46
0	low	15	2	85	Mem0	8	1	0	0	13.32	687.44	504	252	2	49
0	low	15	2	85	Mem0	9	1	1	0	0	0	0	0	1	0
0	low	15	2	85	Mem0	10	1	0	0	13.6	984.95	542	180.67	3	103
0	low	15	2	85	Mem0	11	1	0	0	11.74	0	448	448	1	0
0	low	15	2	85	Mem0	12	1	0	0	13.4	0	450	450	1	0
0	low	15	2	85	Mem0	13	1	0	0	14.61	0	448	448	1	0
0	low	15	2	85	Mem0	14	1	0	0	17.57	0	459	459	1	0
0	low	15	2	85	Mem0	15	1	0	0	17.78	0	467	467	1	0
0	low	15	2	85	Mem0	16	1	0	0	18.07	0	450	450	1	0
0	low	15	2	85	Mem0	17	1	0	0	14.16	770.99	504	252	2	23
0	low	15	2	85	Mem0	18	1	0	0	14.41	0	431	431	1	0
0	low	15	2	85	Mem0	19	1	0	0	13.38	0	417	417	1	0
0	low	15	2	85	Mem0	20	1	0	0	14.22	1021.66	569	284.5	2	62
0	low	15	2	85	Mem0	21	1	0	0	13.09	1015.33	559	186.33	3	96
0	low	15	2	85	Mem0	22	1	1	0	0	0	0	0	1	0
0	low	15	2	85	Mem0	23	1	0	0	13.83	417.78	535	267.5	2	28
0	low	15	2	85	Mem0	24	1	0	0	14.3	0	440	440	1	0
0	low	15	2	85	Mem0	25	1	0	0	17.83	0	454	454	1	0
0	low	15	2	85	Mem0	26	1	0	0	14.15	0	426	426	1	0
0	low	15	2	85	Mem0	27	1	0	0	11.39	541.85	616	205.33	3	61
0	low	15	2	85	Mem0	28	1	0	0	14.7	0	415	415	1	0
0	low	15	2	85	Mem0	29	1	0	0	13.91	486.14	518	259	2	35
0	low	15	2	85	Mem0	30	1	0	0	15.27	0	461	461	1	0
0	low	15	2	85	Mem0	31	1	0	0	15.41	582.36	581	193.67	3	49
0	low	15	2	85	Mem0	32	1	0	0	13.55	850.75	551	275.5	2	53
0	low	15	2	85	Mem0	33	1	0	0	17.5	0	440	440	1	0
0	low	15	2	85	Mem0	34	1	0	0	13.43	497.54	507	253.5	2	33
0	low	15	2	85	Mem0	35	1	0	0	12.04	1067.23	504	252	2	56
0	low	15	2	85	Mem0	36	1	0	0	14.89	0	438	438	1	0
0	low	15	2	85	Mem0	37	1	0	0	14.53	641.86	504	252	2	32
0	low	15	2	85	Mem0	38	1	1	0	0	0	0	0	1	0
0	low	15	2	85	Mem0	39	1	0	0	16.12	0	441	441	1	0
0	low	15	2	85	Mem0	40	1	0	0	12.99	0	439	439	1	0
0	low	15	2	85	Mem0	41	1	0	0	17.13	949.5	531	265.5	2	50
0	low	15	2	85	Mem0	42	1	0	0	17.85	0	450	450	1	0
0	low	15	2	85	Mem0	43	1	1	0	0	383.6	128	64	2	28
0	low	15	2	85	Mem0	44	1	0	0	12.05	946.97	655	218.33	3	73
0	low	15	2	85	Mem0	45	1	0	0	17.98	0	443	443	1	0
0	low	15	2	85	Mem0	46	1	0	0	17.5	0	444	444	1	0
0	low	15	2	85	Mem0	47	1	0	0	15.48	482.35	540	270	2	32
0	low	15	2	85	Mem0	48	1	0	0	16.75	0	448	448	1	0
0	low	15	2	85	Mem0	49	1	0	0	17.52	0	439	439	1	0
0	low	15	2	85	Mem0	50	1	0	0	14.18	603.88	516	258	2	36
0	low	15	3	85	Mem0	1	1	0	0	14.23	1050.78	533	177.67	3	95
0	low	15	3	85	Mem0	2	1	0	0	13.15	0	453	453	1	0
0	low	15	3	85	Mem0	3	1	0	0	15.21	0	446	446	1	0
0	low	15	3	85	Mem0	4	1	1	0	0	0	0	0	1	0
0	low	15	3	85	Mem0	5	1	0	0	14.82	588.69	513	256.5	2	46
0	low	15	3	85	Mem0	6	1	0	0	16.26	0	459	459	1	0
0	low	15	3	85	Mem0	7	1	0	0	12.1	0	424	424	1	0
0	low	15	3	85	Mem0	8	1	0	0	15.51	706.43	524	262	2	48
0	low	15	3	85	Mem0	9	1	0	0	13.42	1022.93	543	181	3	85
0	low	15	3	85	Mem0	10	1	0	0	16.19	0	459	459	1	0
0	low	15	3	85	Mem0	11	1	0	0	13.86	770.99	504	252	2	25
0	low	15	3	85	Mem0	12	1	0	0	13.32	835.56	519	259.5	2	63
0	low	15	3	85	Mem0	13	1	0	0	14.44	869.74	536	268	2	61
0	low	15	3	85	Mem0	14	1	0	0	13.54	1033.05	574	287	2	75
0	low	15	3	85	Mem0	15	1	0	0	15.18	549.44	540	180	3	63
0	low	15	3	85	Mem0	16	1	0	0	16.21	0	438	438	1	0
0	low	15	3	85	Mem0	17	1	0	0	17.76	884.93	516	258	2	54
0	low	15	3	85	Mem0	18	1	0	0	12.82	846.95	508	254	2	59
0	low	15	3	85	Mem0	19	1	0	0	14.64	1059.64	504	252	2	73
0	low	15	3	85	Mem0	20	1	0	0	12.32	1006.47	513	256.5	2	62
0	low	15	3	85	Mem0	21	1	0	0	17.74	0	431	431	1	0
0	low	15	3	85	Mem0	22	1	0	0	16.03	1067.23	580	290	2	60
0	low	15	3	85	Mem0	23	1	0	0	13.98	0	442	442	1	0
0	low	15	3	85	Mem0	24	1	0	0	13.71	0	435	435	1	0
0	low	15	3	85	Mem0	25	1	0	0	16.54	855.82	574	191.33	3	80
0	low	15	3	85	Mem0	26	1	0	0	15.21	1017.86	504	252	2	62
0	low	15	3	85	Mem0	27	1	1	0	0	0	0	0	1	0
0	low	15	3	85	Mem0	28	1	0	0	17.17	0	450	450	1	0
0	low	15	3	85	Mem0	29	1	0	0	16.66	0	453	453	1	0
0	low	15	3	85	Mem0	30	1	0	0	13.95	1129.27	590	196.67	3	108
0	low	15	3	85	Mem0	31	1	0	0	16.84	778.59	509	254.5	2	48
0	low	15	3	85	Mem0	32	1	0	0	14.83	1135.6	504	252	2	62
0	low	15	3	85	Mem0	33	1	0	0	15.67	0	436	436	1	0
0	low	15	3	85	Mem0	34	1	1	0	0	0	0	0	1	0
0	low	15	3	85	Mem0	35	1	0	0	13.91	736.81	504	252	2	40
0	low	15	3	85	Mem0	36	1	0	0	16.96	0	418	418	1	0
0	low	15	3	85	Mem0	37	1	0	0	17.23	558.31	548	274	2	39
0	low	15	3	85	Mem0	38	1	0	0	12.6	1090.02	504	252	2	69
0	low	15	3	85	Mem0	39	1	0	0	13.77	0	461	461	1	0
0	low	15	3	85	Mem0	40	1	0	0	15.33	706.43	561	187	3	63
0	low	15	3	85	Mem0	41	1	0	0	12.81	1126.74	617	205.67	3	100
0	low	15	3	85	Mem0	42	1	0	0	15.92	997.61	599	199.67	3	86
0	low	15	3	85	Mem0	43	1	0	0	11.5	953.3	610	305	2	51
0	low	15	3	85	Mem0	44	1	0	0	18.19	0	424	424	1	0
0	low	15	3	85	Mem0	45	1	0	0	17.49	0	450	450	1	0
0	low	15	3	85	Mem0	46	1	0	0	15.89	858.35	504	252	2	53
0	low	15	3	85	Mem0	47	1	0	0	13.72	919.11	560	280	2	57
0	low	15	3	85	Mem0	48	1	0	0	16.48	478.55	524	262	2	30
0	low	15	3	85	Mem0	49	1	0	0	17.77	774.79	536	268	2	48
0	low	15	3	85	Mem0	50	1	0	0	17.57	0	438	438	1	0
0	low	15	4	85	Mem0	1	1	0	0	16.59	0	441	441	1	0
0	low	15	4	85	Mem0	2	1	1	0	0	448.16	153	76.5	2	36
0	low	15	4	85	Mem0	3	1	0	0	17.43	945.7	533	266.5	2	63
0	low	15	4	85	Mem0	4	1	1	0	0	531.72	174	87	2	35
0	low	15	4	85	Mem0	5	1	0	0	14.12	562.1	572	286	2	32
0	low	15	4	85	Mem0	6	1	0	0	12.61	0	433	433	1	0
0	low	15	4	85	Mem0	7	1	0	0	14.73	1152.06	618	206	3	96
0	low	15	4	85	Mem0	8	1	0	0	17.59	0	431	431	1	0
0	low	15	4	85	Mem0	9	1	0	0	16.73	432.97	637	212.33	3	42
0	low	15	4	85	Mem0	10	1	0	0	17.34	391.19	535	267.5	2	27
0	low	15	4	85	Mem0	11	1	0	0	16.49	843.16	587	195.67	3	92
0	low	15	4	85	Mem0	12	1	0	0	16.94	691.24	520	260	2	50
0	low	15	4	85	Mem0	13	1	0	0	15.36	634.27	504	252	2	42
0	low	15	4	85	Mem0	14	1	0	0	16.62	1120.41	572	286	2	49
0	low	15	4	85	Mem0	15	1	0	0	17.87	0	443	443	1	0
0	low	15	4	85	Mem0	16	1	0	0	14.35	903.92	513	256.5	2	54
0	low	15	4	85	Mem0	17	1	0	0	14.53	1045.71	571	190.33	3	103
0	low	15	4	85	Mem0	18	1	0	0	17.82	0	433	433	1	0
0	low	15	4	85	Mem0	19	1	0	0	13.99	1207.76	637	212.33	3	107
0	low	15	4	85	Mem0	20	1	0	0	15.12	1010.27	566	188.67	3	92
0	low	15	4	85	Mem0	21	1	0	0	16.42	0	452	452	1	0
0	low	15	4	85	Mem0	22	1	0	0	16.33	916.58	592	197.33	3	96
0	low	15	4	85	Mem0	23	1	0	0	17.74	0	465	465	1	0
0	low	15	4	85	Mem0	24	1	0	0	14.64	0	442	442	1	0
0	low	15	4	85	Mem0	25	1	0	0	14.78	1090.02	556	278	2	60
0	low	15	4	85	Mem0	26	1	0	0	14.14	0	460	460	1	0
0	low	15	4	85	Mem0	27	1	0	0	17.23	987.48	535	267.5	2	63
0	low	15	4	85	Mem0	28	1	0	0	13.25	527.92	527	263.5	2	36
0	low	15	4	85	Mem0	29	1	0	0	16.54	0	451	451	1	0
0	low	15	4	85	Mem0	30	1	0	0	17.27	0	439	439	1	0
0	low	15	4	85	Mem0	31	1	0	0	17.58	0	416	416	1	0
0	low	15	4	85	Mem0	32	1	0	0	14.84	550.71	507	253.5	2	38
0	low	15	4	85	Mem0	33	1	0	0	14.9	543.11	534	267	2	37
0	low	15	4	85	Mem0	34	1	0	0	14.46	0	427	427	1	0
0	low	15	4	85	Mem0	35	1	0	0	13.46	0	428	428	1	0
0	low	15	4	85	Mem0	36	1	0	0	16.71	0	439	439	1	0
0	low	15	4	85	Mem0	37	1	0	0	17.44	0	446	446	1	0
0	low	15	4	85	Mem0	38	1	0	0	15.79	0	454	454	1	0
0	low	15	4	85	Mem0	39	1	0	0	14.7	0	422	422	1	0
0	low	15	4	85	Mem0	40	1	0	0	17.57	812.77	572	286	2	56
0	low	15	4	85	Mem0	41	1	0	0	14.27	916.58	542	180.67	3	86
0	low	15	4	85	Mem0	42	1	0	0	16.16	0	441	441	1	0
0	low	15	4	85	Mem0	43	1	0	0	16.22	1059.64	565	282.5	2	73
0	low	15	4	85	Mem0	44	1	0	0	17.02	0	438	438	1	0
0	low	15	4	85	Mem0	45	1	0	0	17.95	0	452	452	1	0
0	low	15	4	85	Mem0	46	1	0	0	14.52	0	437	437	1	0
0	low	15	4	85	Mem0	47	1	0	0	12.38	873.54	522	261	2	57
0	low	15	4	85	Mem0	48	1	0	0	17.46	949.5	561	280.5	2	73
0	low	15	4	85	Mem0	49	1	0	0	15.73	527.92	557	278.5	2	41
0	low	15	4	85	Mem0	50	1	0	0	15.76	0	442	442	1	0
0	low	15	5	85	Mem0	1	1	0	0	15.66	0	451	451	1	0
0	low	15	5	85	Mem0	2	1	1	0	0	0	0	0	1	0
0	low	15	5	85	Mem0	3	1	0	0	17.2	0	459	459	1	0
0	low	15	5	85	Mem0	4	1	0	0	14.04	0	446	446	1	0
0	low	15	5	85	Mem0	5	1	0	0	13.55	820.37	576	192	3	89
0	low	15	5	85	Mem0	6	1	0	0	16.46	0	453	453	1	0
0	low	15	5	85	Mem0	7	1	0	0	16.56	0	451	451	1	0
0	low	15	5	85	Mem0	8	1	0	0	13.82	0	455	455	1	0
0	low	15	5	85	Mem0	9	1	0	0	16.31	0	418	418	1	0
0	low	15	5	85	Mem0	10	1	0	0	16.83	0	445	445	1	0
0	low	15	5	85	Mem0	11	1	0	0	12.35	0	430	430	1	0
0	low	15	5	85	Mem0	12	1	0	0	12.06	0	439	439	1	0
0	low	15	5	85	Mem0	13	1	0	0	16.78	0	461	461	1	0
0	low	15	5	85	Mem0	14	1	0	0	15.22	903.92	560	186.67	3	86
0	low	15	5	85	Mem0	15	1	0	0	14.55	664.65	564	282	2	50
0	low	15	5	85	Mem0	16	1	1	0	0	1033.05	334	167	2	63
0	low	15	5	85	Mem0	17	1	0	0	16.51	1105.21	522	261	2	60
0	low	15	5	85	Mem0	18	1	1	0	0	0	0	0	1	0
0	low	15	5	85	Mem0	19	1	0	0	17.58	0	410	410	1	0
0	low	15	5	85	Mem0	20	1	0	0	17.09	0	426	426	1	0
0	low	15	5	85	Mem0	21	1	0	0	13.18	1139.4	504	252	2	61
0	low	15	5	85	Mem0	22	1	0	0	14.01	0	442	442	1	0
0	low	15	5	85	Mem0	23	1	0	0	17.71	0	454	454	1	0
0	low	15	5	85	Mem0	24	1	0	0	15.17	0	434	434	1	0
0	low	15	5	85	Mem0	25	1	0	0	15.65	0	452	452	1	0
0	low	15	5	85	Mem0	26	1	0	0	15.39	698.83	504	252	2	33
0	low	15	5	85	Mem0	27	1	0	0	15.6	805.17	504	252	2	47
0	low	15	5	85	Mem0	28	1	0	0	16.45	622.87	511	255.5	2	38
0	low	15	5	85	Mem0	29	1	0	0	14.43	0	428	428	1	0
0	low	15	5	85	Mem0	30	1	0	0	13.16	1052.04	508	254	2	59
0	low	15	5	85	Mem0	31	1	0	0	13.27	871.01	553	184.33	3	77
0	low	15	5	85	Mem0	32	1	0	0	11.53	0	438	438	1	0
0	low	15	5	85	Mem0	33	1	0	0	12.49	0	439	439	1	0
0	low	15	5	85	Mem0	34	1	0	0	16.2	630.47	504	252	2	34
0	low	15	5	85	Mem0	35	1	0	0	16.08	0	413	413	1	0
0	low	15	5	85	Mem0	36	1	0	0	15.14	0	429	429	1	0
0	low	15	5	85	Mem0	37	1	0	0	16.91	952.03	642	214	3	97
0	low	15	5	85	Mem0	38	1	0	0	16.89	0	447	447	1	0
0	low	15	5	85	Mem0	39	1	0	0	15.5	0	444	444	1	0
0	low	15	5	85	Mem0	40	1	1	0	0	0	0	0	1	0
0	low	15	5	85	Mem0	41	1	0	0	13.98	0	455	455	1	0
0	low	15	5	85	Mem0	42	1	0	0	15.95	1048.25	639	213	3	105
0	low	15	5	85	Mem0	43	1	0	0	17.47	508.93	533	266.5	2	29
0	low	15	5	85	Mem0	44	1	0	0	16.99	0	446	446	1	0
0	low	15	5	85	Mem0	45	1	1	0	0	0	0	0	1	0
0	low	15	5	85	Mem0	46	1	0	0	16.55	1082.43	510	255	2	60
0	low	15	5	85	Mem0	47	1	0	0	16.89	0	441	441	1	0
0	low	15	5	85	Mem0	48	1	0	0	16.76	770.99	504	252	2	32
0	low	15	5	85	Mem0	49	1	0	0	14.13	786.18	519	259.5	2	51
0	low	15	5	85	Mem0	50	1	0	0	16.48	1101.42	511	255.5	2	59
0	low	15	6	85	Mem0	1	1	0	0	14.13	0	455	455	1	0
0	low	15	6	85	Mem0	2	1	0	0	17.05	0	425	425	1	0
0	low	15	6	85	Mem0	3	1	0	0	13.32	0	460	460	1	0
0	low	15	6	85	Mem0	4	1	0	0	14.67	0	437	437	1	0
0	low	15	6	85	Mem0	5	1	0	0	14.43	900.12	516	258	2	53
0	low	15	6	85	Mem0	6	1	0	0	12.91	0	414	414	1	0
0	low	15	6	85	Mem0	7	1	0	0	13.65	767.19	504	252	2	23
0	low	15	6	85	Mem0	8	1	0	0	14.35	774.79	504	252	2	30
0	low	15	6	85	Mem0	9	1	0	0	14.29	1044.45	520	260	2	58
0	low	15	6	85	Mem0	10	1	1	0	0	0	0	0	1	0
0	low	15	6	85	Mem0	11	1	0	0	16.46	319.03	544	272	2	24
0	low	15	6	85	Mem0	12	1	1	0	0	0	0	0	1	0
0	low	15	6	85	Mem0	13	1	0	0	16.48	0	423	423	1	0
0	low	15	6	85	Mem0	14	1	0	0	13.67	820.37	587	195.67	3	83
0	low	15	6	85	Mem0	15	1	0	0	14.89	398.79	504	252	2	27
0	low	15	6	85	Mem0	16	1	0	0	15.83	0	413	413	1	0
0	low	15	6	85	Mem0	17	1	0	0	15.68	0	438	438	1	0
0	low	15	6	85	Mem0	18	1	0	0	17.96	0	447	447	1	0
0	low	15	6	85	Mem0	19	1	0	0	16.1	0	469	469	1	0
0	low	15	6	85	Mem0	20	1	0	0	12.56	0	430	430	1	0
0	low	15	6	85	Mem0	21	1	0	0	15.95	1174.85	658	219.33	3	78
0	low	15	6	85	Mem0	22	1	0	0	12.81	664.65	510	255	2	53
0	low	15	6	85	Mem0	23	1	0	0	17.79	0	452	452	1	0
0	low	15	6	85	Mem0	24	1	0	0	13.66	0	460	460	1	0
0	low	15	6	85	Mem0	25	1	1	0	0	0	0	0	1	0
0	low	15	6	85	Mem0	26	1	0	0	16.4	0	441	441	1	0
0	low	15	6	85	Mem0	27	1	0	0	14.65	0	439	439	1	0
0	low	15	6	85	Mem0	28	1	0	0	16.7	0	466	466	1	0
0	low	15	6	85	Mem0	29	1	0	0	14.45	0	443	443	1	0
0	low	15	6	85	Mem0	30	1	0	0	13.5	1017.86	524	262	2	59
0	low	15	6	85	Mem0	31	1	0	0	13.2	0	420	420	1	0
0	low	15	6	85	Mem0	32	1	0	0	15.83	831.76	637	159.25	4	113
0	low	15	6	85	Mem0	33	1	0	0	13.39	0	438	438	1	0
0	low	15	6	85	Mem0	34	1	0	0	18.18	0	419	419	1	0
0	low	15	6	85	Mem0	35	1	0	0	14.72	789.98	504	252	2	49
0	low	15	6	85	Mem0	36	1	0	0	13.61	0	433	433	1	0
0	low	15	6	85	Mem0	37	1	1	0	0	0	0	0	1	0
0	low	15	6	85	Mem0	38	1	0	0	16.77	0	452	452	1	0
0	low	15	6	85	Mem0	39	1	0	0	16.69	900.12	529	264.5	2	62
0	low	15	6	85	Mem0	40	1	0	0	16.16	470.95	560	280	2	36
0	low	15	6	85	Mem0	41	1	0	0	13.4	0	438	438	1	0
0	low	15	6	85	Mem0	42	1	0	0	14.45	0	429	429	1	0
0	low	15	6	85	Mem0	43	1	0	0	15.55	0	418	418	1	0
0	low	15	6	85	Mem0	44	1	0	0	17.14	0	456	456	1	0
0	low	15	6	85	Mem0	45	1	1	0	0	0	0	0	1	0
0	low	15	6	85	Mem0	46	1	0	0	11.08	746.94	521	173.67	3	87
0	low	15	6	85	Mem0	47	1	0	0	17.4	0	440	440	1	0
0	low	15	6	85	Mem0	48	1	1	0	0	0	0	0	1	0
0	low	15	6	85	Mem0	49	1	0	0	16.62	972.29	508	254	2	53
0	low	15	6	85	Mem0	50	1	0	0	13.42	0	439	439	1	0
0	low	15	7	85	Mem0	1	1	0	0	13.63	1112.81	504	252	2	64
0	low	15	7	85	Mem0	2	1	0	0	16.55	1010.26	578	289	2	54
0	low	15	7	85	Mem0	3	1	0	0	13.43	0	461	461	1	0
0	low	15	7	85	Mem0	4	1	0	0	16.89	0	443	443	1	0
0	low	15	7	85	Mem0	5	1	0	0	14.97	949.5	545	272.5	2	51
0	low	15	7	85	Mem0	6	1	0	0	14.86	854.55	504	252	2	57
0	low	15	7	85	Mem0	7	1	0	0	12.64	0	439	439	1	0
0	low	15	7	85	Mem0	8	1	0	0	15.24	0	452	452	1	0
0	low	15	7	85	Mem0	9	1	0	0	14.25	394.99	553	276.5	2	28
0	low	15	7	85	Mem0	10	1	0	0	12.81	0	440	440	1	0
0	low	15	7	85	Mem0	11	1	0	0	15.06	763.4	504	252	2	40
0	low	15	7	85	Mem0	12	1	0	0	11.26	0	447	447	1	0
0	low	15	7	85	Mem0	13	1	0	0	12.49	934.31	504	252	2	59
0	low	15	7	85	Mem0	14	1	0	0	15.95	871.01	568	189.33	3	82
0	low	15	7	85	Mem0	15	1	0	0	17.22	0	456	456	1	0
0	low	15	7	85	Mem0	16	1	0	0	15.09	827.96	561	280.5	2	61
0	low	15	7	85	Mem0	17	1	0	0	15.49	0	416	416	1	0
0	low	15	7	85	Mem0	18	1	1	0	0	873.54	288	144	2	59
0	low	15	7	85	Mem0	19	1	0	0	12.8	0	411	411	1	0
0	low	15	7	85	Mem0	20	1	1	0	0	0	0	0	1	0
0	low	15	7	85	Mem0	21	1	0	0	15.32	1044.45	561	280.5	2	45
0	low	15	7	85	Mem0	22	1	0	0	16.1	558.31	529	264.5	2	35
0	low	15	7	85	Mem0	23	1	0	0	17.29	0	417	417	1	0
0	low	15	7	85	Mem0	24	1	0	0	14.03	421.58	504	252	2	23
0	low	15	7	85	Mem0	25	1	0	0	17.64	326.63	510	255	2	21
0	low	15	7	85	Mem0	26	1	0	0	14.17	0	446	446	1	0
0	low	15	7	85	Mem0	27	1	0	0	14.29	1036.85	504	252	2	59
0	low	15	7	85	Mem0	28	1	0	0	14.99	0	421	421	1	0
0	low	15	7	85	Mem0	29	1	1	0	0	0	0	0	1	0
0	low	15	7	85	Mem0	30	1	0	0	12.99	0	444	444	1	0
0	low	15	7	85	Mem0	31	1	0	0	13.78	1033.05	576	288	2	69
0	low	15	7	85	Mem0	32	1	0	0	17.71	0	413	413	1	0
0	low	15	7	85	Mem0	33	1	0	0	17.12	767.19	546	273	2	53
0	low	15	7	85	Mem0	34	1	1	0	0	0	0	0	1	0
0	low	15	7	85	Mem0	35	1	1	0	0	0	0	0	1	0
0	low	15	7	85	Mem0	36	1	0	0	16.47	0	446	446	1	0
0	low	15	7	85	Mem0	37	1	0	0	12.26	1021.66	504	252	2	68
0	low	15	7	85	Mem0	38	1	0	0	18.11	0	446	446	1	0
0	low	15	7	85	Mem0	39	1	0	0	13.73	922.91	515	257.5	2	54
0	low	15	7	85	Mem0	40	1	1	0	0	0	0	0	1	0
0	low	15	7	85	Mem0	41	1	0	0	17.41	0	431	431	1	0
0	low	15	7	85	Mem0	42	1	0	0	16.44	0	460	460	1	0
0	low	15	7	85	Mem0	43	1	0	0	12.02	816.57	504	252	2	26
0	low	15	7	85	Mem0	44	1	0	0	15.49	0	442	442	1	0
0	low	15	7	85	Mem0	45	1	0	0	13.18	0	435	435	1	0
0	low	15	7	85	Mem0	46	1	0	0	15.73	960.89	504	252	2	57
0	low	15	7	85	Mem0	47	1	1	0	0	0	0	0	1	0
0	low	15	7	85	Mem0	48	1	0	0	13.46	429.17	504	252	2	24
0	low	15	7	85	Mem0	49	1	0	0	13.03	459.56	571	285.5	2	35
0	low	15	7	85	Mem0	50	1	0	0	17.04	478.55	589	294.5	2	23
0	low	15	8	85	Mem0	1	1	0	0	11.36	668.45	507	253.5	2	40
0	low	15	8	85	Mem0	2	1	0	0	17.48	0	438	438	1	0
0	low	15	8	85	Mem0	3	1	0	0	13.79	284.85	540	270	2	26
0	low	15	8	85	Mem0	4	1	0	0	17.22	934.31	571	285.5	2	51
0	low	15	8	85	Mem0	5	1	1	0	0	0	0	0	1	0
0	low	15	8	85	Mem0	6	1	0	0	13.59	848.22	514	171.33	3	94
0	low	15	8	85	Mem0	7	1	0	0	17.39	0	443	443	1	0
0	low	15	8	85	Mem0	8	1	0	0	14.23	1144.46	567	189	3	92
0	low	15	8	85	Mem0	9	1	0	0	12.75	0	436	436	1	0
0	low	15	8	85	Mem0	10	1	0	0	18.07	0	452	452	1	0
0	low	15	8	85	Mem0	11	1	1	0	0	0	0	0	1	0
0	low	15	8	85	Mem0	12	1	0	0	14.15	0	437	437	1	0
0	low	15	8	85	Mem0	13	1	0	0	11.95	0	425	425	1	0
0	low	15	8	85	Mem0	14	1	0	0	15.24	0	423	423	1	0
0	low	15	8	85	Mem0	15	1	0	0	16.31	0	433	433	1	0
0	low	15	8	85	Mem0	16	1	1	0	0	0	0	0	1	0
0	low	15	8	85	Mem0	17	1	0	0	14.85	0	447	447	1	0
0	low	15	8	85	Mem0	18	1	0	0	14.95	0	441	441	1	0
0	low	15	8	85	Mem0	19	1	1	0	0	0	0	0	1	0
0	low	15	8	85	Mem0	20	1	1	0	0	0	0	0	1	0
0	low	15	8	85	Mem0	21	1	0	0	14.41	763.4	504	252	2	50
0	low	15	8	85	Mem0	22	1	0	0	13.82	0	460	460	1	0
0	low	15	8	85	Mem0	23	1	0	0	14.04	0	445	445	1	0
0	low	15	8	85	Mem0	24	1	0	0	15.87	0	445	445	1	0
0	low	15	8	85	Mem0	25	1	0	0	15.77	0	412	412	1	0
0	low	15	8	85	Mem0	26	1	0	0	15.57	0	431	431	1	0
0	low	15	8	85	Mem0	27	1	0	0	15.22	0	446	446	1	0
0	low	15	8	85	Mem0	28	1	0	0	15.19	850.75	509	254.5	2	59
0	low	15	8	85	Mem0	29	1	0	0	14.26	752	586	195.33	3	61
0	low	15	8	85	Mem0	30	1	0	0	11.84	0	443	443	1	0
0	low	15	8	85	Mem0	31	1	0	0	17.66	0	439	439	1	0
0	low	15	8	85	Mem0	32	1	0	0	18.13	0	467	467	1	0
0	low	15	8	85	Mem0	33	1	0	0	16.15	0	459	459	1	0
0	low	15	8	85	Mem0	34	1	0	0	15.54	635.53	594	198	3	81
0	low	15	8	85	Mem0	35	1	0	0	17.56	0	429	429	1	0
0	low	15	8	85	Mem0	36	1	0	0	16.18	0	445	445	1	0
0	low	15	8	85	Mem0	37	1	0	0	17.05	482.35	506	253	2	26
0	low	15	8	85	Mem0	38	1	1	0	0	0	0	0	1	0
0	low	15	8	85	Mem0	39	1	0	0	17.87	0	456	456	1	0
0	low	15	8	85	Mem0	40	1	0	0	17.79	429.17	504	252	2	25
0	low	15	8	85	Mem0	41	1	0	0	16.03	603.88	504	252	2	42
0	low	15	8	85	Mem0	42	1	0	0	12.31	0	423	423	1	0
0	low	15	8	85	Mem0	43	1	0	0	12.31	368.41	573	286.5	2	28
0	low	15	8	85	Mem0	44	1	0	0	15.32	1036.85	504	252	2	70
0	low	15	8	85	Mem0	45	1	0	0	12.7	886.2	561	187	3	84
0	low	15	8	85	Mem0	46	1	1	0	0	0	0	0	1	0
0	low	15	8	85	Mem0	47	1	0	0	17.99	0	450	450	1	0
0	low	15	8	85	Mem0	48	1	0	0	17.64	0	421	421	1	0
0	low	15	8	85	Mem0	49	1	1	0	0	0	0	0	1	0
0	low	15	8	85	Mem0	50	1	0	0	17.9	0	425	425	1	0
0	low	15	9	85	Mem0	1	1	0	0	14.2	1010.26	544	272	2	63
0	low	15	9	85	Mem0	2	1	0	0	13.78	1114.08	576	192	3	98
0	low	15	9	85	Mem0	3	1	0	0	14.51	0	439	439	1	0
0	low	15	9	85	Mem0	4	1	0	0	15.62	284.85	527	263.5	2	22
0	low	15	9	85	Mem0	5	1	0	0	16.38	0	456	456	1	0
0	low	15	9	85	Mem0	6	1	0	0	17.87	793.78	535	267.5	2	47
0	low	15	9	85	Mem0	7	1	0	0	15.76	0	452	452	1	0
0	low	15	9	85	Mem0	8	1	0	0	17.32	0	434	434	1	0
0	low	15	9	85	Mem0	9	1	0	0	16.68	782.39	504	252	2	24
0	low	15	9	85	Mem0	10	1	0	0	14.03	660.85	520	260	2	48
0	low	15	9	85	Mem0	11	1	0	0	14.6	645.66	663	165.75	4	86
0	low	15	9	85	Mem0	12	1	0	0	12.69	1086.22	509	254.5	2	66
0	low	15	9	85	Mem0	13	1	0	0	15.6	581.09	554	277	2	45
0	low	15	9	85	Mem0	14	1	0	0	16.13	0	438	438	1	0
0	low	15	9	85	Mem0	15	1	0	0	16.11	0	453	453	1	0
0	low	15	9	85	Mem0	16	1	0	0	17.18	0	423	423	1	0
0	low	15	9	85	Mem0	17	1	0	0	14.99	311.44	534	267	2	24
0	low	15	9	85	Mem0	18	1	0	0	13.03	0	426	426	1	0
0	low	15	9	85	Mem0	19	1	0	0	17.01	778.59	504	252	2	48
0	low	15	9	85	Mem0	20	1	0	0	14.24	0	455	455	1	0
0	low	15	9	85	Mem0	21	1	0	0	17.79	0	434	434	1	0
0	low	15	9	85	Mem0	22	1	1	0	0	0	0	0	1	0
0	low	15	9	85	Mem0	23	1	0	0	17.75	0	453	453	1	0
0	low	15	9	85	Mem0	24	1	0	0	16.01	736.81	504	252	2	37
0	low	15	9	85	Mem0	25	1	0	0	16.22	0	429	429	1	0
0	low	15	9	85	Mem0	26	1	0	0	16.27	0	427	427	1	0
0	low	15	9	85	Mem0	27	1	0	0	17.36	0	454	454	1	0
0	low	15	9	85	Mem0	28	1	1	0	0	919.11	300	150	2	59
0	low	15	9	85	Mem0	29	1	0	0	15.71	0	448	448	1	0
0	low	15	9	85	Mem0	30	1	0	0	12.92	934.31	691	172.75	4	128
0	low	15	9	85	Mem0	31	1	0	0	14.12	0	443	443	1	0
0	low	15	9	85	Mem0	32	1	0	0	13.12	1078.63	571	285.5	2	61
0	low	15	9	85	Mem0	33	1	0	0	17.09	0	435	435	1	0
0	low	15	9	85	Mem0	34	1	0	0	16.56	919.11	542	271	2	59
0	low	15	9	85	Mem0	35	1	0	0	17.98	0	446	446	1	0
0	low	15	9	85	Mem0	36	1	0	0	12.12	0	455	455	1	0
0	low	15	9	85	Mem0	37	1	0	0	14.82	0	435	435	1	0
0	low	15	9	85	Mem0	38	1	0	0	12.01	0	445	445	1	0
0	low	15	9	85	Mem0	39	1	0	0	14.5	0	440	440	1	0
0	low	15	9	85	Mem0	40	1	0	0	16.4	0	435	435	1	0
0	low	15	9	85	Mem0	41	1	0	0	11.16	907.72	504	252	2	62
0	low	15	9	85	Mem0	42	1	0	0	12.45	0	434	434	1	0
0	low	15	9	85	Mem0	43	1	0	0	15.19	0	414	414	1	0
0	low	15	9	85	Mem0	44	1	0	0	13.55	0	432	432	1	0
0	low	15	9	85	Mem0	45	1	0	0	16.98	584.89	504	252	2	41
0	low	15	9	85	Mem0	46	1	0	0	17.77	0	448	448	1	0
0	low	15	9	85	Mem0	47	1	0	0	14.75	0	431	431	1	0
0	low	15	9	85	Mem0	48	1	0	0	15.47	0	424	424	1	0
0	low	15	9	85	Mem0	49	1	0	0	14.2	724.15	575	191.67	3	73
0	low	15	9	85	Mem0	50	1	0	0	16.52	0	442	442	1	0
0	low	15	10	85	Mem0	1	1	0	0	15.18	0	457	457	1	0
0	low	15	10	85	Mem0	2	1	0	0	14.11	0	439	439	1	0
0	low	15	10	85	Mem0	3	1	0	0	12.66	0	424	424	1	0
0	low	15	10	85	Mem0	4	1	0	0	16.61	0	458	458	1	0
0	low	15	10	85	Mem0	5	1	0	0	14.64	402.59	525	262.5	2	31
0	low	15	10	85	Mem0	6	1	0	0	17.95	0	455	455	1	0
0	low	15	10	85	Mem0	7	1	0	0	13.85	0	446	446	1	0
0	low	15	10	85	Mem0	8	1	0	0	16.31	793.78	518	259	2	47
0	low	15	10	85	Mem0	9	1	0	0	13.65	0	453	453	1	0
0	low	15	10	85	Mem0	10	1	0	0	14.73	506.4	616	205.33	3	54
0	low	15	10	85	Mem0	11	1	0	0	15.73	243.07	524	262	2	19
0	low	15	10	85	Mem0	12	1	0	0	16.64	0	442	442	1	0
0	low	15	10	85	Mem0	13	1	0	0	13.62	944.43	562	187.33	3	94
0	low	15	10	85	Mem0	14	1	0	0	13.06	0	438	438	1	0
0	low	15	10	85	Mem0	15	1	0	0	15.85	0	433	433	1	0
0	low	15	10	85	Mem0	16	1	0	0	15.66	862.14	539	269.5	2	50
0	low	15	10	85	Mem0	17	1	0	0	16.04	0	459	459	1	0
0	low	15	10	85	Mem0	18	1	0	0	16.26	612.74	615	205	3	60
0	low	15	10	85	Mem0	19	1	0	0	18.15	379.8	522	261	2	31
0	low	15	10	85	Mem0	20	1	0	0	12.35	863.41	550	183.33	3	78
0	low	15	10	85	Mem0	21	1	0	0	15	0	432	432	1	0
0	low	15	10	85	Mem0	22	1	0	0	16.67	979.88	605	201.67	3	90
0	low	15	10	85	Mem0	23	1	1	0	0	0	0	0	1	0
0	low	15	10	85	Mem0	24	1	0	0	11.3	746.94	581	193.67	3	79
0	low	15	10	85	Mem0	25	1	0	0	15.57	0	447	447	1	0
0	low	15	10	85	Mem0	26	1	1	0	0	0	0	0	1	0
0	low	15	10	85	Mem0	27	1	0	0	16.81	0	444	444	1	0
0	low	15	10	85	Mem0	28	1	0	0	14.49	0	430	430	1	0
0	low	15	10	85	Mem0	29	1	0	0	12.78	463.36	504	252	2	36
0	low	15	10	85	Mem0	30	1	0	0	17.13	0	446	446	1	0
0	low	15	10	85	Mem0	31	1	0	0	12.81	0	438	438	1	0
0	low	15	10	85	Mem0	32	1	0	0	11.83	489.94	504	252	2	35
0	low	15	10	85	Mem0	33	1	0	0	15.48	0	437	437	1	0
0	low	15	10	85	Mem0	34	1	0	0	17.79	0	426	426	1	0
0	low	15	10	85	Mem0	35	1	0	0	17.65	558.31	517	258.5	2	37
0	low	15	10	85	Mem0	36	1	0	0	15.53	0	443	443	1	0
0	low	15	10	85	Mem0	37	1	0	0	13.9	827.96	540	270	2	52
0	low	15	10	85	Mem0	38	1	0	0	17.06	0	427	427	1	0
0	low	15	10	85	Mem0	39	1	0	0	13.47	1036.85	538	269	2	78
0	low	15	10	85	Mem0	40	1	0	0	17.54	0	435	435	1	0
0	low	15	10	85	Mem0	41	1	0	0	16.62	0	422	422	1	0
0	low	15	10	85	Mem0	42	1	0	0	16.47	968.49	558	279	2	65
0	low	15	10	85	Mem0	43	1	0	0	14.48	0	453	453	1	0
0	low	15	10	85	Mem0	44	1	0	0	14.88	1090.02	504	252	2	71
0	low	15	10	85	Mem0	45	1	0	0	16.18	0	442	442	1	0
0	low	15	10	85	Mem0	46	1	0	0	12.14	1025.46	532	266	2	53
0	low	15	10	85	Mem0	47	1	0	0	15.07	626.67	555	277.5	2	40
0	low	15	10	85	Mem0	48	1	0	0	14.98	876.07	540	180	3	84
0	low	15	10	85	Mem0	49	1	0	0	16.94	527.92	511	255.5	2	39
0	low	15	10	85	Mem0	50	1	0	0	17.63	0	415	415	1	0
0	low	15	1	85	Mem1	1	1	0	0	17.8	733.01	575	287.5	2	57
0	low	15	1	85	Mem1	2	1	0	0	13.65	0	437	437	1	0
0	low	15	1	85	Mem1	3	1	0	0	12.51	0	454	454	1	0
0	low	15	1	85	Mem1	4	1	0	0	14.19	736.81	504	252	2	33
0	low	15	1	85	Mem1	5	1	0	0	17.01	638.06	504	252	2	34
0	low	15	1	85	Mem1	6	1	0	0	17.78	0	435	435	1	0
0	low	15	1	85	Mem1	7	1	1	0	0	0	0	0	1	0
0	low	15	1	85	Mem1	8	1	0	0	16.99	0	433	433	1	0
0	low	15	1	85	Mem1	9	1	0	0	16.25	0	457	457	1	0
0	low	15	1	85	Mem1	10	1	0	0	15.37	0	440	440	1	0
0	low	15	1	85	Mem1	11	1	0	0	15.72	952.03	508	169.33	3	95
0	low	15	1	85	Mem1	12	1	0	0	15.14	573.5	528	264	2	35
0	low	15	1	85	Mem1	13	1	0	0	13.64	881.13	507	169	3	73
0	low	15	1	85	Mem1	14	1	0	0	12.58	888.73	586	195.33	3	88
0	low	15	1	85	Mem1	15	1	0	0	14.22	0	439	439	1	0
0	low	15	1	85	Mem1	16	1	0	0	16.45	0	433	433	1	0
0	low	15	1	85	Mem1	17	1	0	0	13.21	964.69	507	169	3	59
0	low	15	1	85	Mem1	18	1	0	0	15.03	878.6	544	181.33	3	91
0	low	15	1	85	Mem1	19	1	0	0	13.14	1025.46	544	272	2	57
0	low	15	1	85	Mem1	20	1	0	0	13.31	702.63	550	275	2	40
0	low	15	1	85	Mem1	21	1	0	0	11.89	0	435	435	1	0
0	low	15	1	85	Mem1	22	1	0	0	13.16	0	430	430	1	0
0	low	15	1	85	Mem1	23	1	0	0	14.38	1022.93	508	169.33	3	86
0	low	15	1	85	Mem1	24	1	0	0	14.12	863.41	503	167.67	3	48
0	low	15	1	85	Mem1	25	1	0	0	12.2	0	443	443	1	0
0	low	15	1	85	Mem1	26	1	0	0	11.38	357.01	511	255.5	2	20
0	low	15	1	85	Mem1	27	1	0	0	15.4	800.11	525	175	3	48
0	low	15	1	85	Mem1	28	1	1	0	0	0	0	0	1	0
0	low	15	1	85	Mem1	29	1	0	0	16	493.74	519	259.5	2	33
0	low	15	1	85	Mem1	30	1	0	0	13.43	0	437	437	1	0
0	low	15	1	85	Mem1	31	1	0	0	13.32	0	416	416	1	0
0	low	15	1	85	Mem1	32	1	0	0	16.02	772.26	577	192.33	3	83
0	low	15	1	85	Mem1	33	1	0	0	17.39	0	435	435	1	0
0	low	15	1	85	Mem1	34	1	0	0	15	1097.62	504	252	2	69
0	low	15	1	85	Mem1	35	1	0	0	13.39	983.68	504	252	2	59
0	low	15	1	85	Mem1	36	1	0	0	13.23	1043.18	570	190	3	94
0	low	15	1	85	Mem1	37	1	0	0	14.24	0	442	442	1	0
0	low	15	1	85	Mem1	38	1	0	0	15.71	584.89	513	256.5	2	33
0	low	15	1	85	Mem1	39	1	0	0	14.43	0	455	455	1	0
0	low	15	1	85	Mem1	40	1	0	0	15.89	0	443	443	1	0
0	low	15	1	85	Mem1	41	1	0	0	17.68	0	451	451	1	0
0	low	15	1	85	Mem1	42	1	1	0	0	0	0	0	1	0
0	low	15	1	85	Mem1	43	1	0	0	16.58	0	417	417	1	0
0	low	15	1	85	Mem1	44	1	0	0	15.43	840.62	503	167.67	3	82
0	low	15	1	85	Mem1	45	1	0	0	14.04	786.18	536	268	2	46
0	low	15	1	85	Mem1	46	1	0	0	17.19	714.02	532	266	2	44
0	low	15	1	85	Mem1	47	1	0	0	13.9	1010.26	504	252	2	63
0	low	15	1	85	Mem1	48	1	0	0	15.96	0	443	443	1	0
0	low	15	1	85	Mem1	49	1	0	0	17.67	0	431	431	1	0
0	low	15	1	85	Mem1	50	1	0	0	16.74	0	460	460	1	0
0	low	15	2	85	Mem1	1	1	0	0	17.36	741.88	638	212.67	3	81
0	low	15	2	85	Mem1	2	1	0	0	14.73	330.43	553	276.5	2	16
0	low	15	2	85	Mem1	3	1	0	0	15.64	1025.46	600	300	2	50
0	low	15	2	85	Mem1	4	1	0	0	15.28	1025.46	504	252	2	67
0	low	15	2	85	Mem1	5	1	0	0	16.06	630.47	504	252	2	30
0	low	15	2	85	Mem1	6	1	0	0	11.96	322.83	535	267.5	2	22
0	low	15	2	85	Mem1	7	1	0	0	12.68	931.77	625	208.33	3	85
0	low	15	2	85	Mem1	8	1	0	0	16.64	0	446	446	1	0
0	low	15	2	85	Mem1	9	1	0	0	16.25	0	423	423	1	0
0	low	15	2	85	Mem1	10	1	0	0	17.32	0	445	445	1	0
0	low	15	2	85	Mem1	11	1	0	0	13.51	672.25	504	252	2	42
0	low	15	2	85	Mem1	12	1	0	0	17.71	0	410	410	1	0
0	low	15	2	85	Mem1	13	1	0	0	12.51	805.17	563	281.5	2	60
0	low	15	2	85	Mem1	14	1	0	0	15.74	0	423	423	1	0
0	low	15	2	85	Mem1	15	1	0	0	14.25	558.31	520	260	2	38
0	low	15	2	85	Mem1	16	1	0	0	14.55	754.54	503	167.67	3	56
0	low	15	2	85	Mem1	17	1	0	0	17.48	243.07	488	244	2	15
0	low	15	2	85	Mem1	18	1	0	0	13.22	0	452	452	1	0
0	low	15	2	85	Mem1	19	1	0	0	16.26	946.97	648	216	3	90
0	low	15	2	85	Mem1	20	1	0	0	13.52	786.18	504	252	2	60
0	low	15	2	85	Mem1	21	1	0	0	17.75	0	454	454	1	0
0	low	15	2	85	Mem1	22	1	0	0	13.34	787.45	593	197.67	3	78
0	low	15	2	85	Mem1	23	1	0	0	14.17	1007.73	525	175	3	98
0	low	15	2	85	Mem1	24	1	0	0	16.94	0	437	437	1	0
0	low	15	2	85	Mem1	25	1	0	0	14.76	1086.22	504	252	2	74
0	low	15	2	85	Mem1	26	1	0	0	16.59	0	439	439	1	0
0	low	15	2	85	Mem1	27	1	0	0	16.81	0	458	458	1	0
0	low	15	2	85	Mem1	28	1	0	0	16.2	448.16	578	289	2	32
0	low	15	2	85	Mem1	29	1	0	0	14.41	0	438	438	1	0
0	low	15	2	85	Mem1	30	1	0	0	16.74	979.88	556	185.33	3	102
0	low	15	2	85	Mem1	31	1	0	0	17.85	739.34	538	179.33	3	44
0	low	15	2	85	Mem1	32	1	0	0	15.71	664.65	504	252	2	39
0	low	15	2	85	Mem1	33	1	0	0	15.66	539.32	546	273	2	33
0	low	15	2	85	Mem1	34	1	1	0	0	0	0	0	1	0
0	low	15	2	85	Mem1	35	1	0	0	13.86	740.61	644	161	4	92
0	low	15	2	85	Mem1	36	1	0	0	17.14	0	422	422	1	0
0	low	15	2	85	Mem1	37	1	0	0	17.79	0	456	456	1	0
0	low	15	2	85	Mem1	38	1	0	0	15.65	1017.86	548	274	2	60
0	low	15	2	85	Mem1	39	1	0	0	13.4	846.95	608	152	4	112
0	low	15	2	85	Mem1	40	1	0	0	17.15	755.8	730	182.5	4	95
0	low	15	2	85	Mem1	41	1	0	0	13.72	0	427	427	1	0
0	low	15	2	85	Mem1	42	1	0	0	13.17	1017.86	504	252	2	63
0	low	15	2	85	Mem1	43	1	0	0	14.49	543.11	525	262.5	2	40
0	low	15	2	85	Mem1	44	1	0	0	16.88	1033.05	571	190.33	3	77
0	low	15	2	85	Mem1	45	1	0	0	17.1	0	439	439	1	0
0	low	15	2	85	Mem1	46	1	0	0	16.14	592.49	559	279.5	2	47
0	low	15	2	85	Mem1	47	1	0	0	17.18	372.2	592	296	2	24
0	low	15	2	85	Mem1	48	1	0	0	14.41	1093.82	514	257	2	62
0	low	15	2	85	Mem1	49	1	0	0	17.31	0	413	413	1	0
0	low	15	2	85	Mem1	50	1	0	0	16.1	0	411	411	1	0
0	low	15	3	85	Mem1	1	1	0	0	17.52	0	441	441	1	0
0	low	15	3	85	Mem1	2	1	0	0	17.91	0	427	427	1	0
0	low	15	3	85	Mem1	3	1	0	0	13.9	886.2	618	206	3	95
0	low	15	3	85	Mem1	4	1	0	0	12.68	0	442	442	1	0
0	low	15	3	85	Mem1	5	1	0	0	17.07	968.49	511	255.5	2	50
0	low	15	3	85	Mem1	6	1	0	0	17.6	410.18	527	263.5	2	26
0	low	15	3	85	Mem1	7	1	1	0	0	0	0	0	1	0
0	low	15	3	85	Mem1	8	1	0	0	15.09	0	438	438	1	0
0	low	15	3	85	Mem1	9	1	0	0	13.55	1048.24	565	282.5	2	69
0	low	15	3	85	Mem1	10	1	0	0	17.67	0	443	443	1	0
0	low	15	3	85	Mem1	11	1	0	0	16.47	816.57	510	255	2	47
0	low	15	3	85	Mem1	12	1	0	0	13.3	853.28	586	195.33	3	80
0	low	15	3	85	Mem1	13	1	0	0	15.54	0	447	447	1	0
0	low	15	3	85	Mem1	14	1	0	0	15.27	1004.57	708	177	4	138
0	low	15	3	85	Mem1	15	1	0	0	17.51	0	455	455	1	0
0	low	15	3	85	Mem1	16	1	0	0	17.49	0	438	438	1	0
0	low	15	3	85	Mem1	17	1	0	0	12.72	1002.67	546	273	2	61
0	low	15	3	85	Mem1	18	1	0	0	15.84	0	454	454	1	0
0	low	15	3	85	Mem1	19	1	0	0	17.9	0	445	445	1	0
0	low	15	3	85	Mem1	20	1	0	0	17.84	0	430	430	1	0
0	low	15	3	85	Mem1	21	1	0	0	16.24	740.61	504	252	2	53
0	low	15	3	85	Mem1	22	1	0	0	15.27	1000.14	608	202.67	3	100
0	low	15	3	85	Mem1	23	1	0	0	14.31	964.69	503	167.67	3	94
0	low	15	3	85	Mem1	24	1	0	0	17.89	0	441	441	1	0
0	low	15	3	85	Mem1	25	1	0	0	15.38	0	453	453	1	0
0	low	15	3	85	Mem1	26	1	1	0	0	938.1	308	154	2	62
0	low	15	3	85	Mem1	27	1	0	0	14.47	0	462	462	1	0
0	low	15	3	85	Mem1	28	1	0	0	14.63	911.52	664	166	4	121
0	low	15	3	85	Mem1	29	1	0	0	17.84	436.77	522	261	2	19
0	low	15	3	85	Mem1	30	1	0	0	17.2	235.48	518	259	2	18
0	low	15	3	85	Mem1	31	1	0	0	14.91	402.59	504	252	2	27
0	low	15	3	85	Mem1	32	1	0	0	13.87	0	413	413	1	0
0	low	15	3	85	Mem1	33	1	0	0	17.66	0	458	458	1	0
0	low	15	3	85	Mem1	34	1	0	0	17.51	0	432	432	1	0
0	low	15	3	85	Mem1	35	1	0	0	14.57	584.89	515	257.5	2	33
0	low	15	3	85	Mem1	36	1	0	0	14.84	1144.46	557	185.67	3	102
0	low	15	3	85	Mem1	37	1	0	0	14.75	721.62	503	167.67	3	63
0	low	15	3	85	Mem1	38	1	0	0	16.14	0	410	410	1	0
0	low	15	3	85	Mem1	39	1	0	0	17.69	0	439	439	1	0
0	low	15	3	85	Mem1	40	1	0	0	17.35	825.43	509	169.67	3	74
0	low	15	3	85	Mem1	41	1	0	0	17.33	0	468	468	1	0
0	low	15	3	85	Mem1	42	1	0	0	17.33	0	429	429	1	0
0	low	15	3	85	Mem1	43	1	0	0	15.74	0	419	419	1	0
0	low	15	3	85	Mem1	44	1	0	0	14.48	0	458	458	1	0
0	low	15	3	85	Mem1	45	1	0	0	15.79	0	433	433	1	0
0	low	15	3	85	Mem1	46	1	0	0	17.5	840.62	557	185.67	3	83
0	low	15	3	85	Mem1	47	1	0	0	14.67	928.61	629	157.25	4	113
0	low	15	3	85	Mem1	48	1	0	0	14.56	0	428	428	1	0
0	low	15	3	85	Mem1	49	1	0	0	16.38	0	443	443	1	0
0	low	15	3	85	Mem1	50	1	0	0	15.76	793.78	580	145	4	106
0	low	15	4	85	Mem1	1	1	0	0	13.96	871.01	530	176.67	3	76
0	low	15	4	85	Mem1	2	1	0	0	15.39	997.61	576	192	3	87
0	low	15	4	85	Mem1	3	1	0	0	15.67	531.72	551	275.5	2	37
0	low	15	4	85	Mem1	4	1	1	0	0	0	0	0	1	0
0	low	15	4	85	Mem1	5	1	0	0	15.34	964.69	631	210.33	3	94
0	low	15	4	85	Mem1	6	1	0	0	17.5	0	440	440	1	0
0	low	15	4	85	Mem1	7	1	0	0	17.08	0	436	436	1	0
0	low	15	4	85	Mem1	8	1	0	0	13.51	752	520	173.33	3	76
0	low	15	4	85	Mem1	9	1	0	0	16.52	0	423	423	1	0
0	low	15	4	85	Mem1	10	1	0	0	17.26	476.02	575	191.67	3	43
0	low	15	4	85	Mem1	11	1	0	0	15	444.37	504	252	2	26
0	low	15	4	85	Mem1	12	1	0	0	15.37	969.75	573	191	3	94
0	low	15	4	85	Mem1	13	1	0	0	13.7	0	452	452	1	0
0	low	15	4	85	Mem1	14	1	0	0	16.34	657.05	611	152.75	4	93
0	low	15	4	85	Mem1	15	1	0	0	15.62	0	410	410	1	0
0	low	15	4	85	Mem1	16	1	0	0	15.25	946.97	611	203.67	3	101
0	low	15	4	85	Mem1	17	1	0	0	12.58	787.45	537	179	3	53
0	low	15	4	85	Mem1	18	1	0	0	14.2	858.35	616	308	2	63
0	low	15	4	85	Mem1	19	1	0	0	14.54	774.79	504	252	2	27
0	low	15	4	85	Mem1	20	1	0	0	14.73	837.46	573	143.25	4	100
0	low	15	4	85	Mem1	21	1	0	0	17.34	740.61	506	253	2	40
0	low	15	4	85	Mem1	22	1	0	0	17.94	0	447	447	1	0
0	low	15	4	85	Mem1	23	1	0	0	14.31	1152.06	601	200.33	3	104
0	low	15	4	85	Mem1	24	1	0	0	12.99	0	427	427	1	0
0	low	15	4	85	Mem1	25	1	0	0	16.91	0	434	434	1	0
0	low	15	4	85	Mem1	26	1	0	0	15.7	0	428	428	1	0
0	low	15	4	85	Mem1	27	1	0	0	16.8	0	426	426	1	0
0	low	15	4	85	Mem1	28	1	0	0	15.32	622.87	535	267.5	2	33
0	low	15	4	85	Mem1	29	1	0	0	17.91	501.34	579	289.5	2	24
0	low	15	4	85	Mem1	30	1	0	0	14.49	0	446	446	1	0
0	low	15	4	85	Mem1	31	1	0	0	17.15	812.77	543	181	3	83
0	low	15	4	85	Mem1	32	1	0	0	17.03	770.99	504	252	2	28
0	low	15	4	85	Mem1	33	1	0	0	17.07	0	445	445	1	0
0	low	15	4	85	Mem1	34	1	0	0	14.37	0	447	447	1	0
0	low	15	4	85	Mem1	35	1	0	0	17.18	681.11	566	188.67	3	68
0	low	15	4	85	Mem1	36	1	1	0	0	0	0	0	1	0
0	low	15	4	85	Mem1	37	1	0	0	14.99	0	453	453	1	0
0	low	15	4	85	Mem1	38	1	0	0	17.9	0	455	455	1	0
0	low	15	4	85	Mem1	39	1	0	0	17.89	1014.06	541	270.5	2	65
0	low	15	4	85	Mem1	40	1	0	0	13.51	992.54	544	181.33	3	88
0	low	15	4	85	Mem1	41	1	1	0	0	383.6	127	63.5	2	27
0	low	15	4	85	Mem1	42	1	0	0	14.19	954.56	563	187.67	3	92
0	low	15	4	85	Mem1	43	1	0	0	16.89	698.83	643	214.33	3	53
0	low	15	4	85	Mem1	44	1	0	0	16.42	752	553	138.25	4	98
0	low	15	4	85	Mem1	45	1	0	0	17.35	197.5	500	250	2	11
0	low	15	4	85	Mem1	46	1	0	0	15.14	774.79	564	188	3	81
0	low	15	4	85	Mem1	47	1	0	0	14.94	0	446	446	1	0
0	low	15	4	85	Mem1	48	1	0	0	16.71	0	446	446	1	0
0	low	15	4	85	Mem1	49	1	0	0	15.07	0	440	440	1	0
0	low	15	4	85	Mem1	50	1	0	0	16.17	915.32	504	252	2	71
0	low	15	5	85	Mem1	1	1	0	0	17.21	968.49	504	252	2	56
0	low	15	5	85	Mem1	2	1	0	0	16.69	338.02	504	252	2	22
0	low	15	5	85	Mem1	3	1	0	0	13.86	865.94	503	167.67	3	82
0	low	15	5	85	Mem1	4	1	0	0	15.51	0	424	424	1	0
0	low	15	5	85	Mem1	5	1	0	0	14.7	997.61	575	191.67	3	92
0	low	15	5	85	Mem1	6	1	0	0	15.75	746.94	533	177.67	3	63
0	low	15	5	85	Mem1	7	1	0	0	16.63	0	438	438	1	0
0	low	15	5	85	Mem1	8	1	0	0	13.48	997.61	556	185.33	3	105
0	low	15	5	85	Mem1	9	1	0	0	16.35	0	423	423	1	0
0	low	15	5	85	Mem1	10	1	0	0	15.19	0	452	452	1	0
0	low	15	5	85	Mem1	11	1	0	0	17.45	597.55	618	206	3	68
0	low	15	5	85	Mem1	12	1	0	0	15.01	0	445	445	1	0
0	low	15	5	85	Mem1	13	1	0	0	13.9	645.66	517	172.33	3	60
0	low	15	5	85	Mem1	14	1	0	0	16.85	0	439	439	1	0
0	low	15	5	85	Mem1	15	1	0	0	12.47	0	427	427	1	0
0	low	15	5	85	Mem1	16	1	0	0	16.53	0	422	422	1	0
0	low	15	5	85	Mem1	17	1	0	0	17.22	807.71	604	201.33	3	86
0	low	15	5	85	Mem1	18	1	0	0	17.47	0	437	437	1	0
0	low	15	5	85	Mem1	19	1	0	0	16.89	0	447	447	1	0
0	low	15	5	85	Mem1	20	1	0	0	15.33	0	431	431	1	0
0	low	15	5	85	Mem1	21	1	0	0	14.01	0	435	435	1	0
0	low	15	5	85	Mem1	22	1	1	0	0	0	0	0	1	0
0	low	15	5	85	Mem1	23	1	0	0	16.86	1074.83	535	267.5	2	66
0	low	15	5	85	Mem1	24	1	0	0	16.38	0	413	413	1	0
0	low	15	5	85	Mem1	25	1	0	0	15.07	984.95	522	174	3	87
0	low	15	5	85	Mem1	26	1	0	0	17.88	630.47	510	255	2	44
0	low	15	5	85	Mem1	27	1	0	0	15.99	0	432	432	1	0
0	low	15	5	85	Mem1	28	1	0	0	17.79	0	432	432	1	0
0	low	15	5	85	Mem1	29	1	0	0	13.34	769.73	503	167.67	3	80
0	low	15	5	85	Mem1	30	1	0	0	14.26	0	448	448	1	0
0	low	15	5	85	Mem1	31	1	0	0	15.81	0	440	440	1	0
0	low	15	5	85	Mem1	32	1	1	0	0	731.75	350	116.67	3	63
0	low	15	5	85	Mem1	33	1	0	0	17.3	0	446	446	1	0
0	low	15	5	85	Mem1	34	1	0	0	15.01	619.07	519	259.5	2	44
0	low	15	5	85	Mem1	35	1	0	0	16.7	968.49	584	292	2	63
0	low	15	5	85	Mem1	36	1	0	0	17.32	0	427	427	1	0
0	low	15	5	85	Mem1	37	1	0	0	17.26	676.04	520	173.33	3	46
0	low	15	5	85	Mem1	38	1	0	0	15.59	0	440	440	1	0
0	low	15	5	85	Mem1	39	1	0	0	14.38	0	441	441	1	0
0	low	15	5	85	Mem1	40	1	0	0	15.98	957.09	530	265	2	69
0	low	15	5	85	Mem1	41	1	0	0	15.16	463.36	533	266.5	2	33
0	low	15	5	85	Mem1	42	1	0	0	17.56	0	419	419	1	0
0	low	15	5	85	Mem1	43	1	0	0	14.68	1088.76	536	178.67	3	98
0	low	15	5	85	Mem1	44	1	0	0	15.93	588.69	582	291	2	44
0	low	15	5	85	Mem1	45	1	0	0	15.87	440.57	504	252	2	29
0	low	15	5	85	Mem1	46	1	0	0	15.82	0	431	431	1	0
0	low	15	5	85	Mem1	47	1	0	0	13.29	725.42	632	158	4	99
0	low	15	5	85	Mem1	48	1	0	0	14.71	634.27	529	264.5	2	41
0	low	15	5	85	Mem1	49	1	0	0	14.43	0	426	426	1	0
0	low	15	5	85	Mem1	50	1	0	0	12.85	784.29	671	167.75	4	109
0	low	15	6	85	Mem1	1	1	0	0	18.06	478.55	572	286	2	28
0	low	15	6	85	Mem1	2	1	0	0	14.73	0	452	452	1	0
0	low	15	6	85	Mem1	3	1	0	0	17.56	991.28	518	259	2	61
0	low	15	6	85	Mem1	4	1	0	0	17.93	0	424	424	1	0
0	low	15	6	85	Mem1	5	1	0	0	16.28	0	452	452	1	0
0	low	15	6	85	Mem1	6	1	0	0	16.36	0	415	415	1	0
0	low	15	6	85	Mem1	7	1	0	0	15.98	1086.23	606	202	3	95
0	low	15	6	85	Mem1	8	1	0	0	12.97	0	445	445	1	0
0	low	15	6	85	Mem1	9	1	1	0	0	543.11	179	89.5	2	37
0	low	15	6	85	Mem1	10	1	0	0	11.4	891.26	606	202	3	94
0	low	15	6	85	Mem1	11	1	0	0	11.34	0	455	455	1	0
0	low	15	6	85	Mem1	12	1	0	0	12.08	0	440	440	1	0
0	low	15	6	85	Mem1	13	1	0	0	14.96	1043.18	503	167.67	3	92
0	low	15	6	85	Mem1	14	1	0	0	15.5	489.94	541	270.5	2	30
0	low	15	6	85	Mem1	15	1	0	0	16.7	0	428	428	1	0
0	low	15	6	85	Mem1	16	1	0	0	12.95	322.83	529	264.5	2	19
0	low	15	6	85	Mem1	17	1	0	0	17.99	786.18	504	252	2	20
0	low	15	6	85	Mem1	18	1	0	0	15.26	888.73	554	184.67	3	90
0	low	15	6	85	Mem1	19	1	0	0	16.92	1017.86	531	265.5	2	66
0	low	15	6	85	Mem1	20	1	1	0	0	0	0	0	1	0
0	low	15	6	85	Mem1	21	1	0	0	16.23	508.93	513	256.5	2	29
0	low	15	6	85	Mem1	22	1	0	0	17.55	0	440	440	1	0
0	low	15	6	85	Mem1	23	1	0	0	14.75	762.13	508	169.33	3	68
0	low	15	6	85	Mem1	24	1	0	0	13.51	744.41	539	179.67	3	67
0	low	15	6	85	Mem1	25	1	1	0	0	0	0	0	1	0
0	low	15	6	85	Mem1	26	1	0	0	15.72	0	454	454	1	0
0	low	15	6	85	Mem1	27	1	0	0	13.63	977.35	503	167.67	3	74
0	low	15	6	85	Mem1	28	1	0	0	14.68	721.62	527	175.67	3	76
0	low	15	6	85	Mem1	29	1	0	0	18.04	0	449	449	1	0
0	low	15	6	85	Mem1	30	1	0	0	14.35	774.79	520	130	4	94
0	low	15	6	85	Mem1	31	1	0	0	12.64	0	444	444	1	0
0	low	15	6	85	Mem1	32	1	0	0	14.64	501.34	580	290	2	43
0	low	15	6	85	Mem1	33	1	0	0	17.02	729.21	504	252	2	37
0	low	15	6	85	Mem1	34	1	0	0	13.4	0	449	449	1	0
0	low	15	6	85	Mem1	35	1	0	0	12.43	0	427	427	1	0
0	low	15	6	85	Mem1	36	1	0	0	17.44	0	439	439	1	0
0	low	15	6	85	Mem1	37	1	0	0	13.81	1002.67	516	172	3	83
0	low	15	6	85	Mem1	38	1	0	0	16.13	0	450	450	1	0
0	low	15	6	85	Mem1	39	1	1	0	0	383.6	130	65	2	30
0	low	15	6	85	Mem1	40	1	0	0	17.65	0	439	439	1	0
0	low	15	6	85	Mem1	41	1	1	0	0	0	0	0	1	0
0	low	15	6	85	Mem1	42	1	0	0	16.89	0	455	455	1	0
0	low	15	6	85	Mem1	43	1	0	0	15.13	653.26	504	252	2	33
0	low	15	6	85	Mem1	44	1	0	0	15.54	1027.99	556	185.33	3	109
0	low	15	6	85	Mem1	45	1	0	0	15.64	0	461	461	1	0
0	low	15	6	85	Mem1	46	1	0	0	17.01	706.43	550	275	2	44
0	low	15	6	85	Mem1	47	1	0	0	14.94	341.82	522	261	2	22
0	low	15	6	85	Mem1	48	1	0	0	17.92	0	453	453	1	0
0	low	15	6	85	Mem1	49	1	1	0	0	759.6	229	114.5	2	30
0	low	15	6	85	Mem1	50	1	0	0	13.44	726.68	524	174.67	3	80
0	low	15	7	85	Mem1	1	1	0	0	15.34	326.63	558	279	2	23
0	low	15	7	85	Mem1	2	1	0	0	17.41	0	417	417	1	0
0	low	15	7	85	Mem1	3	1	0	0	14.45	0	425	425	1	0
0	low	15	7	85	Mem1	4	1	0	0	17.43	0	455	455	1	0
0	low	15	7	85	Mem1	5	1	0	0	14.77	0	465	465	1	0
0	low	15	7	85	Mem1	6	1	0	0	13.03	685.54	611	152.75	4	89
0	low	15	7	85	Mem1	7	1	0	0	17.4	0	452	452	1	0
0	low	15	7	85	Mem1	8	1	0	0	16.88	527.92	554	277	2	38
0	low	15	7	85	Mem1	9	1	0	0	17.02	0	448	448	1	0
0	low	15	7	85	Mem1	10	1	0	0	16.59	721.62	504	252	2	46
0	low	15	7	85	Mem1	11	1	0	0	14.45	0	442	442	1	0
0	low	15	7	85	Mem1	12	1	0	0	16.58	865.94	525	175	3	83
0	low	15	7	85	Mem1	13	1	0	0	14.35	657.05	504	252	2	37
0	low	15	7	85	Mem1	14	1	0	0	17.01	0	462	462	1	0
0	low	15	7	85	Mem1	15	1	0	0	13.84	976.08	549	274.5	2	69
0	low	15	7	85	Mem1	16	1	0	0	17.06	0	425	425	1	0
0	low	15	7	85	Mem1	17	1	0	0	16.58	0	442	442	1	0
0	low	15	7	85	Mem1	18	1	0	0	13.58	0	425	425	1	0
0	low	15	7	85	Mem1	19	1	0	0	14.22	0	446	446	1	0
0	low	15	7	85	Mem1	20	1	0	0	14.29	990.01	596	198.67	3	82
0	low	15	7	85	Mem1	21	1	0	0	15.46	0	417	417	1	0
0	low	15	7	85	Mem1	22	1	0	0	13.88	0	449	449	1	0
0	low	15	7	85	Mem1	23	1	0	0	13.86	0	450	450	1	0
0	low	15	7	85	Mem1	24	1	0	0	13.8	820.37	552	184	3	80
0	low	15	7	85	Mem1	25	1	0	0	13.46	754.54	542	180.67	3	69
0	low	15	7	85	Mem1	26	1	0	0	14.5	0	450	450	1	0
0	low	15	7	85	Mem1	27	1	0	0	17.21	1012.8	529	176.33	3	74
0	low	15	7	85	Mem1	28	1	0	0	16.29	721.62	504	252	2	40
0	low	15	7	85	Mem1	29	1	0	0	14.11	1045.71	532	177.33	3	92
0	low	15	7	85	Mem1	30	1	0	0	15.12	372.2	600	200	3	48
0	low	15	7	85	Mem1	31	1	0	0	13.39	793.78	504	252	2	46
0	low	15	7	85	Mem1	32	1	0	0	12.23	702.63	546	273	2	51
0	low	15	7	85	Mem1	33	1	0	0	15.03	410.18	509	254.5	2	14
0	low	15	7	85	Mem1	34	1	0	0	16.82	915.32	520	260	2	43
0	low	15	7	85	Mem1	35	1	0	0	16.97	873.54	605	201.67	3	83
0	low	15	7	85	Mem1	36	1	0	0	15.04	0	462	462	1	0
0	low	15	7	85	Mem1	37	1	0	0	16.16	778.59	553	276.5	2	49
0	low	15	7	85	Mem1	38	1	0	0	13.92	901.39	591	197	3	98
0	low	15	7	85	Mem1	39	1	0	0	17.72	1044.45	504	252	2	48
0	low	15	7	85	Mem1	40	1	0	0	15.34	0	440	440	1	0
0	low	15	7	85	Mem1	41	1	0	0	17.55	676.04	620	206.67	3	67
0	low	15	7	85	Mem1	42	1	0	0	17.41	0	444	444	1	0
0	low	15	7	85	Mem1	43	1	0	0	15.32	0	438	438	1	0
0	low	15	7	85	Mem1	44	1	0	0	15.94	0	429	429	1	0
0	low	15	7	85	Mem1	45	1	0	0	16.04	787.45	503	167.67	3	76
0	low	15	7	85	Mem1	46	1	0	0	12.54	0	436	436	1	0
0	low	15	7	85	Mem1	47	1	0	0	17.28	0	411	411	1	0
0	low	15	7	85	Mem1	48	1	0	0	13.9	734.28	515	171.67	3	69
0	low	15	7	85	Mem1	49	1	0	0	17.8	334.22	526	263	2	21
0	low	15	7	85	Mem1	50	1	0	0	17.41	0	441	441	1	0
0	low	15	8	85	Mem1	1	1	0	0	13.54	1000.14	581	193.67	3	86
0	low	15	8	85	Mem1	2	1	0	0	18.17	391.19	551	275.5	2	31
0	low	15	8	85	Mem1	3	1	0	0	13.32	330.43	546	273	2	27
0	low	15	8	85	Mem1	4	1	0	0	12.85	0	425	425	1	0
0	low	15	8	85	Mem1	5	1	0	0	17.28	0	452	452	1	0
0	low	15	8	85	Mem1	6	1	1	0	0	0	0	0	1	0
0	low	15	8	85	Mem1	7	1	0	0	15.08	800.11	551	183.67	3	83
0	low	15	8	85	Mem1	8	1	0	0	16.72	459.56	546	273	2	33
0	low	15	8	85	Mem1	9	1	0	0	16.53	0	434	434	1	0
0	low	15	8	85	Mem1	10	1	0	0	17.33	0	456	456	1	0
0	low	15	8	85	Mem1	11	1	0	0	15.62	767.19	504	252	2	30
0	low	15	8	85	Mem1	12	1	0	0	15.62	425.38	568	284	2	42
0	low	15	8	85	Mem1	13	1	1	0	0	0	0	0	1	0
0	low	15	8	85	Mem1	14	1	0	0	17.44	0	452	452	1	0
0	low	15	8	85	Mem1	15	1	0	0	15.61	607.68	567	283.5	2	44
0	low	15	8	85	Mem1	16	1	0	0	17.3	269.66	530	265	2	19
0	low	15	8	85	Mem1	17	1	0	0	15.91	0	431	431	1	0
0	low	15	8	85	Mem1	18	1	0	0	12.65	894.43	658	164.5	4	102
0	low	15	8	85	Mem1	19	1	0	0	15.31	1074.83	504	252	2	55
0	low	15	8	85	Mem1	20	1	0	0	17.81	0	426	426	1	0
0	low	15	8	85	Mem1	21	1	0	0	14.82	0	425	425	1	0
0	low	15	8	85	Mem1	22	1	0	0	17.35	603.88	517	258.5	2	44
0	low	15	8	85	Mem1	23	1	0	0	15.98	695.03	504	252	2	37
0	low	15	8	85	Mem1	24	1	0	0	17.57	467.15	504	252	2	22
0	low	15	8	85	Mem1	25	1	0	0	13.6	0	412	412	1	0
0	low	15	8	85	Mem1	26	1	0	0	18.09	429.17	528	264	2	24
0	low	15	8	85	Mem1	27	1	0	0	14.87	883.67	503	167.67	3	68
0	low	15	8	85	Mem1	28	1	0	0	15.36	761.5	649	162.25	4	91
0	low	15	8	85	Mem1	29	1	0	0	13.52	0	438	438	1	0
0	low	15	8	85	Mem1	30	1	0	0	15.07	0	444	444	1	0
0	low	15	8	85	Mem1	31	1	0	0	17.83	0	453	453	1	0
0	low	15	8	85	Mem1	32	1	0	0	15.85	729.22	582	194	3	72
0	low	15	8	85	Mem1	33	1	0	0	17.27	668.45	504	252	2	27
0	low	15	8	85	Mem1	34	1	0	0	17.72	0	453	453	1	0
0	low	15	8	85	Mem1	35	1	0	0	15.31	992.54	503	167.67	3	66
0	low	15	8	85	Mem1	36	1	0	0	16.13	611.48	573	286.5	2	40
0	low	15	8	85	Mem1	37	1	0	0	13.38	660.85	556	139	4	82
0	low	15	8	85	Mem1	38	1	0	0	17.86	0	456	456	1	0
0	low	15	8	85	Mem1	39	1	0	0	13.36	739.34	558	186	3	70
0	low	15	8	85	Mem1	40	1	0	0	13.69	1007.73	532	177.33	3	93
0	low	15	8	85	Mem1	41	1	0	0	15.88	795.68	628	157	4	100
0	low	15	8	85	Mem1	42	1	0	0	17.84	960.89	551	275.5	2	50
0	low	15	8	85	Mem1	43	1	0	0	17.73	0	460	460	1	0
0	low	15	8	85	Mem1	44	1	0	0	17.08	0	440	440	1	0
0	low	15	8	85	Mem1	45	1	0	0	17.31	615.28	522	174	3	57
0	low	15	8	85	Mem1	46	1	0	0	17.01	0	429	429	1	0
0	low	15	8	85	Mem1	47	1	0	0	13.52	0	440	440	1	0
0	low	15	8	85	Mem1	48	1	0	0	15.97	0	446	446	1	0
0	low	15	8	85	Mem1	49	1	0	0	18.01	0	450	450	1	0
0	low	15	8	85	Mem1	50	1	0	0	13.9	0	432	432	1	0
0	low	15	9	85	Mem1	1	1	0	0	17.06	959.63	577	192.33	3	97
0	low	15	9	85	Mem1	2	1	0	0	14.69	615.28	587	195.67	3	62
0	low	15	9	85	Mem1	3	1	0	0	13.38	863.41	537	179	3	81
0	low	15	9	85	Mem1	4	1	0	0	15.77	0	410	410	1	0
0	low	15	9	85	Mem1	5	1	0	0	14.97	0	454	454	1	0
0	low	15	9	85	Mem1	6	1	0	0	15.84	782.39	610	203.33	3	57
0	low	15	9	85	Mem1	7	1	0	0	12.14	838.09	503	167.67	3	75
0	low	15	9	85	Mem1	8	1	0	0	13.51	698.83	504	252	2	44
0	low	15	9	85	Mem1	9	1	0	0	16.11	0	443	443	1	0
0	low	15	9	85	Mem1	10	1	0	0	17.72	0	430	430	1	0
0	low	15	9	85	Mem1	11	1	0	0	14.98	486.14	562	281	2	32
0	low	15	9	85	Mem1	12	1	0	0	14.89	797.58	579	144.75	4	106
0	low	15	9	85	Mem1	13	1	0	0	13.11	0	444	444	1	0
0	low	15	9	85	Mem1	14	1	0	0	15.46	0	460	460	1	0
0	low	15	9	85	Mem1	15	1	0	0	16.51	603.88	504	252	2	43
0	low	15	9	85	Mem1	16	1	0	0	14.31	820.37	585	146.25	4	110
0	low	15	9	85	Mem1	17	1	0	0	16.92	0	438	438	1	0
0	low	15	9	85	Mem1	18	1	0	0	15.39	929.24	531	177	3	73
0	low	15	9	85	Mem1	19	1	0	0	14.09	0	455	455	1	0
0	low	15	9	85	Mem1	20	1	0	0	18.01	0	429	429	1	0
0	low	15	9	85	Mem1	21	1	0	0	17.95	440.57	548	274	2	40
0	low	15	9	85	Mem1	22	1	0	0	17.99	759.6	504	252	2	28
0	low	15	9	85	Mem1	23	1	0	0	14.65	749.47	586	195.33	3	79
0	low	15	9	85	Mem1	24	1	0	0	12.72	848.22	523	174.33	3	74
0	low	15	9	85	Mem1	25	1	0	0	15.19	934.31	533	177.67	3	89
0	low	15	9	85	Mem1	26	1	0	0	14.99	977.35	517	172.33	3	89
0	low	15	9	85	Mem1	27	1	0	0	13.55	0	452	452	1	0
0	low	15	9	85	Mem1	28	1	0	0	14.16	1043.18	550	183.33	3	100
0	low	15	9	85	Mem1	29	1	0	0	15.58	876.07	503	167.67	3	78
0	low	15	9	85	Mem1	30	1	0	0	15.54	478.55	542	271	2	33
0	low	15	9	85	Mem1	31	1	0	0	16.85	1029.25	570	285	2	72
0	low	15	9	85	Mem1	32	1	0	0	14.47	983.68	526	263	2	44
0	low	15	9	85	Mem1	33	1	0	0	12.32	0	442	442	1	0
0	low	15	9	85	Mem1	34	1	0	0	17.45	296.24	567	283.5	2	30
0	low	15	9	85	Mem1	35	1	0	0	15.69	0	422	422	1	0
0	low	15	9	85	Mem1	36	1	0	0	17.14	0	414	414	1	0
0	low	15	9	85	Mem1	37	1	0	0	15.88	858.35	604	201.33	3	92
0	low	15	9	85	Mem1	38	1	0	0	17.27	945.7	537	268.5	2	57
0	low	15	9	85	Mem1	39	1	0	0	17.92	0	444	444	1	0
0	low	15	9	85	Mem1	40	1	0	0	15.25	520.33	511	255.5	2	28
0	low	15	9	85	Mem1	41	1	0	0	13.3	688.7	575	191.67	3	81
0	low	15	9	85	Mem1	42	1	0	0	14.25	0	438	438	1	0
0	low	15	9	85	Mem1	43	1	0	0	16.4	0	426	426	1	0
0	low	15	9	85	Mem1	44	1	0	0	13.72	926.71	503	167.67	3	71
0	low	15	9	85	Mem1	45	1	0	0	14.51	497.54	569	284.5	2	26
0	low	15	9	85	Mem1	46	1	0	0	15.16	1081.16	575	191.67	3	100
0	low	15	9	85	Mem1	47	1	0	0	15.48	660.85	542	271	2	36
0	low	15	9	85	Mem1	48	1	0	0	15.3	878.6	612	204	3	96
0	low	15	9	85	Mem1	49	1	0	0	16.33	0	448	448	1	0
0	low	15	9	85	Mem1	50	1	0	0	15.72	968.49	521	260.5	2	51
0	low	15	10	85	Mem1	1	1	1	0	0	708.96	349	116.33	3	71
0	low	15	10	85	Mem1	2	1	0	0	17.98	0	450	450	1	0
0	low	15	10	85	Mem1	3	1	0	0	17.06	330.43	540	270	2	19
0	low	15	10	85	Mem1	4	1	0	0	17.71	0	446	446	1	0
0	low	15	10	85	Mem1	5	1	0	0	15.86	674.15	596	149	4	93
0	low	15	10	85	Mem1	6	1	0	0	15.33	755.8	504	252	2	42
0	low	15	10	85	Mem1	7	1	0	0	15.57	250.67	501	250.5	2	19
0	low	15	10	85	Mem1	8	1	0	0	13.91	459.56	572	286	2	25
0	low	15	10	85	Mem1	9	1	0	0	14.46	0	457	457	1	0
0	low	15	10	85	Mem1	10	1	0	0	14.12	1050.78	578	192.67	3	108
0	low	15	10	85	Mem1	11	1	0	0	13.28	843.16	668	167	4	122
0	low	15	10	85	Mem1	12	1	0	0	15.61	0	441	441	1	0
0	low	15	10	85	Mem1	13	1	0	0	16.11	562.1	527	263.5	2	34
0	low	15	10	85	Mem1	14	1	0	0	14.7	0	439	439	1	0
0	low	15	10	85	Mem1	15	1	0	0	15.43	413.98	545	272.5	2	28
0	low	15	10	85	Mem1	16	1	0	0	13.89	860.25	610	152.5	4	116
0	low	15	10	85	Mem1	17	1	0	0	13.88	0	452	452	1	0
0	low	15	10	85	Mem1	18	1	0	0	15.11	0	446	446	1	0
0	low	15	10	85	Mem1	19	1	0	0	17.66	807.71	551	183.67	3	75
0	low	15	10	85	Mem1	20	1	0	0	16.3	0	452	452	1	0
0	low	15	10	85	Mem1	21	1	0	0	17.64	0	442	442	1	0
0	low	15	10	85	Mem1	22	1	0	0	17.42	908.99	576	192	3	89
0	low	15	10	85	Mem1	23	1	0	0	15.18	748.2	504	252	2	33
0	low	15	10	85	Mem1	24	1	0	0	15.41	797.58	538	269	2	45
0	low	15	10	85	Mem1	25	1	0	0	15.6	0	438	438	1	0
0	low	15	10	85	Mem1	26	1	0	0	17.54	551.98	586	195.33	3	58
0	low	15	10	85	Mem1	27	1	0	0	17.58	0	461	461	1	0
0	low	15	10	85	Mem1	28	1	0	0	15.42	0	443	443	1	0
0	low	15	10	85	Mem1	29	1	0	0	16.27	0	455	455	1	0
0	low	15	10	85	Mem1	30	1	0	0	13.95	934.31	503	167.67	3	85
0	low	15	10	85	Mem1	31	1	0	0	17.75	678.58	567	189	3	67
0	low	15	10	85	Mem1	32	1	0	0	17.84	0	446	446	1	0
0	low	15	10	85	Mem1	33	1	0	0	17.73	227.88	510	255	2	20
0	low	15	10	85	Mem1	34	1	0	0	13.63	486.14	546	273	2	29
0	low	15	10	85	Mem1	35	1	0	0	15	640.6	526	175.33	3	70
0	low	15	10	85	Mem1	36	1	0	0	15.51	387.4	581	290.5	2	29
0	low	15	10	85	Mem1	37	1	0	0	16.35	792.51	503	167.67	3	69
0	low	15	10	85	Mem1	38	1	0	0	15.06	1010.27	532	177.33	3	90
0	low	15	10	85	Mem1	39	1	0	0	14.9	0	432	432	1	0
0	low	15	10	85	Mem1	40	1	0	0	17.85	0	454	454	1	0
0	low	15	10	85	Mem1	41	1	0	0	13.71	679.84	587	293.5	2	42
0	low	15	10	85	Mem1	42	1	0	0	14.26	250.67	523	261.5	2	19
0	low	15	10	85	Mem1	43	1	0	0	16.64	0	439	439	1	0
0	low	15	10	85	Mem1	44	1	0	0	17.79	0	423	423	1	0
0	low	15	10	85	Mem1	45	1	0	0	15.32	0	445	445	1	0
0	low	15	10	85	Mem1	46	1	0	0	14.14	0	414	414	1	0
0	low	15	10	85	Mem1	47	1	0	0	17.29	0	442	442	1	0
0	low	15	10	85	Mem1	48	1	0	0	14.89	810.24	610	203.33	3	86
0	low	15	10	85	Mem1	49	1	0	0	15.34	0	444	444	1	0
0	low	15	10	85	Mem1	50	1	0	0	14	0	437	437	1	0
0	intermediate	15	1	85	Mem0	1	1	0	0	12.14	941.9	676	169	4	84
0	intermediate	15	1	85	Mem0	2	1	0	0	16.75	1020.39	620	206.67	3	53
0	intermediate	15	1	85	Mem0	3	1	0	0	14.7	818.47	634	158.5	4	75
0	intermediate	15	1	85	Mem0	4	1	0	0	15.48	703.9	799	133.17	6	114
0	intermediate	15	1	85	Mem0	5	1	0	0	16.22	847.71	744	148.8	5	102
0	intermediate	15	1	85	Mem0	6	1	0	0	14.44	765.93	792	132	6	109
0	intermediate	15	1	85	Mem0	7	1	0	0	13.75	962.79	663	165.75	4	92
0	intermediate	15	1	85	Mem0	8	1	0	0	13.41	724.47	1076	134.5	8	168
0	intermediate	15	1	85	Mem0	9	1	0	0	15.37	796.06	665	133	5	77
0	intermediate	15	1	85	Mem0	10	1	0	0	16.01	706.43	927	115.88	8	129
0	intermediate	15	1	85	Mem0	11	1	0	0	16.15	603.12	638	127.6	5	79
0	intermediate	15	1	85	Mem0	12	1	0	0	17.38	850.75	1201	150.13	8	179
0	intermediate	15	1	85	Mem0	13	1	0	0	15.79	1149.53	579	193	3	87
0	intermediate	15	1	85	Mem0	14	1	0	0	15.89	597.55	564	188	3	43
0	intermediate	15	1	85	Mem0	15	1	0	0	13.88	470.95	504	252	2	27
0	intermediate	15	1	85	Mem0	16	1	0	0	12.22	820.37	791	158.2	5	106
0	intermediate	15	1	85	Mem0	17	1	0	0	16.31	830.5	932	155.33	6	116
0	intermediate	15	1	85	Mem0	18	1	0	0	14.65	581.09	651	162.75	4	63
0	intermediate	15	1	85	Mem0	19	1	0	0	14.25	1048.25	814	203.5	4	104
0	intermediate	15	1	85	Mem0	20	1	0	0	15.1	661.8	972	121.5	8	159
0	intermediate	15	1	85	Mem0	21	1	0	0	16.75	883.03	606	151.5	4	82
0	intermediate	15	1	85	Mem0	22	1	0	0	13.16	642.62	775	155	5	81
0	intermediate	15	1	85	Mem0	23	1	0	0	16.36	874.8	926	154.33	6	141
0	intermediate	15	1	85	Mem0	24	1	0	0	16.64	773.53	867	144.5	6	123
0	intermediate	15	1	85	Mem0	25	1	0	0	16.67	974.82	515	171.67	3	61
0	intermediate	15	1	85	Mem0	26	1	0	0	17.1	797.58	577	144.25	4	78
0	intermediate	15	1	85	Mem0	27	1	0	0	13.98	962.16	573	191	3	66
0	intermediate	15	1	85	Mem0	28	1	0	0	16.51	840.62	662	220.67	3	58
0	intermediate	15	1	85	Mem0	29	1	1	0	0	0	0	0	1	0
0	intermediate	15	1	85	Mem0	30	1	0	0	14.87	0	430	430	1	0
0	intermediate	15	1	85	Mem0	31	1	0	0	16.07	701.68	978	122.25	8	152
0	intermediate	15	1	85	Mem0	32	1	0	0	15.59	774.79	565	188.33	3	58
0	intermediate	15	1	85	Mem0	33	1	0	0	13.85	607.68	859	143.17	6	95
0	intermediate	15	1	85	Mem0	34	1	0	0	15.06	926.71	519	173	3	58
0	intermediate	15	1	85	Mem0	35	1	0	0	12.79	786.94	809	161.8	5	97
0	intermediate	15	1	85	Mem0	36	1	0	0	14.37	841.64	675	135	5	92
0	intermediate	15	1	85	Mem0	37	1	0	0	13.89	0	435	435	1	0
0	intermediate	15	1	85	Mem0	38	1	0	0	16.43	1063.44	567	189	3	61
0	intermediate	15	1	85	Mem0	39	1	0	0	16.91	848.22	891	148.5	6	136
0	intermediate	15	1	85	Mem0	40	1	0	0	18.03	0	433	433	1	0
0	intermediate	15	1	85	Mem0	41	1	0	0	17.06	940	705	176.25	4	90
0	intermediate	15	1	85	Mem0	42	1	0	0	15.87	1021.66	682	170.5	4	99
0	intermediate	15	1	85	Mem0	43	1	0	0	17.97	765.68	769	153.8	5	94
0	intermediate	15	1	85	Mem0	44	1	0	0	18.17	0	425	425	1	0
0	intermediate	15	1	85	Mem0	45	1	0	0	14.26	1098.89	537	179	3	81
0	intermediate	15	1	85	Mem0	46	1	0	0	14.05	797.58	680	170	4	73
0	intermediate	15	1	85	Mem0	47	1	0	0	17.02	777.32	906	151	6	122
0	intermediate	15	1	85	Mem0	48	1	0	0	12.86	330.43	527	263.5	2	17
0	intermediate	15	1	85	Mem0	49	1	0	0	18.32	0	448	448	1	0
0	intermediate	15	1	85	Mem0	50	1	0	0	17.63	752	700	140	5	97
0	intermediate	15	2	85	Mem0	1	1	0	0	14.6	231.68	486	243	2	15
0	intermediate	15	2	85	Mem0	2	1	0	0	13.18	653.26	641	160.25	4	61
0	intermediate	15	2	85	Mem0	3	1	0	0	14.58	1027.99	619	206.33	3	53
0	intermediate	15	2	85	Mem0	4	1	0	0	12.93	727.7	759	151.8	5	90
0	intermediate	15	2	85	Mem0	5	1	0	0	15.74	793.78	694	173.5	4	79
0	intermediate	15	2	85	Mem0	6	1	0	0	15.79	574.76	579	193	3	39
0	intermediate	15	2	85	Mem0	7	1	0	0	18.27	0	420	420	1	0
0	intermediate	15	2	85	Mem0	8	1	0	0	18.11	0	453	453	1	0
0	intermediate	15	2	85	Mem0	9	1	0	0	16.41	1015.33	566	188.67	3	68
0	intermediate	15	2	85	Mem0	10	1	0	0	17.84	949.5	565	188.33	3	61
0	intermediate	15	2	85	Mem0	11	1	0	0	14.12	881.14	708	177	4	79
0	intermediate	15	2	85	Mem0	12	1	0	0	13.09	1184.97	774	193.5	4	89
0	intermediate	15	2	85	Mem0	13	1	0	0	17.81	0	450	450	1	0
0	intermediate	15	2	85	Mem0	14	1	0	0	17.28	862.15	924	154	6	113
0	intermediate	15	2	85	Mem0	15	1	0	0	16.19	995.07	603	301.5	2	31
0	intermediate	15	2	85	Mem0	16	1	0	0	17.77	0	413	413	1	0
0	intermediate	15	2	85	Mem0	17	1	0	0	15.08	827.96	785	196.25	4	83
0	intermediate	15	2	85	Mem0	18	1	0	0	16.4	867.46	736	147.2	5	94
0	intermediate	15	2	85	Mem0	19	1	0	0	15.01	976.08	514	257	2	34
0	intermediate	15	2	85	Mem0	20	1	0	0	16.12	797.58	574	287	2	40
0	intermediate	15	2	85	Mem0	21	1	1	0	0	0	0	0	1	0
0	intermediate	15	2	85	Mem0	22	1	0	0	13.9	905.44	726	145.2	5	94
0	intermediate	15	2	85	Mem0	23	1	0	0	17.93	919.11	697	174.25	4	81
0	intermediate	15	2	85	Mem0	24	1	0	0	17.58	0	439	439	1	0
0	intermediate	15	2	85	Mem0	25	1	0	0	15.49	569.7	588	294	2	24
0	intermediate	15	2	85	Mem0	26	1	0	0	17.86	0	440	440	1	0
0	intermediate	15	2	85	Mem0	27	1	0	0	14.79	767.2	748	149.6	5	91
0	intermediate	15	2	85	Mem0	28	1	0	0	15.43	1036.09	850	170	5	123
0	intermediate	15	2	85	Mem0	29	1	1	0	0	311.44	100	50	2	19
0	intermediate	15	2	85	Mem0	30	1	0	0	17.69	0	433	433	1	0
0	intermediate	15	2	85	Mem0	31	1	0	0	14.54	738.33	766	153.2	5	78
0	intermediate	15	2	85	Mem0	32	1	0	0	12.88	1121.67	678	226	3	70
0	intermediate	15	2	85	Mem0	33	1	0	0	15.26	879.62	726	145.2	5	115
0	intermediate	15	2	85	Mem0	34	1	0	0	17.05	741.88	518	172.67	3	51
0	intermediate	15	2	85	Mem0	35	1	0	0	15.65	682.37	846	141	6	104
0	intermediate	15	2	85	Mem0	36	1	0	0	13.87	928.61	607	151.75	4	84
0	intermediate	15	2	85	Mem0	37	1	0	0	13.62	848.22	872	145.33	6	119
0	intermediate	15	2	85	Mem0	38	1	0	0	15.51	701.36	837	139.5	6	112
0	intermediate	15	2	85	Mem0	39	1	0	0	13.54	1120.41	754	188.5	4	106
0	intermediate	15	2	85	Mem0	40	1	0	0	13.12	303.84	534	267	2	16
0	intermediate	15	2	85	Mem0	41	1	0	0	16.08	0	415	415	1	0
0	intermediate	15	2	85	Mem0	42	1	0	0	16.23	746.31	636	159	4	71
0	intermediate	15	2	85	Mem0	43	1	0	0	16.63	808.97	824	137.33	6	101
0	intermediate	15	2	85	Mem0	44	1	0	0	17.57	459.56	563	281.5	2	28
0	intermediate	15	2	85	Mem0	45	1	0	0	13.48	925.19	812	162.4	5	108
0	intermediate	15	2	85	Mem0	46	1	0	0	16.8	858.35	795	159	5	78
0	intermediate	15	2	85	Mem0	47	1	0	0	13.49	890.63	1145	143.13	8	164
0	intermediate	15	2	85	Mem0	48	1	0	0	14.85	793.78	871	145.17	6	113
0	intermediate	15	2	85	Mem0	49	1	0	0	12.47	635.03	830	166	5	83
0	intermediate	15	2	85	Mem0	50	1	0	0	15.48	288.65	538	269	2	21
0	intermediate	15	3	85	Mem0	1	1	0	0	15.42	773.53	866	144.33	6	115
0	intermediate	15	3	85	Mem0	2	1	0	0	14.76	990.52	941	188.2	5	109
0	intermediate	15	3	85	Mem0	3	1	0	0	13.4	668.45	578	289	2	32
0	intermediate	15	3	85	Mem0	4	1	0	0	13.31	752	532	133	4	78
0	intermediate	15	3	85	Mem0	5	1	0	0	13.94	800.62	735	147	5	97
0	intermediate	15	3	85	Mem0	6	1	0	0	15.28	801.38	635	158.75	4	75
0	intermediate	15	3	85	Mem0	7	1	0	0	16.73	633.51	780	156	5	77
0	intermediate	15	3	85	Mem0	8	1	0	0	14.77	951.4	749	187.25	4	108
0	intermediate	15	3	85	Mem0	9	1	0	0	15.18	992.54	577	192.33	3	70
0	intermediate	15	3	85	Mem0	10	1	0	0	18.01	683.64	597	298.5	2	41
0	intermediate	15	3	85	Mem0	11	1	0	0	17.93	0	453	453	1	0
0	intermediate	15	3	85	Mem0	12	1	0	0	12.4	602.62	633	211	3	34
0	intermediate	15	3	85	Mem0	13	1	0	0	16.3	797.58	561	187	3	55
0	intermediate	15	3	85	Mem0	14	1	0	0	15.33	402.59	561	280.5	2	16
0	intermediate	15	3	85	Mem0	15	1	0	0	14.42	887.21	778	155.6	5	111
0	intermediate	15	3	85	Mem0	16	1	0	0	17.99	284.85	534	267	2	21
0	intermediate	15	3	85	Mem0	17	1	0	0	14.23	1033.05	511	170.33	3	80
0	intermediate	15	3	85	Mem0	18	1	0	0	17.94	755.8	743	185.75	4	68
0	intermediate	15	3	85	Mem0	19	1	0	0	15.24	720.1	609	121.8	5	81
0	intermediate	15	3	85	Mem0	20	1	0	0	13.83	673.51	587	195.67	3	55
0	intermediate	15	3	85	Mem0	21	1	0	0	14.81	884.17	758	151.6	5	97
0	intermediate	15	3	85	Mem0	22	1	0	0	15.43	1005.2	611	203.67	3	63
0	intermediate	15	3	85	Mem0	23	1	0	0	15.55	397.52	596	198.67	3	30
0	intermediate	15	3	85	Mem0	24	1	0	0	14.93	991.28	597	149.25	4	76
0	intermediate	15	3	85	Mem0	25	1	0	0	11.92	837.08	773	154.6	5	102
0	intermediate	15	3	85	Mem0	26	1	0	0	13.54	827.96	534	178	3	60
0	intermediate	15	3	85	Mem0	27	1	0	0	14.71	944.94	789	157.8	5	118
0	intermediate	15	3	85	Mem0	28	1	0	0	15.85	645.66	615	205	3	47
0	intermediate	15	3	85	Mem0	29	1	0	0	14.53	802.64	753	125.5	6	109
0	intermediate	15	3	85	Mem0	30	1	0	0	13.9	651.09	888	126.86	7	114
0	intermediate	15	3	85	Mem0	31	1	0	0	13.72	592.49	583	194.33	3	41
0	intermediate	15	3	85	Mem0	32	1	0	0	17.85	776.06	828	138	6	108
0	intermediate	15	3	85	Mem0	33	1	0	0	16.83	0	426	426	1	0
0	intermediate	15	3	85	Mem0	34	1	0	0	14.51	926.71	632	210.67	3	60
0	intermediate	15	3	85	Mem0	35	1	0	0	15.29	1052.04	772	193	4	95
0	intermediate	15	3	85	Mem0	36	1	0	0	18.11	717.82	579	289.5	2	37
0	intermediate	15	3	85	Mem0	37	1	0	0	17.38	0	448	448	1	0
0	intermediate	15	3	85	Mem0	38	1	0	0	14.79	1078.63	691	172.75	4	81
0	intermediate	15	3	85	Mem0	39	1	0	0	15.11	664.65	531	265.5	2	35
0	intermediate	15	3	85	Mem0	40	1	0	0	16.54	757.7	641	160.25	4	56
0	intermediate	15	3	85	Mem0	41	1	0	0	17.87	1017.86	575	287.5	2	52
0	intermediate	15	3	85	Mem0	42	1	0	0	16.2	915.32	665	166.25	4	84
0	intermediate	15	3	85	Mem0	43	1	0	0	14.65	900.12	693	173.25	4	70
0	intermediate	15	3	85	Mem0	44	1	0	0	17.39	954.56	685	228.33	3	64
0	intermediate	15	3	85	Mem0	45	1	0	0	17.9	455.76	647	215.67	3	46
0	intermediate	15	3	85	Mem0	46	1	0	0	16.37	877.34	641	160.25	4	89
0	intermediate	15	3	85	Mem0	47	1	0	0	18.18	303.84	543	271.5	2	18
0	intermediate	15	3	85	Mem0	48	1	0	0	14.06	0	440	440	1	0
0	intermediate	15	3	85	Mem0	49	1	0	0	13.89	706.43	804	134	6	109
0	intermediate	15	3	85	Mem0	50	1	0	0	15.87	733.77	707	141.4	5	78
0	intermediate	15	4	85	Mem0	1	1	0	0	15.71	850.75	612	204	3	62
0	intermediate	15	4	85	Mem0	2	1	0	0	15.74	1040.65	505	252.5	2	50
0	intermediate	15	4	85	Mem0	3	1	0	0	13.9	803.28	720	180	4	68
0	intermediate	15	4	85	Mem0	4	1	0	0	16.97	681.11	662	220.67	3	49
0	intermediate	15	4	85	Mem0	5	1	0	0	13.78	797.58	621	207	3	65
0	intermediate	15	4	85	Mem0	6	1	0	0	12.96	846.95	699	174.75	4	81
0	intermediate	15	4	85	Mem0	7	1	0	0	11.9	793.78	536	268	2	39
0	intermediate	15	4	85	Mem0	8	1	0	0	16.79	962.79	648	162	4	77
0	intermediate	15	4	85	Mem0	9	1	0	0	15.34	850.75	662	165.5	4	78
0	intermediate	15	4	85	Mem0	10	1	0	0	12.96	0	463	463	1	0
0	intermediate	15	4	85	Mem0	11	1	0	0	15.9	655.15	751	187.75	4	67
0	intermediate	15	4	85	Mem0	12	1	0	0	14.76	858.35	612	153	4	86
0	intermediate	15	4	85	Mem0	13	1	0	0	13.87	402.59	551	275.5	2	27
0	intermediate	15	4	85	Mem0	14	1	0	0	15.12	873.54	599	199.67	3	60
0	intermediate	15	4	85	Mem0	15	1	0	0	16.49	670.35	690	172.5	4	68
0	intermediate	15	4	85	Mem0	16	1	0	0	13.68	803.28	632	158	4	76
0	intermediate	15	4	85	Mem0	17	1	0	0	14.1	0	432	432	1	0
0	intermediate	15	4	85	Mem0	18	1	1	0	0	303.84	94	47	2	15
0	intermediate	15	4	85	Mem0	19	1	0	0	11.77	1116.61	533	266.5	2	42
0	intermediate	15	4	85	Mem0	20	1	0	0	15.18	847.71	789	157.8	5	111
0	intermediate	15	4	85	Mem0	21	1	0	0	13.83	810.87	702	175.5	4	74
0	intermediate	15	4	85	Mem0	22	1	0	0	16.94	831	695	139	5	96
0	intermediate	15	4	85	Mem0	23	1	0	0	12.41	670.98	665	221.67	3	51
0	intermediate	15	4	85	Mem0	24	1	0	0	15.64	349.42	504	252	2	17
0	intermediate	15	4	85	Mem0	25	1	0	0	13.34	0	429	429	1	0
0	intermediate	15	4	85	Mem0	26	1	0	0	17.23	1136.87	633	211	3	67
0	intermediate	15	4	85	Mem0	27	1	0	0	15.89	1088.76	713	237.67	3	62
0	intermediate	15	4	85	Mem0	28	1	0	0	14.47	650.22	682	136.4	5	93
0	intermediate	15	4	85	Mem0	29	1	0	0	15.51	666.55	715	178.75	4	64
0	intermediate	15	4	85	Mem0	30	1	0	0	14.37	558.31	582	291	2	27
0	intermediate	15	4	85	Mem0	31	1	0	0	16.48	536.78	646	215.33	3	33
0	intermediate	15	4	85	Mem0	32	1	0	0	14.05	945.7	654	163.5	4	98
0	intermediate	15	4	85	Mem0	33	1	0	0	17.77	997.61	570	190	3	70
0	intermediate	15	4	85	Mem0	34	1	0	0	13.04	1124.21	610	203.33	3	76
0	intermediate	15	4	85	Mem0	35	1	0	0	16.69	852.65	645	161.25	4	77
0	intermediate	15	4	85	Mem0	36	1	0	0	14.57	738.71	639	159.75	4	80
0	intermediate	15	4	85	Mem0	37	1	0	0	17.28	0	414	414	1	0
0	intermediate	15	4	85	Mem0	38	1	0	0	16.47	839.36	701	175.25	4	72
0	intermediate	15	4	85	Mem0	39	1	0	0	18.09	383.6	578	289	2	26
0	intermediate	15	4	85	Mem0	40	1	0	0	13.96	554.51	570	285	2	31
0	intermediate	15	4	85	Mem0	41	1	0	0	15.91	0	449	449	1	0
0	intermediate	15	4	85	Mem0	42	1	0	0	14.8	843.16	640	160	4	71
0	intermediate	15	4	85	Mem0	43	1	0	0	14.88	0	436	436	1	0
0	intermediate	15	4	85	Mem0	44	1	0	0	18.19	0	451	451	1	0
0	intermediate	15	4	85	Mem0	45	1	0	0	17.61	551.98	515	171.67	3	39
0	intermediate	15	4	85	Mem0	46	1	0	0	15.2	818.85	758	151.6	5	107
0	intermediate	15	4	85	Mem0	47	1	0	0	17.64	573.5	606	303	2	22
0	intermediate	15	4	85	Mem0	48	1	0	0	13.07	879.24	684	171	4	79
0	intermediate	15	4	85	Mem0	49	1	0	0	16.32	0	438	438	1	0
0	intermediate	15	4	85	Mem0	50	1	0	0	15.28	493.74	521	260.5	2	27
0	intermediate	15	5	85	Mem0	1	1	0	0	15.51	759.6	853	170.6	5	73
0	intermediate	15	5	85	Mem0	2	1	0	0	14.81	701.36	767	127.83	6	87
0	intermediate	15	5	85	Mem0	3	1	0	0	13.45	558.31	688	172	4	53
0	intermediate	15	5	85	Mem0	4	1	0	0	14.92	743.32	997	142.43	7	142
0	intermediate	15	5	85	Mem0	5	1	0	0	12.94	891.26	582	194	3	62
0	intermediate	15	5	85	Mem0	6	1	0	0	17.36	789.98	626	156.5	4	75
0	intermediate	15	5	85	Mem0	7	1	0	0	16.75	0	440	440	1	0
0	intermediate	15	5	85	Mem0	8	1	0	0	14.52	812.77	653	130.6	5	102
0	intermediate	15	5	85	Mem0	9	1	0	0	16.6	227.88	518	259	2	15
0	intermediate	15	5	85	Mem0	10	1	0	0	14.41	1103.95	589	196.33	3	76
0	intermediate	15	5	85	Mem0	11	1	0	0	17.5	839.36	556	278	2	46
0	intermediate	15	5	85	Mem0	12	1	0	0	17.43	831	765	153	5	101
0	intermediate	15	5	85	Mem0	13	1	0	0	15.47	776.69	647	161.75	4	78
0	intermediate	15	5	85	Mem0	14	1	0	0	17.98	0	447	447	1	0
0	intermediate	15	5	85	Mem0	15	1	0	0	17.43	0	439	439	1	0
0	intermediate	15	5	85	Mem0	16	1	0	0	16.14	296.24	504	252	2	18
0	intermediate	15	5	85	Mem0	17	1	0	0	13.21	879.87	899	149.83	6	126
0	intermediate	15	5	85	Mem0	18	1	0	0	14.1	925.19	758	151.6	5	118
0	intermediate	15	5	85	Mem0	19	1	0	0	16.48	837.08	716	143.2	5	96
0	intermediate	15	5	85	Mem0	20	1	0	0	13.21	727.7	748	149.6	5	89
0	intermediate	15	5	85	Mem0	21	1	0	0	16.7	787.81	922	131.71	7	130
0	intermediate	15	5	85	Mem0	22	1	0	0	13.3	860.88	928	154.67	6	129
0	intermediate	15	5	85	Mem0	23	1	0	0	17.78	791.88	649	162.25	4	73
0	intermediate	15	5	85	Mem0	24	1	0	0	17.4	917.6	859	171.8	5	109
0	intermediate	15	5	85	Mem0	25	1	1	0	0	617.81	288	96	3	46
0	intermediate	15	5	85	Mem0	26	1	0	0	13.68	856.45	670	167.5	4	77
0	intermediate	15	5	85	Mem0	27	1	0	0	18.13	625.91	696	139.2	5	82
0	intermediate	15	5	85	Mem0	28	1	0	0	15.44	930.51	685	171.25	4	81
0	intermediate	15	5	85	Mem0	29	1	0	0	13.54	960.89	514	257	2	39
0	intermediate	15	5	85	Mem0	30	1	0	0	16.79	588.69	552	276	2	26
0	intermediate	15	5	85	Mem0	31	1	0	0	14.7	655.43	897	128.14	7	115
0	intermediate	15	5	85	Mem0	32	1	0	0	15.52	924.18	551	183.67	3	59
0	intermediate	15	5	85	Mem0	33	1	0	0	15.43	712.76	759	126.5	6	108
0	intermediate	15	5	85	Mem0	34	1	0	0	13	917.6	789	157.8	5	108
0	intermediate	15	5	85	Mem0	35	1	0	0	13.53	824.17	756	189	4	81
0	intermediate	15	5	85	Mem0	36	1	0	0	12.35	668.45	753	188.25	4	59
0	intermediate	15	5	85	Mem0	37	1	0	0	13.77	877.34	952	158.67	6	126
0	intermediate	15	5	85	Mem0	38	1	0	0	12.81	801.38	678	169.5	4	88
0	intermediate	15	5	85	Mem0	39	1	0	0	13.71	856.45	695	173.75	4	71
0	intermediate	15	5	85	Mem0	40	1	0	0	16.42	744.41	683	170.75	4	78
0	intermediate	15	5	85	Mem0	41	1	0	0	17.82	1073.57	597	199	3	84
0	intermediate	15	5	85	Mem0	42	1	0	0	14.88	727.7	699	139.8	5	94
0	intermediate	15	5	85	Mem0	43	1	0	0	14.45	1033.05	720	180	4	94
0	intermediate	15	5	85	Mem0	44	1	0	0	15.82	0	442	442	1	0
0	intermediate	15	5	85	Mem0	45	1	0	0	14.29	1048.25	524	174.67	3	63
0	intermediate	15	5	85	Mem0	46	1	0	0	12.77	792.52	830	138.33	6	114
0	intermediate	15	5	85	Mem0	47	1	0	0	14.62	901.39	583	194.33	3	63
0	intermediate	15	5	85	Mem0	48	1	0	0	17.29	0	433	433	1	0
0	intermediate	15	5	85	Mem0	49	1	0	0	12.49	888.73	690	172.5	4	72
0	intermediate	15	5	85	Mem0	50	1	0	0	15.59	687.44	507	253.5	2	35
0	intermediate	15	6	85	Mem0	1	1	0	0	17.69	1012.8	633	211	3	68
0	intermediate	15	6	85	Mem0	2	1	0	0	14.6	995.07	654	163.5	4	84
0	intermediate	15	6	85	Mem0	3	1	0	0	13.08	923.67	806	161.2	5	119
0	intermediate	15	6	85	Mem0	4	1	0	0	17.86	746.31	630	157.5	4	82
0	intermediate	15	6	85	Mem0	5	1	0	0	14.87	717.19	1428	119	12	212
0	intermediate	15	6	85	Mem0	6	1	0	0	17.38	827.96	775	155	5	106
0	intermediate	15	6	85	Mem0	7	1	0	0	16.27	841.64	777	155.4	5	108
0	intermediate	15	6	85	Mem0	8	1	0	0	17.17	788.72	959	159.83	6	113
0	intermediate	15	6	85	Mem0	9	1	0	0	15.69	701.36	637	212.33	3	48
0	intermediate	15	6	85	Mem0	10	1	0	0	15.03	0	441	441	1	0
0	intermediate	15	6	85	Mem0	11	1	1	0	0	0	0	0	1	0
0	intermediate	15	6	85	Mem0	12	1	0	0	17.12	0	423	423	1	0
0	intermediate	15	6	85	Mem0	13	1	0	0	17.62	0	437	437	1	0
0	intermediate	15	6	85	Mem0	14	1	0	0	14.38	963.17	755	151	5	105
0	intermediate	15	6	85	Mem0	15	1	0	0	16.26	824.92	734	146.8	5	97
0	intermediate	15	6	85	Mem0	16	1	0	0	16.46	353.21	565	282.5	2	28
0	intermediate	15	6	85	Mem0	17	1	1	0	0	0	0	0	1	0
0	intermediate	15	6	85	Mem0	18	1	0	0	13.85	334.22	556	278	2	17
0	intermediate	15	6	85	Mem0	19	1	0	0	17.71	679.84	658	164.5	4	67
0	intermediate	15	6	85	Mem0	20	1	0	0	14.69	787.45	829	138.17	6	127
0	intermediate	15	6	85	Mem0	21	1	0	0	17.78	967.22	697	232.33	3	78
0	intermediate	15	6	85	Mem0	22	1	0	0	16	818.47	686	171.5	4	70
0	intermediate	15	6	85	Mem0	23	1	0	0	15.83	679.84	799	133.17	6	112
0	intermediate	15	6	85	Mem0	24	1	0	0	14.35	734.28	675	225	3	59
0	intermediate	15	6	85	Mem0	25	1	0	0	15.39	673.01	588	117.6	5	80
0	intermediate	15	6	85	Mem0	26	1	0	0	14.05	972.29	626	156.5	4	81
0	intermediate	15	6	85	Mem0	27	1	0	0	15.67	0	453	453	1	0
0	intermediate	15	6	85	Mem0	28	1	0	0	17.54	734.28	621	207	3	60
0	intermediate	15	6	85	Mem0	29	1	0	0	17.89	0	429	429	1	0
0	intermediate	15	6	85	Mem0	30	1	0	0	15.13	997.61	618	206	3	58
0	intermediate	15	6	85	Mem0	31	1	0	0	15.24	972.29	503	167.67	3	66
0	intermediate	15	6	85	Mem0	32	1	0	0	13.75	0	441	441	1	0
0	intermediate	15	6	85	Mem0	33	1	0	0	14.49	886.83	621	155.25	4	83
0	intermediate	15	6	85	Mem0	34	1	0	0	13.91	835.56	773	154.6	5	95
0	intermediate	15	6	85	Mem0	35	1	0	0	17.58	672.25	682	170.5	4	65
0	intermediate	15	6	85	Mem0	36	1	0	0	14.16	940.38	878	175.6	5	116
0	intermediate	15	6	85	Mem0	37	1	0	0	13.41	877.34	617	154.25	4	87
0	intermediate	15	6	85	Mem0	38	1	0	0	17.4	711.49	761	126.83	6	112
0	intermediate	15	6	85	Mem0	39	1	0	0	17.33	1010.27	719	179.75	4	101
0	intermediate	15	6	85	Mem0	40	1	0	0	13.63	924.81	683	170.75	4	87
0	intermediate	15	6	85	Mem0	41	1	0	0	13.46	659.59	731	121.83	6	95
0	intermediate	15	6	85	Mem0	42	1	0	0	17.7	884.93	731	182.75	4	76
0	intermediate	15	6	85	Mem0	43	1	0	0	15.5	0	463	463	1	0
0	intermediate	15	6	85	Mem0	44	1	0	0	12.79	1000.14	621	207	3	70
0	intermediate	15	6	85	Mem0	45	1	0	0	16.95	170.91	507	253.5	2	12
0	intermediate	15	6	85	Mem0	46	1	0	0	14.38	0	427	427	1	0
0	intermediate	15	6	85	Mem0	47	1	0	0	17.33	1068.5	629	209.67	3	71
0	intermediate	15	6	85	Mem0	48	1	0	0	15.33	952.03	559	186.33	3	70
0	intermediate	15	6	85	Mem0	49	1	0	0	18.19	896.33	859	171.8	5	120
0	intermediate	15	6	85	Mem0	50	1	0	0	17.83	482.35	529	264.5	2	25
0	intermediate	15	7	85	Mem0	1	1	0	0	18.09	941.9	745	186.25	4	91
0	intermediate	15	7	85	Mem0	2	1	0	0	12.78	615.28	520	173.33	3	40
0	intermediate	15	7	85	Mem0	3	1	0	0	16.74	786.19	724	181	4	62
0	intermediate	15	7	85	Mem0	4	1	0	0	15.34	706.43	724	120.67	6	112
0	intermediate	15	7	85	Mem0	5	1	0	0	14.76	915.32	739	184.75	4	87
0	intermediate	15	7	85	Mem0	6	1	0	0	15.03	784.29	594	148.5	4	70
0	intermediate	15	7	85	Mem0	7	1	0	0	16.8	915.32	667	166.75	4	83
0	intermediate	15	7	85	Mem0	8	1	0	0	16.98	1192.57	636	212	3	73
0	intermediate	15	7	85	Mem0	9	1	0	0	15.62	387.4	535	267.5	2	18
0	intermediate	15	7	85	Mem0	10	1	0	0	17.25	803.28	642	160.5	4	71
0	intermediate	15	7	85	Mem0	11	1	0	0	14.26	882.65	689	137.8	5	88
0	intermediate	15	7	85	Mem0	12	1	0	0	14.61	995.07	649	162.25	4	89
0	intermediate	15	7	85	Mem0	13	1	0	0	15.82	729.21	587	293.5	2	30
0	intermediate	15	7	85	Mem0	14	1	0	0	14.54	802.64	893	148.83	6	107
0	intermediate	15	7	85	Mem0	15	1	0	0	14.66	752	604	151	4	73
0	intermediate	15	7	85	Mem0	16	1	0	0	14.63	822.27	661	165.25	4	67
0	intermediate	15	7	85	Mem0	17	1	0	0	15.8	902.4	785	157	5	100
0	intermediate	15	7	85	Mem0	18	1	0	0	15.33	808.97	738	184.5	4	80
0	intermediate	15	7	85	Mem0	19	1	0	0	15.31	841.26	702	175.5	4	83
0	intermediate	15	7	85	Mem0	20	1	0	0	14.16	497.54	575	287.5	2	23
0	intermediate	15	7	85	Mem0	21	1	0	0	13.96	534.25	647	215.67	3	41
0	intermediate	15	7	85	Mem0	22	1	0	0	17.04	755.8	587	146.75	4	67
0	intermediate	15	7	85	Mem0	23	1	0	0	14.63	0	447	447	1	0
0	intermediate	15	7	85	Mem0	24	1	0	0	17.67	243.07	508	254	2	15
0	intermediate	15	7	85	Mem0	25	1	0	0	11.17	835.56	696	174	4	90
0	intermediate	15	7	85	Mem0	26	1	0	0	14.84	1025.46	619	154.75	4	77
0	intermediate	15	7	85	Mem0	27	1	0	0	13.01	0	440	440	1	0
0	intermediate	15	7	85	Mem0	28	1	0	0	17.29	311.44	544	272	2	19
0	intermediate	15	7	85	Mem0	29	1	0	0	17.13	0	454	454	1	0
0	intermediate	15	7	85	Mem0	30	1	0	0	17.49	839.36	637	159.25	4	85
0	intermediate	15	7	85	Mem0	31	1	0	0	17.46	906.96	822	164.4	5	96
0	intermediate	15	7	85	Mem0	32	1	0	0	16.92	0	455	455	1	0
0	intermediate	15	7	85	Mem0	33	1	0	0	14.18	714.02	589	196.33	3	47
0	intermediate	15	7	85	Mem0	34	1	0	0	16.2	752	606	202	3	49
0	intermediate	15	7	85	Mem0	35	1	0	0	15.57	755.38	1141	126.78	9	172
0	intermediate	15	7	85	Mem0	36	1	0	0	14.11	770.99	750	125	6	107
0	intermediate	15	7	85	Mem0	37	1	0	0	18.2	0	444	444	1	0
0	intermediate	15	7	85	Mem0	38	1	0	0	18.06	769.73	812	135.33	6	120
0	intermediate	15	7	85	Mem0	39	1	0	0	17.62	630.47	836	139.33	6	102
0	intermediate	15	7	85	Mem0	40	1	0	0	14.57	0	447	447	1	0
0	intermediate	15	7	85	Mem0	41	1	0	0	16.51	879.24	688	172	4	78
0	intermediate	15	7	85	Mem0	42	1	1	0	0	729.21	226	113	2	35
0	intermediate	15	7	85	Mem0	43	1	0	0	15.86	936.84	624	208	3	68
0	intermediate	15	7	85	Mem0	44	1	0	0	17.32	0	435	435	1	0
0	intermediate	15	7	85	Mem0	45	1	0	0	14.6	1025.46	664	166	4	81
0	intermediate	15	7	85	Mem0	46	1	0	0	15.1	759.6	595	198.33	3	51
0	intermediate	15	7	85	Mem0	47	1	0	0	16	930.51	648	162	4	80
0	intermediate	15	7	85	Mem0	48	1	0	0	14.49	702.63	679	169.75	4	77
0	intermediate	15	7	85	Mem0	49	1	0	0	13.22	820.37	934	155.67	6	116
0	intermediate	15	7	85	Mem0	50	1	0	0	17.97	0	448	448	1	0
0	intermediate	15	8	85	Mem0	1	1	1	0	0	0	0	0	1	0
0	intermediate	15	8	85	Mem0	2	1	0	0	14.62	619.07	647	161.75	4	70
0	intermediate	15	8	85	Mem0	3	1	0	0	17.32	429.17	552	276	2	18
0	intermediate	15	8	85	Mem0	4	1	0	0	12.23	292.45	534	267	2	21
0	intermediate	15	8	85	Mem0	5	1	0	0	13.05	843.15	568	284	2	43
0	intermediate	15	8	85	Mem0	6	1	0	0	14.34	406.39	514	257	2	12
0	intermediate	15	8	85	Mem0	7	1	0	0	13.62	976.08	536	268	2	40
0	intermediate	15	8	85	Mem0	8	1	0	0	16.31	924.81	736	184	4	100
0	intermediate	15	8	85	Mem0	9	1	0	0	12.78	653.26	605	151.25	4	59
0	intermediate	15	8	85	Mem0	10	1	0	0	16.17	858.35	578	289	2	44
0	intermediate	15	8	85	Mem0	11	1	0	0	14.04	0	432	432	1	0
0	intermediate	15	8	85	Mem0	12	1	0	0	12.56	633	598	199.33	3	49
0	intermediate	15	8	85	Mem0	13	1	1	0	0	0	0	0	1	0
0	intermediate	15	8	85	Mem0	14	1	0	0	15.93	322.83	545	272.5	2	14
0	intermediate	15	8	85	Mem0	15	1	0	0	12.5	820.37	680	170	4	81
0	intermediate	15	8	85	Mem0	16	1	0	0	16.72	0	459	459	1	0
0	intermediate	15	8	85	Mem0	17	1	0	0	17.58	0	438	438	1	0
0	intermediate	15	8	85	Mem0	18	1	0	0	14.46	702.63	522	261	2	29
0	intermediate	15	8	85	Mem0	19	1	0	0	16.86	0	438	438	1	0
0	intermediate	15	8	85	Mem0	20	1	0	0	13.58	774.79	852	170.4	5	101
0	intermediate	15	8	85	Mem0	21	1	0	0	17.88	0	457	457	1	0
0	intermediate	15	8	85	Mem0	22	1	0	0	13.83	1035.59	731	243.67	3	79
0	intermediate	15	8	85	Mem0	23	1	0	0	12.54	848.22	583	194.33	3	62
0	intermediate	15	8	85	Mem0	24	1	0	0	13.46	938.1	730	182.5	4	94
0	intermediate	15	8	85	Mem0	25	1	0	0	13.92	1086.22	504	252	2	46
0	intermediate	15	8	85	Mem0	26	1	0	0	13.53	947.6	668	167	4	99
0	intermediate	15	8	85	Mem0	27	1	0	0	15.6	884.17	849	169.8	5	102
0	intermediate	15	8	85	Mem0	28	1	0	0	15.3	991.28	527	263.5	2	35
0	intermediate	15	8	85	Mem0	29	1	0	0	12.92	875.44	709	177.25	4	83
0	intermediate	15	8	85	Mem0	30	1	0	0	13.79	0	452	452	1	0
0	intermediate	15	8	85	Mem0	31	1	0	0	13.09	0	417	417	1	0
0	intermediate	15	8	85	Mem0	32	1	0	0	14.45	0	435	435	1	0
0	intermediate	15	8	85	Mem0	33	1	0	0	16.01	1071.03	644	214.67	3	78
0	intermediate	15	8	85	Mem0	34	1	0	0	17.03	964.69	577	192.33	3	69
0	intermediate	15	8	85	Mem0	35	1	0	0	15.17	868.47	598	199.33	3	54
0	intermediate	15	8	85	Mem0	36	1	1	0	0	0	0	0	1	0
0	intermediate	15	8	85	Mem0	37	1	0	0	12.1	797.58	570	190	3	64
0	intermediate	15	8	85	Mem0	38	1	0	0	16.82	941.9	601	200.33	3	70
0	intermediate	15	8	85	Mem0	39	1	0	0	17.26	0	447	447	1	0
0	intermediate	15	8	85	Mem0	40	1	0	0	13.99	0	433	433	1	0
0	intermediate	15	8	85	Mem0	41	1	0	0	15.08	201.29	516	258	2	19
0	intermediate	15	8	85	Mem0	42	1	0	0	12.42	0	434	434	1	0
0	intermediate	15	8	85	Mem0	43	1	0	0	16.86	0	454	454	1	0
0	intermediate	15	8	85	Mem0	44	1	0	0	16.19	0	421	421	1	0
0	intermediate	15	8	85	Mem0	45	1	0	0	14.62	856.45	573	143.25	4	93
0	intermediate	15	8	85	Mem0	46	1	0	0	14.13	0	445	445	1	0
0	intermediate	15	8	85	Mem0	47	1	0	0	16.56	725.42	898	149.67	6	114
0	intermediate	15	8	85	Mem0	48	1	0	0	17.9	463.36	596	298	2	25
0	intermediate	15	8	85	Mem0	49	1	0	0	13.15	782.39	504	252	2	38
0	intermediate	15	8	85	Mem0	50	1	0	0	17.03	600.08	607	303.5	2	35
0	intermediate	15	9	85	Mem0	1	1	0	0	14.32	1258.4	592	197.33	3	63
0	intermediate	15	9	85	Mem0	2	1	0	0	13.55	841.26	677	169.25	4	76
0	intermediate	15	9	85	Mem0	3	1	0	0	15.72	704.26	860	122.86	7	125
0	intermediate	15	9	85	Mem0	4	1	0	0	15.82	822.9	586	195.33	3	48
0	intermediate	15	9	85	Mem0	5	1	0	0	14.16	811.25	656	131.2	5	88
0	intermediate	15	9	85	Mem0	6	1	0	0	18.19	0	440	440	1	0
0	intermediate	15	9	85	Mem0	7	1	0	0	15.42	1065.34	752	188	4	92
0	intermediate	15	9	85	Mem0	8	1	0	0	14.67	827.96	653	163.25	4	77
0	intermediate	15	9	85	Mem0	9	1	0	0	15.43	729.22	725	145	5	77
0	intermediate	15	9	85	Mem0	10	1	0	0	12.72	834.04	722	144.4	5	95
0	intermediate	15	9	85	Mem0	11	1	0	0	14.36	802.14	754	150.8	5	93
0	intermediate	15	9	85	Mem0	12	1	0	0	17.93	625.4	677	225.67	3	48
0	intermediate	15	9	85	Mem0	13	1	0	0	17.49	0	450	450	1	0
0	intermediate	15	9	85	Mem0	14	1	1	0	0	330.43	101	50.5	2	15
0	intermediate	15	9	85	Mem0	15	1	0	0	14.36	768.28	954	136.29	7	138
0	intermediate	15	9	85	Mem0	16	1	0	0	17.83	856.45	662	165.5	4	73
0	intermediate	15	9	85	Mem0	17	1	0	0	14.59	705.74	1331	121	11	193
0	intermediate	15	9	85	Mem0	18	1	0	0	16.47	906.45	640	213.33	3	60
0	intermediate	15	9	85	Mem0	19	1	0	0	13.78	630.47	930	103.33	9	147
0	intermediate	15	9	85	Mem0	20	1	0	0	16.65	995.07	620	206.67	3	70
0	intermediate	15	9	85	Mem0	21	1	0	0	17.33	799.75	1004	143.43	7	128
0	intermediate	15	9	85	Mem0	22	1	0	0	14.42	818.47	617	154.25	4	79
0	intermediate	15	9	85	Mem0	23	1	0	0	14.84	914.05	639	213	3	57
0	intermediate	15	9	85	Mem0	24	1	0	0	18.03	703.17	953	136.14	7	125
0	intermediate	15	9	85	Mem0	25	1	0	0	13.06	1001.15	901	180.2	5	124
0	intermediate	15	9	85	Mem0	26	1	1	0	0	460.82	221	73.67	3	41
0	intermediate	15	9	85	Mem0	27	1	0	0	15.04	1033.05	649	162.25	4	81
0	intermediate	15	9	85	Mem0	28	1	0	0	14.71	725.84	1103	122.56	9	157
0	intermediate	15	9	85	Mem0	29	1	0	0	12.51	778.59	813	135.5	6	106
0	intermediate	15	9	85	Mem0	30	1	0	0	15.5	780.49	767	191.75	4	77
0	intermediate	15	9	85	Mem0	31	1	0	0	17.9	0	412	412	1	0
0	intermediate	15	9	85	Mem0	32	1	0	0	14.31	1048.24	569	284.5	2	41
0	intermediate	15	9	85	Mem0	33	1	0	0	15.71	856.18	1037	148.14	7	129
0	intermediate	15	9	85	Mem0	34	1	0	0	17.71	0	464	464	1	0
0	intermediate	15	9	85	Mem0	35	1	0	0	12.68	688.2	824	164.8	5	84
0	intermediate	15	9	85	Mem0	36	1	0	0	15.58	558.31	699	174.75	4	45
0	intermediate	15	9	85	Mem0	37	1	0	0	17.18	993.18	704	176	4	83
0	intermediate	15	9	85	Mem0	38	1	0	0	15.34	653.26	578	192.67	3	38
0	intermediate	15	9	85	Mem0	39	1	0	0	12.32	0	456	456	1	0
0	intermediate	15	9	85	Mem0	40	1	0	0	17.41	879.24	690	172.5	4	72
0	intermediate	15	9	85	Mem0	41	1	0	0	14.26	746.16	1523	117.15	13	221
0	intermediate	15	9	85	Mem0	42	1	0	0	15.07	753.9	697	174.25	4	67
0	intermediate	15	9	85	Mem0	43	1	0	0	12.63	711.75	1295	129.5	10	176
0	intermediate	15	9	85	Mem0	44	1	0	0	18.23	650.22	674	134.8	5	71
0	intermediate	15	9	85	Mem0	45	1	0	0	13.53	601.98	650	162.5	4	52
0	intermediate	15	9	85	Mem0	46	1	0	0	17.16	839.9	1008	144	7	127
0	intermediate	15	9	85	Mem0	47	1	0	0	15.36	785.64	973	139	7	115
0	intermediate	15	9	85	Mem0	48	1	0	0	15.42	807.35	983	140.43	7	142
0	intermediate	15	9	85	Mem0	49	1	0	0	15	829.86	689	172.25	4	72
0	intermediate	15	9	85	Mem0	50	1	0	0	13.81	860.88	553	184.33	3	52
0	intermediate	15	10	85	Mem0	1	1	0	0	14.12	812.77	590	196.67	3	52
0	intermediate	15	10	85	Mem0	2	1	0	0	17.92	612.74	647	215.67	3	53
0	intermediate	15	10	85	Mem0	3	1	0	0	14.75	969.25	747	149.4	5	105
0	intermediate	15	10	85	Mem0	4	1	0	0	15.71	574.76	684	228	3	41
0	intermediate	15	10	85	Mem0	5	1	0	0	17.55	450.7	678	226	3	39
0	intermediate	15	10	85	Mem0	6	1	0	0	14.96	0	460	460	1	0
0	intermediate	15	10	85	Mem0	7	1	0	0	16.23	0	441	441	1	0
0	intermediate	15	10	85	Mem0	8	1	0	0	14.4	0	413	413	1	0
0	intermediate	15	10	85	Mem0	9	1	0	0	14.52	797.58	684	136.8	5	81
0	intermediate	15	10	85	Mem0	10	1	0	0	13.85	803.91	904	150.67	6	115
0	intermediate	15	10	85	Mem0	11	1	0	0	17.37	1030.52	631	210.33	3	78
0	intermediate	15	10	85	Mem0	12	1	0	0	15.32	472.85	729	182.25	4	54
0	intermediate	15	10	85	Mem0	13	1	0	0	13.54	755.8	746	124.33	6	101
0	intermediate	15	10	85	Mem0	14	1	0	0	17.54	919.12	668	167	4	76
0	intermediate	15	10	85	Mem0	15	1	0	0	18.09	577.3	595	297.5	2	22
0	intermediate	15	10	85	Mem0	16	1	0	0	15.49	1109.01	564	282	2	58
0	intermediate	15	10	85	Mem0	17	1	0	0	17.15	586.79	722	180.5	4	58
0	intermediate	15	10	85	Mem0	18	1	0	0	16.37	1043.18	653	217.67	3	74
0	intermediate	15	10	85	Mem0	19	1	0	0	14.91	679.84	643	160.75	4	81
0	intermediate	15	10	85	Mem0	20	1	0	0	15.72	878.6	925	154.17	6	132
0	intermediate	15	10	85	Mem0	21	1	0	0	13.32	763.94	926	132.29	7	138
0	intermediate	15	10	85	Mem0	22	1	0	0	17.63	0	441	441	1	0
0	intermediate	15	10	85	Mem0	23	1	0	0	15.33	876.58	736	147.2	5	104
0	intermediate	15	10	85	Mem0	24	1	0	0	15.71	987.48	729	182.25	4	91
0	intermediate	15	10	85	Mem0	25	1	0	0	17.65	0	458	458	1	0
0	intermediate	15	10	85	Mem0	26	1	0	0	16.93	774.79	699	139.8	5	100
0	intermediate	15	10	85	Mem0	27	1	0	0	16.77	567.17	597	199	3	48
0	intermediate	15	10	85	Mem0	28	1	0	0	17.96	0	455	455	1	0
0	intermediate	15	10	85	Mem0	29	1	0	0	14.75	824.93	797	159.4	5	95
0	intermediate	15	10	85	Mem0	30	1	0	0	13.74	864.04	714	178.5	4	85
0	intermediate	15	10	85	Mem0	31	1	0	0	17.51	0	436	436	1	0
0	intermediate	15	10	85	Mem0	32	1	0	0	14.03	615.28	624	208	3	58
0	intermediate	15	10	85	Mem0	33	1	0	0	16.04	879.62	771	154.2	5	87
0	intermediate	15	10	85	Mem0	34	1	0	0	17.79	0	459	459	1	0
0	intermediate	15	10	85	Mem0	35	1	0	0	14.28	911.52	535	178.33	3	64
0	intermediate	15	10	85	Mem0	36	1	0	0	13.16	791.07	981	140.14	7	129
0	intermediate	15	10	85	Mem0	37	1	0	0	16.43	1129.27	638	212.67	3	85
0	intermediate	15	10	85	Mem0	38	1	0	0	16.19	865.94	784	156.8	5	87
0	intermediate	15	10	85	Mem0	39	1	0	0	13.13	664.65	778	194.5	4	63
0	intermediate	15	10	85	Mem0	40	1	0	0	15.73	764.66	872	145.33	6	118
0	intermediate	15	10	85	Mem0	41	1	0	0	14.01	820.37	513	256.5	2	43
0	intermediate	15	10	85	Mem0	42	1	0	0	12.64	710.22	611	152.75	4	73
0	intermediate	15	10	85	Mem0	43	1	0	0	17.37	916.58	536	178.67	3	53
0	intermediate	15	10	85	Mem0	44	1	0	0	15.74	717.06	750	150	5	92
0	intermediate	15	10	85	Mem0	45	1	0	0	14.75	0	448	448	1	0
0	intermediate	15	10	85	Mem0	46	1	0	0	16.34	0	455	455	1	0
0	intermediate	15	10	85	Mem0	47	1	0	0	15.91	694.27	771	154.2	5	94
0	intermediate	15	10	85	Mem0	48	1	0	0	17.36	353.21	516	258	2	15
0	intermediate	15	10	85	Mem0	49	1	0	0	17.98	651.36	557	139.25	4	62
0	intermediate	15	10	85	Mem0	50	1	0	0	14.7	635.53	629	209.67	3	62
0	intermediate	15	1	85	Mem1	1	1	0	0	15.91	715.29	731	121.83	6	97
0	intermediate	15	1	85	Mem1	2	1	0	0	14.39	731.39	905	129.29	7	119
0	intermediate	15	1	85	Mem1	3	1	0	0	16.67	729.22	852	121.71	7	122
0	intermediate	15	1	85	Mem1	4	1	0	0	16.42	731.39	865	123.57	7	130
0	intermediate	15	1	85	Mem1	5	1	0	0	17.95	246.87	524	262	2	14
0	intermediate	15	1	85	Mem1	6	1	0	0	14.89	639.15	857	122.43	7	100
0	intermediate	15	1	85	Mem1	7	1	0	0	17.1	706.43	557	139.25	4	65
0	intermediate	15	1	85	Mem1	8	1	0	0	15.41	793.78	773	128.83	6	107
0	intermediate	15	1	85	Mem1	9	1	0	0	18.28	763.4	603	150.75	4	78
0	intermediate	15	1	85	Mem1	10	1	0	0	17.22	622.87	630	126	5	66
0	intermediate	15	1	85	Mem1	11	1	0	0	14.8	765.93	805	134.17	6	125
0	intermediate	15	1	85	Mem1	12	1	0	0	17.21	669.14	1254	114	11	171
0	intermediate	15	1	85	Mem1	13	1	0	0	17.83	822.27	613	153.25	4	68
0	intermediate	15	1	85	Mem1	14	1	0	0	16.73	0	444	444	1	0
0	intermediate	15	1	85	Mem1	15	1	0	0	16.65	684.91	692	115.33	6	92
0	intermediate	15	1	85	Mem1	16	1	0	0	15.81	793.78	665	166.25	4	72
0	intermediate	15	1	85	Mem1	17	1	0	0	17.62	647.56	566	141.5	4	63
0	intermediate	15	1	85	Mem1	18	1	0	0	17.94	734.28	806	134.33	6	92
0	intermediate	15	1	85	Mem1	19	1	0	0	14.92	861.39	763	152.6	5	104
0	intermediate	15	1	85	Mem1	20	1	0	0	18.23	376	540	270	2	23
0	intermediate	15	1	85	Mem1	21	1	0	0	15.63	0	440	440	1	0
0	intermediate	15	1	85	Mem1	22	1	0	0	15.96	758.84	1288	128.8	10	202
0	intermediate	15	1	85	Mem1	23	1	0	0	15.33	985.58	659	164.75	4	90
0	intermediate	15	1	85	Mem1	24	1	0	0	17.58	651.36	552	138	4	62
0	intermediate	15	1	85	Mem1	25	1	0	0	17.1	782.39	656	131.2	5	81
0	intermediate	15	1	85	Mem1	26	1	0	0	17.73	651.36	996	124.5	8	128
0	intermediate	15	1	85	Mem1	27	1	0	0	14.74	840.12	725	145	5	105
0	intermediate	15	1	85	Mem1	28	1	0	0	14.29	774.79	631	126.2	5	102
0	intermediate	15	1	85	Mem1	29	1	0	0	17.37	755.04	762	152.4	5	93
0	intermediate	15	1	85	Mem1	30	1	0	0	15.76	501.34	519	173	3	37
0	intermediate	15	1	85	Mem1	31	1	0	0	16.43	1119.14	575	191.67	3	67
0	intermediate	15	1	85	Mem1	32	1	0	0	16.97	677.94	969	121.13	8	168
0	intermediate	15	1	85	Mem1	33	1	0	0	15.93	723.14	795	159	5	97
0	intermediate	15	1	85	Mem1	34	1	0	0	16.2	774.79	781	130.17	6	124
0	intermediate	15	1	85	Mem1	35	1	0	0	17.99	688.47	1276	116	11	182
0	intermediate	15	1	85	Mem1	36	1	0	0	18.01	666.28	844	120.57	7	106
0	intermediate	15	1	85	Mem1	37	1	0	0	15.62	939.37	637	212.33	3	70
0	intermediate	15	1	85	Mem1	38	1	0	0	17.29	817.84	805	134.17	6	104
0	intermediate	15	1	85	Mem1	39	1	0	0	14.37	743.46	985	123.13	8	154
0	intermediate	15	1	85	Mem1	40	1	0	0	16.93	1014.82	889	177.8	5	103
0	intermediate	15	1	85	Mem1	41	1	0	0	15.43	718.77	949	118.63	8	126
0	intermediate	15	1	85	Mem1	42	1	0	0	16.15	1015.96	736	184	4	102
0	intermediate	15	1	85	Mem1	43	1	0	0	14.48	761.12	808	161.6	5	89
0	intermediate	15	1	85	Mem1	44	1	0	0	17.17	899.37	846	169.2	5	104
0	intermediate	15	1	85	Mem1	45	1	0	0	15	730.48	729	121.5	6	110
0	intermediate	15	1	85	Mem1	46	1	0	0	17.89	808.97	586	146.5	4	75
0	intermediate	15	1	85	Mem1	47	1	0	0	16.99	721.62	624	124.8	5	66
0	intermediate	15	1	85	Mem1	48	1	0	0	14.43	501.34	675	168.75	4	62
0	intermediate	15	1	85	Mem1	49	1	0	0	16.87	830.13	980	140	7	142
0	intermediate	15	1	85	Mem1	50	1	0	0	16.65	664.3	1250	113.64	11	206
0	intermediate	15	2	85	Mem1	1	1	0	0	17	526.66	668	222.67	3	36
0	intermediate	15	2	85	Mem1	2	1	0	0	15.55	882.65	811	162.2	5	119
0	intermediate	15	2	85	Mem1	3	1	0	0	16.7	699.78	902	112.75	8	113
0	intermediate	15	2	85	Mem1	4	1	0	0	14.04	679.08	706	141.2	5	83
0	intermediate	15	2	85	Mem1	5	1	1	0	0	270.92	123	41	3	18
0	intermediate	15	2	85	Mem1	6	1	0	0	13.48	842.07	1062	151.71	7	143
0	intermediate	15	2	85	Mem1	7	1	0	0	13.8	580.33	634	126.8	5	72
0	intermediate	15	2	85	Mem1	8	1	0	0	17.98	868.98	824	164.8	5	98
0	intermediate	15	2	85	Mem1	9	1	0	0	16.73	952.03	585	195	3	67
0	intermediate	15	2	85	Mem1	10	1	0	0	17.13	702.63	572	143	4	69
0	intermediate	15	2	85	Mem1	11	1	0	0	14.53	650.22	1036	103.6	10	158
0	intermediate	15	2	85	Mem1	12	1	0	0	14.77	762.86	852	121.71	7	123
0	intermediate	15	2	85	Mem1	13	1	0	0	17.39	752	707	141.4	5	94
0	intermediate	15	2	85	Mem1	14	1	0	0	16.27	664.11	852	121.71	7	117
0	intermediate	15	2	85	Mem1	15	1	0	0	13.14	0	442	442	1	0
0	intermediate	15	2	85	Mem1	16	1	0	0	13.08	841.64	806	161.2	5	96
0	intermediate	15	2	85	Mem1	17	1	0	0	14.68	936.21	585	146.25	4	85
0	intermediate	15	2	85	Mem1	18	1	0	0	13.47	913.42	694	173.5	4	85
0	intermediate	15	2	85	Mem1	19	1	0	0	16.7	710.23	1054	131.75	8	150
0	intermediate	15	2	85	Mem1	20	1	0	0	15.7	855.31	704	140.8	5	98
0	intermediate	15	2	85	Mem1	21	1	0	0	15.88	692.08	1102	122.44	9	147
0	intermediate	15	2	85	Mem1	22	1	0	0	15.11	741.88	549	183	3	54
0	intermediate	15	2	85	Mem1	23	1	0	0	17.81	689.07	813	116.14	7	121
0	intermediate	15	2	85	Mem1	24	1	0	0	17.21	720.1	613	122.6	5	81
0	intermediate	15	2	85	Mem1	25	1	0	0	16.7	656.51	801	114.43	7	116
0	intermediate	15	2	85	Mem1	26	1	0	0	16.76	717.82	580	145	4	71
0	intermediate	15	2	85	Mem1	27	1	0	0	12.61	666.28	857	122.43	7	110
0	intermediate	15	2	85	Mem1	28	1	0	0	18.11	417.78	587	293.5	2	14
0	intermediate	15	2	85	Mem1	29	1	0	0	16.61	748.97	649	129.8	5	89
0	intermediate	15	2	85	Mem1	30	1	0	0	17.6	0	432	432	1	0
0	intermediate	15	2	85	Mem1	31	1	0	0	12.28	589.45	606	121.2	5	79
0	intermediate	15	2	85	Mem1	32	1	0	0	16.05	762.64	658	131.6	5	78
0	intermediate	15	2	85	Mem1	33	1	0	0	15.06	391.95	721	144.2	5	40
0	intermediate	15	2	85	Mem1	34	1	0	0	14.68	752	734	146.8	5	99
0	intermediate	15	2	85	Mem1	35	1	0	0	17.73	714.02	897	128.14	7	107
0	intermediate	15	2	85	Mem1	36	1	0	0	14.11	922.15	745	149	5	108
0	intermediate	15	2	85	Mem1	37	1	0	0	16.44	815.81	702	140.4	5	96
0	intermediate	15	2	85	Mem1	38	1	0	0	18.07	338.02	519	259.5	2	17
0	intermediate	15	2	85	Mem1	39	1	0	0	17.97	783.47	979	139.86	7	130
0	intermediate	15	2	85	Mem1	40	1	0	0	14.88	812.77	562	140.5	4	80
0	intermediate	15	2	85	Mem1	41	1	0	0	12.62	607.68	551	110.2	5	54
0	intermediate	15	2	85	Mem1	42	1	0	0	15.15	759.6	720	144	5	91
0	intermediate	15	2	85	Mem1	43	1	0	0	17.74	624.77	706	176.5	4	63
0	intermediate	15	2	85	Mem1	44	1	0	0	15.75	587.06	745	106.43	7	103
0	intermediate	15	2	85	Mem1	45	1	0	0	15.45	907.72	675	168.75	4	89
0	intermediate	15	2	85	Mem1	46	1	0	0	11.37	470.95	533	266.5	2	26
0	intermediate	15	2	85	Mem1	47	1	0	0	15.16	955.2	698	174.5	4	93
0	intermediate	15	2	85	Mem1	48	1	0	0	15.38	725.42	546	136.5	4	67
0	intermediate	15	2	85	Mem1	49	1	0	0	17.43	746.94	830	138.33	6	116
0	intermediate	15	2	85	Mem1	50	1	0	0	14.72	717.82	703	117.17	6	105
0	intermediate	15	3	85	Mem1	1	1	0	0	14.6	668.45	689	137.8	5	88
0	intermediate	15	3	85	Mem1	2	1	0	0	17.25	681.47	813	116.14	7	117
0	intermediate	15	3	85	Mem1	3	1	0	0	13.85	1131.8	663	221	3	71
0	intermediate	15	3	85	Mem1	4	1	0	0	15.5	698.83	604	120.8	5	75
0	intermediate	15	3	85	Mem1	5	1	0	0	15.05	757.07	775	129.17	6	111
0	intermediate	15	3	85	Mem1	6	1	0	0	17.87	0	434	434	1	0
0	intermediate	15	3	85	Mem1	7	1	0	0	17.5	1073.57	590	196.67	3	73
0	intermediate	15	3	85	Mem1	8	1	0	0	14.99	733.77	658	131.6	5	80
0	intermediate	15	3	85	Mem1	9	1	0	0	17.92	829.48	746	149.2	5	96
0	intermediate	15	3	85	Mem1	10	1	0	0	16.15	654.78	788	157.6	5	84
0	intermediate	15	3	85	Mem1	11	1	0	0	16.44	667.5	872	109	8	118
0	intermediate	15	3	85	Mem1	12	1	0	0	14.38	867.46	680	136	5	93
0	intermediate	15	3	85	Mem1	13	1	0	0	14.7	636.8	736	122.67	6	100
0	intermediate	15	3	85	Mem1	14	1	0	0	17.47	877.34	653	163.25	4	70
0	intermediate	15	3	85	Mem1	15	1	0	0	17.79	698.83	837	119.57	7	115
0	intermediate	15	3	85	Mem1	16	1	0	0	17.69	446.27	719	179.75	4	41
0	intermediate	15	3	85	Mem1	17	1	0	0	17.25	701.68	1005	125.63	8	139
0	intermediate	15	3	85	Mem1	18	1	0	0	17.23	714.02	665	133	5	70
0	intermediate	15	3	85	Mem1	19	1	0	0	15.15	719.34	1200	120	10	185
0	intermediate	15	3	85	Mem1	20	1	0	0	14.31	800.62	696	139.2	5	82
0	intermediate	15	3	85	Mem1	21	1	0	0	16.84	822.27	568	142	4	76
0	intermediate	15	3	85	Mem1	22	1	0	0	15.72	700.35	1234	123.4	10	183
0	intermediate	15	3	85	Mem1	23	1	0	0	16.09	660.85	733	122.17	6	93
0	intermediate	15	3	85	Mem1	24	1	0	0	18.15	0	439	439	1	0
0	intermediate	15	3	85	Mem1	25	1	0	0	17.65	740.61	766	127.67	6	86
0	intermediate	15	3	85	Mem1	26	1	0	0	15.77	831	726	145.2	5	90
0	intermediate	15	3	85	Mem1	27	1	0	0	15.73	701.36	715	119.17	6	97
0	intermediate	15	3	85	Mem1	28	1	0	0	14.93	827.96	879	125.57	7	120
0	intermediate	15	3	85	Mem1	29	1	0	0	13.99	930.51	515	257.5	2	39
0	intermediate	15	3	85	Mem1	30	1	0	0	15.67	788.46	700	140	5	91
0	intermediate	15	3	85	Mem1	31	0	0	4.8	15.95	606.36	2204	95.83	23	390
0	intermediate	15	3	85	Mem1	32	1	0	0	18.12	0	440	440	1	0
0	intermediate	15	3	85	Mem1	33	1	0	0	14.75	767.2	593	197.67	3	46
0	intermediate	15	3	85	Mem1	34	1	0	0	16.61	802.64	526	175.33	3	53
0	intermediate	15	3	85	Mem1	35	1	0	0	17.62	666.93	682	136.4	5	81
0	intermediate	15	3	85	Mem1	36	1	0	0	14.18	762.64	602	120.4	5	65
0	intermediate	15	3	85	Mem1	37	1	0	0	16.63	656.29	679	135.8	5	65
0	intermediate	15	3	85	Mem1	38	1	0	0	12.83	586.16	807	134.5	6	77
0	intermediate	15	3	85	Mem1	39	1	0	0	16.73	0	457	457	1	0
0	intermediate	15	3	85	Mem1	40	1	0	0	15.2	539.32	667	222.33	3	38
0	intermediate	15	3	85	Mem1	41	1	0	0	13.65	695.03	682	170.5	4	75
0	intermediate	15	3	85	Mem1	42	1	0	0	16.93	741.37	682	136.4	5	83
0	intermediate	15	3	85	Mem1	43	1	0	0	18.17	531.72	958	136.86	7	101
0	intermediate	15	3	85	Mem1	44	1	0	0	15.32	964.69	511	170.33	3	66
0	intermediate	15	3	85	Mem1	45	1	0	0	17.32	883.03	696	174	4	84
0	intermediate	15	3	85	Mem1	46	1	0	0	14.29	608.63	1765	110.31	16	268
0	intermediate	15	3	85	Mem1	47	1	0	0	13.44	706.43	669	133.8	5	65
0	intermediate	15	3	85	Mem1	48	1	0	0	15.58	627.94	503	167.67	3	43
0	intermediate	15	3	85	Mem1	49	1	0	0	14.34	658.68	790	112.86	7	111
0	intermediate	15	3	85	Mem1	50	1	0	0	17.74	649.46	694	115.67	6	90
0	intermediate	15	4	85	Mem1	1	1	0	0	17.11	765.3	684	171	4	65
0	intermediate	15	4	85	Mem1	2	1	0	0	15.21	1093.82	591	197	3	68
0	intermediate	15	4	85	Mem1	3	1	0	0	14.23	833.03	873	145.5	6	117
0	intermediate	15	4	85	Mem1	4	1	0	0	14.56	792.15	875	125	7	137
0	intermediate	15	4	85	Mem1	5	1	1	0	0	678.58	318	106	3	52
0	intermediate	15	4	85	Mem1	6	1	0	0	12.86	650.72	543	181	3	45
0	intermediate	15	4	85	Mem1	7	1	0	0	17.73	854.55	686	171.5	4	71
0	intermediate	15	4	85	Mem1	8	1	0	0	17.33	685.54	651	162.75	4	70
0	intermediate	15	4	85	Mem1	9	1	0	0	17.53	931.27	812	162.4	5	118
0	intermediate	15	4	85	Mem1	10	1	0	0	17.72	679.84	942	117.75	8	132
0	intermediate	15	4	85	Mem1	11	1	0	0	17	767.2	555	138.75	4	58
0	intermediate	15	4	85	Mem1	12	1	0	0	14.89	827.96	668	167	4	90
0	intermediate	15	4	85	Mem1	13	1	0	0	17.37	1048.25	603	201	3	80
0	intermediate	15	4	85	Mem1	14	1	0	0	14.71	983.68	606	151.5	4	75
0	intermediate	15	4	85	Mem1	15	1	0	0	13.6	729.22	783	130.5	6	100
0	intermediate	15	4	85	Mem1	16	1	0	0	17.12	990.01	547	182.33	3	77
0	intermediate	15	4	85	Mem1	17	1	0	0	17.15	843.16	738	184.5	4	83
0	intermediate	15	4	85	Mem1	18	1	0	0	16.44	451.96	607	151.75	4	38
0	intermediate	15	4	85	Mem1	19	1	0	0	13.33	645.66	718	143.6	5	90
0	intermediate	15	4	85	Mem1	20	1	0	0	14.13	803.91	786	131	6	115
0	intermediate	15	4	85	Mem1	21	1	0	0	16.94	783.65	821	136.83	6	90
0	intermediate	15	4	85	Mem1	22	1	0	0	15.84	794.73	1121	140.13	8	170
0	intermediate	15	4	85	Mem1	23	1	0	0	17.08	560.59	580	116	5	70
0	intermediate	15	4	85	Mem1	24	1	0	0	17.17	776.69	666	166.5	4	86
0	intermediate	15	4	85	Mem1	25	1	0	0	17.99	189.9	505	252.5	2	10
0	intermediate	15	4	85	Mem1	26	1	0	0	15.24	783.91	666	133.2	5	93
0	intermediate	15	4	85	Mem1	27	1	0	0	14.06	708.96	850	141.67	6	107
0	intermediate	15	4	85	Mem1	28	1	0	0	14.65	858.35	807	134.5	6	123
0	intermediate	15	4	85	Mem1	29	1	0	0	17.74	707.95	757	151.4	5	83
0	intermediate	15	4	85	Mem1	30	1	0	0	16.09	404.49	569	142.25	4	43
0	intermediate	15	4	85	Mem1	31	1	0	0	11.19	0	440	440	1	0
0	intermediate	15	4	85	Mem1	32	1	0	0	17.44	668.45	509	169.67	3	49
0	intermediate	15	4	85	Mem1	33	1	0	0	16.76	752	639	127.8	5	91
0	intermediate	15	4	85	Mem1	34	1	0	0	14.2	911.52	757	189.25	4	83
0	intermediate	15	4	85	Mem1	35	1	0	0	16.53	626.67	673	112.17	6	92
0	intermediate	15	4	85	Mem1	36	1	0	0	15.43	949.5	517	258.5	2	43
0	intermediate	15	4	85	Mem1	37	1	0	0	13.65	691.24	779	155.8	5	76
0	intermediate	15	4	85	Mem1	38	1	0	0	14.91	745.67	764	127.33	6	108
0	intermediate	15	4	85	Mem1	39	1	1	0	0	893.79	422	140.67	3	71
0	intermediate	15	4	85	Mem1	40	1	0	0	16.76	814.04	962	160.33	6	102
0	intermediate	15	4	85	Mem1	41	1	0	0	16.83	796.31	824	137.33	6	112
0	intermediate	15	4	85	Mem1	42	1	0	0	15.81	967.73	788	157.6	5	96
0	intermediate	15	4	85	Mem1	43	1	0	0	17.51	696.3	748	124.67	6	102
0	intermediate	15	4	85	Mem1	44	1	0	0	17.47	691.24	952	119	8	116
0	intermediate	15	4	85	Mem1	45	1	0	0	13.43	718.77	1001	125.13	8	141
0	intermediate	15	4	85	Mem1	46	1	0	0	13.2	0	438	438	1	0
0	intermediate	15	4	85	Mem1	47	1	0	0	13.87	578.56	748	124.67	6	92
0	intermediate	15	4	85	Mem1	48	1	0	0	17.22	721.62	528	176	3	50
0	intermediate	15	4	85	Mem1	49	1	0	0	15.1	616.23	908	113.5	8	122
0	intermediate	15	4	85	Mem1	50	1	0	0	15.23	650.72	520	173.33	3	45
0	intermediate	15	5	85	Mem1	1	1	0	0	18.11	706.43	886	126.57	7	132
0	intermediate	15	5	85	Mem1	2	1	0	0	15.62	875.44	649	162.25	4	67
0	intermediate	15	5	85	Mem1	3	1	0	0	16.45	687.44	909	113.63	8	129
0	intermediate	15	5	85	Mem1	4	1	0	0	13.16	924.18	572	190.67	3	65
0	intermediate	15	5	85	Mem1	5	1	0	0	17.97	0	444	444	1	0
0	intermediate	15	5	85	Mem1	6	1	0	0	17.45	635.53	725	120.83	6	107
0	intermediate	15	5	85	Mem1	7	1	0	0	18.01	898.23	659	164.75	4	79
0	intermediate	15	5	85	Mem1	8	1	0	0	14.83	684.91	690	115	6	93
0	intermediate	15	5	85	Mem1	9	1	0	0	13.7	701.36	705	117.5	6	102
0	intermediate	15	5	85	Mem1	10	1	0	0	16.45	843.15	600	150	4	66
0	intermediate	15	5	85	Mem1	11	1	0	0	17.78	791.88	659	164.75	4	63
0	intermediate	15	5	85	Mem1	12	1	0	0	15.34	711.85	857	122.43	7	115
0	intermediate	15	5	85	Mem1	13	1	0	0	15.16	745.67	795	132.5	6	114
0	intermediate	15	5	85	Mem1	14	1	0	0	18.23	814.29	778	155.6	5	94
0	intermediate	15	5	85	Mem1	15	1	0	0	14.75	601.6	591	118.2	5	71
0	intermediate	15	5	85	Mem1	16	1	0	0	13.77	850.75	762	152.4	5	104
0	intermediate	15	5	85	Mem1	17	1	0	0	17.19	703.58	966	120.75	8	142
0	intermediate	15	5	85	Mem1	18	1	0	0	16.85	890.63	698	174.5	4	88
0	intermediate	15	5	85	Mem1	19	1	0	0	16.46	353.21	540	270	2	14
0	intermediate	15	5	85	Mem1	20	1	0	0	18.07	473.48	645	215	3	38
0	intermediate	15	5	85	Mem1	21	1	0	0	14.91	852.27	724	144.8	5	98
0	intermediate	15	5	85	Mem1	22	1	0	0	17.06	737.66	1115	123.89	9	161
0	intermediate	15	5	85	Mem1	23	1	0	0	14.99	573.5	566	283	2	23
0	intermediate	15	5	85	Mem1	24	1	0	0	17.57	723.52	1045	130.63	8	151
0	intermediate	15	5	85	Mem1	25	1	0	0	17.24	783.91	749	149.8	5	86
0	intermediate	15	5	85	Mem1	26	1	0	0	15.82	758.08	762	152.4	5	95
0	intermediate	15	5	85	Mem1	27	1	0	0	16.76	746.94	740	123.33	6	93
0	intermediate	15	5	85	Mem1	28	1	0	0	15.92	605.15	767	127.83	6	95
0	intermediate	15	5	85	Mem1	29	1	0	0	16.83	596.83	909	129.86	7	109
0	intermediate	15	5	85	Mem1	30	1	0	0	13.92	638.06	727	103.86	7	106
0	intermediate	15	5	85	Mem1	31	1	0	0	15.98	653.26	1006	111.78	9	137
0	intermediate	15	5	85	Mem1	32	1	0	0	16.8	0	417	417	1	0
0	intermediate	15	5	85	Mem1	33	1	0	0	17.38	689.34	617	154.25	4	69
0	intermediate	15	5	85	Mem1	34	1	0	0	15.82	732.25	943	188.6	5	97
0	intermediate	15	5	85	Mem1	35	1	0	0	17	699.46	1358	113.17	12	202
0	intermediate	15	5	85	Mem1	36	1	0	0	13.33	852.65	624	156	4	80
0	intermediate	15	5	85	Mem1	37	1	0	0	15.12	759.6	581	145.25	4	61
0	intermediate	15	5	85	Mem1	38	1	0	0	16.43	723.52	1065	133.13	8	131
0	intermediate	15	5	85	Mem1	39	1	0	0	17.64	664.65	922	115.25	8	140
0	intermediate	15	5	85	Mem1	40	1	0	0	14.33	906.45	636	212	3	55
0	intermediate	15	5	85	Mem1	41	1	0	0	17.98	752	705	141	5	83
0	intermediate	15	5	85	Mem1	42	1	0	0	17.4	670.98	689	114.83	6	82
0	intermediate	15	5	85	Mem1	43	1	0	0	17.83	681.74	1017	127.13	8	144
0	intermediate	15	5	85	Mem1	44	1	0	0	15.64	662.75	862	107.75	8	134
0	intermediate	15	5	85	Mem1	45	1	0	0	15.09	831.76	654	163.5	4	83
0	intermediate	15	5	85	Mem1	46	1	0	0	17.25	681.47	881	125.86	7	124
0	intermediate	15	5	85	Mem1	47	1	0	0	17.01	640.6	819	136.5	6	92
0	intermediate	15	5	85	Mem1	48	1	0	0	14.57	945.7	509	254.5	2	40
0	intermediate	15	5	85	Mem1	49	1	0	0	15.91	940	647	161.75	4	79
0	intermediate	15	5	85	Mem1	50	1	0	0	17.75	734.28	867	144.5	6	129
0	intermediate	15	6	85	Mem1	1	1	0	0	15.62	809.73	723	144.6	5	89
0	intermediate	15	6	85	Mem1	2	1	0	0	16.37	717.28	892	127.43	7	121
0	intermediate	15	6	85	Mem1	3	1	0	0	18.1	167.11	504	252	2	13
0	intermediate	15	6	85	Mem1	4	1	0	0	16.57	658.95	555	138.75	4	61
0	intermediate	15	6	85	Mem1	5	1	0	0	13.43	668.45	694	115.67	6	93
0	intermediate	15	6	85	Mem1	6	1	0	0	15.56	826.88	975	139.29	7	127
0	intermediate	15	6	85	Mem1	7	1	0	0	16.88	1000.14	560	186.67	3	67
0	intermediate	15	6	85	Mem1	8	1	0	0	15.7	564.64	611	101.83	6	75
0	intermediate	15	6	85	Mem1	9	1	0	0	15.92	476.65	656	164	4	52
0	intermediate	15	6	85	Mem1	10	1	0	0	12.36	0	442	442	1	0
0	intermediate	15	6	85	Mem1	11	1	0	0	15.59	1073.57	654	218	3	71
0	intermediate	15	6	85	Mem1	12	1	0	0	13.63	562.1	624	156	4	64
0	intermediate	15	6	85	Mem1	13	1	0	0	15.02	1172.31	580	193.33	3	73
0	intermediate	15	6	85	Mem1	14	1	0	0	18.08	877.34	620	155	4	78
0	intermediate	15	6	85	Mem1	15	1	0	0	17.9	1015.33	625	208.33	3	74
0	intermediate	15	6	85	Mem1	16	1	0	0	17.85	597.05	825	165	5	79
0	intermediate	15	6	85	Mem1	17	1	0	0	15.78	703.39	583	116.6	5	74
0	intermediate	15	6	85	Mem1	18	1	0	0	15.42	752.95	1002	125.25	8	141
0	intermediate	15	6	85	Mem1	19	1	0	0	17.92	868.98	737	147.4	5	90
0	intermediate	15	6	85	Mem1	20	1	0	0	18.11	846.19	783	156.6	5	98
0	intermediate	15	6	85	Mem1	21	1	0	0	16.05	609.2	620	124	5	71
0	intermediate	15	6	85	Mem1	22	1	0	0	16.01	564	604	151	4	42
0	intermediate	15	6	85	Mem1	23	1	0	0	14.27	529.19	581	193.67	3	45
0	intermediate	15	6	85	Mem1	24	1	0	0	17.58	367.14	613	204.33	3	33
0	intermediate	15	6	85	Mem1	25	1	0	0	17.35	815.3	576	192	3	45
0	intermediate	15	6	85	Mem1	26	1	0	0	16.81	726.18	668	133.6	5	72
0	intermediate	15	6	85	Mem1	27	1	0	0	17.61	732.59	1223	135.89	9	177
0	intermediate	15	6	85	Mem1	28	1	0	0	15.88	998.87	647	161.75	4	87
0	intermediate	15	6	85	Mem1	29	1	0	0	15.12	660.09	1061	106.1	10	171
0	intermediate	15	6	85	Mem1	30	1	0	0	16.62	757.07	834	139	6	104
0	intermediate	15	6	85	Mem1	31	1	0	0	16.49	610.21	738	123	6	73
0	intermediate	15	6	85	Mem1	32	1	0	0	14.44	715.71	1006	111.78	9	142
0	intermediate	15	6	85	Mem1	33	1	0	0	17.32	837.08	813	162.6	5	87
0	intermediate	15	6	85	Mem1	34	1	0	0	12.42	684.59	938	117.25	8	130
0	intermediate	15	6	85	Mem1	35	1	0	0	16.14	763.4	838	139.67	6	107
0	intermediate	15	6	85	Mem1	36	1	0	0	14.47	730.48	701	116.83	6	112
0	intermediate	15	6	85	Mem1	37	1	0	0	17.22	701.36	793	132.17	6	99
0	intermediate	15	6	85	Mem1	38	1	0	0	16.65	633.51	743	148.6	5	78
0	intermediate	15	6	85	Mem1	39	1	0	0	18.2	840.62	574	191.33	3	64
0	intermediate	15	6	85	Mem1	40	1	0	0	14.65	719.09	658	219.33	3	44
0	intermediate	15	6	85	Mem1	41	1	0	0	16.29	712.13	579	144.75	4	62
0	intermediate	15	6	85	Mem1	42	1	0	0	15.37	786.94	667	133.4	5	87
0	intermediate	15	6	85	Mem1	43	1	0	0	17.84	0	452	452	1	0
0	intermediate	15	6	85	Mem1	44	1	0	0	17.3	549.44	736	122.67	6	97
0	intermediate	15	6	85	Mem1	45	1	0	0	14.91	915.32	673	168.25	4	65
0	intermediate	15	6	85	Mem1	46	1	0	0	15.59	520.33	635	158.75	4	47
0	intermediate	15	6	85	Mem1	47	1	0	0	15.84	665.19	811	115.86	7	112
0	intermediate	15	6	85	Mem1	48	1	0	0	14.88	593.18	1278	116.18	11	179
0	intermediate	15	6	85	Mem1	49	1	0	0	13.44	896.33	629	157.25	4	81
0	intermediate	15	6	85	Mem1	50	1	0	0	15.37	292.45	543	271.5	2	18
0	intermediate	15	7	85	Mem1	1	1	0	0	15.84	672.25	542	271	2	25
0	intermediate	15	7	85	Mem1	2	1	0	0	17.32	907.72	647	161.75	4	70
0	intermediate	15	7	85	Mem1	3	1	0	0	17.34	0	453	453	1	0
0	intermediate	15	7	85	Mem1	4	1	0	0	17.42	630.47	1000	111.11	9	154
0	intermediate	15	7	85	Mem1	5	1	0	0	18.09	664.65	511	127.75	4	54
0	intermediate	15	7	85	Mem1	6	1	0	0	18.18	463.36	568	284	2	27
0	intermediate	15	7	85	Mem1	7	1	0	0	17.91	843.15	637	159.25	4	81
0	intermediate	15	7	85	Mem1	8	1	0	0	16.79	776.31	704	140.8	5	89
0	intermediate	15	7	85	Mem1	9	1	0	0	15.34	820.37	720	144	5	108
0	intermediate	15	7	85	Mem1	10	1	0	0	17.96	0	444	444	1	0
0	intermediate	15	7	85	Mem1	11	1	0	0	17.65	827.96	589	294.5	2	32
0	intermediate	15	7	85	Mem1	12	1	0	0	17.31	665.19	874	124.86	7	117
0	intermediate	15	7	85	Mem1	13	1	0	0	15.77	800.62	699	139.8	5	98
0	intermediate	15	7	85	Mem1	14	1	0	0	15.1	659.33	588	117.6	5	76
0	intermediate	15	7	85	Mem1	15	1	0	0	18.08	0	449	449	1	0
0	intermediate	15	7	85	Mem1	16	1	0	0	14.91	715.92	603	150.75	4	71
0	intermediate	15	7	85	Mem1	17	1	0	0	17.71	774.79	843	140.5	6	97
0	intermediate	15	7	85	Mem1	18	1	0	0	14.19	640.6	630	210	3	47
0	intermediate	15	7	85	Mem1	19	1	0	0	17.04	618.31	642	128.4	5	67
0	intermediate	15	7	85	Mem1	20	1	0	0	14.83	783.91	672	134.4	5	95
0	intermediate	15	7	85	Mem1	21	1	0	0	14.93	787.45	730	121.67	6	111
0	intermediate	15	7	85	Mem1	22	1	0	0	17.6	725.42	790	131.67	6	112
0	intermediate	15	7	85	Mem1	23	1	0	0	16.9	1109.01	504	252	2	44
0	intermediate	15	7	85	Mem1	24	1	0	0	14.31	772.89	594	148.5	4	67
0	intermediate	15	7	85	Mem1	25	1	0	0	16.7	709.28	941	117.63	8	114
0	intermediate	15	7	85	Mem1	26	1	0	0	16.26	748.97	666	133.2	5	89
0	intermediate	15	7	85	Mem1	27	1	0	0	17.82	246.87	519	259.5	2	17
0	intermediate	15	7	85	Mem1	28	1	0	0	17.92	556.41	608	152	4	63
0	intermediate	15	7	85	Mem1	29	1	0	0	17.91	826.44	800	160	5	85
0	intermediate	15	7	85	Mem1	30	1	0	0	14.79	698.83	636	127.2	5	78
0	intermediate	15	7	85	Mem1	31	1	0	0	15.82	548.81	660	165	4	62
0	intermediate	15	7	85	Mem1	32	1	0	0	16.93	626.13	823	117.57	7	89
0	intermediate	15	7	85	Mem1	33	1	0	0	17.67	910	779	155.8	5	99
0	intermediate	15	7	85	Mem1	34	1	0	0	17.16	757.43	901	128.71	7	108
0	intermediate	15	7	85	Mem1	35	1	0	0	17.01	719.09	775	129.17	6	99
0	intermediate	15	7	85	Mem1	36	1	0	0	14.95	673.87	815	116.43	7	110
0	intermediate	15	7	85	Mem1	37	1	0	0	17.54	615.28	852	106.5	8	127
0	intermediate	15	7	85	Mem1	38	1	0	0	18.06	653.26	1105	122.78	9	134
0	intermediate	15	7	85	Mem1	39	1	0	0	13.45	632.37	521	130.25	4	50
0	intermediate	15	7	85	Mem1	40	1	0	0	16.78	703.17	924	132	7	120
0	intermediate	15	7	85	Mem1	41	1	0	0	16.44	443.1	595	198.33	3	35
0	intermediate	15	7	85	Mem1	42	1	0	0	14.55	944.43	608	202.67	3	64
0	intermediate	15	7	85	Mem1	43	1	0	0	16.24	0	429	429	1	0
0	intermediate	15	7	85	Mem1	44	1	0	0	14.33	739.85	635	127	5	94
0	intermediate	15	7	85	Mem1	45	1	0	0	16.34	759.6	850	170	5	96
0	intermediate	15	7	85	Mem1	46	1	0	0	17.47	0	448	448	1	0
0	intermediate	15	7	85	Mem1	47	1	0	0	16.01	849.23	768	153.6	5	101
0	intermediate	15	7	85	Mem1	48	1	0	0	16.74	626.67	611	152.75	4	65
0	intermediate	15	7	85	Mem1	49	1	0	0	17.65	800.11	562	187.33	3	47
0	intermediate	15	7	85	Mem1	50	1	0	0	17.93	0	447	447	1	0
0	intermediate	15	8	85	Mem1	1	1	0	0	17.1	341.82	514	257	2	14
0	intermediate	15	8	85	Mem1	2	1	0	0	13.77	1046.35	709	177.25	4	98
0	intermediate	15	8	85	Mem1	3	1	0	0	14.96	628.57	583	145.75	4	63
0	intermediate	15	8	85	Mem1	4	1	0	0	16.68	564	696	174	4	52
0	intermediate	15	8	85	Mem1	5	1	0	0	13.72	759.6	503	167.67	3	48
0	intermediate	15	8	85	Mem1	6	1	0	0	13.84	695.03	700	175	4	64
0	intermediate	15	8	85	Mem1	7	1	0	0	14.93	368.41	544	272	2	14
0	intermediate	15	8	85	Mem1	8	1	0	0	16.22	0	454	454	1	0
0	intermediate	15	8	85	Mem1	9	1	1	0	0	0	0	0	1	0
0	intermediate	15	8	85	Mem1	10	1	0	0	15.05	795.05	635	211.67	3	58
0	intermediate	15	8	85	Mem1	11	1	0	0	14.91	805.18	666	133.2	5	91
0	intermediate	15	8	85	Mem1	12	1	0	0	12.23	0	448	448	1	0
0	intermediate	15	8	85	Mem1	13	1	0	0	14.72	387.4	573	286.5	2	22
0	intermediate	15	8	85	Mem1	14	1	0	0	14.12	0	438	438	1	0
0	intermediate	15	8	85	Mem1	15	1	0	0	16.76	755.26	929	132.71	7	123
0	intermediate	15	8	85	Mem1	16	1	0	0	14.4	902.4	756	151.2	5	106
0	intermediate	15	8	85	Mem1	17	1	0	0	13.2	944.43	570	190	3	72
0	intermediate	15	8	85	Mem1	18	1	0	0	15.14	682.37	658	109.67	6	88
0	intermediate	15	8	85	Mem1	19	1	0	0	13.41	987.48	717	179.25	4	94
0	intermediate	15	8	85	Mem1	20	1	0	0	17.03	0	433	433	1	0
0	intermediate	15	8	85	Mem1	21	1	0	0	13.18	735.12	1098	122	9	155
0	intermediate	15	8	85	Mem1	22	1	0	0	14.91	844.67	788	157.6	5	100
0	intermediate	15	8	85	Mem1	23	1	0	0	15.78	778.59	585	146.25	4	74
0	intermediate	15	8	85	Mem1	24	1	0	0	13.66	791.5	648	129.6	5	87
0	intermediate	15	8	85	Mem1	25	1	0	0	14.08	0	464	464	1	0
0	intermediate	15	8	85	Mem1	26	1	0	0	15.17	557.55	746	149.2	5	66
0	intermediate	15	8	85	Mem1	27	1	0	0	13.88	793.78	560	140	4	78
0	intermediate	15	8	85	Mem1	28	1	0	0	16.88	905.44	755	151	5	105
0	intermediate	15	8	85	Mem1	29	1	0	0	15.61	785.24	1022	127.75	8	153
0	intermediate	15	8	85	Mem1	30	1	0	0	14.61	770.23	707	141.4	5	99
0	intermediate	15	8	85	Mem1	31	1	0	0	17.12	0	433	433	1	0
0	intermediate	15	8	85	Mem1	32	1	0	0	17.93	338.02	541	270.5	2	14
0	intermediate	15	8	85	Mem1	33	1	0	0	17.75	823.41	707	141.4	5	86
0	intermediate	15	8	85	Mem1	34	1	0	0	15.64	636.55	710	142	5	88
0	intermediate	15	8	85	Mem1	35	1	0	0	16.15	622.87	578	289	2	34
0	intermediate	15	8	85	Mem1	36	1	0	0	17.73	742.89	762	152.4	5	88
0	intermediate	15	8	85	Mem1	37	1	0	0	15.6	702.63	691	172.75	4	58
0	intermediate	15	8	85	Mem1	38	1	0	0	14.14	1073.57	533	177.67	3	77
0	intermediate	15	8	85	Mem1	39	1	0	0	16.51	771.75	675	135	5	83
0	intermediate	15	8	85	Mem1	40	1	0	0	16.27	700.35	687	137.4	5	73
0	intermediate	15	8	85	Mem1	41	1	0	0	15.85	1078.63	625	312.5	2	53
0	intermediate	15	8	85	Mem1	42	1	0	0	17.54	939.37	573	191	3	61
0	intermediate	15	8	85	Mem1	43	1	0	0	18.24	391.19	529	264.5	2	14
0	intermediate	15	8	85	Mem1	44	1	0	0	17.96	976.08	688	172	4	90
0	intermediate	15	8	85	Mem1	45	1	0	0	16.35	701	923	131.86	7	130
0	intermediate	15	8	85	Mem1	46	1	0	0	17.14	0	448	448	1	0
0	intermediate	15	8	85	Mem1	47	1	0	0	16.48	250.67	524	262	2	16
0	intermediate	15	8	85	Mem1	48	1	0	0	17.62	784.29	592	148	4	69
0	intermediate	15	8	85	Mem1	49	1	0	0	17.16	0	425	425	1	0
0	intermediate	15	8	85	Mem1	50	1	0	0	15.38	877.34	652	163	4	89
0	intermediate	15	9	85	Mem1	1	1	0	0	14.1	882.4	850	141.67	6	125
0	intermediate	15	9	85	Mem1	2	1	0	0	16.83	669.71	770	128.33	6	81
0	intermediate	15	9	85	Mem1	3	1	0	0	17.91	733.77	745	149	5	81
0	intermediate	15	9	85	Mem1	4	1	0	0	17.93	451.96	728	182	4	51
0	intermediate	15	9	85	Mem1	5	1	0	0	13.63	574.26	694	138.8	5	72
0	intermediate	15	9	85	Mem1	6	1	0	0	15.48	633	781	130.17	6	94
0	intermediate	15	9	85	Mem1	7	1	0	0	13.89	685.33	1055	117.22	9	161
0	intermediate	15	9	85	Mem1	8	1	0	0	17.35	764.16	730	146	5	88
0	intermediate	15	9	85	Mem1	9	1	0	0	14.55	610.21	980	108.89	9	131
0	intermediate	15	9	85	Mem1	10	1	0	0	17.39	0	449	449	1	0
0	intermediate	15	9	85	Mem1	11	1	0	0	16.01	556.2	1005	111.67	9	143
0	intermediate	15	9	85	Mem1	12	1	0	0	17.08	734.28	814	135.67	6	115
0	intermediate	15	9	85	Mem1	13	1	0	0	17.13	716.56	776	129.33	6	118
0	intermediate	15	9	85	Mem1	14	1	0	0	15.83	698.83	776	194	4	73
0	intermediate	15	9	85	Mem1	15	1	0	0	16.56	697.14	1073	119.22	9	149
0	intermediate	15	9	85	Mem1	16	1	0	0	17.54	235.48	549	183	3	19
0	intermediate	15	9	85	Mem1	17	1	0	0	16.84	782.39	659	164.75	4	69
0	intermediate	15	9	85	Mem1	18	1	0	0	17.71	643.13	1081	120.11	9	158
0	intermediate	15	9	85	Mem1	19	1	0	0	16.91	556.03	704	140.8	5	69
0	intermediate	15	9	85	Mem1	20	1	0	0	13.68	656.1	911	113.88	8	126
0	intermediate	15	9	85	Mem1	21	1	0	0	15.48	574.76	762	127	6	93
0	intermediate	15	9	85	Mem1	22	1	0	0	15.95	852.27	743	148.6	5	89
0	intermediate	15	9	85	Mem1	23	1	0	0	11.63	779.86	949	158.17	6	114
0	intermediate	15	9	85	Mem1	24	1	0	0	17.76	612.74	983	109.22	9	133
0	intermediate	15	9	85	Mem1	25	1	0	0	15.63	763.4	522	130.5	4	66
0	intermediate	15	9	85	Mem1	26	1	0	0	15.66	795.41	890	127.14	7	124
0	intermediate	15	9	85	Mem1	27	1	0	0	17	732.47	903	129	7	115
0	intermediate	15	9	85	Mem1	28	1	0	0	17.14	651.09	868	124	7	126
0	intermediate	15	9	85	Mem1	29	1	0	0	13.63	1198.27	793	198.25	4	110
0	intermediate	15	9	85	Mem1	30	1	0	0	17.04	693.41	802	114.57	7	102
0	intermediate	15	9	85	Mem1	31	1	0	0	15.25	818.47	578	144.5	4	64
0	intermediate	15	9	85	Mem1	32	1	0	0	16.35	817.84	896	149.33	6	103
0	intermediate	15	9	85	Mem1	33	1	0	0	17.42	548	683	97.57	7	92
0	intermediate	15	9	85	Mem1	34	1	0	0	15.03	612.74	629	104.83	6	87
0	intermediate	15	9	85	Mem1	35	1	0	0	15.65	806.26	1005	143.57	7	138
0	intermediate	15	9	85	Mem1	36	1	0	0	14.76	673.51	862	143.67	6	105
0	intermediate	15	9	85	Mem1	37	1	0	0	17.18	649.46	903	112.88	8	128
0	intermediate	15	9	85	Mem1	38	1	0	0	15.22	628.3	939	134.14	7	117
0	intermediate	15	9	85	Mem1	39	1	0	0	18.19	368.41	528	264	2	16
0	intermediate	15	9	85	Mem1	40	1	0	0	16.9	307.64	557	278.5	2	21
0	intermediate	15	9	85	Mem1	41	1	0	0	14.96	791.88	985	123.13	8	157
0	intermediate	15	9	85	Mem1	42	1	0	0	16.6	658.68	786	112.29	7	111
0	intermediate	15	9	85	Mem1	43	1	0	0	15.49	719.09	770	128.33	6	110
0	intermediate	15	9	85	Mem1	44	1	0	0	13.61	746.94	754	125.67	6	110
0	intermediate	15	9	85	Mem1	45	1	0	0	17.64	625.4	721	120.17	6	97
0	intermediate	15	9	85	Mem1	46	1	0	0	15.49	822.27	661	165.25	4	67
0	intermediate	15	9	85	Mem1	47	1	0	0	13.53	721.62	1106	138.25	8	153
0	intermediate	15	9	85	Mem1	48	1	0	0	16.71	623.41	1436	102.57	14	236
0	intermediate	15	9	85	Mem1	49	1	0	0	15.52	665.41	653	130.6	5	86
0	intermediate	15	9	85	Mem1	50	1	0	0	18.02	652.17	801	114.43	7	115
0	intermediate	15	10	85	Mem1	1	1	0	0	17.52	702.63	793	132.17	6	99
0	intermediate	15	10	85	Mem1	2	1	0	0	13.51	710.77	983	140.43	7	124
0	intermediate	15	10	85	Mem1	3	1	0	0	18.02	0	430	430	1	0
0	intermediate	15	10	85	Mem1	4	1	0	0	16.39	748.2	573	286.5	2	30
0	intermediate	15	10	85	Mem1	5	1	0	0	16.99	527.16	757	151.4	5	70
0	intermediate	15	10	85	Mem1	6	1	0	0	16.53	0	454	454	1	0
0	intermediate	15	10	85	Mem1	7	1	0	0	15.33	615.28	593	197.67	3	43
0	intermediate	15	10	85	Mem1	8	1	0	0	16.98	758.08	713	142.6	5	78
0	intermediate	15	10	85	Mem1	9	1	0	0	16.06	901.39	503	167.67	3	59
0	intermediate	15	10	85	Mem1	10	1	0	0	12.58	522.23	716	179	4	51
0	intermediate	15	10	85	Mem1	11	1	0	0	18.09	359.54	615	205	3	29
0	intermediate	15	10	85	Mem1	12	1	0	0	14.22	763.4	754	125.67	6	115
0	intermediate	15	10	85	Mem1	13	1	0	0	16.24	0	453	453	1	0
0	intermediate	15	10	85	Mem1	14	1	0	0	16.87	794.54	728	145.6	5	110
0	intermediate	15	10	85	Mem1	15	1	0	0	13.67	703.9	690	115	6	83
0	intermediate	15	10	85	Mem1	16	1	0	0	16.37	682.37	715	119.17	6	108
0	intermediate	15	10	85	Mem1	17	1	0	0	18.17	526.02	628	157	4	51
0	intermediate	15	10	85	Mem1	18	1	0	0	15.83	767.2	632	126.4	5	77
0	intermediate	15	10	85	Mem1	19	1	0	0	17.69	0	415	415	1	0
0	intermediate	15	10	85	Mem1	20	1	0	0	17.7	455.76	644	161	4	43
0	intermediate	15	10	85	Mem1	21	1	0	0	15.38	881.14	582	145.5	4	75
0	intermediate	15	10	85	Mem1	22	1	0	0	16.1	624.77	686	171.5	4	57
0	intermediate	15	10	85	Mem1	23	1	0	0	16.07	708.96	759	126.5	6	98
0	intermediate	15	10	85	Mem1	24	1	0	0	12.3	459.56	553	276.5	2	28
0	intermediate	15	10	85	Mem1	25	1	0	0	17.3	642.62	666	133.2	5	88
0	intermediate	15	10	85	Mem1	26	1	0	0	15.87	798.85	805	134.17	6	121
0	intermediate	15	10	85	Mem1	27	1	0	0	18.11	802.14	699	139.8	5	96
0	intermediate	15	10	85	Mem1	28	1	0	0	15.68	750.74	742	123.67	6	97
0	intermediate	15	10	85	Mem1	29	1	0	0	16.98	793.02	755	151	5	98
0	intermediate	15	10	85	Mem1	30	1	0	0	16.46	883.03	802	200.5	4	83
0	intermediate	15	10	85	Mem1	31	1	0	0	14.96	633.84	951	105.67	9	143
0	intermediate	15	10	85	Mem1	32	1	0	0	15.55	480.07	631	126.2	5	56
0	intermediate	15	10	85	Mem1	33	1	0	0	14.78	847.71	647	129.4	5	86
0	intermediate	15	10	85	Mem1	34	1	0	0	14.02	432.97	600	200	3	31
0	intermediate	15	10	85	Mem1	35	1	0	0	16.32	625.91	673	134.6	5	79
0	intermediate	15	10	85	Mem1	36	1	0	0	17.32	803.28	573	143.25	4	62
0	intermediate	15	10	85	Mem1	37	1	0	0	16.39	673.2	982	122.75	8	137
0	intermediate	15	10	85	Mem1	38	1	0	0	15.49	700.1	681	113.5	6	86
0	intermediate	15	10	85	Mem1	39	1	0	0	16.61	758.33	765	127.5	6	101
0	intermediate	15	10	85	Mem1	40	1	0	0	14.56	569.7	517	258.5	2	31
0	intermediate	15	10	85	Mem1	41	1	0	0	16.28	694.08	976	122	8	140
0	intermediate	15	10	85	Mem1	42	1	0	0	15.08	592.49	752	150.4	5	94
0	intermediate	15	10	85	Mem1	43	1	0	0	16.68	607.68	644	161	4	47
0	intermediate	15	10	85	Mem1	44	1	0	0	13.53	612.24	761	152.2	5	70
0	intermediate	15	10	85	Mem1	45	1	0	0	16.94	619.07	698	174.5	4	72
0	intermediate	15	10	85	Mem1	46	1	0	0	15.75	220.28	516	258	2	16
0	intermediate	15	10	85	Mem1	47	1	0	0	13.84	932.41	678	169.5	4	92
0	intermediate	15	10	85	Mem1	48	1	0	0	18	1045.71	665	221.67	3	74
0	intermediate	15	10	85	Mem1	49	1	0	0	16.22	697.88	1001	125.13	8	134
[truncated: 158,001 more rows]
