# Supplementary material for: Breeding success of a marine central place forager in the context of climate change: A modeling approach
Source: PLoS One. 2017 Mar 29;12(3):e0173797. doi: 10.1371/journal.pone.0173797 (PMC5371308; doi:10.1371/journal.pone.0173797)
Supplement: S5 Dataset — (ZIP) [file pone.0173797.s009.zip › simulation_results_dist200.txt]

Aggreg	Abund	Dist (x10)	Rep	Length	Mem	Simul	DeathPup	DeathSeal	PupWeightEnd	FemWeightEnd	MeanDtrip	TseaTot	MeanTtrip	TripNbr	NbrFish
0	low	20	1	85	Mem0	1	1	0	0	16.21	0	471	471	1	0
0	low	20	1	85	Mem0	2	1	1	0	0	0	0	0	1	0
0	low	20	1	85	Mem0	3	1	1	0	0	0	0	0	1	0
0	low	20	1	85	Mem0	4	1	0	0	11.06	1010.26	523	261.5	2	63
0	low	20	1	85	Mem0	5	1	1	0	0	394.99	134	67	2	31
0	low	20	1	85	Mem0	6	1	0	0	17.32	0	469	469	1	0
0	low	20	1	85	Mem0	7	1	0	0	17.62	0	422	422	1	0
0	low	20	1	85	Mem0	8	1	0	0	16.03	565.9	512	256	2	41
0	low	20	1	85	Mem0	9	1	1	0	0	706.43	237	118.5	2	52
0	low	20	1	85	Mem0	10	1	0	0	11.58	0	410	410	1	0
0	low	20	1	85	Mem0	11	1	0	0	11.81	922.91	522	261	2	64
0	low	20	1	85	Mem0	12	1	0	0	16.27	0	448	448	1	0
0	low	20	1	85	Mem0	13	1	1	0	0	0	0	0	1	0
0	low	20	1	85	Mem0	14	1	1	0	0	0	0	0	1	0
0	low	20	1	85	Mem0	15	1	0	0	15.59	0	436	436	1	0
0	low	20	1	85	Mem0	16	1	0	0	14.53	0	440	440	1	0
0	low	20	1	85	Mem0	17	1	0	0	11.71	1139.4	532	266	2	51
0	low	20	1	85	Mem0	18	1	0	0	16.01	0	433	433	1	0
0	low	20	1	85	Mem0	19	1	0	0	15.91	778.59	504	252	2	26
0	low	20	1	85	Mem0	20	1	0	0	17.8	0	429	429	1	0
0	low	20	1	85	Mem0	21	1	0	0	11.37	0	450	450	1	0
0	low	20	1	85	Mem0	22	1	0	0	15.96	0	426	426	1	0
0	low	20	1	85	Mem0	23	1	0	0	17.04	0	437	437	1	0
0	low	20	1	85	Mem0	24	1	1	0	0	721.62	233	116.5	2	44
0	low	20	1	85	Mem0	25	1	0	0	12.97	0	449	449	1	0
0	low	20	1	85	Mem0	26	1	0	0	11.29	835.56	592	296	2	53
0	low	20	1	85	Mem0	27	1	1	0	0	0	0	0	1	0
0	low	20	1	85	Mem0	28	1	0	0	12.62	0	420	420	1	0
0	low	20	1	85	Mem0	29	1	0	0	13.26	634.27	505	252.5	2	44
0	low	20	1	85	Mem0	30	1	0	0	13.56	1124.2	531	265.5	2	64
0	low	20	1	85	Mem0	31	1	0	0	15.72	0	457	457	1	0
0	low	20	1	85	Mem0	32	1	1	0	0	0	0	0	1	0
0	low	20	1	85	Mem0	33	1	0	0	13.62	0	444	444	1	0
0	low	20	1	85	Mem0	34	1	1	0	0	0	0	0	1	0
0	low	20	1	85	Mem0	35	1	1	0	0	0	0	0	1	0
0	low	20	1	85	Mem0	36	1	0	0	15.12	969.75	539	179.67	3	68
0	low	20	1	85	Mem0	37	1	0	0	12.88	0	458	458	1	0
0	low	20	1	85	Mem0	38	1	0	0	14.02	733.01	534	267	2	41
0	low	20	1	85	Mem0	39	1	0	0	12.34	0	433	433	1	0
0	low	20	1	85	Mem0	40	1	1	0	0	0	0	0	1	0
0	low	20	1	85	Mem0	41	1	1	0	0	0	0	0	1	0
0	low	20	1	85	Mem0	42	1	0	0	15.21	1109.01	559	279.5	2	61
0	low	20	1	85	Mem0	43	1	1	0	0	0	0	0	1	0
0	low	20	1	85	Mem0	44	1	0	0	17.96	0	449	449	1	0
0	low	20	1	85	Mem0	45	1	0	0	13.7	949.5	503	167.67	3	53
0	low	20	1	85	Mem0	46	1	0	0	14.54	1135.6	504	252	2	58
0	low	20	1	85	Mem0	47	1	0	0	14.15	0	442	442	1	0
0	low	20	1	85	Mem0	48	1	0	0	15.07	0	445	445	1	0
0	low	20	1	85	Mem0	49	1	0	0	14.76	0	432	432	1	0
0	low	20	1	85	Mem0	50	1	1	0	0	0	0	0	1	0
0	low	20	2	85	Mem0	1	1	0	0	17.44	0	442	442	1	0
0	low	20	2	85	Mem0	2	1	0	0	15.56	0	452	452	1	0
0	low	20	2	85	Mem0	3	1	1	0	0	0	0	0	1	0
0	low	20	2	85	Mem0	4	1	0	0	12.89	941.9	504	252	2	64
0	low	20	2	85	Mem0	5	1	0	0	15.19	641.86	534	267	2	36
0	low	20	2	85	Mem0	6	1	0	0	11.86	793.78	534	267	2	50
0	low	20	2	85	Mem0	7	1	0	0	18.08	0	445	445	1	0
0	low	20	2	85	Mem0	8	1	1	0	0	0	0	0	1	0
0	low	20	2	85	Mem0	9	1	0	0	16.64	0	425	425	1	0
0	low	20	2	85	Mem0	10	1	0	0	15.67	845.69	610	203.33	3	88
0	low	20	2	85	Mem0	11	1	0	0	17.24	0	440	440	1	0
0	low	20	2	85	Mem0	12	1	0	0	14.05	1038.12	550	183.33	3	111
0	low	20	2	85	Mem0	13	1	0	0	17.61	0	443	443	1	0
0	low	20	2	85	Mem0	14	1	0	0	17.27	0	420	420	1	0
0	low	20	2	85	Mem0	15	1	1	0	0	0	0	0	1	0
0	low	20	2	85	Mem0	16	1	1	0	0	0	0	0	1	0
0	low	20	2	85	Mem0	17	1	0	0	17.82	0	457	457	1	0
0	low	20	2	85	Mem0	18	1	1	0	0	539.32	179	89.5	2	38
0	low	20	2	85	Mem0	19	1	1	0	0	0	0	0	1	0
0	low	20	2	85	Mem0	20	1	0	0	14.11	1012.8	589	196.33	3	74
0	low	20	2	85	Mem0	21	1	0	0	14.49	782.39	504	252	2	20
0	low	20	2	85	Mem0	22	1	0	0	16.9	0	425	425	1	0
0	low	20	2	85	Mem0	23	1	0	0	13.08	0	451	451	1	0
0	low	20	2	85	Mem0	24	1	0	0	13.9	1025.46	542	180.67	3	103
0	low	20	2	85	Mem0	25	1	0	0	13.05	0	414	414	1	0
0	low	20	2	85	Mem0	26	1	0	0	16.77	543.11	537	268.5	2	41
0	low	20	2	85	Mem0	27	1	0	0	17.45	825.43	533	177.67	3	57
0	low	20	2	85	Mem0	28	1	1	0	0	0	0	0	1	0
0	low	20	2	85	Mem0	29	1	0	0	17.54	478.55	557	278.5	2	28
0	low	20	2	85	Mem0	30	1	1	0	0	774.79	252	126	2	49
0	low	20	2	85	Mem0	31	1	0	0	14.96	0	416	416	1	0
0	low	20	2	85	Mem0	32	1	0	0	13	0	440	440	1	0
0	low	20	2	85	Mem0	33	1	0	0	15.03	0	438	438	1	0
0	low	20	2	85	Mem0	34	1	0	0	17.78	1040.65	532	266	2	73
0	low	20	2	85	Mem0	35	1	0	0	15.74	0	429	429	1	0
0	low	20	2	85	Mem0	36	1	1	0	0	725.42	230	115	2	40
0	low	20	2	85	Mem0	37	1	1	0	0	0	0	0	1	0
0	low	20	2	85	Mem0	38	1	1	0	0	619.07	202	101	2	40
0	low	20	2	85	Mem0	39	1	0	0	15.79	0	427	427	1	0
0	low	20	2	85	Mem0	40	1	1	0	0	0	0	0	1	0
0	low	20	2	85	Mem0	41	1	0	0	15.91	0	447	447	1	0
0	low	20	2	85	Mem0	42	1	1	0	0	0	0	0	1	0
0	low	20	2	85	Mem0	43	1	0	0	13.58	0	413	413	1	0
0	low	20	2	85	Mem0	44	1	0	0	12.76	0	462	462	1	0
0	low	20	2	85	Mem0	45	1	0	0	13.82	0	451	451	1	0
0	low	20	2	85	Mem0	46	1	0	0	14.45	398.79	514	257	2	28
0	low	20	2	85	Mem0	47	1	1	0	0	0	0	0	1	0
0	low	20	2	85	Mem0	48	1	0	0	16.32	383.6	561	280.5	2	25
0	low	20	2	85	Mem0	49	1	0	0	13.42	0	437	437	1	0
0	low	20	2	85	Mem0	50	1	0	0	11.23	554.51	511	255.5	2	37
0	low	20	3	85	Mem0	1	1	0	0	17.74	0	454	454	1	0
0	low	20	3	85	Mem0	2	1	0	0	16.87	687.44	504	252	2	39
0	low	20	3	85	Mem0	3	1	0	0	17.96	417.78	559	279.5	2	25
0	low	20	3	85	Mem0	4	1	0	0	12.93	0	442	442	1	0
0	low	20	3	85	Mem0	5	1	0	0	15.91	0	432	432	1	0
0	low	20	3	85	Mem0	6	1	0	0	16.55	0	449	449	1	0
0	low	20	3	85	Mem0	7	1	0	0	17.74	0	443	443	1	0
0	low	20	3	85	Mem0	8	1	0	0	18.07	0	444	444	1	0
0	low	20	3	85	Mem0	9	1	0	0	12.33	0	444	444	1	0
0	low	20	3	85	Mem0	10	1	0	0	16.46	0	435	435	1	0
0	low	20	3	85	Mem0	11	1	0	0	13.51	687.44	567	283.5	2	47
0	low	20	3	85	Mem0	12	1	0	0	14.17	797.58	504	252	2	20
0	low	20	3	85	Mem0	13	1	0	0	13.11	0	447	447	1	0
0	low	20	3	85	Mem0	14	1	0	0	13.94	833.03	505	168.33	3	71
0	low	20	3	85	Mem0	15	1	0	0	15.7	767.19	504	252	2	30
0	low	20	3	85	Mem0	16	1	0	0	13.78	1038.12	557	185.67	3	109
0	low	20	3	85	Mem0	17	1	0	0	15.64	717.82	504	252	2	48
0	low	20	3	85	Mem0	18	1	0	0	12.04	0	456	456	1	0
0	low	20	3	85	Mem0	19	1	0	0	17.57	0	432	432	1	0
0	low	20	3	85	Mem0	20	1	0	0	17.19	0	461	461	1	0
0	low	20	3	85	Mem0	21	1	0	0	14.93	1048.25	515	171.67	3	101
0	low	20	3	85	Mem0	22	1	0	0	17.24	0	446	446	1	0
0	low	20	3	85	Mem0	23	1	0	0	12.45	706.43	561	280.5	2	47
0	low	20	3	85	Mem0	24	1	0	0	14.13	0	454	454	1	0
0	low	20	3	85	Mem0	25	1	0	0	18.2	0	447	447	1	0
0	low	20	3	85	Mem0	26	1	0	0	18	0	418	418	1	0
0	low	20	3	85	Mem0	27	1	0	0	16.61	0	448	448	1	0
0	low	20	3	85	Mem0	28	1	1	0	0	0	0	0	1	0
0	low	20	3	85	Mem0	29	1	0	0	17.1	0	464	464	1	0
0	low	20	3	85	Mem0	30	1	0	0	16.24	0	459	459	1	0
0	low	20	3	85	Mem0	31	1	0	0	16.77	740.61	504	252	2	39
0	low	20	3	85	Mem0	32	1	0	0	14.7	0	454	454	1	0
0	low	20	3	85	Mem0	33	1	0	0	13.99	0	445	445	1	0
0	low	20	3	85	Mem0	34	1	0	0	15.93	1078.63	526	263	2	67
0	low	20	3	85	Mem0	35	1	0	0	16.03	710.22	573	286.5	2	43
0	low	20	3	85	Mem0	36	1	0	0	16.99	0	439	439	1	0
0	low	20	3	85	Mem0	37	1	0	0	13.4	672.25	504	252	2	36
0	low	20	3	85	Mem0	38	1	1	0	0	824.16	278	139	2	62
0	low	20	3	85	Mem0	39	1	0	0	15.93	0	452	452	1	0
0	low	20	3	85	Mem0	40	1	0	0	14.54	573.5	539	269.5	2	37
0	low	20	3	85	Mem0	41	1	0	0	17.57	0	441	441	1	0
0	low	20	3	85	Mem0	42	1	0	0	13.96	822.9	587	195.67	3	77
0	low	20	3	85	Mem0	43	1	0	0	17.23	626.67	548	274	2	43
0	low	20	3	85	Mem0	44	1	0	0	17.93	862.14	547	273.5	2	64
0	low	20	3	85	Mem0	45	1	0	0	17.19	0	438	438	1	0
0	low	20	3	85	Mem0	46	1	0	0	16.55	0	412	412	1	0
0	low	20	3	85	Mem0	47	1	0	0	16.25	474.75	552	276	2	34
0	low	20	3	85	Mem0	48	1	0	0	12.5	0	434	434	1	0
0	low	20	3	85	Mem0	49	1	0	0	17.35	858.35	517	258.5	2	59
0	low	20	3	85	Mem0	50	1	0	0	15.16	863.41	503	167.67	3	84
0	low	20	4	85	Mem0	1	1	0	0	17.69	0	448	448	1	0
0	low	20	4	85	Mem0	2	1	0	0	16.39	641.86	546	273	2	43
0	low	20	4	85	Mem0	3	1	1	0	0	0	0	0	1	0
0	low	20	4	85	Mem0	4	1	0	0	14.62	1027.99	503	167.67	3	70
0	low	20	4	85	Mem0	5	1	0	0	17.46	0	439	439	1	0
0	low	20	4	85	Mem0	6	1	0	0	15.34	0	458	458	1	0
0	low	20	4	85	Mem0	7	1	0	0	17.51	0	439	439	1	0
0	low	20	4	85	Mem0	8	1	1	0	0	778.59	229	114.5	2	25
0	low	20	4	85	Mem0	9	1	0	0	15.54	858.35	534	267	2	55
0	low	20	4	85	Mem0	10	1	0	0	15.42	0	455	455	1	0
0	low	20	4	85	Mem0	11	1	0	0	12.43	0	450	450	1	0
0	low	20	4	85	Mem0	12	1	0	0	15.76	0	411	411	1	0
0	low	20	4	85	Mem0	13	1	1	0	0	0	0	0	1	0
0	low	20	4	85	Mem0	14	1	1	0	0	505.13	156	78	2	24
0	low	20	4	85	Mem0	15	1	0	0	13.76	0	444	444	1	0
0	low	20	4	85	Mem0	16	1	0	0	14.76	0	449	449	1	0
0	low	20	4	85	Mem0	17	1	0	0	17.67	0	457	457	1	0
0	low	20	4	85	Mem0	18	1	0	0	15.11	0	439	439	1	0
0	low	20	4	85	Mem0	19	1	0	0	11.9	0	438	438	1	0
0	low	20	4	85	Mem0	20	1	0	0	14.9	903.92	504	252	2	50
0	low	20	4	85	Mem0	21	1	0	0	14.81	0	454	454	1	0
0	low	20	4	85	Mem0	22	1	0	0	17.79	0	457	457	1	0
0	low	20	4	85	Mem0	23	1	1	0	0	0	0	0	1	0
0	low	20	4	85	Mem0	24	1	0	0	17.84	0	442	442	1	0
0	low	20	4	85	Mem0	25	1	0	0	17.64	862.14	566	283	2	51
0	low	20	4	85	Mem0	26	1	1	0	0	0	0	0	1	0
0	low	20	4	85	Mem0	27	1	1	0	0	0	0	0	1	0
0	low	20	4	85	Mem0	28	1	1	0	0	0	0	0	1	0
0	low	20	4	85	Mem0	29	1	1	0	0	0	0	0	1	0
0	low	20	4	85	Mem0	30	1	0	0	13.72	0	456	456	1	0
0	low	20	4	85	Mem0	31	1	0	0	14.22	0	450	450	1	0
0	low	20	4	85	Mem0	32	1	0	0	17.48	0	417	417	1	0
0	low	20	4	85	Mem0	33	1	0	0	14.72	0	419	419	1	0
0	low	20	4	85	Mem0	34	1	0	0	13.61	0	422	422	1	0
0	low	20	4	85	Mem0	35	1	0	0	15.35	0	453	453	1	0
0	low	20	4	85	Mem0	36	1	0	0	17.11	0	447	447	1	0
0	low	20	4	85	Mem0	37	1	0	0	14.37	410.18	538	269	2	25
0	low	20	4	85	Mem0	38	1	0	0	13.47	0	459	459	1	0
0	low	20	4	85	Mem0	39	1	0	0	14.47	0	426	426	1	0
0	low	20	4	85	Mem0	40	1	0	0	17.73	0	432	432	1	0
0	low	20	4	85	Mem0	41	1	0	0	14.81	1025.46	503	167.67	3	94
0	low	20	4	85	Mem0	42	1	0	0	17.44	0	438	438	1	0
0	low	20	4	85	Mem0	43	1	0	0	12.72	0	448	448	1	0
0	low	20	4	85	Mem0	44	1	0	0	15.58	850.75	557	278.5	2	57
0	low	20	4	85	Mem0	45	1	0	0	17.43	987.48	549	274.5	2	59
0	low	20	4	85	Mem0	46	1	0	0	14.98	0	457	457	1	0
0	low	20	4	85	Mem0	47	1	0	0	16.96	0	461	461	1	0
0	low	20	4	85	Mem0	48	1	0	0	14.61	793.78	504	252	2	24
0	low	20	4	85	Mem0	49	1	0	0	15.96	0	463	463	1	0
0	low	20	4	85	Mem0	50	1	0	0	17.82	0	419	419	1	0
0	low	20	5	85	Mem0	1	1	0	0	15.71	0	436	436	1	0
0	low	20	5	85	Mem0	2	1	0	0	15.54	0	427	427	1	0
0	low	20	5	85	Mem0	3	1	0	0	17.15	1082.43	523	261.5	2	74
0	low	20	5	85	Mem0	4	1	0	0	15.81	1055.84	529	264.5	2	55
0	low	20	5	85	Mem0	5	1	0	0	16.22	858.35	567	189	3	88
0	low	20	5	85	Mem0	6	1	0	0	15.19	0	447	447	1	0
0	low	20	5	85	Mem0	7	1	0	0	13.6	748.2	509	254.5	2	35
0	low	20	5	85	Mem0	8	1	0	0	14.6	0	448	448	1	0
0	low	20	5	85	Mem0	9	1	0	0	15.01	0	443	443	1	0
0	low	20	5	85	Mem0	10	1	0	0	16.28	0	438	438	1	0
0	low	20	5	85	Mem0	11	1	0	0	16.97	0	452	452	1	0
0	low	20	5	85	Mem0	12	1	0	0	17.6	786.18	526	263	2	46
0	low	20	5	85	Mem0	13	1	1	0	0	0	0	0	1	0
0	low	20	5	85	Mem0	14	1	0	0	16.27	0	417	417	1	0
0	low	20	5	85	Mem0	15	1	0	0	15.78	858.35	519	173	3	75
0	low	20	5	85	Mem0	16	1	1	0	0	827.96	275	137.5	2	58
0	low	20	5	85	Mem0	17	1	0	0	15.69	653.26	504	252	2	42
0	low	20	5	85	Mem0	18	1	0	0	17.91	0	453	453	1	0
0	low	20	5	85	Mem0	19	1	0	0	12.93	0	430	430	1	0
0	low	20	5	85	Mem0	20	1	0	0	17.62	0	428	428	1	0
0	low	20	5	85	Mem0	21	1	0	0	16.02	0	416	416	1	0
0	low	20	5	85	Mem0	22	1	0	0	15.09	573.5	547	273.5	2	39
0	low	20	5	85	Mem0	23	1	0	0	15.42	865.94	522	261	2	56
0	low	20	5	85	Mem0	24	1	0	0	17.79	0	432	432	1	0
0	low	20	5	85	Mem0	25	1	0	0	14.75	1022.93	533	177.67	3	97
0	low	20	5	85	Mem0	26	1	0	0	16.69	0	419	419	1	0
0	low	20	5	85	Mem0	27	1	0	0	15.69	0	438	438	1	0
0	low	20	5	85	Mem0	28	1	1	0	0	0	0	0	1	0
0	low	20	5	85	Mem0	29	1	0	0	13.06	0	430	430	1	0
0	low	20	5	85	Mem0	30	1	0	0	15.66	0	448	448	1	0
0	low	20	5	85	Mem0	31	1	0	0	13.58	0	440	440	1	0
0	low	20	5	85	Mem0	32	1	0	0	12.65	417.78	526	263	2	28
0	low	20	5	85	Mem0	33	1	0	0	13.64	0	419	419	1	0
0	low	20	5	85	Mem0	34	1	0	0	13.93	0	429	429	1	0
0	low	20	5	85	Mem0	35	1	0	0	17.95	0	442	442	1	0
0	low	20	5	85	Mem0	36	1	1	0	0	0	0	0	1	0
0	low	20	5	85	Mem0	37	1	0	0	17.36	903.92	504	252	2	53
0	low	20	5	85	Mem0	38	1	0	0	15.26	653.26	520	260	2	39
0	low	20	5	85	Mem0	39	1	0	0	12.39	1116.61	506	253	2	62
0	low	20	5	85	Mem0	40	1	0	0	15.39	0	449	449	1	0
0	low	20	5	85	Mem0	41	1	0	0	14.96	717.82	504	252	2	48
0	low	20	5	85	Mem0	42	1	0	0	17.21	0	438	438	1	0
0	low	20	5	85	Mem0	43	1	0	0	17.82	0	429	429	1	0
0	low	20	5	85	Mem0	44	1	0	0	13.55	0	444	444	1	0
0	low	20	5	85	Mem0	45	1	0	0	13.82	451.96	525	262.5	2	34
0	low	20	5	85	Mem0	46	1	0	0	14.62	0	429	429	1	0
0	low	20	5	85	Mem0	47	1	0	0	15.81	873.54	504	252	2	55
0	low	20	5	85	Mem0	48	1	0	0	14.83	0	457	457	1	0
0	low	20	5	85	Mem0	49	1	0	0	15.65	0	465	465	1	0
0	low	20	5	85	Mem0	50	1	1	0	0	0	0	0	1	0
0	low	20	6	85	Mem0	1	1	0	0	14.97	0	430	430	1	0
0	low	20	6	85	Mem0	2	1	0	0	18.24	0	448	448	1	0
0	low	20	6	85	Mem0	3	1	0	0	16.77	0	418	418	1	0
0	low	20	6	85	Mem0	4	1	0	0	16.02	0	449	449	1	0
0	low	20	6	85	Mem0	5	1	0	0	16.6	0	425	425	1	0
0	low	20	6	85	Mem0	6	1	0	0	13.81	0	458	458	1	0
0	low	20	6	85	Mem0	7	1	0	0	12.4	850.75	547	273.5	2	56
0	low	20	6	85	Mem0	8	1	0	0	14.78	0	439	439	1	0
0	low	20	6	85	Mem0	9	1	1	0	0	0	0	0	1	0
0	low	20	6	85	Mem0	10	1	0	0	16.19	949.5	540	180	3	84
0	low	20	6	85	Mem0	11	1	0	0	14.44	0	468	468	1	0
0	low	20	6	85	Mem0	12	1	0	0	12.64	991.28	554	277	2	66
0	low	20	6	85	Mem0	13	1	0	0	12.42	0	459	459	1	0
0	low	20	6	85	Mem0	14	1	0	0	15.08	695.03	551	275.5	2	42
0	low	20	6	85	Mem0	15	1	0	0	17.49	0	445	445	1	0
0	low	20	6	85	Mem0	16	1	0	0	14.8	1144.46	621	207	3	116
0	low	20	6	85	Mem0	17	1	0	0	16.09	0	447	447	1	0
0	low	20	6	85	Mem0	18	1	0	0	13.93	0	448	448	1	0
0	low	20	6	85	Mem0	19	1	0	0	15.99	0	430	430	1	0
0	low	20	6	85	Mem0	20	1	0	0	12.7	0	427	427	1	0
0	low	20	6	85	Mem0	21	1	0	0	16.37	0	439	439	1	0
0	low	20	6	85	Mem0	22	1	0	0	17.53	0	452	452	1	0
0	low	20	6	85	Mem0	23	1	0	0	13.24	0	442	442	1	0
0	low	20	6	85	Mem0	24	1	0	0	17.62	0	438	438	1	0
0	low	20	6	85	Mem0	25	1	0	0	16.92	0	459	459	1	0
0	low	20	6	85	Mem0	26	1	0	0	18.06	0	431	431	1	0
0	low	20	6	85	Mem0	27	1	0	0	14.75	0	448	448	1	0
0	low	20	6	85	Mem0	28	1	0	0	13.75	1033.05	504	252	2	59
0	low	20	6	85	Mem0	29	1	1	0	0	0	0	0	1	0
0	low	20	6	85	Mem0	30	1	0	0	13.83	0	451	451	1	0
0	low	20	6	85	Mem0	31	1	1	0	0	0	0	0	1	0
0	low	20	6	85	Mem0	32	1	1	0	0	714.02	230	115	2	43
0	low	20	6	85	Mem0	33	1	0	0	14.72	736.81	551	275.5	2	60
0	low	20	6	85	Mem0	34	1	0	0	14.41	915.32	545	272.5	2	62
0	low	20	6	85	Mem0	35	1	0	0	13.3	945.7	558	279	2	53
0	low	20	6	85	Mem0	36	1	0	0	17.11	0	424	424	1	0
0	low	20	6	85	Mem0	37	1	0	0	15.15	964.69	519	173	3	87
0	low	20	6	85	Mem0	38	1	0	0	15.43	782.39	529	264.5	2	54
0	low	20	6	85	Mem0	39	1	0	0	17.68	0	416	416	1	0
0	low	20	6	85	Mem0	40	1	0	0	14.51	1082.43	524	262	2	68
0	low	20	6	85	Mem0	41	1	0	0	15.03	0	422	422	1	0
0	low	20	6	85	Mem0	42	1	0	0	16.7	0	412	412	1	0
0	low	20	6	85	Mem0	43	1	0	0	18.11	911.52	509	254.5	2	67
0	low	20	6	85	Mem0	44	1	1	0	0	0	0	0	1	0
0	low	20	6	85	Mem0	45	1	0	0	15.62	941.9	554	184.67	3	102
0	low	20	6	85	Mem0	46	1	0	0	17.26	0	450	450	1	0
0	low	20	6	85	Mem0	47	1	0	0	17.34	714.02	504	252	2	35
0	low	20	6	85	Mem0	48	1	0	0	13.18	0	442	442	1	0
0	low	20	6	85	Mem0	49	1	0	0	15.65	0	457	457	1	0
0	low	20	6	85	Mem0	50	1	0	0	16.2	0	432	432	1	0
0	low	20	7	85	Mem0	1	1	0	0	16.53	0	431	431	1	0
0	low	20	7	85	Mem0	2	1	0	0	14.5	1106.48	524	174.67	3	73
0	low	20	7	85	Mem0	3	1	0	0	15.49	729.21	531	265.5	2	36
0	low	20	7	85	Mem0	4	1	0	0	13.79	0	431	431	1	0
0	low	20	7	85	Mem0	5	1	0	0	13.59	1036.85	504	252	2	63
0	low	20	7	85	Mem0	6	1	0	0	15.89	827.96	548	182.67	3	76
0	low	20	7	85	Mem0	7	1	0	0	13.88	0	415	415	1	0
0	low	20	7	85	Mem0	8	1	0	0	13.35	0	426	426	1	0
0	low	20	7	85	Mem0	9	1	0	0	13.87	1035.59	534	178	3	90
0	low	20	7	85	Mem0	10	1	0	0	15.1	0	438	438	1	0
0	low	20	7	85	Mem0	11	1	0	0	14.84	0	441	441	1	0
0	low	20	7	85	Mem0	12	1	0	0	12.6	964.69	588	196	3	67
0	low	20	7	85	Mem0	13	1	0	0	13.9	1052.04	529	264.5	2	74
0	low	20	7	85	Mem0	14	1	0	0	13.8	0	430	430	1	0
0	low	20	7	85	Mem0	15	1	0	0	12.91	0	455	455	1	0
0	low	20	7	85	Mem0	16	1	0	0	13.89	0	450	450	1	0
0	low	20	7	85	Mem0	17	1	1	0	0	0	0	0	1	0
0	low	20	7	85	Mem0	18	1	1	0	0	577.3	184	92	2	33
0	low	20	7	85	Mem0	19	1	0	0	15.76	926.71	503	167.67	3	71
0	low	20	7	85	Mem0	20	1	0	0	16.92	565.9	539	269.5	2	37
0	low	20	7	85	Mem0	21	1	0	0	13.27	0	449	449	1	0
0	low	20	7	85	Mem0	22	1	0	0	13.94	0	432	432	1	0
0	low	20	7	85	Mem0	23	1	0	0	13.42	903.92	548	182.67	3	88
0	low	20	7	85	Mem0	24	1	0	0	14.62	1020.39	597	199	3	82
0	low	20	7	85	Mem0	25	1	0	0	17.2	0	455	455	1	0
0	low	20	7	85	Mem0	26	1	0	0	15.92	752	520	260	2	34
0	low	20	7	85	Mem0	27	1	0	0	16.39	474.75	532	266	2	35
0	low	20	7	85	Mem0	28	1	1	0	0	0	0	0	1	0
0	low	20	7	85	Mem0	29	1	0	0	17.42	0	427	427	1	0
0	low	20	7	85	Mem0	30	1	0	0	16.93	714.02	504	252	2	32
0	low	20	7	85	Mem0	31	1	0	0	12.33	721.62	528	264	2	39
0	low	20	7	85	Mem0	32	1	0	0	17.08	0	455	455	1	0
0	low	20	7	85	Mem0	33	1	0	0	16.07	0	415	415	1	0
0	low	20	7	85	Mem0	34	1	0	0	16.46	379.8	534	267	2	31
0	low	20	7	85	Mem0	35	1	0	0	17.71	0	456	456	1	0
0	low	20	7	85	Mem0	36	1	0	0	11.1	752	559	279.5	2	54
0	low	20	7	85	Mem0	37	1	0	0	13.92	0	444	444	1	0
0	low	20	7	85	Mem0	38	1	1	0	0	0	0	0	1	0
0	low	20	7	85	Mem0	39	1	0	0	15.41	0	458	458	1	0
0	low	20	7	85	Mem0	40	1	0	0	16.5	0	418	418	1	0
0	low	20	7	85	Mem0	41	1	0	0	16.18	0	438	438	1	0
0	low	20	7	85	Mem0	42	1	0	0	11.93	1101.42	567	283.5	2	62
0	low	20	7	85	Mem0	43	1	1	0	0	0	0	0	1	0
0	low	20	7	85	Mem0	44	1	0	0	17.65	0	441	441	1	0
0	low	20	7	85	Mem0	45	1	0	0	14.43	0	439	439	1	0
0	low	20	7	85	Mem0	46	1	0	0	12.6	1097.62	555	277.5	2	62
0	low	20	7	85	Mem0	47	1	0	0	14.45	0	450	450	1	0
0	low	20	7	85	Mem0	48	1	0	0	14.57	1063.44	504	252	2	57
0	low	20	7	85	Mem0	49	1	1	0	0	0	0	0	1	0
0	low	20	7	85	Mem0	50	1	0	0	16.05	0	429	429	1	0
0	low	20	8	85	Mem0	1	1	0	0	13.81	944.43	552	184	3	85
0	low	20	8	85	Mem0	2	1	0	0	14.8	1101.42	523	261.5	2	70
0	low	20	8	85	Mem0	3	1	0	0	14.06	877.34	530	265	2	45
0	low	20	8	85	Mem0	4	1	1	0	0	463.36	153	76.5	2	32
0	low	20	8	85	Mem0	5	1	0	0	17.96	0	450	450	1	0
0	low	20	8	85	Mem0	6	1	0	0	15.4	0	455	455	1	0
0	low	20	8	85	Mem0	7	1	0	0	17.93	0	425	425	1	0
0	low	20	8	85	Mem0	8	1	0	0	16.55	976.08	504	252	2	50
0	low	20	8	85	Mem0	9	1	0	0	12.13	0	429	429	1	0
0	low	20	8	85	Mem0	10	1	0	0	12.39	789.98	511	255.5	2	54
0	low	20	8	85	Mem0	11	1	0	0	15.25	391.19	529	264.5	2	31
0	low	20	8	85	Mem0	12	1	0	0	13.56	0	452	452	1	0
0	low	20	8	85	Mem0	13	1	0	0	15.54	0	443	443	1	0
0	low	20	8	85	Mem0	14	1	0	0	16.84	0	452	452	1	0
0	low	20	8	85	Mem0	15	1	0	0	17.82	0	440	440	1	0
0	low	20	8	85	Mem0	16	1	0	0	17.71	0	442	442	1	0
0	low	20	8	85	Mem0	17	1	0	0	14.94	721.62	568	189.33	3	45
0	low	20	8	85	Mem0	18	1	0	0	17.5	0	439	439	1	0
0	low	20	8	85	Mem0	19	1	0	0	16.59	0	443	443	1	0
0	low	20	8	85	Mem0	20	1	0	0	17.87	0	438	438	1	0
0	low	20	8	85	Mem0	21	1	0	0	12.01	964.69	504	252	2	58
0	low	20	8	85	Mem0	22	1	0	0	14.08	0	449	449	1	0
0	low	20	8	85	Mem0	23	1	1	0	0	0	0	0	1	0
0	low	20	8	85	Mem0	24	1	0	0	12.74	915.32	547	273.5	2	57
0	low	20	8	85	Mem0	25	1	1	0	0	0	0	0	1	0
0	low	20	8	85	Mem0	26	1	0	0	14.66	0	430	430	1	0
0	low	20	8	85	Mem0	27	1	0	0	17.99	0	432	432	1	0
0	low	20	8	85	Mem0	28	1	0	0	14.64	748.2	504	252	2	43
0	low	20	8	85	Mem0	29	1	0	0	13.69	459.56	539	269.5	2	33
0	low	20	8	85	Mem0	30	1	0	0	14.94	0	424	424	1	0
0	low	20	8	85	Mem0	31	1	0	0	15.19	0	433	433	1	0
0	low	20	8	85	Mem0	32	1	0	0	11.69	1086.22	504	252	2	70
0	low	20	8	85	Mem0	33	1	0	0	16.69	0	432	432	1	0
0	low	20	8	85	Mem0	34	1	0	0	13.65	962.16	607	202.33	3	95
0	low	20	8	85	Mem0	35	1	0	0	16.14	0	425	425	1	0
0	low	20	8	85	Mem0	36	1	0	0	14.68	926.71	504	252	2	55
0	low	20	8	85	Mem0	37	1	0	0	16.84	0	466	466	1	0
0	low	20	8	85	Mem0	38	1	0	0	15.9	0	415	415	1	0
0	low	20	8	85	Mem0	39	1	0	0	16.63	0	442	442	1	0
0	low	20	8	85	Mem0	40	1	1	0	0	0	0	0	1	0
0	low	20	8	85	Mem0	41	1	0	0	16.81	0	461	461	1	0
0	low	20	8	85	Mem0	42	1	0	0	17.78	968.49	531	265.5	2	44
0	low	20	8	85	Mem0	43	1	0	0	12.77	0	424	424	1	0
0	low	20	8	85	Mem0	44	1	0	0	15.21	607.68	530	265	2	27
0	low	20	8	85	Mem0	45	1	0	0	13.35	0	433	433	1	0
0	low	20	8	85	Mem0	46	1	0	0	11.06	945.7	516	258	2	63
0	low	20	8	85	Mem0	47	1	0	0	15.58	869.74	504	252	2	56
0	low	20	8	85	Mem0	48	1	0	0	15.31	0	410	410	1	0
0	low	20	8	85	Mem0	49	1	0	0	12.78	987.48	504	252	2	53
0	low	20	8	85	Mem0	50	1	0	0	15.38	0	456	456	1	0
0	low	20	9	85	Mem0	1	1	1	0	0	953.3	303	151.5	2	53
0	low	20	9	85	Mem0	2	1	0	0	13.61	1007.73	549	183	3	107
0	low	20	9	85	Mem0	3	1	0	0	14.55	0	448	448	1	0
0	low	20	9	85	Mem0	4	1	0	0	17.6	0	434	434	1	0
0	low	20	9	85	Mem0	5	1	0	0	12.79	0	438	438	1	0
0	low	20	9	85	Mem0	6	1	0	0	11.34	995.07	504	252	2	68
0	low	20	9	85	Mem0	7	1	0	0	13.06	550.71	532	266	2	38
0	low	20	9	85	Mem0	8	1	0	0	16.86	1059.64	504	252	2	57
0	low	20	9	85	Mem0	9	1	0	0	13.66	0	456	456	1	0
0	low	20	9	85	Mem0	10	1	0	0	12.89	795.05	587	195.67	3	87
0	low	20	9	85	Mem0	11	1	0	0	15.78	0	441	441	1	0
0	low	20	9	85	Mem0	12	1	0	0	14.42	729.21	504	252	2	33
0	low	20	9	85	Mem0	13	1	0	0	16.23	0	435	435	1	0
0	low	20	9	85	Mem0	14	1	1	0	0	0	0	0	1	0
0	low	20	9	85	Mem0	15	1	0	0	14.13	805.17	513	256.5	2	46
0	low	20	9	85	Mem0	16	1	0	0	16.36	0	435	435	1	0
0	low	20	9	85	Mem0	17	1	0	0	17.86	573.5	542	271	2	28
0	low	20	9	85	Mem0	18	1	0	0	13.4	0	464	464	1	0
0	low	20	9	85	Mem0	19	1	0	0	13.32	0	429	429	1	0
0	low	20	9	85	Mem0	20	1	0	0	18.06	0	443	443	1	0
0	low	20	9	85	Mem0	21	1	0	0	16.28	934.31	504	252	2	61
0	low	20	9	85	Mem0	22	1	0	0	15.04	995.07	510	255	2	65
0	low	20	9	85	Mem0	23	1	0	0	15.81	0	444	444	1	0
0	low	20	9	85	Mem0	24	1	0	0	12.5	698.83	511	255.5	2	46
0	low	20	9	85	Mem0	25	1	1	0	0	0	0	0	1	0
0	low	20	9	85	Mem0	26	1	0	0	15.27	0	442	442	1	0
0	low	20	9	85	Mem0	27	1	0	0	14.95	827.96	567	283.5	2	56
0	low	20	9	85	Mem0	28	1	0	0	15.77	877.34	504	252	2	53
0	low	20	9	85	Mem0	29	1	0	0	12.84	0	442	442	1	0
0	low	20	9	85	Mem0	30	1	1	0	0	0	0	0	1	0
0	low	20	9	85	Mem0	31	1	0	0	12.59	850.75	607	202.33	3	62
0	low	20	9	85	Mem0	32	1	0	0	14.71	0	441	441	1	0
0	low	20	9	85	Mem0	33	1	0	0	17.51	816.57	558	279	2	55
0	low	20	9	85	Mem0	34	1	1	0	0	0	0	0	1	0
0	low	20	9	85	Mem0	35	1	0	0	13.9	672.25	504	252	2	46
0	low	20	9	85	Mem0	36	1	0	0	15.17	0	425	425	1	0
0	low	20	9	85	Mem0	37	1	0	0	16.33	0	447	447	1	0
0	low	20	9	85	Mem0	38	1	0	0	14.2	1021.66	528	264	2	54
0	low	20	9	85	Mem0	39	1	0	0	12.37	0	414	414	1	0
0	low	20	9	85	Mem0	40	1	0	0	14.1	957.09	510	255	2	52
0	low	20	9	85	Mem0	41	1	0	0	13.85	740.61	594	297	2	47
0	low	20	9	85	Mem0	42	1	0	0	16	0	444	444	1	0
0	low	20	9	85	Mem0	43	1	0	0	15.19	0	445	445	1	0
0	low	20	9	85	Mem0	44	1	0	0	17.45	0	428	428	1	0
0	low	20	9	85	Mem0	45	1	0	0	15.89	0	445	445	1	0
0	low	20	9	85	Mem0	46	1	1	0	0	0	0	0	1	0
0	low	20	9	85	Mem0	47	1	0	0	13.72	959.63	511	170.33	3	92
0	low	20	9	85	Mem0	48	1	0	0	15.12	0	418	418	1	0
0	low	20	9	85	Mem0	49	1	0	0	17.97	0	470	470	1	0
0	low	20	9	85	Mem0	50	1	0	0	15.29	0	439	439	1	0
0	low	20	10	85	Mem0	1	1	0	0	12.3	0	452	452	1	0
0	low	20	10	85	Mem0	2	1	0	0	14.39	679.84	504	252	2	49
0	low	20	10	85	Mem0	3	1	1	0	0	0	0	0	1	0
0	low	20	10	85	Mem0	4	1	0	0	17.78	0	451	451	1	0
0	low	20	10	85	Mem0	5	1	0	0	17.44	0	456	456	1	0
0	low	20	10	85	Mem0	6	1	1	0	0	0	0	0	1	0
0	low	20	10	85	Mem0	7	1	0	0	14.37	907.72	504	252	2	64
0	low	20	10	85	Mem0	8	1	0	0	16.31	0	452	452	1	0
0	low	20	10	85	Mem0	9	1	1	0	0	0	0	0	1	0
0	low	20	10	85	Mem0	10	1	0	0	16.03	0	433	433	1	0
0	low	20	10	85	Mem0	11	1	0	0	13.58	0	438	438	1	0
0	low	20	10	85	Mem0	12	1	0	0	14.62	0	463	463	1	0
0	low	20	10	85	Mem0	13	1	0	0	11.64	945.7	524	262	2	53
0	low	20	10	85	Mem0	14	1	0	0	16.69	0	445	445	1	0
0	low	20	10	85	Mem0	15	1	0	0	15.64	0	467	467	1	0
0	low	20	10	85	Mem0	16	1	0	0	16.78	793.78	555	277.5	2	47
0	low	20	10	85	Mem0	17	1	0	0	16.24	0	453	453	1	0
0	low	20	10	85	Mem0	18	1	1	0	0	0	0	0	1	0
0	low	20	10	85	Mem0	19	1	0	0	16.49	0	438	438	1	0
0	low	20	10	85	Mem0	20	1	0	0	15.39	611.48	504	252	2	36
0	low	20	10	85	Mem0	21	1	0	0	17.39	0	456	456	1	0
0	low	20	10	85	Mem0	22	1	0	0	15.42	0	445	445	1	0
0	low	20	10	85	Mem0	23	1	0	0	17.5	0	444	444	1	0
0	low	20	10	85	Mem0	24	1	0	0	17.38	0	412	412	1	0
0	low	20	10	85	Mem0	25	1	0	0	15.71	941.9	519	259.5	2	67
0	low	20	10	85	Mem0	26	1	0	0	13.74	615.28	577	288.5	2	42
0	low	20	10	85	Mem0	27	1	0	0	12.17	0	433	433	1	0
0	low	20	10	85	Mem0	28	1	0	0	16.59	0	461	461	1	0
0	low	20	10	85	Mem0	29	1	0	0	13.72	0	438	438	1	0
0	low	20	10	85	Mem0	30	1	0	0	12.58	0	431	431	1	0
0	low	20	10	85	Mem0	31	1	0	0	14.13	782.39	504	252	2	22
0	low	20	10	85	Mem0	32	1	0	0	11.45	0	416	416	1	0
0	low	20	10	85	Mem0	33	1	0	0	14.36	0	442	442	1	0
0	low	20	10	85	Mem0	34	1	1	0	0	470.95	157	78.5	2	34
0	low	20	10	85	Mem0	35	1	1	0	0	0	0	0	1	0
0	low	20	10	85	Mem0	36	1	0	0	14.49	0	431	431	1	0
0	low	20	10	85	Mem0	37	1	0	0	15.3	0	428	428	1	0
0	low	20	10	85	Mem0	38	1	1	0	0	0	0	0	1	0
0	low	20	10	85	Mem0	39	1	0	0	17.43	0	439	439	1	0
0	low	20	10	85	Mem0	40	1	0	0	15.82	0	440	440	1	0
0	low	20	10	85	Mem0	41	1	0	0	16.34	945.7	509	254.5	2	63
0	low	20	10	85	Mem0	42	1	0	0	16.28	786.18	504	252	2	19
0	low	20	10	85	Mem0	43	1	0	0	15.51	695.03	544	272	2	43
0	low	20	10	85	Mem0	44	1	0	0	14.73	0	458	458	1	0
0	low	20	10	85	Mem0	45	1	0	0	17.8	0	454	454	1	0
0	low	20	10	85	Mem0	46	1	0	0	17.56	0	460	460	1	0
0	low	20	10	85	Mem0	47	1	0	0	16.56	0	419	419	1	0
0	low	20	10	85	Mem0	48	1	0	0	12.72	945.7	526	263	2	54
0	low	20	10	85	Mem0	49	1	1	0	0	0	0	0	1	0
0	low	20	10	85	Mem0	50	1	0	0	16.73	0	445	445	1	0
0	low	20	1	85	Mem1	1	1	0	0	15.23	0	440	440	1	0
0	low	20	1	85	Mem1	2	1	0	0	15.41	0	436	436	1	0
0	low	20	1	85	Mem1	3	1	0	0	13.32	0	436	436	1	0
0	low	20	1	85	Mem1	4	1	0	0	17.89	0	433	433	1	0
0	low	20	1	85	Mem1	5	1	0	0	15.11	0	428	428	1	0
0	low	20	1	85	Mem1	6	1	0	0	17.07	0	414	414	1	0
0	low	20	1	85	Mem1	7	1	0	0	15.52	919.11	515	171.67	3	59
0	low	20	1	85	Mem1	8	1	0	0	14.94	960.89	504	252	2	64
0	low	20	1	85	Mem1	9	1	0	0	13.68	0	436	436	1	0
0	low	20	1	85	Mem1	10	1	1	0	0	0	0	0	1	0
0	low	20	1	85	Mem1	11	1	0	0	14.95	0	438	438	1	0
0	low	20	1	85	Mem1	12	1	0	0	14.2	1035.59	503	167.67	3	70
0	low	20	1	85	Mem1	13	1	0	0	14.86	952.03	526	175.33	3	94
0	low	20	1	85	Mem1	14	1	0	0	17.61	0	421	421	1	0
0	low	20	1	85	Mem1	15	1	1	0	0	0	0	0	1	0
0	low	20	1	85	Mem1	16	1	0	0	15.31	812.77	503	167.67	3	70
0	low	20	1	85	Mem1	17	1	0	0	17.23	338.02	506	253	2	23
0	low	20	1	85	Mem1	18	1	0	0	17.77	0	415	415	1	0
0	low	20	1	85	Mem1	19	1	0	0	14.51	0	443	443	1	0
0	low	20	1	85	Mem1	20	1	0	0	12.15	1040.65	518	259	2	53
0	low	20	1	85	Mem1	21	1	0	0	13.14	535.52	504	252	2	43
0	low	20	1	85	Mem1	22	1	0	0	16.92	0	433	433	1	0
0	low	20	1	85	Mem1	23	1	0	0	17.15	622.87	544	272	2	42
0	low	20	1	85	Mem1	24	1	0	0	13.52	0	435	435	1	0
0	low	20	1	85	Mem1	25	1	0	0	11.2	0	443	443	1	0
0	low	20	1	85	Mem1	26	1	0	0	17.73	0	455	455	1	0
0	low	20	1	85	Mem1	27	1	0	0	11.31	0	411	411	1	0
0	low	20	1	85	Mem1	28	1	0	0	13.89	534.25	545	181.67	3	55
0	low	20	1	85	Mem1	29	1	0	0	13.52	0	452	452	1	0
0	low	20	1	85	Mem1	30	1	0	0	16.46	0	442	442	1	0
0	low	20	1	85	Mem1	31	1	0	0	13.38	805.18	582	145.5	4	91
0	low	20	1	85	Mem1	32	1	0	0	17.66	615.28	504	252	2	35
0	low	20	1	85	Mem1	33	1	0	0	17.85	0	459	459	1	0
0	low	20	1	85	Mem1	34	1	1	0	0	0	0	0	1	0
0	low	20	1	85	Mem1	35	1	0	0	16.23	0	444	444	1	0
0	low	20	1	85	Mem1	36	1	1	0	0	0	0	0	1	0
0	low	20	1	85	Mem1	37	1	0	0	14.05	752	508	127	4	84
0	low	20	1	85	Mem1	38	1	0	0	14.53	0	446	446	1	0
0	low	20	1	85	Mem1	39	1	0	0	17.64	0	458	458	1	0
0	low	20	1	85	Mem1	40	1	0	0	16.85	865.94	504	252	2	55
0	low	20	1	85	Mem1	41	1	1	0	0	0	0	0	1	0
0	low	20	1	85	Mem1	42	1	0	0	16.11	376	520	260	2	17
0	low	20	1	85	Mem1	43	1	0	0	16.99	643.76	620	155	4	92
0	low	20	1	85	Mem1	44	1	0	0	14.78	0	438	438	1	0
0	low	20	1	85	Mem1	45	1	0	0	14.12	668.45	523	261.5	2	38
0	low	20	1	85	Mem1	46	1	0	0	17.6	0	438	438	1	0
0	low	20	1	85	Mem1	47	1	1	0	0	0	0	0	1	0
0	low	20	1	85	Mem1	48	1	0	0	18.08	0	444	444	1	0
0	low	20	1	85	Mem1	49	1	0	0	13.78	741.88	503	167.67	3	80
0	low	20	1	85	Mem1	50	1	0	0	14.65	0	439	439	1	0
0	low	20	2	85	Mem1	1	1	0	0	16.85	725.42	506	253	2	45
0	low	20	2	85	Mem1	2	1	0	0	15.66	755.8	504	252	2	31
0	low	20	2	85	Mem1	3	1	0	0	14.55	0	457	457	1	0
0	low	20	2	85	Mem1	4	1	0	0	17.33	0	430	430	1	0
0	low	20	2	85	Mem1	5	1	1	0	0	0	0	0	1	0
0	low	20	2	85	Mem1	6	1	1	0	0	0	0	0	1	0
0	low	20	2	85	Mem1	7	1	1	0	0	0	0	0	1	0
0	low	20	2	85	Mem1	8	1	0	0	14.56	1005.2	503	167.67	3	94
0	low	20	2	85	Mem1	9	1	0	0	12.81	801.38	511	255.5	2	49
0	low	20	2	85	Mem1	10	1	0	0	14.09	1015.33	503	167.67	3	56
0	low	20	2	85	Mem1	11	1	0	0	14.42	0	445	445	1	0
0	low	20	2	85	Mem1	12	1	0	0	16.02	0	455	455	1	0
0	low	20	2	85	Mem1	13	1	0	0	12.47	0	424	424	1	0
0	low	20	2	85	Mem1	14	1	0	0	17.04	763.4	504	252	2	26
0	low	20	2	85	Mem1	15	1	0	0	14.29	995.07	503	167.67	3	73
0	low	20	2	85	Mem1	16	1	0	0	15.33	0	414	414	1	0
0	low	20	2	85	Mem1	17	1	0	0	15.12	0	433	433	1	0
0	low	20	2	85	Mem1	18	1	0	0	13.88	729.21	504	252	2	42
0	low	20	2	85	Mem1	19	1	0	0	18	0	424	424	1	0
0	low	20	2	85	Mem1	20	1	0	0	17.53	1005.2	603	201	3	102
0	low	20	2	85	Mem1	21	1	0	0	17.21	0	441	441	1	0
0	low	20	2	85	Mem1	22	1	0	0	16.65	516.53	504	252	2	30
0	low	20	2	85	Mem1	23	1	0	0	13.23	1002.67	581	193.67	3	82
0	low	20	2	85	Mem1	24	1	0	0	17.49	924.18	528	176	3	68
0	low	20	2	85	Mem1	25	1	0	0	17.6	0	435	435	1	0
0	low	20	2	85	Mem1	26	1	0	0	17.23	0	432	432	1	0
0	low	20	2	85	Mem1	27	1	0	0	15.32	964.69	503	167.67	3	88
0	low	20	2	85	Mem1	28	1	0	0	14.68	1119.14	553	184.33	3	103
0	low	20	2	85	Mem1	29	1	0	0	13.77	789.98	504	252	2	53
0	low	20	2	85	Mem1	30	1	0	0	14.37	0	438	438	1	0
0	low	20	2	85	Mem1	31	1	0	0	14.39	641.86	504	252	2	33
0	low	20	2	85	Mem1	32	1	0	0	15.36	0	460	460	1	0
0	low	20	2	85	Mem1	33	1	1	0	0	0	0	0	1	0
0	low	20	2	85	Mem1	34	1	1	0	0	0	0	0	1	0
0	low	20	2	85	Mem1	35	1	0	0	14.89	1038.12	559	186.33	3	91
0	low	20	2	85	Mem1	36	1	0	0	15.44	0	435	435	1	0
0	low	20	2	85	Mem1	37	1	0	0	14.96	1060.91	503	167.67	3	85
0	low	20	2	85	Mem1	38	1	0	0	12.32	605.15	576	192	3	55
0	low	20	2	85	Mem1	39	1	1	0	0	0	0	0	1	0
0	low	20	2	85	Mem1	40	1	0	0	17.06	763.4	504	252	2	29
0	low	20	2	85	Mem1	41	1	0	0	14.35	554.51	572	286	2	34
0	low	20	2	85	Mem1	42	1	0	0	17.93	0	450	450	1	0
0	low	20	2	85	Mem1	43	1	1	0	0	0	0	0	1	0
0	low	20	2	85	Mem1	44	1	0	0	16.77	398.79	510	255	2	27
0	low	20	2	85	Mem1	45	1	0	0	16.16	865.94	503	167.67	3	58
0	low	20	2	85	Mem1	46	1	0	0	15.56	531.72	511	170.33	3	42
0	low	20	2	85	Mem1	47	1	0	0	15.62	877.34	504	252	2	54
0	low	20	2	85	Mem1	48	1	0	0	13.75	0	437	437	1	0
0	low	20	2	85	Mem1	49	1	0	0	17.34	0	463	463	1	0
0	low	20	2	85	Mem1	50	1	1	0	0	0	0	0	1	0
0	low	20	3	85	Mem1	1	1	0	0	17.69	0	450	450	1	0
0	low	20	3	85	Mem1	2	1	0	0	14.32	788.09	531	132.75	4	97
0	low	20	3	85	Mem1	3	1	0	0	14.78	787.45	524	174.67	3	80
0	low	20	3	85	Mem1	4	1	0	0	14.75	573.5	504	252	2	38
0	low	20	3	85	Mem1	5	1	0	0	13.6	822.9	509	169.67	3	82
0	low	20	3	85	Mem1	6	1	0	0	14.16	0	436	436	1	0
0	low	20	3	85	Mem1	7	1	0	0	14.12	831.76	517	258.5	2	62
0	low	20	3	85	Mem1	8	1	1	0	0	0	0	0	1	0
0	low	20	3	85	Mem1	9	1	0	0	16.62	777.32	527	175.67	3	72
0	low	20	3	85	Mem1	10	1	0	0	17.56	0	432	432	1	0
0	low	20	3	85	Mem1	11	1	0	0	14.84	1007.73	503	167.67	3	102
0	low	20	3	85	Mem1	12	1	0	0	14.84	0	445	445	1	0
0	low	20	3	85	Mem1	13	1	0	0	16.59	860.88	546	182	3	81
0	low	20	3	85	Mem1	14	1	0	0	15.46	0	453	453	1	0
0	low	20	3	85	Mem1	15	1	0	0	16.78	0	453	453	1	0
0	low	20	3	85	Mem1	16	1	0	0	14.28	0	453	453	1	0
0	low	20	3	85	Mem1	17	1	0	0	14.18	714.02	531	265.5	2	45
0	low	20	3	85	Mem1	18	1	0	0	16.15	562.1	509	254.5	2	35
0	low	20	3	85	Mem1	19	1	0	0	15.72	0	439	439	1	0
0	low	20	3	85	Mem1	20	1	0	0	17.62	0	442	442	1	0
0	low	20	3	85	Mem1	21	1	0	0	16.4	0	427	427	1	0
0	low	20	3	85	Mem1	22	1	0	0	14.82	754.54	528	176	3	65
0	low	20	3	85	Mem1	23	1	0	0	14.77	0	460	460	1	0
0	low	20	3	85	Mem1	24	1	0	0	13.49	0	415	415	1	0
0	low	20	3	85	Mem1	25	1	0	0	15.02	708.96	511	170.33	3	62
0	low	20	3	85	Mem1	26	1	0	0	15.99	854.55	511	255.5	2	59
0	low	20	3	85	Mem1	27	1	0	0	16.24	653.26	503	167.67	3	60
0	low	20	3	85	Mem1	28	1	0	0	18.21	0	425	425	1	0
0	low	20	3	85	Mem1	29	1	0	0	12.2	0	456	456	1	0
0	low	20	3	85	Mem1	30	1	0	0	15.61	0	446	446	1	0
0	low	20	3	85	Mem1	31	1	0	0	15.64	800.11	516	172	3	80
0	low	20	3	85	Mem1	32	1	0	0	14.35	0	452	452	1	0
0	low	20	3	85	Mem1	33	1	0	0	16.83	850.75	556	278	2	54
0	low	20	3	85	Mem1	34	1	0	0	17.91	0	448	448	1	0
0	low	20	3	85	Mem1	35	1	0	0	16.61	607.68	524	262	2	44
0	low	20	3	85	Mem1	36	1	0	0	17.09	701.36	531	177	3	81
0	low	20	3	85	Mem1	37	1	0	0	16.19	0	432	432	1	0
0	low	20	3	85	Mem1	38	1	0	0	15.91	1052.04	546	273	2	68
0	low	20	3	85	Mem1	39	1	0	0	14.68	1022.93	509	169.67	3	97
0	low	20	3	85	Mem1	40	1	0	0	13.99	0	440	440	1	0
0	low	20	3	85	Mem1	41	1	0	0	16.19	888.73	552	184	3	95
0	low	20	3	85	Mem1	42	1	0	0	15.46	0	443	443	1	0
0	low	20	3	85	Mem1	43	1	0	0	16.1	1052.04	504	252	2	64
0	low	20	3	85	Mem1	44	1	0	0	15.52	349.42	509	254.5	2	22
0	low	20	3	85	Mem1	45	1	0	0	17.4	793.78	504	252	2	23
0	low	20	3	85	Mem1	46	1	0	0	15.68	869.74	504	252	2	55
0	low	20	3	85	Mem1	47	1	1	0	0	0	0	0	1	0
0	low	20	3	85	Mem1	48	1	0	0	14.74	569.7	505	252.5	2	41
0	low	20	3	85	Mem1	49	1	0	0	16.42	0	425	425	1	0
0	low	20	3	85	Mem1	50	1	0	0	17.42	0	440	440	1	0
0	low	20	4	85	Mem1	1	1	0	0	14.53	824.16	640	160	4	97
0	low	20	4	85	Mem1	2	1	0	0	16.25	0	459	459	1	0
0	low	20	4	85	Mem1	3	1	1	0	0	0	0	0	1	0
0	low	20	4	85	Mem1	4	1	0	0	13.57	0	447	447	1	0
0	low	20	4	85	Mem1	5	1	0	0	17.96	801.38	504	252	2	25
0	low	20	4	85	Mem1	6	1	0	0	16.44	0	449	449	1	0
0	low	20	4	85	Mem1	7	1	0	0	13.08	840.62	555	185	3	80
0	low	20	4	85	Mem1	8	1	0	0	17.88	0	444	444	1	0
0	low	20	4	85	Mem1	9	1	0	0	16.24	0	411	411	1	0
0	low	20	4	85	Mem1	10	1	0	0	13.65	0	416	416	1	0
0	low	20	4	85	Mem1	11	1	0	0	17.02	387.4	562	281	2	24
0	low	20	4	85	Mem1	12	1	0	0	12.79	0	453	453	1	0
0	low	20	4	85	Mem1	13	1	0	0	15.93	1007.73	582	194	3	101
0	low	20	4	85	Mem1	14	1	0	0	17.81	0	444	444	1	0
0	low	20	4	85	Mem1	15	1	0	0	16.73	0	443	443	1	0
0	low	20	4	85	Mem1	16	1	0	0	14.22	962.16	556	185.33	3	57
0	low	20	4	85	Mem1	17	1	0	0	16.12	0	460	460	1	0
0	low	20	4	85	Mem1	18	1	0	0	14.02	1121.67	551	183.67	3	78
0	low	20	4	85	Mem1	19	1	0	0	14.77	0	430	430	1	0
0	low	20	4	85	Mem1	20	1	0	0	13.62	0	419	419	1	0
0	low	20	4	85	Mem1	21	1	0	0	15.59	0	453	453	1	0
0	low	20	4	85	Mem1	22	1	1	0	0	0	0	0	1	0
0	low	20	4	85	Mem1	23	1	0	0	17.69	0	446	446	1	0
0	low	20	4	85	Mem1	24	1	0	0	17.09	840.62	514	171.33	3	77
0	low	20	4	85	Mem1	25	1	0	0	17.46	417.78	518	259	2	31
0	low	20	4	85	Mem1	26	1	0	0	14.51	868.47	541	180.33	3	80
0	low	20	4	85	Mem1	27	1	0	0	14.23	0	459	459	1	0
0	low	20	4	85	Mem1	28	1	0	0	17.21	0	456	456	1	0
0	low	20	4	85	Mem1	29	1	0	0	17.61	0	449	449	1	0
0	low	20	4	85	Mem1	30	1	0	0	11.86	0	444	444	1	0
0	low	20	4	85	Mem1	31	1	0	0	12.35	710.22	504	252	2	45
0	low	20	4	85	Mem1	32	1	0	0	13.47	584.89	580	290	2	45
0	low	20	4	85	Mem1	33	1	0	0	17.31	1012.8	600	200	3	98
0	low	20	4	85	Mem1	34	1	0	0	16.14	767.2	508	169.33	3	83
0	low	20	4	85	Mem1	35	1	0	0	15.62	767.19	548	274	2	51
0	low	20	4	85	Mem1	36	1	0	0	17.2	0	457	457	1	0
0	low	20	4	85	Mem1	37	1	0	0	14.96	0	440	440	1	0
0	low	20	4	85	Mem1	38	1	0	0	14.87	1005.2	584	194.67	3	83
0	low	20	4	85	Mem1	39	1	0	0	14.54	0	464	464	1	0
0	low	20	4	85	Mem1	40	1	0	0	17.03	635.53	599	199.67	3	57
0	low	20	4	85	Mem1	41	1	0	0	14.62	611.48	521	260.5	2	34
0	low	20	4	85	Mem1	42	1	0	0	17.62	0	438	438	1	0
0	low	20	4	85	Mem1	43	1	0	0	14.3	903.92	534	178	3	87
0	low	20	4	85	Mem1	44	1	0	0	18.05	687.44	508	254	2	51
0	low	20	4	85	Mem1	45	1	0	0	16.76	1052.04	515	257.5	2	78
0	low	20	4	85	Mem1	46	1	0	0	14.24	848.22	503	167.67	3	81
0	low	20	4	85	Mem1	47	1	1	0	0	0	0	0	1	0
0	low	20	4	85	Mem1	48	1	0	0	17.17	903.92	504	252	2	53
0	low	20	4	85	Mem1	49	1	0	0	15	1083.69	529	176.33	3	103
0	low	20	4	85	Mem1	50	1	0	0	14.24	512.73	533	266.5	2	26
0	low	20	5	85	Mem1	1	1	1	0	0	0	0	0	1	0
0	low	20	5	85	Mem1	2	1	0	0	16.14	0	433	433	1	0
0	low	20	5	85	Mem1	3	1	0	0	15.91	0	439	439	1	0
0	low	20	5	85	Mem1	4	1	0	0	13.15	0	436	436	1	0
0	low	20	5	85	Mem1	5	1	0	0	17.65	953.3	504	252	2	63
0	low	20	5	85	Mem1	6	1	0	0	11.81	0	416	416	1	0
0	low	20	5	85	Mem1	7	1	0	0	15.69	0	443	443	1	0
0	low	20	5	85	Mem1	8	1	0	0	14.97	0	448	448	1	0
0	low	20	5	85	Mem1	9	1	0	0	16.43	0	468	468	1	0
0	low	20	5	85	Mem1	10	1	1	0	0	0	0	0	1	0
0	low	20	5	85	Mem1	11	1	0	0	16.96	0	435	435	1	0
0	low	20	5	85	Mem1	12	1	0	0	15.9	1109.01	504	252	2	68
0	low	20	5	85	Mem1	13	1	0	0	13.85	706.43	529	264.5	2	48
0	low	20	5	85	Mem1	14	1	0	0	17.31	543.11	506	253	2	26
0	low	20	5	85	Mem1	15	1	0	0	16.42	0	447	447	1	0
0	low	20	5	85	Mem1	16	1	0	0	17.92	0	424	424	1	0
0	low	20	5	85	Mem1	17	1	0	0	14.63	846.95	596	149	4	108
0	low	20	5	85	Mem1	18	1	0	0	13.66	954.56	536	178.67	3	88
0	low	20	5	85	Mem1	19	1	0	0	17.56	714.02	527	263.5	2	50
0	low	20	5	85	Mem1	20	1	0	0	15.89	516.53	537	268.5	2	28
0	low	20	5	85	Mem1	21	1	0	0	13.2	914.05	615	205	3	90
0	low	20	5	85	Mem1	22	1	0	0	15.58	0	439	439	1	0
0	low	20	5	85	Mem1	23	1	0	0	15.29	519.06	503	167.67	3	50
0	low	20	5	85	Mem1	24	1	0	0	14.59	782.39	517	258.5	2	57
0	low	20	5	85	Mem1	25	1	1	0	0	0	0	0	1	0
0	low	20	5	85	Mem1	26	1	0	0	10.95	0	435	435	1	0
0	low	20	5	85	Mem1	27	1	0	0	13.9	451.96	511	255.5	2	26
0	low	20	5	85	Mem1	28	1	0	0	17.88	0	428	428	1	0
0	low	20	5	85	Mem1	29	1	0	0	17.68	0	432	432	1	0
0	low	20	5	85	Mem1	30	1	0	0	12.62	687.44	533	266.5	2	45
0	low	20	5	85	Mem1	31	1	0	0	14.52	1091.29	586	195.33	3	118
0	low	20	5	85	Mem1	32	1	0	0	14.69	0	454	454	1	0
0	low	20	5	85	Mem1	33	1	0	0	18.08	0	441	441	1	0
0	low	20	5	85	Mem1	34	1	0	0	13.18	1067.23	567	283.5	2	64
0	low	20	5	85	Mem1	35	1	0	0	14.12	817.84	503	167.67	3	76
0	low	20	5	85	Mem1	36	1	0	0	14.05	881.14	503	167.67	3	72
0	low	20	5	85	Mem1	37	1	0	0	14.03	440.57	511	255.5	2	28
0	low	20	5	85	Mem1	38	1	0	0	14.72	0	449	449	1	0
0	low	20	5	85	Mem1	39	1	1	0	0	0	0	0	1	0
0	low	20	5	85	Mem1	40	1	0	0	15.63	0	456	456	1	0
0	low	20	5	85	Mem1	41	1	0	0	17.34	0	443	443	1	0
0	low	20	5	85	Mem1	42	1	0	0	15.84	900.12	543	271.5	2	60
0	low	20	5	85	Mem1	43	1	0	0	16.01	0	439	439	1	0
0	low	20	5	85	Mem1	44	1	0	0	17.05	0	449	449	1	0
0	low	20	5	85	Mem1	45	1	0	0	14.36	402.59	538	269	2	27
0	low	20	5	85	Mem1	46	1	0	0	15.09	957.09	503	167.67	3	90
0	low	20	5	85	Mem1	47	1	0	0	17.82	0	448	448	1	0
0	low	20	5	85	Mem1	48	1	0	0	13.4	903.92	503	167.67	3	95
0	low	20	5	85	Mem1	49	1	0	0	17.89	413.98	529	264.5	2	25
0	low	20	5	85	Mem1	50	1	0	0	17.49	748.2	504	252	2	37
0	low	20	6	85	Mem1	1	1	0	0	18.05	0	435	435	1	0
0	low	20	6	85	Mem1	2	1	0	0	15.26	0	425	425	1	0
0	low	20	6	85	Mem1	3	1	0	0	16.78	0	441	441	1	0
0	low	20	6	85	Mem1	4	1	0	0	15.09	482.35	563	281.5	2	31
0	low	20	6	85	Mem1	5	1	0	0	16.62	0	424	424	1	0
0	low	20	6	85	Mem1	6	1	0	0	15.8	808.97	569	284.5	2	40
0	low	20	6	85	Mem1	7	1	0	0	17.96	0	427	427	1	0
0	low	20	6	85	Mem1	8	1	0	0	16.47	0	446	446	1	0
0	low	20	6	85	Mem1	9	1	0	0	17.49	0	440	440	1	0
0	low	20	6	85	Mem1	10	1	0	0	14.3	0	416	416	1	0
0	low	20	6	85	Mem1	11	1	0	0	15.56	0	468	468	1	0
0	low	20	6	85	Mem1	12	1	0	0	13.81	0	426	426	1	0
0	low	20	6	85	Mem1	13	1	0	0	16.38	0	428	428	1	0
0	low	20	6	85	Mem1	14	1	0	0	14.5	0	442	442	1	0
0	low	20	6	85	Mem1	15	1	0	0	14.15	0	439	439	1	0
0	low	20	6	85	Mem1	16	1	0	0	14.44	1022.93	503	167.67	3	83
0	low	20	6	85	Mem1	17	1	0	0	17.42	0	441	441	1	0
0	low	20	6	85	Mem1	18	1	0	0	15	668.45	503	167.67	3	63
0	low	20	6	85	Mem1	19	1	0	0	13.77	797.58	503	167.67	3	72
0	low	20	6	85	Mem1	20	1	0	0	14.1	748.21	565	141.25	4	93
0	low	20	6	85	Mem1	21	1	0	0	14.91	353.21	504	252	2	20
0	low	20	6	85	Mem1	22	1	0	0	13.96	755.8	577	144.25	4	92
0	low	20	6	85	Mem1	23	1	0	0	11.65	0	439	439	1	0
0	low	20	6	85	Mem1	24	1	0	0	17.82	0	458	458	1	0
0	low	20	6	85	Mem1	25	1	0	0	14.89	778.59	551	275.5	2	45
0	low	20	6	85	Mem1	26	1	0	0	17.97	0	453	453	1	0
0	low	20	6	85	Mem1	27	1	0	0	14.4	1025.46	503	167.67	3	61
0	low	20	6	85	Mem1	28	1	0	0	14.04	946.97	578	192.67	3	92
0	low	20	6	85	Mem1	29	1	0	0	15.83	714.02	531	177	3	56
0	low	20	6	85	Mem1	30	1	0	0	15.14	744.41	504	252	2	31
0	low	20	6	85	Mem1	31	1	0	0	17.66	979.88	504	252	2	54
0	low	20	6	85	Mem1	32	1	0	0	12.12	0	453	453	1	0
0	low	20	6	85	Mem1	33	1	0	0	16.88	862.14	562	281	2	45
0	low	20	6	85	Mem1	34	1	0	0	12.93	987.48	504	252	2	55
0	low	20	6	85	Mem1	35	1	0	0	14.22	0	443	443	1	0
0	low	20	6	85	Mem1	36	1	0	0	12.68	660.85	504	252	2	31
0	low	20	6	85	Mem1	37	1	0	0	13.81	512.73	570	285	2	26
0	low	20	6	85	Mem1	38	1	0	0	13.62	589.96	503	167.67	3	50
0	low	20	6	85	Mem1	39	1	1	0	0	353.21	110	55	2	18
0	low	20	6	85	Mem1	40	1	0	0	16.22	876.07	539	179.67	3	49
0	low	20	6	85	Mem1	41	1	0	0	17.83	0	458	458	1	0
0	low	20	6	85	Mem1	42	1	0	0	15.5	562.1	539	269.5	2	36
0	low	20	6	85	Mem1	43	1	0	0	15.75	0	452	452	1	0
0	low	20	6	85	Mem1	44	1	0	0	15.17	676.04	522	261	2	45
0	low	20	6	85	Mem1	45	1	0	0	17.89	0	457	457	1	0
0	low	20	6	85	Mem1	46	1	1	0	0	0	0	0	1	0
0	low	20	6	85	Mem1	47	1	0	0	13.3	0	431	431	1	0
0	low	20	6	85	Mem1	48	1	0	0	15.13	0	438	438	1	0
0	low	20	6	85	Mem1	49	1	0	0	14.89	740.61	504	252	2	35
0	low	20	6	85	Mem1	50	1	0	0	13.72	929.24	503	167.67	3	75
0	low	20	7	85	Mem1	1	1	0	0	14.82	916.58	526	175.33	3	73
0	low	20	7	85	Mem1	2	1	1	0	0	0	0	0	1	0
0	low	20	7	85	Mem1	3	1	0	0	12.75	762.13	541	180.33	3	56
0	low	20	7	85	Mem1	4	1	0	0	16.51	0	435	435	1	0
0	low	20	7	85	Mem1	5	1	0	0	16.89	0	453	453	1	0
0	low	20	7	85	Mem1	6	1	0	0	13.58	0	435	435	1	0
0	low	20	7	85	Mem1	7	1	0	0	15.74	938.1	527	263.5	2	53
0	low	20	7	85	Mem1	8	1	0	0	14.96	1065.97	503	167.67	3	83
0	low	20	7	85	Mem1	9	1	1	0	0	550.71	178	89	2	34
0	low	20	7	85	Mem1	10	1	0	0	12.59	1116.61	514	257	2	61
0	low	20	7	85	Mem1	11	1	0	0	15.28	729.21	504	252	2	36
0	low	20	7	85	Mem1	12	1	0	0	18.07	0	450	450	1	0
0	low	20	7	85	Mem1	13	1	0	0	13.13	0	461	461	1	0
0	low	20	7	85	Mem1	14	1	0	0	16.44	0	460	460	1	0
0	low	20	7	85	Mem1	15	1	0	0	15.33	1021.66	515	257.5	2	60
0	low	20	7	85	Mem1	16	1	0	0	15.41	0	428	428	1	0
0	low	20	7	85	Mem1	17	1	0	0	16.17	0	434	434	1	0
0	low	20	7	85	Mem1	18	1	0	0	12.67	0	446	446	1	0
0	low	20	7	85	Mem1	19	1	0	0	16.79	657.05	526	263	2	37
0	low	20	7	85	Mem1	20	1	0	0	14.16	816.57	504	252	2	48
0	low	20	7	85	Mem1	21	1	0	0	13.92	0	427	427	1	0
0	low	20	7	85	Mem1	22	1	0	0	16.48	957.09	536	268	2	51
0	low	20	7	85	Mem1	23	1	0	0	16.35	953.3	504	252	2	66
0	low	20	7	85	Mem1	24	1	0	0	12.44	0	441	441	1	0
0	low	20	7	85	Mem1	25	1	0	0	14.65	1045.71	509	169.67	3	87
0	low	20	7	85	Mem1	26	1	0	0	17.7	0	439	439	1	0
0	low	20	7	85	Mem1	27	1	0	0	17.68	0	452	452	1	0
0	low	20	7	85	Mem1	28	1	0	0	14.31	825.43	503	167.67	3	66
0	low	20	7	85	Mem1	29	1	0	0	17.66	0	453	453	1	0
0	low	20	7	85	Mem1	30	1	0	0	17.86	0	430	430	1	0
0	low	20	7	85	Mem1	31	1	0	0	17.76	0	430	430	1	0
0	low	20	7	85	Mem1	32	1	0	0	14.29	0	412	412	1	0
0	low	20	7	85	Mem1	33	1	0	0	15.72	0	434	434	1	0
0	low	20	7	85	Mem1	34	1	0	0	17.46	0	452	452	1	0
0	low	20	7	85	Mem1	35	1	0	0	13.89	489.94	523	261.5	2	32
0	low	20	7	85	Mem1	36	1	0	0	15.76	896.33	503	167.67	3	85
0	low	20	7	85	Mem1	37	1	0	0	18.01	0	445	445	1	0
0	low	20	7	85	Mem1	38	1	0	0	17.75	764.66	503	167.67	3	59
0	low	20	7	85	Mem1	39	1	0	0	13.53	921.65	510	170	3	80
0	low	20	7	85	Mem1	40	1	0	0	16.51	968.49	504	252	2	55
0	low	20	7	85	Mem1	41	1	0	0	13.66	0	461	461	1	0
0	low	20	7	85	Mem1	42	1	0	0	16.49	0	427	427	1	0
0	low	20	7	85	Mem1	43	1	0	0	15.28	0	448	448	1	0
0	low	20	7	85	Mem1	44	1	0	0	14.88	0	440	440	1	0
0	low	20	7	85	Mem1	45	1	0	0	14.81	0	441	441	1	0
0	low	20	7	85	Mem1	46	1	0	0	14.26	0	434	434	1	0
0	low	20	7	85	Mem1	47	1	0	0	12.52	0	432	432	1	0
0	low	20	7	85	Mem1	48	1	0	0	15.35	0	444	444	1	0
0	low	20	7	85	Mem1	49	1	0	0	13.4	0	443	443	1	0
0	low	20	7	85	Mem1	50	1	0	0	14.65	0	455	455	1	0
0	low	20	8	85	Mem1	1	1	0	0	16.74	619.07	512	256	2	41
0	low	20	8	85	Mem1	2	1	0	0	14.16	976.08	525	262.5	2	68
0	low	20	8	85	Mem1	3	1	1	0	0	0	0	0	1	0
0	low	20	8	85	Mem1	4	1	1	0	0	0	0	0	1	0
0	low	20	8	85	Mem1	5	1	0	0	17.96	0	424	424	1	0
0	low	20	8	85	Mem1	6	1	0	0	13.68	0	452	452	1	0
0	low	20	8	85	Mem1	7	1	0	0	13.81	577.3	581	193.67	3	53
0	low	20	8	85	Mem1	8	1	0	0	13.58	1010.27	546	182	3	102
0	low	20	8	85	Mem1	9	1	0	0	14.05	770.99	522	130.5	4	88
0	low	20	8	85	Mem1	10	1	0	0	17.64	953.3	504	252	2	59
0	low	20	8	85	Mem1	11	1	0	0	11.93	0	439	439	1	0
0	low	20	8	85	Mem1	12	1	0	0	17.47	0	414	414	1	0
0	low	20	8	85	Mem1	13	1	1	0	0	0	0	0	1	0
0	low	20	8	85	Mem1	14	1	0	0	16.87	0	453	453	1	0
0	low	20	8	85	Mem1	15	1	0	0	16.8	0	454	454	1	0
0	low	20	8	85	Mem1	16	1	0	0	15.49	924.18	503	167.67	3	78
0	low	20	8	85	Mem1	17	1	0	0	17.04	0	452	452	1	0
0	low	20	8	85	Mem1	18	1	0	0	11.95	505.13	511	255.5	2	31
0	low	20	8	85	Mem1	19	1	0	0	11.92	850.75	546	182	3	72
0	low	20	8	85	Mem1	20	1	0	0	15.44	871.01	503	167.67	3	74
0	low	20	8	85	Mem1	21	1	0	0	14.4	896.33	528	176	3	79
0	low	20	8	85	Mem1	22	1	0	0	15.62	0	448	448	1	0
0	low	20	8	85	Mem1	23	1	0	0	14.36	911.52	582	194	3	76
0	low	20	8	85	Mem1	24	1	0	0	16.88	926.71	566	188.67	3	95
0	low	20	8	85	Mem1	25	1	0	0	14.26	0	412	412	1	0
0	low	20	8	85	Mem1	26	1	0	0	16.56	0	458	458	1	0
0	low	20	8	85	Mem1	27	1	0	0	15.95	1025.46	562	281	2	74
0	low	20	8	85	Mem1	28	1	0	0	12.58	0	429	429	1	0
0	low	20	8	85	Mem1	29	1	0	0	15.33	1040.65	504	252	2	64
0	low	20	8	85	Mem1	30	1	0	0	17.42	708.96	523	174.33	3	62
0	low	20	8	85	Mem1	31	1	1	0	0	0	0	0	1	0
0	low	20	8	85	Mem1	32	1	0	0	16.75	0	439	439	1	0
0	low	20	8	85	Mem1	33	1	0	0	17.79	0	447	447	1	0
0	low	20	8	85	Mem1	34	1	0	0	12.95	888.73	503	167.67	3	85
0	low	20	8	85	Mem1	35	1	1	0	0	0	0	0	1	0
0	low	20	8	85	Mem1	36	1	0	0	14.36	0	438	438	1	0
0	low	20	8	85	Mem1	37	1	1	0	0	0	0	0	1	0
0	low	20	8	85	Mem1	38	1	0	0	16.31	0	432	432	1	0
0	low	20	8	85	Mem1	39	1	1	0	0	0	0	0	1	0
0	low	20	8	85	Mem1	40	1	0	0	12.94	0	425	425	1	0
0	low	20	8	85	Mem1	41	1	0	0	17.59	941.9	514	257	2	59
0	low	20	8	85	Mem1	42	1	0	0	17.93	0	449	449	1	0
0	low	20	8	85	Mem1	43	1	1	0	0	0	0	0	1	0
0	low	20	8	85	Mem1	44	1	0	0	15.31	957.09	506	168.67	3	74
0	low	20	8	85	Mem1	45	1	0	0	15.73	653.26	536	268	2	46
0	low	20	8	85	Mem1	46	1	0	0	16.92	489.94	504	252	2	35
0	low	20	8	85	Mem1	47	1	1	0	0	714.02	233	116.5	2	46
0	low	20	8	85	Mem1	48	1	0	0	14.69	0	445	445	1	0
0	low	20	8	85	Mem1	49	1	0	0	16.99	482.35	504	252	2	32
0	low	20	8	85	Mem1	50	1	0	0	14.38	797.58	542	135.5	4	105
0	low	20	9	85	Mem1	1	1	0	0	16.69	795.68	675	168.75	4	106
0	low	20	9	85	Mem1	2	1	0	0	16.86	0	416	416	1	0
0	low	20	9	85	Mem1	3	1	0	0	14.54	0	420	420	1	0
0	low	20	9	85	Mem1	4	1	0	0	15.07	792.52	528	176	3	77
0	low	20	9	85	Mem1	5	1	0	0	16.39	839.36	517	258.5	2	61
0	low	20	9	85	Mem1	6	1	0	0	17.43	0	440	440	1	0
0	low	20	9	85	Mem1	7	1	0	0	13.61	0	443	443	1	0
0	low	20	9	85	Mem1	8	1	0	0	17.88	0	432	432	1	0
0	low	20	9	85	Mem1	9	1	0	0	17.22	1097.62	536	268	2	61
0	low	20	9	85	Mem1	10	1	0	0	17.76	816.57	527	263.5	2	49
0	low	20	9	85	Mem1	11	1	0	0	14.71	463.36	504	252	2	26
0	low	20	9	85	Mem1	12	1	0	0	15.55	814.67	610	152.5	4	97
0	low	20	9	85	Mem1	13	1	1	0	0	0	0	0	1	0
0	low	20	9	85	Mem1	14	1	0	0	14.04	903.92	545	181.67	3	89
0	low	20	9	85	Mem1	15	1	0	0	17.51	0	422	422	1	0
0	low	20	9	85	Mem1	16	1	0	0	17.83	1109.01	512	256	2	63
0	low	20	9	85	Mem1	17	1	0	0	14.7	1002.67	504	252	2	68
0	low	20	9	85	Mem1	18	1	0	0	17.64	0	450	450	1	0
0	low	20	9	85	Mem1	19	1	0	0	17.74	0	456	456	1	0
0	low	20	9	85	Mem1	20	1	0	0	14.54	0	440	440	1	0
0	low	20	9	85	Mem1	21	1	0	0	15.66	425.38	516	258	2	26
0	low	20	9	85	Mem1	22	1	0	0	16.98	774.79	504	252	2	29
0	low	20	9	85	Mem1	23	1	0	0	12.89	0	453	453	1	0
0	low	20	9	85	Mem1	24	1	0	0	17.05	417.78	540	270	2	24
0	low	20	9	85	Mem1	25	1	0	0	16.21	311.44	560	280	2	24
0	low	20	9	85	Mem1	26	1	0	0	13.97	1029.25	517	258.5	2	67
0	low	20	9	85	Mem1	27	1	0	0	14.29	982.41	503	167.67	3	94
0	low	20	9	85	Mem1	28	1	0	0	16.66	0	454	454	1	0
0	low	20	9	85	Mem1	29	1	0	0	15.62	886.2	594	198	3	84
0	low	20	9	85	Mem1	30	1	0	0	17.4	0	439	439	1	0
0	low	20	9	85	Mem1	31	1	0	0	17.15	432.97	511	255.5	2	24
0	low	20	9	85	Mem1	32	1	0	0	13.63	0	460	460	1	0
0	low	20	9	85	Mem1	33	1	0	0	13.83	0	452	452	1	0
0	low	20	9	85	Mem1	34	1	0	0	15.93	931.77	557	185.67	3	92
0	low	20	9	85	Mem1	35	1	0	0	11.53	683.64	525	262.5	2	50
0	low	20	9	85	Mem1	36	1	0	0	16.92	0	457	457	1	0
0	low	20	9	85	Mem1	37	1	0	0	14.76	903.92	553	276.5	2	60
0	low	20	9	85	Mem1	38	1	0	0	17.7	0	450	450	1	0
0	low	20	9	85	Mem1	39	1	0	0	16.71	0	434	434	1	0
0	low	20	9	85	Mem1	40	1	0	0	17.62	0	467	467	1	0
0	low	20	9	85	Mem1	41	1	0	0	17.58	903.92	504	252	2	48
0	low	20	9	85	Mem1	42	1	0	0	14.42	512.73	515	257.5	2	40
0	low	20	9	85	Mem1	43	1	0	0	17.39	0	448	448	1	0
0	low	20	9	85	Mem1	44	1	0	0	14.18	881.13	511	255.5	2	46
0	low	20	9	85	Mem1	45	1	0	0	15.62	855.82	567	189	3	76
0	low	20	9	85	Mem1	46	1	0	0	15	1053.31	503	167.67	3	89
0	low	20	9	85	Mem1	47	1	0	0	17.41	653.26	504	252	2	33
0	low	20	9	85	Mem1	48	1	0	0	16.13	736.81	539	269.5	2	51
0	low	20	9	85	Mem1	49	1	0	0	15.47	0	439	439	1	0
0	low	20	9	85	Mem1	50	1	0	0	17.73	0	439	439	1	0
0	low	20	10	85	Mem1	1	1	1	0	0	843.15	277	138.5	2	56
0	low	20	10	85	Mem1	2	1	1	0	0	0	0	0	1	0
0	low	20	10	85	Mem1	3	1	0	0	13.23	0	438	438	1	0
0	low	20	10	85	Mem1	4	1	0	0	18	0	448	448	1	0
0	low	20	10	85	Mem1	5	1	0	0	14.92	0	445	445	1	0
0	low	20	10	85	Mem1	6	1	0	0	16.27	0	445	445	1	0
0	low	20	10	85	Mem1	7	1	0	0	15.32	784.92	503	167.67	3	64
0	low	20	10	85	Mem1	8	1	0	0	14.54	691.24	536	268	2	49
0	low	20	10	85	Mem1	9	1	0	0	14.58	843.16	503	167.67	3	64
0	low	20	10	85	Mem1	10	1	0	0	15.21	0	425	425	1	0
0	low	20	10	85	Mem1	11	1	0	0	16.01	0	418	418	1	0
0	low	20	10	85	Mem1	12	1	0	0	14.34	893.79	503	167.67	3	84
0	low	20	10	85	Mem1	13	1	0	0	16.04	972.29	504	252	2	52
0	low	20	10	85	Mem1	14	1	0	0	16.57	774.79	504	252	2	24
0	low	20	10	85	Mem1	15	1	0	0	15.03	892.53	504	252	2	56
0	low	20	10	85	Mem1	16	1	0	0	15.68	997.61	612	204	3	100
0	low	20	10	85	Mem1	17	1	0	0	15.02	1143.19	526	263	2	51
0	low	20	10	85	Mem1	18	1	0	0	12.61	759.6	564	282	2	52
0	low	20	10	85	Mem1	19	1	0	0	16.88	0	454	454	1	0
0	low	20	10	85	Mem1	20	1	0	0	15.04	0	429	429	1	0
0	low	20	10	85	Mem1	21	1	1	0	0	0	0	0	1	0
0	low	20	10	85	Mem1	22	1	0	0	17.57	0	435	435	1	0
0	low	20	10	85	Mem1	23	1	0	0	17.33	0	426	426	1	0
0	low	20	10	85	Mem1	24	1	0	0	16.54	0	444	444	1	0
0	low	20	10	85	Mem1	25	1	0	0	13.17	0	444	444	1	0
0	low	20	10	85	Mem1	26	1	0	0	17.21	0	412	412	1	0
0	low	20	10	85	Mem1	27	1	0	0	16.62	779.86	572	190.67	3	67
0	low	20	10	85	Mem1	28	1	0	0	15.93	0	446	446	1	0
0	low	20	10	85	Mem1	29	1	0	0	15.67	995.07	514	171.33	3	81
0	low	20	10	85	Mem1	30	1	0	0	15.51	413.98	504	252	2	28
0	low	20	10	85	Mem1	31	1	1	0	0	0	0	0	1	0
0	low	20	10	85	Mem1	32	1	0	0	14.93	1050.78	503	167.67	3	88
0	low	20	10	85	Mem1	33	1	0	0	16.44	706.43	504	252	2	47
0	low	20	10	85	Mem1	34	1	1	0	0	0	0	0	1	0
0	low	20	10	85	Mem1	35	1	0	0	16.22	787.45	601	200.33	3	70
0	low	20	10	85	Mem1	36	1	0	0	14.75	1022.93	510	170	3	100
0	low	20	10	85	Mem1	37	1	0	0	15.35	0	451	451	1	0
0	low	20	10	85	Mem1	38	1	0	0	17.83	0	428	428	1	0
0	low	20	10	85	Mem1	39	1	0	0	15.55	881.14	526	175.33	3	82
0	low	20	10	85	Mem1	40	1	0	0	17.86	0	457	457	1	0
0	low	20	10	85	Mem1	41	1	0	0	14.72	960.89	513	256.5	2	55
0	low	20	10	85	Mem1	42	1	0	0	14.37	1007.73	566	188.67	3	77
0	low	20	10	85	Mem1	43	1	0	0	17.82	0	453	453	1	0
0	low	20	10	85	Mem1	44	1	0	0	17.74	649.46	504	252	2	46
0	low	20	10	85	Mem1	45	1	0	0	17.18	0	419	419	1	0
0	low	20	10	85	Mem1	46	1	0	0	13.15	600.08	533	177.67	3	50
0	low	20	10	85	Mem1	47	1	0	0	14.06	744.41	504	252	2	37
0	low	20	10	85	Mem1	48	1	0	0	18.02	531.72	540	180	3	59
0	low	20	10	85	Mem1	49	1	0	0	14.89	0	433	433	1	0
0	low	20	10	85	Mem1	50	1	0	0	16.9	0	459	459	1	0
0	intermediate	20	1	85	Mem0	1	1	0	0	13.98	835.56	637	159.25	4	79
0	intermediate	20	1	85	Mem0	2	1	0	0	14.64	865.94	581	193.67	3	60
0	intermediate	20	1	85	Mem0	3	1	0	0	17.68	884.17	799	159.8	5	109
0	intermediate	20	1	85	Mem0	4	1	0	0	15.66	1146.99	605	201.67	3	71
0	intermediate	20	1	85	Mem0	5	1	0	0	14.73	474.75	574	287	2	23
0	intermediate	20	1	85	Mem0	6	1	0	0	12.89	0	452	452	1	0
0	intermediate	20	1	85	Mem0	7	1	0	0	15.09	865.94	578	289	2	43
0	intermediate	20	1	85	Mem0	8	1	0	0	14.37	505.13	555	277.5	2	20
0	intermediate	20	1	85	Mem0	9	1	0	0	15.75	729.21	570	285	2	35
0	intermediate	20	1	85	Mem0	10	1	0	0	15.16	1045.71	562	187.33	3	81
0	intermediate	20	1	85	Mem0	11	1	1	0	0	630.47	293	97.67	3	46
0	intermediate	20	1	85	Mem0	12	1	0	0	17.38	807.71	516	172	3	61
0	intermediate	20	1	85	Mem0	13	1	0	0	14.56	1124.2	504	252	2	54
0	intermediate	20	1	85	Mem0	14	1	0	0	13.88	655.79	608	202.67	3	47
0	intermediate	20	1	85	Mem0	15	1	0	0	13.68	784.92	623	207.67	3	57
0	intermediate	20	1	85	Mem0	16	1	0	0	14.24	865.94	573	191	3	60
0	intermediate	20	1	85	Mem0	17	1	0	0	16.1	674.78	717	119.5	6	100
0	intermediate	20	1	85	Mem0	18	1	0	0	13.27	706.43	612	204	3	44
0	intermediate	20	1	85	Mem0	19	1	0	0	17.81	736.81	594	148.5	4	65
0	intermediate	20	1	85	Mem0	20	1	0	0	14.88	1093.82	612	204	3	70
0	intermediate	20	1	85	Mem0	21	1	0	0	15.18	1129.27	586	195.33	3	73
0	intermediate	20	1	85	Mem0	22	1	0	0	17.27	802.64	601	200.33	3	59
0	intermediate	20	1	85	Mem0	23	1	0	0	17.93	0	439	439	1	0
0	intermediate	20	1	85	Mem0	24	1	0	0	13.71	811.25	789	157.8	5	89
0	intermediate	20	1	85	Mem0	25	1	0	0	17.58	0	442	442	1	0
0	intermediate	20	1	85	Mem0	26	1	0	0	17.65	0	438	438	1	0
0	intermediate	20	1	85	Mem0	27	1	0	0	18.33	797.58	579	193	3	58
0	intermediate	20	1	85	Mem0	28	1	0	0	17.92	995.07	504	252	2	45
0	intermediate	20	1	85	Mem0	29	1	0	0	17.86	429.17	584	292	2	33
0	intermediate	20	1	85	Mem0	30	1	0	0	17.71	858.35	534	178	3	63
0	intermediate	20	1	85	Mem0	31	1	0	0	17.91	1210.29	657	219	3	86
0	intermediate	20	1	85	Mem0	32	1	0	0	14.45	815.3	590	196.67	3	58
0	intermediate	20	1	85	Mem0	33	1	0	0	14.14	823.41	656	131.2	5	90
0	intermediate	20	1	85	Mem0	34	1	0	0	14.36	1055.84	553	276.5	2	51
0	intermediate	20	1	85	Mem0	35	1	0	0	13.85	806.7	767	153.4	5	99
0	intermediate	20	1	85	Mem0	36	1	0	0	16.55	1192.57	663	221	3	72
0	intermediate	20	1	85	Mem0	37	1	0	0	15.45	0	435	435	1	0
0	intermediate	20	1	85	Mem0	38	1	0	0	14.11	946.97	606	202	3	72
0	intermediate	20	1	85	Mem0	39	1	0	0	15.22	0	432	432	1	0
0	intermediate	20	1	85	Mem0	40	1	0	0	14.55	1098.89	656	218.67	3	76
0	intermediate	20	1	85	Mem0	41	1	0	0	16.91	850.75	638	212.67	3	62
0	intermediate	20	1	85	Mem0	42	1	0	0	14.45	0	440	440	1	0
0	intermediate	20	1	85	Mem0	43	1	0	0	12.4	800.11	550	183.33	3	62
0	intermediate	20	1	85	Mem0	44	1	0	0	14.65	0	449	449	1	0
0	intermediate	20	1	85	Mem0	45	1	0	0	12.83	853.28	557	185.67	3	65
0	intermediate	20	1	85	Mem0	46	1	0	0	12.15	954.56	620	206.67	3	65
0	intermediate	20	1	85	Mem0	47	1	0	0	17.8	901.39	647	215.67	3	60
0	intermediate	20	1	85	Mem0	48	1	0	0	13.58	1144.46	590	196.67	3	64
0	intermediate	20	1	85	Mem0	49	1	1	0	0	394.99	181	60.33	3	27
0	intermediate	20	1	85	Mem0	50	1	0	0	14.72	0	444	444	1	0
0	intermediate	20	2	85	Mem0	1	1	0	0	16.18	846.95	657	164.25	4	78
0	intermediate	20	2	85	Mem0	2	1	0	0	15.63	0	453	453	1	0
0	intermediate	20	2	85	Mem0	3	1	0	0	14.34	577.3	541	270.5	2	27
0	intermediate	20	2	85	Mem0	4	1	0	0	16.89	820.37	660	220	3	56
0	intermediate	20	2	85	Mem0	5	1	0	0	17.96	0	452	452	1	0
0	intermediate	20	2	85	Mem0	6	1	0	0	15.14	919.11	601	200.33	3	64
0	intermediate	20	2	85	Mem0	7	1	0	0	16.57	922.91	575	287.5	2	27
0	intermediate	20	2	85	Mem0	8	1	0	0	14.34	850.75	503	167.67	3	37
0	intermediate	20	2	85	Mem0	9	1	0	0	17.4	0	443	443	1	0
0	intermediate	20	2	85	Mem0	10	1	0	0	17.94	957.09	558	279	2	47
0	intermediate	20	2	85	Mem0	11	1	0	0	16.54	1128	594	297	2	47
0	intermediate	20	2	85	Mem0	12	1	1	0	0	778.59	479	119.75	4	72
0	intermediate	20	2	85	Mem0	13	1	0	0	14.17	966.59	623	155.75	4	90
0	intermediate	20	2	85	Mem0	14	1	0	0	17.69	0	447	447	1	0
0	intermediate	20	2	85	Mem0	15	1	0	0	16.49	603.88	682	170.5	4	69
0	intermediate	20	2	85	Mem0	16	1	1	0	0	0	0	0	1	0
0	intermediate	20	2	85	Mem0	17	1	0	0	13.11	896.33	664	166	4	78
0	intermediate	20	2	85	Mem0	18	1	0	0	16.99	489.94	627	156.75	4	48
0	intermediate	20	2	85	Mem0	19	1	0	0	17.44	767.2	594	198	3	51
0	intermediate	20	2	85	Mem0	20	1	0	0	15.74	1083.69	599	199.67	3	72
0	intermediate	20	2	85	Mem0	21	1	0	0	15.95	765.3	721	180.25	4	72
0	intermediate	20	2	85	Mem0	22	1	0	0	11.71	519.06	571	190.33	3	34
0	intermediate	20	2	85	Mem0	23	1	0	0	17.16	1068.5	575	191.67	3	70
0	intermediate	20	2	85	Mem0	24	1	0	0	17.25	860.88	602	200.67	3	63
0	intermediate	20	2	85	Mem0	25	1	0	0	15.86	1036.85	561	280.5	2	49
0	intermediate	20	2	85	Mem0	26	1	0	0	13.81	1174.85	578	192.67	3	77
0	intermediate	20	2	85	Mem0	27	1	0	0	17.66	0	454	454	1	0
0	intermediate	20	2	85	Mem0	28	1	0	0	16.36	827.96	658	164.5	4	86
0	intermediate	20	2	85	Mem0	29	1	0	0	17.05	0	425	425	1	0
0	intermediate	20	2	85	Mem0	30	1	0	0	17.83	0	458	458	1	0
0	intermediate	20	2	85	Mem0	31	1	0	0	13.04	826.06	756	189	4	82
0	intermediate	20	2	85	Mem0	32	1	1	0	0	0	0	0	1	0
0	intermediate	20	2	85	Mem0	33	1	0	0	14.37	0	451	451	1	0
0	intermediate	20	2	85	Mem0	34	1	0	0	17.33	979.88	554	277	2	42
0	intermediate	20	2	85	Mem0	35	1	0	0	14.73	1027.99	562	187.33	3	68
0	intermediate	20	2	85	Mem0	36	1	0	0	14.6	756.56	656	131.2	5	80
0	intermediate	20	2	85	Mem0	37	1	0	0	14.23	531.72	547	273.5	2	25
0	intermediate	20	2	85	Mem0	38	1	0	0	16.92	752	580	193.33	3	50
0	intermediate	20	2	85	Mem0	39	1	0	0	14	854.55	509	254.5	2	30
0	intermediate	20	2	85	Mem0	40	1	0	0	13.81	0	431	431	1	0
0	intermediate	20	2	85	Mem0	41	1	0	0	17.17	0	440	440	1	0
0	intermediate	20	2	85	Mem0	42	1	0	0	13.78	892.53	735	183.75	4	74
0	intermediate	20	2	85	Mem0	43	1	0	0	17.85	683.64	701	175.25	4	73
0	intermediate	20	2	85	Mem0	44	1	0	0	17.71	0	462	462	1	0
0	intermediate	20	2	85	Mem0	45	1	0	0	17.63	0	458	458	1	0
0	intermediate	20	2	85	Mem0	46	1	0	0	15.21	595.02	554	184.67	3	42
0	intermediate	20	2	85	Mem0	47	1	0	0	14.17	972.29	639	213	3	68
0	intermediate	20	2	85	Mem0	48	1	0	0	17.82	1116.61	504	252	2	37
0	intermediate	20	2	85	Mem0	49	1	0	0	16.25	858.35	564	188	3	56
0	intermediate	20	2	85	Mem0	50	1	0	0	14.44	1008.37	696	174	4	92
0	intermediate	20	3	85	Mem0	1	1	0	0	15.53	1086.22	601	300.5	2	50
0	intermediate	20	3	85	Mem0	2	1	0	0	13.51	688.7	577	192.33	3	52
0	intermediate	20	3	85	Mem0	3	1	0	0	13.17	0	442	442	1	0
0	intermediate	20	3	85	Mem0	4	1	0	0	13.68	670.35	613	153.25	4	68
0	intermediate	20	3	85	Mem0	5	1	0	0	13.56	1025.46	535	178.33	3	65
0	intermediate	20	3	85	Mem0	6	1	0	0	15.65	660.85	558	279	2	30
0	intermediate	20	3	85	Mem0	7	1	0	0	15.84	809.73	786	157.2	5	90
0	intermediate	20	3	85	Mem0	8	1	0	0	12.65	581.09	540	270	2	26
0	intermediate	20	3	85	Mem0	9	1	0	0	13.76	606.16	705	141	5	87
0	intermediate	20	3	85	Mem0	10	1	0	0	13.98	982.41	575	191.67	3	55
0	intermediate	20	3	85	Mem0	11	1	0	0	16.67	1033.05	661	220.33	3	84
0	intermediate	20	3	85	Mem0	12	1	0	0	13.92	835.56	680	170	4	87
0	intermediate	20	3	85	Mem0	13	1	0	0	15.61	772.26	602	200.67	3	52
0	intermediate	20	3	85	Mem0	14	1	0	0	14.98	797.58	761	152.2	5	93
0	intermediate	20	3	85	Mem0	15	1	0	0	13.29	979.88	556	278	2	42
0	intermediate	20	3	85	Mem0	16	1	0	0	13.43	743.14	754	125.67	6	116
0	intermediate	20	3	85	Mem0	17	1	0	0	12.14	448.16	523	261.5	2	15
0	intermediate	20	3	85	Mem0	18	1	0	0	14.74	0	441	441	1	0
0	intermediate	20	3	85	Mem0	19	1	0	0	13.99	734.91	627	156.75	4	78
0	intermediate	20	3	85	Mem0	20	1	0	0	14.22	0	439	439	1	0
0	intermediate	20	3	85	Mem0	21	1	0	0	16.12	630.47	560	280	2	35
0	intermediate	20	3	85	Mem0	22	1	0	0	14.36	1190.04	579	193	3	81
0	intermediate	20	3	85	Mem0	23	1	0	0	17.98	659.33	588	117.6	5	70
0	intermediate	20	3	85	Mem0	24	1	0	0	17.55	0	435	435	1	0
0	intermediate	20	3	85	Mem0	25	1	0	0	11.81	1139.4	589	294.5	2	47
0	intermediate	20	3	85	Mem0	26	1	0	0	15.28	825.43	817	136.17	6	118
0	intermediate	20	3	85	Mem0	27	1	0	0	12.87	995.07	584	194.67	3	58
0	intermediate	20	3	85	Mem0	28	1	0	0	12.86	364.61	553	276.5	2	17
0	intermediate	20	3	85	Mem0	29	1	0	0	16.16	0	439	439	1	0
0	intermediate	20	3	85	Mem0	30	1	1	0	0	0	0	0	1	0
0	intermediate	20	3	85	Mem0	31	1	0	0	15.56	854.55	661	165.25	4	79
0	intermediate	20	3	85	Mem0	32	1	0	0	16.32	600.08	656	164	4	64
0	intermediate	20	3	85	Mem0	33	1	0	0	14.53	743.14	877	146.17	6	110
0	intermediate	20	3	85	Mem0	34	1	0	0	17.67	881.13	646	215.33	3	70
0	intermediate	20	3	85	Mem0	35	1	0	0	15.52	0	456	456	1	0
0	intermediate	20	3	85	Mem0	36	1	0	0	14.65	1078.63	503	167.67	3	68
0	intermediate	20	3	85	Mem0	37	1	0	0	16.32	852.02	903	150.5	6	116
0	intermediate	20	3	85	Mem0	38	1	0	0	15.23	589.96	626	208.67	3	41
0	intermediate	20	3	85	Mem0	39	1	0	0	13.81	957.09	549	274.5	2	48
0	intermediate	20	3	85	Mem0	40	1	0	0	17.21	833.66	623	155.75	4	87
0	intermediate	20	3	85	Mem0	41	1	0	0	15.26	1027.99	596	198.67	3	68
0	intermediate	20	3	85	Mem0	42	1	0	0	13.43	797.58	709	177.25	4	79
0	intermediate	20	3	85	Mem0	43	1	0	0	14.45	908.99	579	193	3	46
0	intermediate	20	3	85	Mem0	44	1	0	0	15.6	770.99	642	160.5	4	72
0	intermediate	20	3	85	Mem0	45	1	0	0	13.52	779.86	797	132.83	6	111
0	intermediate	20	3	85	Mem0	46	1	0	0	17.94	1015.33	623	207.67	3	66
0	intermediate	20	3	85	Mem0	47	1	0	0	17.25	931.77	555	185	3	75
0	intermediate	20	3	85	Mem0	48	1	0	0	17.37	619.07	693	173.25	4	73
0	intermediate	20	3	85	Mem0	49	1	1	0	0	549.44	257	85.67	3	42
0	intermediate	20	3	85	Mem0	50	1	0	0	17.87	803.28	686	171.5	4	80
0	intermediate	20	4	85	Mem0	1	1	0	0	15.52	1078.63	538	269	2	37
0	intermediate	20	4	85	Mem0	2	1	0	0	17.89	0	457	457	1	0
0	intermediate	20	4	85	Mem0	3	1	0	0	16.46	972.29	537	179	3	69
0	intermediate	20	4	85	Mem0	4	1	1	0	0	892.53	266	133	2	32
0	intermediate	20	4	85	Mem0	5	1	0	0	14.49	951.4	674	168.5	4	90
0	intermediate	20	4	85	Mem0	6	1	0	0	12.62	1063.44	580	193.33	3	66
0	intermediate	20	4	85	Mem0	7	1	0	0	15.22	521.59	623	207.67	3	44
0	intermediate	20	4	85	Mem0	8	1	0	0	13.3	879.24	678	169.5	4	80
0	intermediate	20	4	85	Mem0	9	1	0	0	14.2	1174.85	571	190.33	3	83
0	intermediate	20	4	85	Mem0	10	1	0	0	16.58	793.78	662	165.5	4	82
0	intermediate	20	4	85	Mem0	11	1	0	0	13.11	224.08	516	258	2	17
0	intermediate	20	4	85	Mem0	12	1	0	0	13.64	1174.85	608	202.67	3	72
0	intermediate	20	4	85	Mem0	13	1	0	0	12.19	668.45	719	143.8	5	83
0	intermediate	20	4	85	Mem0	14	1	0	0	17.68	0	456	456	1	0
0	intermediate	20	4	85	Mem0	15	1	0	0	17.15	750.48	683	136.6	5	92
0	intermediate	20	4	85	Mem0	16	1	0	0	15.75	906.45	660	220	3	64
0	intermediate	20	4	85	Mem0	17	1	0	0	13.74	931.77	589	196.33	3	60
0	intermediate	20	4	85	Mem0	18	1	0	0	18.09	0	455	455	1	0
0	intermediate	20	4	85	Mem0	19	1	0	0	14.44	943.8	643	160.75	4	84
0	intermediate	20	4	85	Mem0	20	1	0	0	16.75	0	442	442	1	0
0	intermediate	20	4	85	Mem0	21	1	0	0	13.46	1055.84	517	258.5	2	48
0	intermediate	20	4	85	Mem0	22	1	0	0	15.6	486.14	566	283	2	28
0	intermediate	20	4	85	Mem0	23	1	0	0	13.84	884.17	813	162.6	5	111
0	intermediate	20	4	85	Mem0	24	1	0	0	17.93	761.5	584	146	4	72
0	intermediate	20	4	85	Mem0	25	1	0	0	15.4	1109.01	537	268.5	2	51
0	intermediate	20	4	85	Mem0	26	1	0	0	15.13	890.63	707	176.75	4	79
0	intermediate	20	4	85	Mem0	27	1	1	0	0	0	0	0	1	0
0	intermediate	20	4	85	Mem0	28	1	0	0	15.82	0	443	443	1	0
0	intermediate	20	4	85	Mem0	29	1	0	0	15.37	736.81	658	219.33	3	53
0	intermediate	20	4	85	Mem0	30	1	0	0	15.26	0	441	441	1	0
0	intermediate	20	4	85	Mem0	31	1	0	0	16.9	0	445	445	1	0
0	intermediate	20	4	85	Mem0	32	1	0	0	17.15	670.98	585	195	3	47
0	intermediate	20	4	85	Mem0	33	1	0	0	18.2	300.04	546	273	2	18
0	intermediate	20	4	85	Mem0	34	1	0	0	12.8	982.41	624	208	3	60
0	intermediate	20	4	85	Mem0	35	1	0	0	17	900.13	713	178.25	4	89
0	intermediate	20	4	85	Mem0	36	1	0	0	15.9	482.35	556	278	2	26
0	intermediate	20	4	85	Mem0	37	1	0	0	14.69	345.62	526	263	2	17
0	intermediate	20	4	85	Mem0	38	1	0	0	17.2	1103.95	645	215	3	75
0	intermediate	20	4	85	Mem0	39	1	0	0	14.25	919.11	632	210.67	3	65
0	intermediate	20	4	85	Mem0	40	1	0	0	13.75	1043.18	621	207	3	68
0	intermediate	20	4	85	Mem0	41	1	0	0	13.72	891.77	754	150.8	5	105
0	intermediate	20	4	85	Mem0	42	1	0	0	15.91	729.22	602	200.67	3	58
0	intermediate	20	4	85	Mem0	43	1	0	0	14.65	940	586	146.5	4	83
0	intermediate	20	4	85	Mem0	44	1	0	0	18.22	0	439	439	1	0
0	intermediate	20	4	85	Mem0	45	1	0	0	17.1	915.32	537	268.5	2	41
0	intermediate	20	4	85	Mem0	46	1	0	0	12.8	763.4	595	148.75	4	73
0	intermediate	20	4	85	Mem0	47	1	0	0	15.49	1027.99	603	201	3	69
0	intermediate	20	4	85	Mem0	48	1	0	0	12.65	919.11	542	180.67	3	67
0	intermediate	20	4	85	Mem0	49	1	0	0	12.83	634.27	530	265	2	32
0	intermediate	20	4	85	Mem0	50	1	0	0	14.17	777.32	748	124.67	6	112
0	intermediate	20	5	85	Mem0	1	1	0	0	14.78	1068.5	534	178	3	76
0	intermediate	20	5	85	Mem0	2	1	0	0	16.14	549.44	594	198	3	42
0	intermediate	20	5	85	Mem0	3	1	0	0	15.78	868.48	648	216	3	56
0	intermediate	20	5	85	Mem0	4	1	0	0	14.9	957.09	535	267.5	2	44
0	intermediate	20	5	85	Mem0	5	1	0	0	12.08	619.07	572	286	2	33
0	intermediate	20	5	85	Mem0	6	1	0	0	16.45	673.51	583	194.33	3	55
0	intermediate	20	5	85	Mem0	7	1	0	0	17.94	1033.05	504	252	2	48
0	intermediate	20	5	85	Mem0	8	1	0	0	17.82	451.96	539	269.5	2	17
0	intermediate	20	5	85	Mem0	9	1	0	0	16.48	807.07	665	166.25	4	69
0	intermediate	20	5	85	Mem0	10	1	0	0	14.83	587.42	595	198.33	3	47
0	intermediate	20	5	85	Mem0	11	1	0	0	12.74	891.26	651	217	3	68
0	intermediate	20	5	85	Mem0	12	1	0	0	12.81	0	443	443	1	0
0	intermediate	20	5	85	Mem0	13	1	0	0	14.22	1012.8	590	196.67	3	64
0	intermediate	20	5	85	Mem0	14	1	0	0	15.26	876.07	578	192.67	3	69
0	intermediate	20	5	85	Mem0	15	1	0	0	16.11	862.14	650	162.5	4	81
0	intermediate	20	5	85	Mem0	16	1	0	0	16.27	934.31	504	252	2	38
0	intermediate	20	5	85	Mem0	17	1	0	0	18.05	721.62	595	297.5	2	34
0	intermediate	20	5	85	Mem0	18	1	0	0	15.32	945.7	545	272.5	2	44
0	intermediate	20	5	85	Mem0	19	1	0	0	16.62	949.5	577	288.5	2	46
0	intermediate	20	5	85	Mem0	20	1	0	0	15.9	674.14	702	175.5	4	74
0	intermediate	20	5	85	Mem0	21	1	1	0	0	498.8	241	80.33	3	46
0	intermediate	20	5	85	Mem0	22	1	0	0	17.76	721.62	572	286	2	35
0	intermediate	20	5	85	Mem0	23	1	0	0	16.4	557.04	581	193.67	3	38
0	intermediate	20	5	85	Mem0	24	1	1	0	0	0	0	0	1	0
0	intermediate	20	5	85	Mem0	25	1	0	0	15.14	516.53	666	166.5	4	57
0	intermediate	20	5	85	Mem0	26	1	0	0	15.73	653.26	576	288	2	28
0	intermediate	20	5	85	Mem0	27	1	0	0	17.73	1177.38	531	265.5	2	51
0	intermediate	20	5	85	Mem0	28	1	0	0	16.62	996.97	757	189.25	4	92
0	intermediate	20	5	85	Mem0	29	1	0	0	14.7	729.21	523	261.5	2	38
0	intermediate	20	5	85	Mem0	30	1	0	0	14.36	792.52	552	184	3	57
0	intermediate	20	5	85	Mem0	31	1	0	0	17.65	0	438	438	1	0
0	intermediate	20	5	85	Mem0	32	1	0	0	18.1	497.54	591	295.5	2	23
0	intermediate	20	5	85	Mem0	33	1	0	0	14.51	0	443	443	1	0
0	intermediate	20	5	85	Mem0	34	1	0	0	16.09	845.69	517	172.33	3	66
0	intermediate	20	5	85	Mem0	35	1	0	0	16.81	936.84	590	196.67	3	71
0	intermediate	20	5	85	Mem0	36	1	0	0	17.66	0	433	433	1	0
0	intermediate	20	5	85	Mem0	37	1	0	0	14.05	873.54	601	200.33	3	56
0	intermediate	20	5	85	Mem0	38	1	0	0	16.68	0	443	443	1	0
0	intermediate	20	5	85	Mem0	39	1	0	0	17.71	0	445	445	1	0
0	intermediate	20	5	85	Mem0	40	1	0	0	15.18	924.81	664	166	4	87
0	intermediate	20	5	85	Mem0	41	1	0	0	12.39	1050.78	588	196	3	74
0	intermediate	20	5	85	Mem0	42	1	0	0	12.44	1053.31	566	188.67	3	59
0	intermediate	20	5	85	Mem0	43	1	0	0	14.87	1000.77	736	184	4	93
0	intermediate	20	5	85	Mem0	44	1	0	0	15.08	969.75	652	217.33	3	68
0	intermediate	20	5	85	Mem0	45	1	0	0	14.37	0	450	450	1	0
0	intermediate	20	5	85	Mem0	46	1	0	0	14.46	972.29	539	269.5	2	44
0	intermediate	20	5	85	Mem0	47	1	0	0	17.75	1022.93	552	184	3	55
0	intermediate	20	5	85	Mem0	48	1	1	0	0	0	0	0	1	0
0	intermediate	20	5	85	Mem0	49	1	0	0	17.67	0	444	444	1	0
0	intermediate	20	5	85	Mem0	50	1	0	0	16.82	0	439	439	1	0
0	intermediate	20	6	85	Mem0	1	1	0	0	14.01	1146.99	545	272.5	2	50
0	intermediate	20	6	85	Mem0	2	1	0	0	14.07	1004.19	840	168	5	114
0	intermediate	20	6	85	Mem0	3	1	0	0	17.18	702.63	556	278	2	28
0	intermediate	20	6	85	Mem0	4	1	0	0	12.17	886.2	550	183.33	3	54
0	intermediate	20	6	85	Mem0	5	1	0	0	15.03	1136.87	677	225.67	3	69
0	intermediate	20	6	85	Mem0	6	1	0	0	13.46	0	426	426	1	0
0	intermediate	20	6	85	Mem0	7	1	0	0	18.26	0	426	426	1	0
0	intermediate	20	6	85	Mem0	8	1	0	0	14.28	1012.8	551	183.67	3	66
0	intermediate	20	6	85	Mem0	9	1	0	0	15.88	969.75	556	185.33	3	64
0	intermediate	20	6	85	Mem0	10	1	1	0	0	0	0	0	1	0
0	intermediate	20	6	85	Mem0	11	1	0	0	14.24	680.6	695	139	5	66
0	intermediate	20	6	85	Mem0	12	1	0	0	14.27	955.2	630	157.5	4	95
0	intermediate	20	6	85	Mem0	13	1	0	0	17.36	915.32	561	280.5	2	33
0	intermediate	20	6	85	Mem0	14	1	0	0	17.4	1002.67	642	214	3	58
0	intermediate	20	6	85	Mem0	15	1	0	0	12.53	1053.31	596	198.67	3	79
0	intermediate	20	6	85	Mem0	16	1	0	0	15.46	493.74	567	283.5	2	23
0	intermediate	20	6	85	Mem0	17	1	0	0	15.58	924.81	778	194.5	4	83
0	intermediate	20	6	85	Mem0	18	1	0	0	14.17	1071.03	589	294.5	2	40
0	intermediate	20	6	85	Mem0	19	1	0	0	16.47	909.62	664	166	4	87
0	intermediate	20	6	85	Mem0	20	1	0	0	17.24	0	433	433	1	0
0	intermediate	20	6	85	Mem0	21	1	0	0	17.81	0	427	427	1	0
0	intermediate	20	6	85	Mem0	22	1	0	0	14.61	672.25	531	265.5	2	30
0	intermediate	20	6	85	Mem0	23	1	0	0	16.68	796.31	834	139	6	119
0	intermediate	20	6	85	Mem0	24	1	0	0	17.41	0	443	443	1	0
0	intermediate	20	6	85	Mem0	25	1	0	0	14.35	402.59	511	255.5	2	21
0	intermediate	20	6	85	Mem0	26	1	0	0	12.68	1015.96	751	187.75	4	108
0	intermediate	20	6	85	Mem0	27	1	0	0	16.73	662.75	603	150.75	4	56
0	intermediate	20	6	85	Mem0	28	1	0	0	12.99	983.68	551	275.5	2	35
0	intermediate	20	6	85	Mem0	29	1	0	0	15.75	820.37	552	138	4	78
0	intermediate	20	6	85	Mem0	30	1	0	0	13.31	0	437	437	1	0
0	intermediate	20	6	85	Mem0	31	1	0	0	13.23	724.15	591	197	3	49
0	intermediate	20	6	85	Mem0	32	1	0	0	12.84	1157.12	683	227.67	3	84
0	intermediate	20	6	85	Mem0	33	1	0	0	17.42	649.46	504	252	2	28
0	intermediate	20	6	85	Mem0	34	1	0	0	17.98	0	446	446	1	0
0	intermediate	20	6	85	Mem0	35	1	0	0	17.11	0	441	441	1	0
0	intermediate	20	6	85	Mem0	36	1	0	0	17.95	0	454	454	1	0
0	intermediate	20	6	85	Mem0	37	1	0	0	12.99	505.13	562	281	2	18
0	intermediate	20	6	85	Mem0	38	1	0	0	15.19	731.12	644	161	4	67
0	intermediate	20	6	85	Mem0	39	1	0	0	15.2	805.18	574	191.33	3	60
0	intermediate	20	6	85	Mem0	40	1	0	0	15.65	725.42	550	275	2	38
0	intermediate	20	6	85	Mem0	41	1	0	0	16.98	520.33	566	141.5	4	63
0	intermediate	20	6	85	Mem0	42	1	0	0	16.71	0	455	455	1	0
0	intermediate	20	6	85	Mem0	43	1	0	0	14.72	0	458	458	1	0
0	intermediate	20	6	85	Mem0	44	1	0	0	14.65	727.7	621	124.2	5	77
0	intermediate	20	6	85	Mem0	45	1	0	0	18.2	444.37	553	276.5	2	18
0	intermediate	20	6	85	Mem0	46	1	0	0	18.1	0	448	448	1	0
0	intermediate	20	6	85	Mem0	47	1	0	0	13.43	844.67	693	138.6	5	89
0	intermediate	20	6	85	Mem0	48	1	0	0	14.63	995.07	504	252	2	41
0	intermediate	20	6	85	Mem0	49	1	0	0	16.42	0	417	417	1	0
0	intermediate	20	6	85	Mem0	50	1	0	0	18.28	0	443	443	1	0
0	intermediate	20	7	85	Mem0	1	1	0	0	14.81	1164.72	573	191	3	73
0	intermediate	20	7	85	Mem0	2	1	0	0	12.02	0	454	454	1	0
0	intermediate	20	7	85	Mem0	3	1	0	0	14.22	693.77	590	196.67	3	54
0	intermediate	20	7	85	Mem0	4	1	0	0	13.41	619.07	534	267	2	22
0	intermediate	20	7	85	Mem0	5	1	0	0	16.27	748.2	504	252	2	27
0	intermediate	20	7	85	Mem0	6	1	0	0	16.59	1169.78	511	255.5	2	53
0	intermediate	20	7	85	Mem0	7	1	0	0	15.29	0	458	458	1	0
0	intermediate	20	7	85	Mem0	8	1	0	0	16.04	826.06	639	159.75	4	89
0	intermediate	20	7	85	Mem0	9	1	0	0	13.97	896.33	504	252	2	43
0	intermediate	20	7	85	Mem0	10	1	0	0	14.29	0	427	427	1	0
0	intermediate	20	7	85	Mem0	11	1	0	0	16.23	0	410	410	1	0
0	intermediate	20	7	85	Mem0	12	1	0	0	11.53	962.16	648	216	3	65
0	intermediate	20	7	85	Mem0	13	1	0	0	15.75	1078.63	619	206.33	3	67
0	intermediate	20	7	85	Mem0	14	1	0	0	16.13	1173.58	548	274	2	37
0	intermediate	20	7	85	Mem0	15	1	0	0	17.57	338.02	542	271	2	18
0	intermediate	20	7	85	Mem0	16	1	0	0	17.94	470.95	571	285.5	2	23
0	intermediate	20	7	85	Mem0	17	1	0	0	16.36	797.58	567	283.5	2	38
0	intermediate	20	7	85	Mem0	18	1	0	0	16.33	976.08	575	287.5	2	37
0	intermediate	20	7	85	Mem0	19	1	0	0	18.04	0	427	427	1	0
0	intermediate	20	7	85	Mem0	20	1	0	0	14.34	849.49	834	139	6	126
0	intermediate	20	7	85	Mem0	21	1	0	0	16.51	588.69	584	292	2	25
0	intermediate	20	7	85	Mem0	22	1	0	0	17.38	805.17	519	259.5	2	44
0	intermediate	20	7	85	Mem0	23	1	0	0	15.38	1131.8	527	263.5	2	52
0	intermediate	20	7	85	Mem0	24	1	1	0	0	650.72	297	99	3	42
0	intermediate	20	7	85	Mem0	25	1	0	0	16.55	0	441	441	1	0
0	intermediate	20	7	85	Mem0	26	1	0	0	15.32	843.15	573	191	3	46
0	intermediate	20	7	85	Mem0	27	1	0	0	15.33	712.13	673	168.25	4	74
0	intermediate	20	7	85	Mem0	28	1	0	0	12.9	1071.03	567	189	3	75
0	intermediate	20	7	85	Mem0	29	1	0	0	17.99	410.18	576	288	2	26
0	intermediate	20	7	85	Mem0	30	1	0	0	13.56	1157.12	657	219	3	89
0	intermediate	20	7	85	Mem0	31	1	0	0	15.6	896.33	591	147.75	4	80
0	intermediate	20	7	85	Mem0	32	1	0	0	14.11	1157.12	567	189	3	83
0	intermediate	20	7	85	Mem0	33	1	0	0	14.08	854.55	569	142.25	4	92
0	intermediate	20	7	85	Mem0	34	1	0	0	18.08	0	445	445	1	0
0	intermediate	20	7	85	Mem0	35	1	0	0	14.72	957.09	518	172.67	3	65
0	intermediate	20	7	85	Mem0	36	1	0	0	11.45	752	636	212	3	59
0	intermediate	20	7	85	Mem0	37	1	0	0	12.83	964.69	586	195.33	3	69
0	intermediate	20	7	85	Mem0	38	1	0	0	16.55	714.02	514	257	2	38
0	intermediate	20	7	85	Mem0	39	1	0	0	15.9	0	439	439	1	0
0	intermediate	20	7	85	Mem0	40	1	0	0	14.97	569.7	557	185.67	3	35
0	intermediate	20	7	85	Mem0	41	1	0	0	16.81	668.45	628	209.33	3	48
0	intermediate	20	7	85	Mem0	42	1	1	0	0	725.42	224	112	2	34
0	intermediate	20	7	85	Mem0	43	1	0	0	15.57	972.29	607	303.5	2	44
0	intermediate	20	7	85	Mem0	44	1	0	0	13.66	854.55	587	146.75	4	71
0	intermediate	20	7	85	Mem0	45	1	0	0	11.43	827.96	525	175	3	51
0	intermediate	20	7	85	Mem0	46	1	0	0	17.12	882.65	782	156.4	5	91
0	intermediate	20	7	85	Mem0	47	1	0	0	16.83	707.95	694	138.8	5	91
0	intermediate	20	7	85	Mem0	48	1	0	0	12.81	1005.2	548	182.67	3	65
0	intermediate	20	7	85	Mem0	49	1	0	0	13.49	436.77	535	267.5	2	22
0	intermediate	20	7	85	Mem0	50	1	0	0	17.4	801.38	640	160	4	73
0	intermediate	20	8	85	Mem0	1	1	0	0	13.17	417.78	588	294	2	20
0	intermediate	20	8	85	Mem0	2	1	0	0	16.23	0	450	450	1	0
0	intermediate	20	8	85	Mem0	3	1	0	0	18.14	600.08	570	285	2	21
0	intermediate	20	8	85	Mem0	4	1	0	0	18.05	957.09	727	181.75	4	90
0	intermediate	20	8	85	Mem0	5	1	0	0	13.19	1074.83	564	282	2	41
0	intermediate	20	8	85	Mem0	6	1	0	0	14.97	883.67	628	209.33	3	57
0	intermediate	20	8	85	Mem0	7	1	1	0	0	691.24	218	109	2	37
0	intermediate	20	8	85	Mem0	8	1	0	0	13.43	349.42	531	265.5	2	15
0	intermediate	20	8	85	Mem0	9	1	1	0	0	0	0	0	1	0
0	intermediate	20	8	85	Mem0	10	1	0	0	15.13	470.95	627	209	3	42
0	intermediate	20	8	85	Mem0	11	1	1	0	0	0	0	0	1	0
0	intermediate	20	8	85	Mem0	12	1	0	0	12.44	0	440	440	1	0
0	intermediate	20	8	85	Mem0	13	1	0	0	12.78	987.48	517	258.5	2	47
0	intermediate	20	8	85	Mem0	14	1	0	0	17.76	0	428	428	1	0
0	intermediate	20	8	85	Mem0	15	1	0	0	12.33	0	443	443	1	0
0	intermediate	20	8	85	Mem0	16	1	0	0	16.92	734.91	658	164.5	4	68
0	intermediate	20	8	85	Mem0	17	1	0	0	16.22	1033.05	644	214.67	3	64
0	intermediate	20	8	85	Mem0	18	1	0	0	13.55	0	446	446	1	0
0	intermediate	20	8	85	Mem0	19	1	0	0	14.32	482.35	523	261.5	2	21
0	intermediate	20	8	85	Mem0	20	1	0	0	14.28	1063.44	571	285.5	2	39
0	intermediate	20	8	85	Mem0	21	1	0	0	14.65	569.7	563	281.5	2	28
0	intermediate	20	8	85	Mem0	22	1	0	0	13.56	852.65	617	154.25	4	80
0	intermediate	20	8	85	Mem0	23	1	0	0	15.22	853.28	627	209	3	62
0	intermediate	20	8	85	Mem0	24	1	0	0	13.82	0	426	426	1	0
0	intermediate	20	8	85	Mem0	25	1	0	0	16.94	0	443	443	1	0
0	intermediate	20	8	85	Mem0	26	1	0	0	14.04	1050.15	771	192.75	4	89
0	intermediate	20	8	85	Mem0	27	1	0	0	18.37	0	448	448	1	0
0	intermediate	20	8	85	Mem0	28	1	0	0	13.47	0	440	440	1	0
0	intermediate	20	8	85	Mem0	29	1	0	0	17.79	0	453	453	1	0
0	intermediate	20	8	85	Mem0	30	1	0	0	14.49	733.01	510	255	2	34
0	intermediate	20	8	85	Mem0	31	1	0	0	17.55	0	464	464	1	0
0	intermediate	20	8	85	Mem0	32	1	0	0	18	898.86	573	191	3	58
0	intermediate	20	8	85	Mem0	33	1	1	0	0	816.57	253	126.5	2	39
0	intermediate	20	8	85	Mem0	34	1	0	0	12.53	1048.24	535	267.5	2	50
0	intermediate	20	8	85	Mem0	35	1	0	0	14.02	660.85	569	189.67	3	46
0	intermediate	20	8	85	Mem0	36	1	0	0	11.98	802.64	566	188.67	3	62
0	intermediate	20	8	85	Mem0	37	1	0	0	13.16	736.81	583	194.33	3	59
0	intermediate	20	8	85	Mem0	38	1	0	0	13.59	0	432	432	1	0
0	intermediate	20	8	85	Mem0	39	1	1	0	0	0	0	0	1	0
0	intermediate	20	8	85	Mem0	40	1	0	0	13.32	1190.04	608	202.67	3	79
0	intermediate	20	8	85	Mem0	41	1	0	0	14.41	645.66	632	158	4	68
0	intermediate	20	8	85	Mem0	42	1	0	0	16.9	772.26	579	193	3	56
0	intermediate	20	8	85	Mem0	43	1	0	0	15.87	622.87	512	256	2	28
0	intermediate	20	8	85	Mem0	44	1	0	0	17.96	0	447	447	1	0
0	intermediate	20	8	85	Mem0	45	1	0	0	17.07	0	425	425	1	0
0	intermediate	20	8	85	Mem0	46	1	0	0	18.08	0	456	456	1	0
0	intermediate	20	8	85	Mem0	47	1	0	0	16.06	0	440	440	1	0
0	intermediate	20	8	85	Mem0	48	1	0	0	16.11	979.88	664	166	4	88
0	intermediate	20	8	85	Mem0	49	1	0	0	17.82	383.6	551	275.5	2	23
0	intermediate	20	8	85	Mem0	50	1	1	0	0	0	0	0	1	0
0	intermediate	20	9	85	Mem0	1	1	0	0	14.38	1230.55	579	193	3	75
0	intermediate	20	9	85	Mem0	2	1	0	0	14.06	984.95	537	179	3	83
0	intermediate	20	9	85	Mem0	3	1	0	0	14.35	738.33	680	136	5	82
0	intermediate	20	9	85	Mem0	4	1	0	0	16.73	619.07	704	176	4	58
0	intermediate	20	9	85	Mem0	5	1	1	0	0	602.62	285	95	3	49
0	intermediate	20	9	85	Mem0	6	1	0	0	16.68	0	453	453	1	0
0	intermediate	20	9	85	Mem0	7	1	0	0	12.77	974.82	677	225.67	3	61
0	intermediate	20	9	85	Mem0	8	1	0	0	14.87	834.04	656	131.2	5	107
0	intermediate	20	9	85	Mem0	9	1	0	0	15.61	683.64	647	161.75	4	65
0	intermediate	20	9	85	Mem0	10	1	0	0	17.33	884.93	637	159.25	4	85
0	intermediate	20	9	85	Mem0	11	1	0	0	14.2	1083.69	665	221.67	3	62
0	intermediate	20	9	85	Mem0	12	1	0	0	15.49	554.51	531	265.5	2	30
0	intermediate	20	9	85	Mem0	13	1	0	0	17.55	338.02	517	258.5	2	16
0	intermediate	20	9	85	Mem0	14	1	0	0	16.67	888.73	586	195.33	3	69
0	intermediate	20	9	85	Mem0	15	1	0	0	16.14	624.77	689	172.25	4	73
0	intermediate	20	9	85	Mem0	16	1	0	0	17.57	503.87	645	215	3	48
0	intermediate	20	9	85	Mem0	17	1	0	0	17.13	660.85	504	252	2	35
0	intermediate	20	9	85	Mem0	18	1	0	0	15.45	0	439	439	1	0
0	intermediate	20	9	85	Mem0	19	1	0	0	14.4	0	425	425	1	0
0	intermediate	20	9	85	Mem0	20	1	0	0	17.5	377.27	587	195.67	3	31
0	intermediate	20	9	85	Mem0	21	1	1	0	0	0	0	0	1	0
0	intermediate	20	9	85	Mem0	22	1	0	0	14.6	660.85	676	169	4	56
0	intermediate	20	9	85	Mem0	23	1	0	0	13.25	949.5	700	175	4	99
0	intermediate	20	9	85	Mem0	24	1	0	0	18.2	0	440	440	1	0
0	intermediate	20	9	85	Mem0	25	1	0	0	12.83	597.55	596	198.67	3	43
0	intermediate	20	9	85	Mem0	26	1	0	0	16.55	843.16	806	161.2	5	112
0	intermediate	20	9	85	Mem0	27	1	0	0	15.31	807.71	523	174.33	3	60
0	intermediate	20	9	85	Mem0	28	1	0	0	17.32	793.78	526	263	2	36
0	intermediate	20	9	85	Mem0	29	1	0	0	14.76	695.79	615	123	5	72
0	intermediate	20	9	85	Mem0	30	1	0	0	13.46	840.62	621	207	3	63
0	intermediate	20	9	85	Mem0	31	1	0	0	14.79	0	438	438	1	0
0	intermediate	20	9	85	Mem0	32	1	0	0	15.64	759.6	595	198.33	3	51
0	intermediate	20	9	85	Mem0	33	1	0	0	14.32	913.42	681	170.25	4	86
0	intermediate	20	9	85	Mem0	34	1	0	0	16.17	817.33	741	148.2	5	106
0	intermediate	20	9	85	Mem0	35	1	0	0	15.58	682.12	651	130.2	5	84
0	intermediate	20	9	85	Mem0	36	1	0	0	17.34	868.98	802	160.4	5	109
0	intermediate	20	9	85	Mem0	37	1	0	0	17.45	0	443	443	1	0
0	intermediate	20	9	85	Mem0	38	1	0	0	16.81	319.03	540	270	2	15
0	intermediate	20	9	85	Mem0	39	1	0	0	16.07	729.22	563	187.67	3	48
0	intermediate	20	9	85	Mem0	40	1	0	0	17.41	0	416	416	1	0
0	intermediate	20	9	85	Mem0	41	1	0	0	17.46	943.8	714	178.5	4	67
0	intermediate	20	9	85	Mem0	42	1	0	0	17.07	853.28	659	219.67	3	66
0	intermediate	20	9	85	Mem0	43	1	0	0	16.83	368.41	566	283	2	18
0	intermediate	20	9	85	Mem0	44	1	0	0	16.55	873.54	562	187.33	3	66
0	intermediate	20	9	85	Mem0	45	1	1	0	0	0	0	0	1	0
0	intermediate	20	9	85	Mem0	46	1	0	0	13.93	947.6	650	162.5	4	91
0	intermediate	20	9	85	Mem0	47	1	1	0	0	976.08	298	149	2	42
0	intermediate	20	9	85	Mem0	48	1	0	0	15.56	1022.93	669	223	3	61
0	intermediate	20	9	85	Mem0	49	1	0	0	17.31	777.83	727	145.4	5	84
0	intermediate	20	9	85	Mem0	50	1	0	0	14.75	755.8	564	141	4	79
0	intermediate	20	10	85	Mem0	1	1	0	0	14.44	835.56	657	131.4	5	93
0	intermediate	20	10	85	Mem0	2	1	0	0	17.82	501.34	549	274.5	2	22
0	intermediate	20	10	85	Mem0	3	1	0	0	14.5	1043.18	545	181.67	3	61
0	intermediate	20	10	85	Mem0	4	1	0	0	16.5	1177.38	623	207.67	3	78
0	intermediate	20	10	85	Mem0	5	1	0	0	13.74	1071.03	511	255.5	2	44
0	intermediate	20	10	85	Mem0	6	1	0	0	17.72	724.15	607	202.33	3	47
0	intermediate	20	10	85	Mem0	7	1	0	0	13.61	687.44	540	270	2	33
0	intermediate	20	10	85	Mem0	8	1	0	0	16.14	784.29	626	156.5	4	75
0	intermediate	20	10	85	Mem0	9	1	0	0	17.41	1146.99	577	288.5	2	42
0	intermediate	20	10	85	Mem0	10	1	0	0	14.32	0	439	439	1	0
0	intermediate	20	10	85	Mem0	11	1	0	0	13.5	1015.33	597	199	3	71
0	intermediate	20	10	85	Mem0	12	1	0	0	11.89	957.09	541	270.5	2	46
0	intermediate	20	10	85	Mem0	13	1	0	0	13.25	522.23	669	167.25	4	57
0	intermediate	20	10	85	Mem0	14	1	0	0	14.84	887.21	697	139.4	5	112
0	intermediate	20	10	85	Mem0	15	1	0	0	15.68	815.3	573	191	3	55
0	intermediate	20	10	85	Mem0	16	1	0	0	18.04	0	425	425	1	0
0	intermediate	20	10	85	Mem0	17	1	0	0	13.28	1071.03	581	193.67	3	74
0	intermediate	20	10	85	Mem0	18	1	0	0	14.01	947.6	656	164	4	93
0	intermediate	20	10	85	Mem0	19	1	0	0	17.81	0	440	440	1	0
0	intermediate	20	10	85	Mem0	20	1	0	0	14.5	529.19	619	206.33	3	44
0	intermediate	20	10	85	Mem0	21	1	0	0	13.62	879.24	693	173.25	4	92
0	intermediate	20	10	85	Mem0	22	1	0	0	17.55	1055.84	682	227.33	3	54
0	intermediate	20	10	85	Mem0	23	1	0	0	14.07	676.04	532	266	2	29
0	intermediate	20	10	85	Mem0	24	1	0	0	18.33	376	562	281	2	25
0	intermediate	20	10	85	Mem0	25	1	0	0	16.83	677.94	648	162	4	70
0	intermediate	20	10	85	Mem0	26	1	0	0	16.46	235.48	502	251	2	19
0	intermediate	20	10	85	Mem0	27	1	0	0	14.89	756.56	685	137	5	85
0	intermediate	20	10	85	Mem0	28	1	0	0	17.48	1109.01	504	252	2	40
0	intermediate	20	10	85	Mem0	29	1	0	0	16.93	995.07	634	211.33	3	58
0	intermediate	20	10	85	Mem0	30	1	0	0	13.27	0	452	452	1	0
0	intermediate	20	10	85	Mem0	31	1	0	0	13.15	1154.59	544	272	2	46
0	intermediate	20	10	85	Mem0	32	1	0	0	14.3	926.71	511	170.33	3	67
0	intermediate	20	10	85	Mem0	33	1	0	0	13.72	855.82	622	207.33	3	50
0	intermediate	20	10	85	Mem0	34	1	0	0	16.92	650.72	764	127.33	6	95
0	intermediate	20	10	85	Mem0	35	1	0	0	17.54	877.34	656	164	4	84
0	intermediate	20	10	85	Mem0	36	1	0	0	13.92	898.86	574	191.33	3	54
0	intermediate	20	10	85	Mem0	37	1	0	0	16.98	0	429	429	1	0
0	intermediate	20	10	85	Mem0	38	1	0	0	16.41	666.93	734	146.8	5	86
0	intermediate	20	10	85	Mem0	39	1	0	0	15.3	979.88	538	179.33	3	59
0	intermediate	20	10	85	Mem0	40	1	0	0	18.23	0	453	453	1	0
0	intermediate	20	10	85	Mem0	41	1	0	0	13.29	780.49	1031	128.88	8	159
0	intermediate	20	10	85	Mem0	42	1	0	0	15.84	1022.93	584	194.67	3	76
0	intermediate	20	10	85	Mem0	43	1	0	0	16.62	941.9	602	200.67	3	59
0	intermediate	20	10	85	Mem0	44	1	0	0	16.69	0	439	439	1	0
0	intermediate	20	10	85	Mem0	45	1	0	0	18.07	0	445	445	1	0
0	intermediate	20	10	85	Mem0	46	1	0	0	12.76	807.71	611	203.67	3	54
0	intermediate	20	10	85	Mem0	47	1	0	0	13.43	746.94	586	195.33	3	53
0	intermediate	20	10	85	Mem0	48	1	0	0	16.57	0	448	448	1	0
0	intermediate	20	10	85	Mem0	49	1	0	0	17.8	0	458	458	1	0
0	intermediate	20	10	85	Mem0	50	1	0	0	17.3	708.96	506	168.67	3	48
0	intermediate	20	1	85	Mem1	1	1	0	0	13.09	653.26	730	146	5	77
0	intermediate	20	1	85	Mem1	2	1	0	0	17.66	786.19	566	141.5	4	62
0	intermediate	20	1	85	Mem1	3	1	0	0	14.28	824.93	656	131.2	5	88
0	intermediate	20	1	85	Mem1	4	1	0	0	14.01	780.49	711	177.75	4	66
0	intermediate	20	1	85	Mem1	5	1	0	0	14.08	684.73	773	110.43	7	110
0	intermediate	20	1	85	Mem1	6	1	0	0	17.68	636.55	646	129.2	5	77
0	intermediate	20	1	85	Mem1	7	1	0	0	16.47	341.82	514	257	2	12
0	intermediate	20	1	85	Mem1	8	1	0	0	16.15	639.96	537	134.25	4	58
0	intermediate	20	1	85	Mem1	9	1	0	0	14.84	744.41	577	115.4	5	86
0	intermediate	20	1	85	Mem1	10	1	0	0	14.46	739.34	727	121.17	6	113
0	intermediate	20	1	85	Mem1	11	1	0	0	17.21	654.78	627	125.4	5	76
0	intermediate	20	1	85	Mem1	12	1	0	0	15.59	729.22	688	137.6	5	95
0	intermediate	20	1	85	Mem1	13	1	0	0	16.13	855.82	560	186.67	3	50
0	intermediate	20	1	85	Mem1	14	1	0	0	13.93	593.75	663	110.5	6	84
0	intermediate	20	1	85	Mem1	15	1	0	0	16.77	651.36	549	137.25	4	55
0	intermediate	20	1	85	Mem1	16	1	0	0	18.07	801.38	810	135	6	106
0	intermediate	20	1	85	Mem1	17	1	0	0	17.49	0	410	410	1	0
0	intermediate	20	1	85	Mem1	18	1	0	0	14.87	752	639	127.8	5	81
0	intermediate	20	1	85	Mem1	19	1	0	0	15.46	714.02	706	117.67	6	104
0	intermediate	20	1	85	Mem1	20	1	0	0	16.2	618.31	680	136	5	91
0	intermediate	20	1	85	Mem1	21	1	0	0	16.13	859.61	848	141.33	6	113
0	intermediate	20	1	85	Mem1	22	1	0	0	16.67	824.16	606	151.5	4	67
0	intermediate	20	1	85	Mem1	23	1	0	0	14.75	759.6	701	116.83	6	98
0	intermediate	20	1	85	Mem1	24	1	0	0	15.22	972.29	587	195.67	3	69
0	intermediate	20	1	85	Mem1	25	1	0	0	15.22	777.32	631	210.33	3	52
0	intermediate	20	1	85	Mem1	26	1	0	0	17.57	578.56	685	114.17	6	66
0	intermediate	20	1	85	Mem1	27	1	0	0	17.04	719.72	721	180.25	4	68
0	intermediate	20	1	85	Mem1	28	1	0	0	18.17	0	453	453	1	0
0	intermediate	20	1	85	Mem1	29	1	0	0	15.57	653.26	564	282	2	30
0	intermediate	20	1	85	Mem1	30	1	0	0	17.97	973.81	823	164.6	5	103
0	intermediate	20	1	85	Mem1	31	1	0	0	16.86	848.22	513	171	3	54
0	intermediate	20	1	85	Mem1	32	1	0	0	16.67	885.69	778	155.6	5	103
0	intermediate	20	1	85	Mem1	33	1	1	0	0	0	0	0	1	0
0	intermediate	20	1	85	Mem1	34	1	0	0	14.08	806.69	774	154.8	5	100
0	intermediate	20	1	85	Mem1	35	1	0	0	17.38	810.87	606	151.5	4	77
0	intermediate	20	1	85	Mem1	36	1	0	0	13.99	668.45	652	108.67	6	96
0	intermediate	20	1	85	Mem1	37	1	0	0	17.58	810.24	582	194	3	57
0	intermediate	20	1	85	Mem1	38	1	0	0	11.94	0	450	450	1	0
0	intermediate	20	1	85	Mem1	39	1	0	0	16.74	752	587	146.75	4	70
0	intermediate	20	1	85	Mem1	40	1	0	0	17.9	717.82	673	168.25	4	68
0	intermediate	20	1	85	Mem1	41	1	0	0	13.49	1050.78	594	198	3	74
0	intermediate	20	1	85	Mem1	42	1	0	0	15.55	760.87	747	124.5	6	115
0	intermediate	20	1	85	Mem1	43	1	0	0	17.93	946.97	599	199.67	3	63
0	intermediate	20	1	85	Mem1	44	1	0	0	17.11	763.4	571	142.75	4	85
0	intermediate	20	1	85	Mem1	45	1	0	0	17.71	996.97	723	180.75	4	90
0	intermediate	20	1	85	Mem1	46	1	0	0	17.48	667.18	718	119.67	6	103
0	intermediate	20	1	85	Mem1	47	1	0	0	18.13	928.61	674	168.5	4	85
0	intermediate	20	1	85	Mem1	48	1	0	0	14.96	843.15	718	143.6	5	113
0	intermediate	20	1	85	Mem1	49	1	0	0	17.47	774.79	591	147.75	4	66
0	intermediate	20	1	85	Mem1	50	1	0	0	14.4	0	419	419	1	0
0	intermediate	20	2	85	Mem1	1	1	0	0	15.63	966.59	636	159	4	86
0	intermediate	20	2	85	Mem1	2	1	0	0	16.99	788.08	580	145	4	70
0	intermediate	20	2	85	Mem1	3	1	0	0	16.18	473.48	558	186	3	34
0	intermediate	20	2	85	Mem1	4	1	0	0	17.2	662.37	615	123	5	77
0	intermediate	20	2	85	Mem1	5	1	0	0	14.77	721.62	625	125	5	100
0	intermediate	20	2	85	Mem1	6	1	0	0	15.59	625.4	553	184.33	3	42
0	intermediate	20	2	85	Mem1	7	1	0	0	15.22	554.51	507	253.5	2	29
0	intermediate	20	2	85	Mem1	8	1	0	0	15.46	1059.64	570	285	2	47
0	intermediate	20	2	85	Mem1	9	1	0	0	13.89	1002.67	541	180.33	3	79
0	intermediate	20	2	85	Mem1	10	1	0	0	16.05	659.77	786	112.29	7	110
0	intermediate	20	2	85	Mem1	11	1	0	0	15.86	807.07	558	139.5	4	62
0	intermediate	20	2	85	Mem1	12	1	0	0	16.98	727.7	721	144.2	5	80
0	intermediate	20	2	85	Mem1	13	1	0	0	14.64	1055.84	542	180.67	3	62
0	intermediate	20	2	85	Mem1	14	1	0	0	16.29	706.43	520	130	4	52
0	intermediate	20	2	85	Mem1	15	1	0	0	16.36	621.61	618	103	6	74
0	intermediate	20	2	85	Mem1	16	1	0	0	15.78	738.98	873	124.71	7	129
0	intermediate	20	2	85	Mem1	17	1	0	0	17.44	650.72	598	199.33	3	54
0	intermediate	20	2	85	Mem1	18	1	0	0	13.81	827.96	690	138	5	91
0	intermediate	20	2	85	Mem1	19	1	0	0	15.33	900.13	606	151.5	4	76
0	intermediate	20	2	85	Mem1	20	1	0	0	17.82	448.16	583	194.33	3	31
0	intermediate	20	2	85	Mem1	21	1	0	0	16.71	746.58	903	129	7	124
0	intermediate	20	2	85	Mem1	22	1	0	0	15.77	730.73	625	125	5	79
0	intermediate	20	2	85	Mem1	23	1	0	0	13.92	919.11	558	279	2	39
0	intermediate	20	2	85	Mem1	24	1	0	0	16.26	826.44	715	143	5	87
0	intermediate	20	2	85	Mem1	25	1	0	0	14.2	736.81	680	136	5	86
0	intermediate	20	2	85	Mem1	26	1	0	0	15.86	714.02	684	136.8	5	80
0	intermediate	20	2	85	Mem1	27	1	0	0	15.92	762.64	739	147.8	5	76
0	intermediate	20	2	85	Mem1	28	1	0	0	14.55	752	605	121	5	83
0	intermediate	20	2	85	Mem1	29	1	0	0	16.84	625.04	802	114.57	7	109
0	intermediate	20	2	85	Mem1	30	1	0	0	15.35	0	448	448	1	0
0	intermediate	20	2	85	Mem1	31	1	0	0	15.41	928.61	684	171	4	84
0	intermediate	20	2	85	Mem1	32	1	0	0	15.72	0	455	455	1	0
0	intermediate	20	2	85	Mem1	33	1	0	0	14.86	835.56	552	138	4	65
0	intermediate	20	2	85	Mem1	34	1	0	0	14.11	826.44	656	131.2	5	87
0	intermediate	20	2	85	Mem1	35	1	0	0	18.24	848.85	684	171	4	62
0	intermediate	20	2	85	Mem1	36	1	0	0	17.18	671.7	822	117.43	7	104
0	intermediate	20	2	85	Mem1	37	1	0	0	14.17	668.45	531	106.2	5	68
0	intermediate	20	2	85	Mem1	38	1	0	0	12.63	0	424	424	1	0
0	intermediate	20	2	85	Mem1	39	1	0	0	15.84	901.39	503	167.67	3	53
0	intermediate	20	2	85	Mem1	40	1	0	0	17.46	227.88	513	256.5	2	15
0	intermediate	20	2	85	Mem1	41	1	0	0	14.44	770.99	735	122.5	6	113
0	intermediate	20	2	85	Mem1	42	1	0	0	17.07	835.56	503	167.67	3	62
0	intermediate	20	2	85	Mem1	43	1	0	0	17.32	886.83	686	171.5	4	73
0	intermediate	20	2	85	Mem1	44	1	0	0	14.5	1065.34	657	164.25	4	83
0	intermediate	20	2	85	Mem1	45	1	0	0	14.6	768.71	602	120.4	5	74
0	intermediate	20	2	85	Mem1	46	1	0	0	17.89	668.45	614	204.67	3	43
0	intermediate	20	2	85	Mem1	47	1	0	0	14.08	710.99	580	116	5	86
0	intermediate	20	2	85	Mem1	48	1	0	0	16.19	810.24	550	183.33	3	60
0	intermediate	20	2	85	Mem1	49	1	0	0	17.05	662.37	643	128.6	5	85
0	intermediate	20	2	85	Mem1	50	1	0	0	17.12	900.12	621	155.25	4	80
0	intermediate	20	3	85	Mem1	1	1	0	0	17.23	648.7	615	123	5	61
0	intermediate	20	3	85	Mem1	2	1	0	0	18.16	741.37	655	131	5	86
0	intermediate	20	3	85	Mem1	3	1	0	0	15.28	717.82	647	161.75	4	61
0	intermediate	20	3	85	Mem1	4	1	0	0	16.64	0	456	456	1	0
0	intermediate	20	3	85	Mem1	5	1	0	0	16.46	797.58	673	134.6	5	83
0	intermediate	20	3	85	Mem1	6	1	0	0	15.54	901.39	669	223	3	62
0	intermediate	20	3	85	Mem1	7	1	0	0	16.9	1033.05	533	177.67	3	63
0	intermediate	20	3	85	Mem1	8	1	0	0	14.23	741.15	821	117.29	7	119
0	intermediate	20	3	85	Mem1	9	1	0	0	16.83	789.98	625	156.25	4	81
0	intermediate	20	3	85	Mem1	10	1	0	0	15.43	745.93	615	123	5	82
0	intermediate	20	3	85	Mem1	11	1	0	0	14.27	914.05	638	212.67	3	65
0	intermediate	20	3	85	Mem1	12	1	0	0	15.05	717.28	842	120.29	7	143
0	intermediate	20	3	85	Mem1	13	1	0	0	17.06	590.59	645	161.25	4	67
0	intermediate	20	3	85	Mem1	14	1	0	0	17.6	824.17	635	158.75	4	83
0	intermediate	20	3	85	Mem1	15	1	0	0	17.09	720.1	702	140.4	5	91
0	intermediate	20	3	85	Mem1	16	1	0	0	16.86	654.78	560	112	5	71
0	intermediate	20	3	85	Mem1	17	1	0	0	14.68	983.68	613	153.25	4	88
0	intermediate	20	3	85	Mem1	18	1	0	0	15.34	692.76	583	116.6	5	79
0	intermediate	20	3	85	Mem1	19	1	0	0	15.23	1121.67	567	189	3	61
0	intermediate	20	3	85	Mem1	20	1	0	0	15.98	713.18	1087	120.78	9	177
0	intermediate	20	3	85	Mem1	21	1	0	0	15.23	1008.37	708	177	4	100
0	intermediate	20	3	85	Mem1	22	1	0	0	16.02	674.14	599	149.75	4	69
0	intermediate	20	3	85	Mem1	23	1	0	0	17.27	569.7	510	170	3	37
0	intermediate	20	3	85	Mem1	24	1	0	0	16.31	720.35	839	139.83	6	110
0	intermediate	20	3	85	Mem1	25	1	0	0	18	364.61	554	277	2	16
0	intermediate	20	3	85	Mem1	26	1	0	0	15.4	720.1	681	136.2	5	91
0	intermediate	20	3	85	Mem1	27	1	0	0	15.54	826.06	681	170.25	4	80
0	intermediate	20	3	85	Mem1	28	1	0	0	12.82	576.21	846	120.86	7	112
0	intermediate	20	3	85	Mem1	29	1	0	0	16.67	539.32	537	268.5	2	22
0	intermediate	20	3	85	Mem1	30	1	0	0	17.15	430.44	613	204.33	3	36
0	intermediate	20	3	85	Mem1	31	1	0	0	15.4	1177.38	625	208.33	3	80
0	intermediate	20	3	85	Mem1	32	1	0	0	16.69	768.72	674	134.8	5	87
0	intermediate	20	3	85	Mem1	33	1	0	0	17.34	850.75	640	160	4	73
0	intermediate	20	3	85	Mem1	34	1	0	0	14.53	803.91	765	127.5	6	120
0	intermediate	20	3	85	Mem1	35	1	0	0	16.55	558.31	514	257	2	29
0	intermediate	20	3	85	Mem1	36	1	0	0	15.29	810.87	596	149	4	62
0	intermediate	20	3	85	Mem1	37	1	0	0	17.46	543.11	588	294	2	29
0	intermediate	20	3	85	Mem1	38	1	0	0	14.38	755.04	787	157.4	5	96
0	intermediate	20	3	85	Mem1	39	1	0	0	17.74	742.89	674	134.8	5	82
0	intermediate	20	3	85	Mem1	40	1	0	0	17.35	586.79	652	163	4	51
0	intermediate	20	3	85	Mem1	41	1	0	0	18.04	867.84	651	162.75	4	89
0	intermediate	20	3	85	Mem1	42	1	0	0	16.41	731.75	752	125.33	6	106
0	intermediate	20	3	85	Mem1	43	1	0	0	14.36	573.5	816	102	8	127
0	intermediate	20	3	85	Mem1	44	1	0	0	18.08	495.64	690	172.5	4	62
0	intermediate	20	3	85	Mem1	45	1	0	0	13.92	916.58	530	176.67	3	58
0	intermediate	20	3	85	Mem1	46	1	0	0	13.86	692.76	579	115.8	5	79
0	intermediate	20	3	85	Mem1	47	1	0	0	16.58	974.82	528	176	3	60
0	intermediate	20	3	85	Mem1	48	1	0	0	17.53	1184.97	506	253	2	41
0	intermediate	20	3	85	Mem1	49	1	0	0	17.34	789.98	770	154	5	103
0	intermediate	20	3	85	Mem1	50	1	0	0	17.14	879.24	586	146.5	4	69
0	intermediate	20	4	85	Mem1	1	1	0	0	15.49	630.47	602	120.4	5	73
0	intermediate	20	4	85	Mem1	2	1	0	0	13.98	818.47	668	167	4	79
0	intermediate	20	4	85	Mem1	3	1	0	0	12.06	0	412	412	1	0
0	intermediate	20	4	85	Mem1	4	1	0	0	13.35	898.23	596	149	4	63
0	intermediate	20	4	85	Mem1	5	1	0	0	16.65	742.51	592	148	4	75
0	intermediate	20	4	85	Mem1	6	1	0	0	16.11	837.46	648	162	4	76
0	intermediate	20	4	85	Mem1	7	1	0	0	12.64	941.9	659	219.67	3	73
0	intermediate	20	4	85	Mem1	8	1	0	0	13.98	878.6	570	190	3	57
0	intermediate	20	4	85	Mem1	9	1	0	0	18.1	738.08	830	138.33	6	119
0	intermediate	20	4	85	Mem1	10	1	0	0	17.36	681.11	606	202	3	54
0	intermediate	20	4	85	Mem1	11	1	0	0	17.71	653.26	566	188.67	3	48
0	intermediate	20	4	85	Mem1	12	1	0	0	17.93	349.42	542	271	2	18
0	intermediate	20	4	85	Mem1	13	1	0	0	17.79	647.18	682	136.4	5	78
0	intermediate	20	4	85	Mem1	14	1	0	0	15.91	1143.19	567	283.5	2	44
0	intermediate	20	4	85	Mem1	15	1	0	0	17.78	695.03	588	147	4	66
0	intermediate	20	4	85	Mem1	16	1	0	0	17.22	789.98	644	161	4	66
0	intermediate	20	4	85	Mem1	17	1	0	0	12.67	638.06	606	202	3	54
0	intermediate	20	4	85	Mem1	18	1	0	0	14.86	703.9	576	192	3	48
0	intermediate	20	4	85	Mem1	19	1	0	0	15.59	702.63	529	132.25	4	66
0	intermediate	20	4	85	Mem1	20	1	0	0	17.4	440.57	569	284.5	2	29
0	intermediate	20	4	85	Mem1	21	1	0	0	17.66	559.07	590	118	5	73
0	intermediate	20	4	85	Mem1	22	1	0	0	17.35	683.64	609	203	3	44
0	intermediate	20	4	85	Mem1	23	1	0	0	17.68	996.97	720	180	4	94
0	intermediate	20	4	85	Mem1	24	1	0	0	13.1	726.68	753	125.5	6	116
0	intermediate	20	4	85	Mem1	25	1	0	0	13.38	0	434	434	1	0
0	intermediate	20	4	85	Mem1	26	1	0	0	17.1	0	439	439	1	0
0	intermediate	20	4	85	Mem1	27	1	0	0	17.77	693.14	624	156	4	62
0	intermediate	20	4	85	Mem1	28	1	0	0	17.93	759.6	691	138.2	5	87
0	intermediate	20	4	85	Mem1	29	1	0	0	15.45	638.06	563	112.6	5	82
0	intermediate	20	4	85	Mem1	30	1	0	0	17.89	706.43	628	157	4	56
0	intermediate	20	4	85	Mem1	31	1	0	0	15.39	541.85	628	209.33	3	37
0	intermediate	20	4	85	Mem1	32	1	0	0	14.68	735.55	694	115.67	6	108
0	intermediate	20	4	85	Mem1	33	1	0	0	16.64	870.5	800	160	5	103
0	intermediate	20	4	85	Mem1	34	1	0	0	17.62	931.77	624	208	3	57
0	intermediate	20	4	85	Mem1	35	1	0	0	16.02	906.45	606	202	3	63
0	intermediate	20	4	85	Mem1	36	1	0	0	14.34	627.43	700	140	5	91
0	intermediate	20	4	85	Mem1	37	1	0	0	16.9	679.08	651	130.2	5	79
0	intermediate	20	4	85	Mem1	38	1	0	0	16.65	759.6	655	131	5	88
0	intermediate	20	4	85	Mem1	39	1	0	0	17.64	697.75	895	127.86	7	94
0	intermediate	20	4	85	Mem1	40	1	0	0	16.08	676.04	539	134.75	4	51
0	intermediate	20	4	85	Mem1	41	1	0	0	14.11	720.35	689	114.83	6	96
0	intermediate	20	4	85	Mem1	42	1	0	0	17.63	474.75	577	288.5	2	24
0	intermediate	20	4	85	Mem1	43	1	0	0	16.07	725.42	560	140	4	70
0	intermediate	20	4	85	Mem1	44	1	0	0	16.18	0	454	454	1	0
0	intermediate	20	4	85	Mem1	45	1	0	0	14.37	964.69	631	210.33	3	63
0	intermediate	20	4	85	Mem1	46	1	0	0	16.26	729.22	711	142.2	5	92
0	intermediate	20	4	85	Mem1	47	1	0	0	16.99	0	440	440	1	0
0	intermediate	20	4	85	Mem1	48	1	0	0	17.5	603.88	572	143	4	64
0	intermediate	20	4	85	Mem1	49	1	0	0	14.27	420.31	637	212.33	3	34
0	intermediate	20	4	85	Mem1	50	1	0	0	14.81	789.98	638	127.6	5	78
0	intermediate	20	5	85	Mem1	1	1	0	0	15.66	521.59	642	214	3	44
0	intermediate	20	5	85	Mem1	2	1	0	0	15.6	714.02	750	125	6	101
0	intermediate	20	5	85	Mem1	3	1	0	0	17.04	1050.78	622	207.33	3	77
0	intermediate	20	5	85	Mem1	4	1	0	0	13.84	805.18	591	147.75	4	76
0	intermediate	20	5	85	Mem1	5	1	0	0	12.56	648.19	584	194.67	3	45
0	intermediate	20	5	85	Mem1	6	1	0	0	13.52	815.3	557	185.67	3	57
0	intermediate	20	5	85	Mem1	7	1	0	0	14.82	767.2	688	137.6	5	102
0	intermediate	20	5	85	Mem1	8	1	0	0	14.33	774.79	739	147.8	5	97
0	intermediate	20	5	85	Mem1	9	1	0	0	14.71	1081.16	516	172	3	75
0	intermediate	20	5	85	Mem1	10	1	0	0	17.69	0	412	412	1	0
0	intermediate	20	5	85	Mem1	11	1	0	0	14.42	688.7	622	207.33	3	55
0	intermediate	20	5	85	Mem1	12	1	0	0	14.96	817.33	627	125.4	5	92
0	intermediate	20	5	85	Mem1	13	1	0	0	14.4	969.75	525	175	3	67
0	intermediate	20	5	85	Mem1	14	1	0	0	17.1	846.95	623	155.75	4	72
0	intermediate	20	5	85	Mem1	15	1	0	0	14.83	648.7	587	117.4	5	73
0	intermediate	20	5	85	Mem1	16	1	0	0	18.25	699.92	857	122.43	7	137
0	intermediate	20	5	85	Mem1	17	1	0	0	13.56	1173.58	530	265	2	52
0	intermediate	20	5	85	Mem1	18	1	0	0	13.89	814.67	536	134	4	61
0	intermediate	20	5	85	Mem1	19	1	0	0	16.37	572.74	679	135.8	5	70
0	intermediate	20	5	85	Mem1	20	1	0	0	15.58	677.31	669	111.5	6	95
0	intermediate	20	5	85	Mem1	21	1	0	0	17.81	0	456	456	1	0
0	intermediate	20	5	85	Mem1	22	1	0	0	15.26	660.85	561	140.25	4	68
0	intermediate	20	5	85	Mem1	23	1	0	0	17.01	797.58	677	135.4	5	104
0	intermediate	20	5	85	Mem1	24	1	0	0	14.68	1067.23	573	286.5	2	43
0	intermediate	20	5	85	Mem1	25	1	0	0	13.99	1126.74	569	189.67	3	78
0	intermediate	20	5	85	Mem1	26	1	0	0	13.88	666.55	610	152.5	4	70
0	intermediate	20	5	85	Mem1	27	1	0	0	17.73	0	435	435	1	0
0	intermediate	20	5	85	Mem1	28	1	0	0	16.84	696.93	573	143.25	4	72
0	intermediate	20	5	85	Mem1	29	1	0	0	17.59	840.62	658	219.33	3	60
0	intermediate	20	5	85	Mem1	30	1	0	0	15.37	435.5	635	211.67	3	34
0	intermediate	20	5	85	Mem1	31	1	0	0	16.66	793.02	676	135.2	5	83
0	intermediate	20	5	85	Mem1	32	1	0	0	17.51	459.56	537	268.5	2	28
0	intermediate	20	5	85	Mem1	33	1	0	0	18.12	632.64	791	113	7	107
0	intermediate	20	5	85	Mem1	34	1	0	0	17.35	529.19	602	200.67	3	41
0	intermediate	20	5	85	Mem1	35	1	0	0	14.11	845.05	551	137.75	4	80
0	intermediate	20	5	85	Mem1	36	1	0	0	14.62	949.5	778	155.6	5	110
0	intermediate	20	5	85	Mem1	37	1	0	0	14.49	865.94	702	140.4	5	89
0	intermediate	20	5	85	Mem1	38	1	0	0	15.52	651.99	646	107.67	6	90
0	intermediate	20	5	85	Mem1	39	1	0	0	16.22	992.54	528	176	3	66
0	intermediate	20	5	85	Mem1	40	1	0	0	17.67	714.02	809	134.83	6	105
0	intermediate	20	5	85	Mem1	41	1	0	0	14.18	653.26	754	125.67	6	93
0	intermediate	20	5	85	Mem1	42	1	0	0	15.8	719.09	713	118.83	6	87
0	intermediate	20	5	85	Mem1	43	1	0	0	17.42	647.18	668	133.6	5	82
0	intermediate	20	5	85	Mem1	44	1	1	0	0	789.98	476	119	4	63
0	intermediate	20	5	85	Mem1	45	1	0	0	17.69	657.6	822	117.43	7	106
0	intermediate	20	5	85	Mem1	46	1	0	0	14.96	701.36	809	134.83	6	100
0	intermediate	20	5	85	Mem1	47	1	0	0	16.59	879.62	760	152	5	111
0	intermediate	20	5	85	Mem1	48	1	0	0	12.98	668.45	571	142.75	4	64
0	intermediate	20	5	85	Mem1	49	1	0	0	17.77	440.57	629	209.67	3	29
0	intermediate	20	5	85	Mem1	50	1	0	0	14.83	1112.81	603	301.5	2	49
0	intermediate	20	6	85	Mem1	1	1	0	0	14.95	1152.06	609	203	3	82
0	intermediate	20	6	85	Mem1	2	1	0	0	17.12	997.61	597	199	3	81
0	intermediate	20	6	85	Mem1	3	1	0	0	15.51	892.53	591	147.75	4	82
0	intermediate	20	6	85	Mem1	4	1	0	0	13.75	831.76	559	139.75	4	70
0	intermediate	20	6	85	Mem1	5	1	0	0	15.3	747.45	764	152.8	5	73
0	intermediate	20	6	85	Mem1	6	1	0	0	16.26	478.55	578	192.67	3	25
0	intermediate	20	6	85	Mem1	7	1	0	0	17.52	1025.46	539	269.5	2	49
0	intermediate	20	6	85	Mem1	8	1	0	0	17.64	698.83	787	157.4	5	86
0	intermediate	20	6	85	Mem1	9	1	0	0	15.05	705.48	920	115	8	140
0	intermediate	20	6	85	Mem1	10	1	0	0	14.84	677.31	666	111	6	92
0	intermediate	20	6	85	Mem1	11	1	0	0	14.52	546.91	586	293	2	28
0	intermediate	20	6	85	Mem1	12	1	0	0	16.57	1012.8	545	181.67	3	68
0	intermediate	20	6	85	Mem1	13	1	0	0	14.8	731.75	639	213	3	62
0	intermediate	20	6	85	Mem1	14	1	0	0	17.19	670.98	724	120.67	6	100
0	intermediate	20	6	85	Mem1	15	1	0	0	15.91	676.04	634	126.8	5	71
0	intermediate	20	6	85	Mem1	16	1	0	0	17.3	712.12	574	143.5	4	64
0	intermediate	20	6	85	Mem1	17	1	0	0	16.9	621.61	704	117.33	6	91
0	intermediate	20	6	85	Mem1	18	1	0	0	15.8	524.12	655	109.17	6	77
0	intermediate	20	6	85	Mem1	19	1	0	0	17.39	622.87	863	107.88	8	114
0	intermediate	20	6	85	Mem1	20	1	0	0	16.7	583.37	725	145	5	76
0	intermediate	20	6	85	Mem1	21	1	0	0	16.32	549.95	619	123.8	5	78
0	intermediate	20	6	85	Mem1	22	1	0	0	12.54	246.87	514	257	2	17
0	intermediate	20	6	85	Mem1	23	1	0	0	12.8	908.99	545	181.67	3	66
0	intermediate	20	6	85	Mem1	24	1	0	0	13.57	970.39	691	172.75	4	86
0	intermediate	20	6	85	Mem1	25	1	0	0	14.62	807.07	502	125.5	4	68
0	intermediate	20	6	85	Mem1	26	1	0	0	17.08	565.9	626	156.5	4	57
0	intermediate	20	6	85	Mem1	27	1	0	0	15.62	727.95	731	121.83	6	89
0	intermediate	20	6	85	Mem1	28	1	0	0	15.18	628.57	514	128.5	4	50
0	intermediate	20	6	85	Mem1	29	1	0	0	17.19	1040.65	504	252	2	42
0	intermediate	20	6	85	Mem1	30	1	0	0	17.43	838.09	535	178.33	3	54
0	intermediate	20	6	85	Mem1	31	1	0	0	17.95	714.02	639	127.8	5	95
0	intermediate	20	6	85	Mem1	32	1	0	0	17.58	725.42	568	142	4	66
0	intermediate	20	6	85	Mem1	33	1	0	0	17.44	848.22	505	168.33	3	45
0	intermediate	20	6	85	Mem1	34	1	0	0	17.98	0	429	429	1	0
0	intermediate	20	6	85	Mem1	35	1	0	0	16.76	497.54	648	162	4	44
0	intermediate	20	6	85	Mem1	36	1	0	0	14.84	670.35	646	161.5	4	65
0	intermediate	20	6	85	Mem1	37	1	0	0	15.79	667.18	828	138	6	100
0	intermediate	20	6	85	Mem1	38	1	0	0	17.13	952.03	631	210.33	3	72
0	intermediate	20	6	85	Mem1	39	1	0	0	16.93	726.68	758	126.33	6	112
0	intermediate	20	6	85	Mem1	40	1	0	0	14.13	1033.05	543	181	3	68
0	intermediate	20	6	85	Mem1	41	1	0	0	15.89	939.37	523	174.33	3	63
0	intermediate	20	6	85	Mem1	42	1	0	0	14.93	824.16	633	158.25	4	72
0	intermediate	20	6	85	Mem1	43	1	0	0	16.04	0	444	444	1	0
0	intermediate	20	6	85	Mem1	44	1	0	0	17.6	672.25	597	149.25	4	61
0	intermediate	20	6	85	Mem1	45	1	0	0	17.3	0	446	446	1	0
0	intermediate	20	6	85	Mem1	46	1	0	0	17.75	511.46	559	186.33	3	27
0	intermediate	20	6	85	Mem1	47	1	0	0	18.02	326.63	544	272	2	17
0	intermediate	20	6	85	Mem1	48	1	0	0	14.96	1362.21	618	206	3	81
0	intermediate	20	6	85	Mem1	49	1	0	0	16.67	907.72	686	171.5	4	76
0	intermediate	20	6	85	Mem1	50	1	0	0	15.98	744.41	808	134.67	6	103
0	intermediate	20	7	85	Mem1	1	1	0	0	17.6	625.91	573	114.6	5	77
0	intermediate	20	7	85	Mem1	2	1	0	0	17.06	688.7	503	167.67	3	50
0	intermediate	20	7	85	Mem1	3	1	0	0	16.66	881.14	861	143.5	6	105
0	intermediate	20	7	85	Mem1	4	1	0	0	16.02	0	445	445	1	0
0	intermediate	20	7	85	Mem1	5	1	0	0	17.86	803.66	711	142.2	5	78
0	intermediate	20	7	85	Mem1	6	1	0	0	15.37	651.99	686	114.33	6	96
0	intermediate	20	7	85	Mem1	7	1	0	0	14.2	958.99	634	158.5	4	76
0	intermediate	20	7	85	Mem1	8	1	0	0	17.59	657.05	696	174	4	59
0	intermediate	20	7	85	Mem1	9	1	0	0	15.44	779.35	646	129.2	5	91
0	intermediate	20	7	85	Mem1	10	1	0	0	15.74	803.66	731	146.2	5	93
0	intermediate	20	7	85	Mem1	11	1	0	0	18.07	792.52	507	169	3	63
0	intermediate	20	7	85	Mem1	12	1	0	0	17.57	501.34	606	202	3	43
0	intermediate	20	7	85	Mem1	13	1	0	0	18.43	650.72	669	111.5	6	81
0	intermediate	20	7	85	Mem1	14	1	0	0	17.11	715.54	697	139.4	5	71
0	intermediate	20	7	85	Mem1	15	1	1	0	0	0	0	0	1	0
0	intermediate	20	7	85	Mem1	16	1	0	0	15.3	579.83	563	187.67	3	52
0	intermediate	20	7	85	Mem1	17	1	0	0	17.39	840.62	557	185.67	3	42
0	intermediate	20	7	85	Mem1	18	1	0	0	14.23	868.48	837	139.5	6	131
0	intermediate	20	7	85	Mem1	19	1	0	0	15.54	620.34	514	171.33	3	39
0	intermediate	20	7	85	Mem1	20	1	0	0	14.55	744.41	659	131.8	5	77
0	intermediate	20	7	85	Mem1	21	1	0	0	13.12	925.19	812	162.4	5	90
0	intermediate	20	7	85	Mem1	22	1	0	0	14.69	936.21	681	170.25	4	86
0	intermediate	20	7	85	Mem1	23	1	0	0	14.94	770.99	760	126.67	6	113
0	intermediate	20	7	85	Mem1	24	1	0	0	18.35	0	446	446	1	0
0	intermediate	20	7	85	Mem1	25	1	0	0	16.88	650.72	602	200.67	3	49
0	intermediate	20	7	85	Mem1	26	1	0	0	17.03	649.46	725	120.83	6	76
0	intermediate	20	7	85	Mem1	27	1	0	0	17	765.68	677	135.4	5	89
0	intermediate	20	7	85	Mem1	28	1	0	0	18.09	0	447	447	1	0
0	intermediate	20	7	85	Mem1	29	1	0	0	14.42	788.46	640	128	5	98
0	intermediate	20	7	85	Mem1	30	1	0	0	15.45	717.06	618	123.6	5	85
0	intermediate	20	7	85	Mem1	31	1	0	0	12.87	0	465	465	1	0
0	intermediate	20	7	85	Mem1	32	1	0	0	17.81	341.82	554	277	2	12
0	intermediate	20	7	85	Mem1	33	1	0	0	16.85	558.31	562	281	2	28
0	intermediate	20	7	85	Mem1	34	1	0	0	16.19	539.32	620	206.67	3	46
0	intermediate	20	7	85	Mem1	35	1	0	0	14.74	1007.73	554	184.67	3	60
0	intermediate	20	7	85	Mem1	36	1	0	0	17.45	808.97	829	138.17	6	113
0	intermediate	20	7	85	Mem1	37	1	0	0	12.71	681.11	780	130	6	100
0	intermediate	20	7	85	Mem1	38	1	0	0	15.67	667.18	666	111	6	89
0	intermediate	20	7	85	Mem1	39	1	0	0	17.92	974.82	630	210	3	63
0	intermediate	20	7	85	Mem1	40	1	0	0	15.26	644.14	623	124.6	5	72
0	intermediate	20	7	85	Mem1	41	1	1	0	0	0	0	0	1	0
0	intermediate	20	7	85	Mem1	42	1	0	0	14.61	1007.73	559	186.33	3	61
0	intermediate	20	7	85	Mem1	43	1	0	0	17.06	0	447	447	1	0
0	intermediate	20	7	85	Mem1	44	1	0	0	16.6	645.66	516	258	2	31
0	intermediate	20	7	85	Mem1	45	1	0	0	16.19	806.69	693	138.6	5	96
0	intermediate	20	7	85	Mem1	46	1	0	0	16.27	666.93	1114	111.4	10	160
0	intermediate	20	7	85	Mem1	47	1	0	0	16.68	969.75	559	186.33	3	52
0	intermediate	20	7	85	Mem1	48	1	0	0	15.98	720.1	661	132.2	5	89
0	intermediate	20	7	85	Mem1	49	1	0	0	14.02	835.56	675	135	5	91
0	intermediate	20	7	85	Mem1	50	1	0	0	14.99	868.47	571	190.33	3	60
0	intermediate	20	8	85	Mem1	1	1	0	0	13.85	584.89	576	288	2	24
0	intermediate	20	8	85	Mem1	2	1	0	0	17.54	772.26	576	192	3	52
0	intermediate	20	8	85	Mem1	3	1	0	0	17.9	683.64	574	191.33	3	45
0	intermediate	20	8	85	Mem1	4	1	1	0	0	716.56	329	109.67	3	48
0	intermediate	20	8	85	Mem1	5	1	0	0	16.9	364.61	526	263	2	17
0	intermediate	20	8	85	Mem1	6	1	0	0	13.33	729.22	547	182.33	3	52
0	intermediate	20	8	85	Mem1	7	1	0	0	14.16	613.38	562	140.5	4	48
0	intermediate	20	8	85	Mem1	8	1	0	0	15.99	562.1	562	281	2	24
0	intermediate	20	8	85	Mem1	9	1	0	0	17.53	379.8	529	264.5	2	15
0	intermediate	20	8	85	Mem1	10	1	0	0	17.78	776.69	592	148	4	74
0	intermediate	20	8	85	Mem1	11	1	0	0	15.09	871.64	622	155.5	4	76
0	intermediate	20	8	85	Mem1	12	1	0	0	14.06	0	441	441	1	0
0	intermediate	20	8	85	Mem1	13	1	0	0	15.55	952.03	584	194.67	3	60
0	intermediate	20	8	85	Mem1	14	1	0	0	14.81	772.26	596	198.67	3	63
0	intermediate	20	8	85	Mem1	15	1	0	0	14.09	0	427	427	1	0
0	intermediate	20	8	85	Mem1	16	1	0	0	17.78	0	427	427	1	0
0	intermediate	20	8	85	Mem1	17	1	0	0	16.13	992.54	622	207.33	3	76
0	intermediate	20	8	85	Mem1	18	1	0	0	15.03	955.58	786	157.2	5	99
0	intermediate	20	8	85	Mem1	19	1	0	0	13.65	777.32	581	193.67	3	59
0	intermediate	20	8	85	Mem1	20	1	0	0	16.69	949.5	521	173.67	3	62
0	intermediate	20	8	85	Mem1	21	1	0	0	13.53	653.26	503	167.67	3	48
0	intermediate	20	8	85	Mem1	22	1	0	0	17.32	837.46	653	163.25	4	80
0	intermediate	20	8	85	Mem1	23	1	0	0	18.38	0	420	420	1	0
0	intermediate	20	8	85	Mem1	24	1	0	0	12.66	0	435	435	1	0
0	intermediate	20	8	85	Mem1	25	1	0	0	14.53	601.6	594	118.8	5	72
0	intermediate	20	8	85	Mem1	26	1	0	0	13.08	368.41	504	252	2	16
0	intermediate	20	8	85	Mem1	27	1	0	0	16.56	1169.78	601	200.33	3	81
0	intermediate	20	8	85	Mem1	28	1	0	0	14.73	1017.86	513	171	3	55
0	intermediate	20	8	85	Mem1	29	1	0	0	16.6	673.01	670	134	5	84
0	intermediate	20	8	85	Mem1	30	1	0	0	17.71	852.65	598	149.5	4	62
0	intermediate	20	8	85	Mem1	31	1	0	0	17.9	617.45	826	118	7	107
0	intermediate	20	8	85	Mem1	32	1	0	0	14.61	957.09	671	223.67	3	65
0	intermediate	20	8	85	Mem1	33	1	0	0	14.31	0	431	431	1	0
0	intermediate	20	8	85	Mem1	34	1	0	0	16.54	1050.78	602	200.67	3	61
0	intermediate	20	8	85	Mem1	35	1	0	0	15.34	0	413	413	1	0
0	intermediate	20	8	85	Mem1	36	1	0	0	14.81	811.25	619	123.8	5	83
0	intermediate	20	8	85	Mem1	37	1	0	0	14.63	636.16	624	156	4	47
0	intermediate	20	8	85	Mem1	38	1	0	0	17.83	0	423	423	1	0
0	intermediate	20	8	85	Mem1	39	1	0	0	15.44	673.51	771	128.5	6	100
0	intermediate	20	8	85	Mem1	40	1	0	0	17.44	545.01	596	149	4	49
0	intermediate	20	8	85	Mem1	41	1	0	0	16.75	715.92	593	148.25	4	59
0	intermediate	20	8	85	Mem1	42	1	0	0	15.88	991.28	546	273	2	39
0	intermediate	20	8	85	Mem1	43	1	0	0	17.41	856.45	629	157.25	4	80
0	intermediate	20	8	85	Mem1	44	1	0	0	17.77	824.17	649	162.25	4	76
0	intermediate	20	8	85	Mem1	45	1	0	0	13.04	742.51	577	144.25	4	70
0	intermediate	20	8	85	Mem1	46	1	0	0	14.9	683.64	641	160.25	4	67
0	intermediate	20	8	85	Mem1	47	1	0	0	12.9	734.91	625	156.25	4	75
0	intermediate	20	8	85	Mem1	48	1	0	0	16.54	659.33	603	120.6	5	86
0	intermediate	20	8	85	Mem1	49	1	0	0	16.94	531.72	568	142	4	58
0	intermediate	20	8	85	Mem1	50	1	0	0	17.11	921.65	554	184.67	3	67
0	intermediate	20	9	85	Mem1	1	1	0	0	14.52	818.47	565	141.25	4	91
0	intermediate	20	9	85	Mem1	2	1	0	0	17.75	721.62	685	137	5	88
0	intermediate	20	9	85	Mem1	3	1	0	0	16.8	746.94	800	133.33	6	117
0	intermediate	20	9	85	Mem1	4	1	0	0	17.11	812.77	662	220.67	3	60
0	intermediate	20	9	85	Mem1	5	1	0	0	16.27	662.37	587	117.4	5	66
0	intermediate	20	9	85	Mem1	6	1	0	0	17.06	909.62	622	155.5	4	81
0	intermediate	20	9	85	Mem1	7	1	0	0	13.74	669.97	580	116	5	75
0	intermediate	20	9	85	Mem1	8	1	0	0	13.82	657.6	760	108.57	7	116
0	intermediate	20	9	85	Mem1	9	1	0	0	14.84	833.66	511	127.75	4	70
0	intermediate	20	9	85	Mem1	10	1	0	0	14.8	604.64	660	132	5	64
0	intermediate	20	9	85	Mem1	11	1	0	0	16.23	1071.03	656	218.67	3	79
0	intermediate	20	9	85	Mem1	12	1	0	0	15.37	0	456	456	1	0
0	intermediate	20	9	85	Mem1	13	1	0	0	12.9	489.94	538	269	2	27
0	intermediate	20	9	85	Mem1	14	1	0	0	15.54	919.11	632	210.67	3	60
0	intermediate	20	9	85	Mem1	15	1	0	0	15.89	921.65	599	199.67	3	75
0	intermediate	20	9	85	Mem1	16	1	0	0	17.41	764.66	509	169.67	3	57
0	intermediate	20	9	85	Mem1	17	1	0	0	17.2	526.66	575	191.67	3	50
0	intermediate	20	9	85	Mem1	18	1	0	0	17.28	685.16	653	130.6	5	79
0	intermediate	20	9	85	Mem1	19	1	0	0	17.76	860.25	640	160	4	84
0	intermediate	20	9	85	Mem1	20	1	0	0	15.29	816.57	598	149.5	4	62
0	intermediate	20	9	85	Mem1	21	1	0	0	15.79	685.54	617	154.25	4	61
0	intermediate	20	9	85	Mem1	22	1	0	0	15.5	724.66	660	132	5	81
0	intermediate	20	9	85	Mem1	23	1	0	0	16.1	757.7	570	142.5	4	63
0	intermediate	20	9	85	Mem1	24	1	1	0	0	524.12	250	83.33	3	45
0	intermediate	20	9	85	Mem1	25	1	0	0	17.95	315.23	549	274.5	2	17
0	intermediate	20	9	85	Mem1	26	1	0	0	17.01	748.21	601	150.25	4	65
0	intermediate	20	9	85	Mem1	27	1	0	0	15.32	855.81	518	172.67	3	51
0	intermediate	20	9	85	Mem1	28	1	0	0	17.85	709.47	626	125.2	5	76
0	intermediate	20	9	85	Mem1	29	1	0	0	14.77	840.12	694	138.8	5	81
0	intermediate	20	9	85	Mem1	30	1	0	0	16.62	691.24	609	121.8	5	78
0	intermediate	20	9	85	Mem1	31	1	0	0	14.68	708.96	654	218	3	52
0	intermediate	20	9	85	Mem1	32	1	0	0	18.04	780.87	721	144.2	5	81
0	intermediate	20	9	85	Mem1	33	1	0	0	16.01	776.69	639	159.75	4	76
0	intermediate	20	9	85	Mem1	34	1	0	0	16.75	738.71	651	162.75	4	75
0	intermediate	20	9	85	Mem1	35	1	0	0	14.71	800.62	679	135.8	5	105
0	intermediate	20	9	85	Mem1	36	1	0	0	14.91	0	426	426	1	0
0	intermediate	20	9	85	Mem1	37	1	0	0	16.98	601.6	638	127.6	5	64
0	intermediate	20	9	85	Mem1	38	1	0	0	14.75	860.25	697	174.25	4	101
0	intermediate	20	9	85	Mem1	39	1	0	0	17.6	769.73	538	179.33	3	44
0	intermediate	20	9	85	Mem1	40	1	0	0	14.91	761.12	629	125.8	5	81
0	intermediate	20	9	85	Mem1	41	1	0	0	14.6	674.53	573	114.6	5	69
0	intermediate	20	9	85	Mem1	42	1	0	0	15.39	734.64	851	121.57	7	100
0	intermediate	20	9	85	Mem1	43	1	0	0	17.21	545.65	682	113.67	6	82
0	intermediate	20	9	85	Mem1	44	1	0	0	17.04	704.91	632	126.4	5	72
0	intermediate	20	9	85	Mem1	45	1	0	0	17.34	818.47	615	153.75	4	82
0	intermediate	20	9	85	Mem1	46	1	0	0	15.24	924.18	592	197.33	3	65
0	intermediate	20	9	85	Mem1	47	1	0	0	13.92	683.64	655	218.33	3	51
0	intermediate	20	9	85	Mem1	48	1	0	0	16.09	615.28	626	104.33	6	86
0	intermediate	20	9	85	Mem1	49	1	0	0	16.62	653.26	685	114.17	6	104
0	intermediate	20	9	85	Mem1	50	1	0	0	15.86	708.96	758	126.33	6	98
0	intermediate	20	10	85	Mem1	1	1	0	0	13.37	921.65	607	202.33	3	56
0	intermediate	20	10	85	Mem1	2	1	0	0	17.33	730.74	633	126.6	5	94
0	intermediate	20	10	85	Mem1	3	1	0	0	15.27	603.88	665	110.83	6	98
0	intermediate	20	10	85	Mem1	4	1	0	0	17.9	769.1	598	149.5	4	55
0	intermediate	20	10	85	Mem1	5	1	0	0	14.97	776.06	797	132.83	6	119
0	intermediate	20	10	85	Mem1	6	1	0	0	16.55	537.42	610	152.5	4	47
0	intermediate	20	10	85	Mem1	7	1	0	0	15.83	893.79	605	201.67	3	50
0	intermediate	20	10	85	Mem1	8	1	0	0	14.24	735.29	688	137.6	5	83
0	intermediate	20	10	85	Mem1	9	1	0	0	15.4	704.91	676	135.2	5	98
0	intermediate	20	10	85	Mem1	10	1	0	0	16.15	780.87	668	133.6	5	82
0	intermediate	20	10	85	Mem1	11	1	0	0	14.21	732.47	826	118	7	111
0	intermediate	20	10	85	Mem1	12	1	0	0	17.99	588.69	546	273	2	26
0	intermediate	20	10	85	Mem1	13	1	0	0	16.32	1097.62	504	252	2	44
0	intermediate	20	10	85	Mem1	14	1	0	0	13.63	641.32	762	108.86	7	116
0	intermediate	20	10	85	Mem1	15	1	0	0	16.64	826.44	691	138.2	5	83
0	intermediate	20	10	85	Mem1	16	1	0	0	15.18	1008.37	649	162.25	4	105
0	intermediate	20	10	85	Mem1	17	1	0	0	14.77	911.52	591	147.75	4	83
0	intermediate	20	10	85	Mem1	18	1	0	0	17.19	620.34	639	106.5	6	81
0	intermediate	20	10	85	Mem1	19	1	0	0	17.91	605.78	575	143.75	4	53
0	intermediate	20	10	85	Mem1	20	1	0	0	16.6	0	439	439	1	0
0	intermediate	20	10	85	Mem1	21	1	0	0	15.71	0	445	445	1	0
0	intermediate	20	10	85	Mem1	22	1	0	0	14.53	0	440	440	1	0
0	intermediate	20	10	85	Mem1	23	1	0	0	14.59	663.89	585	117	5	83
0	intermediate	20	10	85	Mem1	24	1	0	0	17.83	786.19	797	132.83	6	88
0	intermediate	20	10	85	Mem1	25	1	0	0	15.82	993.18	705	176.25	4	83
0	intermediate	20	10	85	Mem1	26	1	0	0	14.63	0	441	441	1	0
0	intermediate	20	10	85	Mem1	27	1	0	0	15.2	843.16	600	150	4	75
0	intermediate	20	10	85	Mem1	28	1	0	0	15.58	654.52	653	108.83	6	99
0	intermediate	20	10	85	Mem1	29	1	0	0	13.31	577.3	674	168.5	4	44
0	intermediate	20	10	85	Mem1	30	1	0	0	17.38	706.43	735	147	5	76
0	intermediate	20	10	85	Mem1	31	1	0	0	14.59	617.18	677	169.25	4	57
0	intermediate	20	10	85	Mem1	32	1	0	0	16.19	726.37	983	122.88	8	132
0	intermediate	20	10	85	Mem1	33	1	0	0	14.73	708.33	518	129.5	4	55
0	intermediate	20	10	85	Mem1	34	1	0	0	16.91	741.88	553	184.33	3	47
0	intermediate	20	10	85	Mem1	35	1	0	0	17.62	660.85	651	130.2	5	72
0	intermediate	20	10	85	Mem1	36	1	0	0	14.93	983.68	611	152.75	4	94
0	intermediate	20	10	85	Mem1	37	1	0	0	18.03	614.19	840	120	7	104
0	intermediate	20	10	85	Mem1	38	1	0	0	16.49	250.67	509	254.5	2	20
0	intermediate	20	10	85	Mem1	39	1	0	0	14.69	888.73	610	152.5	4	66
0	intermediate	20	10	85	Mem1	40	1	0	0	15.75	613.76	575	115	5	64
0	intermediate	20	10	85	Mem1	41	1	0	0	14.23	794.54	630	126	5	86
0	intermediate	20	10	85	Mem1	42	1	0	0	15.98	708.33	527	131.75	4	64
0	intermediate	20	10	85	Mem1	43	1	0	0	16.25	595.02	668	111.33	6	81
0	intermediate	20	10	85	Mem1	44	1	0	0	16.49	1152.06	595	198.33	3	61
0	intermediate	20	10	85	Mem1	45	1	0	0	13.26	762.13	532	177.33	3	49
0	intermediate	20	10	85	Mem1	46	1	0	0	14.14	687.44	753	125.5	6	86
0	intermediate	20	10	85	Mem1	47	1	0	0	17.64	659.33	643	128.6	5	75
0	intermediate	20	10	85	Mem1	48	1	0	0	16.18	691.24	611	122.2	5	83
0	intermediate	20	10	85	Mem1	49	1	0	0	16.45	774.79	564	141	4	56
[truncated: 158,001 more rows]
