# Supplementary material for: Breeding success of a marine central place forager in the context of climate change: A modeling approach
Source: PLoS One. 2017 Mar 29;12(3):e0173797. doi: 10.1371/journal.pone.0173797 (PMC5371308; doi:10.1371/journal.pone.0173797)
Supplement: S5 Dataset — (ZIP) [file pone.0173797.s009.zip › simulation_results_dist250.txt]

Aggreg	Abund	Dist (x10)	Rep	Length	Mem	Simul	DeathPup	DeathSeal	PupWeightEnd	FemWeightEnd	MeanDtrip	TseaTot	MeanTtrip	TripNbr	NbrFish
0	low	25	1	85	Mem0	1	1	0	0	14.4	0	447	447	1	0
0	low	25	1	85	Mem0	2	1	0	0	17.87	0	457	457	1	0
0	low	25	1	85	Mem0	3	1	0	0	17.18	0	452	452	1	0
0	low	25	1	85	Mem0	4	1	0	0	14.59	0	412	412	1	0
0	low	25	1	85	Mem0	5	1	0	0	13.72	0	448	448	1	0
0	low	25	1	85	Mem0	6	1	0	0	11.57	801.38	522	261	2	46
0	low	25	1	85	Mem0	7	1	0	0	12.67	0	467	467	1	0
0	low	25	1	85	Mem0	8	1	0	0	15.72	914.05	533	177.67	3	83
0	low	25	1	85	Mem0	9	1	0	0	14.03	0	412	412	1	0
0	low	25	1	85	Mem0	10	1	0	0	17.48	0	413	413	1	0
0	low	25	1	85	Mem0	11	1	0	0	15.23	759.6	504	252	2	29
0	low	25	1	85	Mem0	12	1	0	0	13.95	0	415	415	1	0
0	low	25	1	85	Mem0	13	1	0	0	14.89	0	452	452	1	0
0	low	25	1	85	Mem0	14	1	0	0	17.29	0	444	444	1	0
0	low	25	1	85	Mem0	15	1	1	0	0	0	0	0	1	0
0	low	25	1	85	Mem0	16	1	1	0	0	0	0	0	1	0
0	low	25	1	85	Mem0	17	1	0	0	14.74	0	454	454	1	0
0	low	25	1	85	Mem0	18	1	0	0	14.08	0	417	417	1	0
0	low	25	1	85	Mem0	19	1	0	0	15.88	0	425	425	1	0
0	low	25	1	85	Mem0	20	1	1	0	0	0	0	0	1	0
0	low	25	1	85	Mem0	21	1	1	0	0	0	0	0	1	0
0	low	25	1	85	Mem0	22	1	1	0	0	0	0	0	1	0
0	low	25	1	85	Mem0	23	1	1	0	0	0	0	0	1	0
0	low	25	1	85	Mem0	24	1	0	0	16.07	0	454	454	1	0
0	low	25	1	85	Mem0	25	1	0	0	13.55	565.9	522	261	2	34
0	low	25	1	85	Mem0	26	1	0	0	14.25	0	432	432	1	0
0	low	25	1	85	Mem0	27	1	1	0	0	805.17	228	114	2	17
0	low	25	1	85	Mem0	28	1	0	0	14.6	729.21	504	252	2	38
0	low	25	1	85	Mem0	29	1	1	0	0	892.53	298	149	2	64
0	low	25	1	85	Mem0	30	1	0	0	13.22	0	415	415	1	0
0	low	25	1	85	Mem0	31	1	0	0	16.64	778.59	504	252	2	24
0	low	25	1	85	Mem0	32	1	0	0	12.95	0	441	441	1	0
0	low	25	1	85	Mem0	33	1	1	0	0	793.78	234	117	2	26
0	low	25	1	85	Mem0	34	1	0	0	16.4	0	443	443	1	0
0	low	25	1	85	Mem0	35	1	0	0	14.32	0	416	416	1	0
0	low	25	1	85	Mem0	36	1	0	0	17.01	0	458	458	1	0
0	low	25	1	85	Mem0	37	1	0	0	17.3	778.59	504	252	2	34
0	low	25	1	85	Mem0	38	1	1	0	0	0	0	0	1	0
0	low	25	1	85	Mem0	39	1	1	0	0	0	0	0	1	0
0	low	25	1	85	Mem0	40	1	1	0	0	0	0	0	1	0
0	low	25	1	85	Mem0	41	1	0	0	13.78	0	459	459	1	0
0	low	25	1	85	Mem0	42	1	0	0	15.39	0	462	462	1	0
0	low	25	1	85	Mem0	43	1	0	0	12.8	0	446	446	1	0
0	low	25	1	85	Mem0	44	1	0	0	12.37	1093.82	512	256	2	65
0	low	25	1	85	Mem0	45	1	1	0	0	0	0	0	1	0
0	low	25	1	85	Mem0	46	1	0	0	12.12	0	417	417	1	0
0	low	25	1	85	Mem0	47	1	1	0	0	0	0	0	1	0
0	low	25	1	85	Mem0	48	1	0	0	17.69	0	460	460	1	0
0	low	25	1	85	Mem0	49	1	0	0	13.58	1048.24	515	257.5	2	62
0	low	25	1	85	Mem0	50	1	0	0	13.3	865.94	504	252	2	40
0	low	25	2	85	Mem0	1	1	0	0	12.99	1021.66	518	259	2	61
0	low	25	2	85	Mem0	2	1	0	0	16.27	0	411	411	1	0
0	low	25	2	85	Mem0	3	1	0	0	13.36	0	417	417	1	0
0	low	25	2	85	Mem0	4	1	0	0	17.75	0	452	452	1	0
0	low	25	2	85	Mem0	5	1	0	0	11.71	1002.67	504	252	2	60
0	low	25	2	85	Mem0	6	1	0	0	15.27	0	448	448	1	0
0	low	25	2	85	Mem0	7	1	1	0	0	0	0	0	1	0
0	low	25	2	85	Mem0	8	1	1	0	0	0	0	0	1	0
0	low	25	2	85	Mem0	9	1	0	0	15.32	1044.45	526	263	2	58
0	low	25	2	85	Mem0	10	1	0	0	14.08	0	430	430	1	0
0	low	25	2	85	Mem0	11	1	0	0	17.2	0	452	452	1	0
0	low	25	2	85	Mem0	12	1	0	0	15.92	539.32	563	281.5	2	28
0	low	25	2	85	Mem0	13	1	0	0	15.55	714.02	504	252	2	38
0	low	25	2	85	Mem0	14	1	1	0	0	0	0	0	1	0
0	low	25	2	85	Mem0	15	1	1	0	0	0	0	0	1	0
0	low	25	2	85	Mem0	16	1	0	0	15.03	0	433	433	1	0
0	low	25	2	85	Mem0	17	1	0	0	17.78	0	430	430	1	0
0	low	25	2	85	Mem0	18	1	0	0	17.49	0	411	411	1	0
0	low	25	2	85	Mem0	19	1	0	0	16.76	0	439	439	1	0
0	low	25	2	85	Mem0	20	1	0	0	10.94	0	441	441	1	0
0	low	25	2	85	Mem0	21	1	0	0	15.15	0	424	424	1	0
0	low	25	2	85	Mem0	22	1	0	0	11.61	0	445	445	1	0
0	low	25	2	85	Mem0	23	1	0	0	15.77	0	416	416	1	0
0	low	25	2	85	Mem0	24	1	1	0	0	0	0	0	1	0
0	low	25	2	85	Mem0	25	1	0	0	12.53	653.26	505	168.33	3	56
0	low	25	2	85	Mem0	26	1	0	0	15.53	0	439	439	1	0
0	low	25	2	85	Mem0	27	1	1	0	0	0	0	0	1	0
0	low	25	2	85	Mem0	28	1	1	0	0	0	0	0	1	0
0	low	25	2	85	Mem0	29	1	0	0	15.64	0	426	426	1	0
0	low	25	2	85	Mem0	30	1	0	0	17.71	0	469	469	1	0
0	low	25	2	85	Mem0	31	1	1	0	0	0	0	0	1	0
0	low	25	2	85	Mem0	32	1	1	0	0	440.57	141	70.5	2	26
0	low	25	2	85	Mem0	33	1	0	0	12.02	0	416	416	1	0
0	low	25	2	85	Mem0	34	1	0	0	13.04	0	442	442	1	0
0	low	25	2	85	Mem0	35	1	0	0	14.06	0	461	461	1	0
0	low	25	2	85	Mem0	36	1	0	0	14.12	0	443	443	1	0
0	low	25	2	85	Mem0	37	1	0	0	15.43	0	450	450	1	0
0	low	25	2	85	Mem0	38	1	0	0	12.63	752	504	252	2	32
0	low	25	2	85	Mem0	39	1	0	0	17.1	740.61	504	252	2	36
0	low	25	2	85	Mem0	40	1	1	0	0	421.58	140	70	2	30
0	low	25	2	85	Mem0	41	1	0	0	12.33	0	439	439	1	0
0	low	25	2	85	Mem0	42	1	0	0	14.85	0	441	441	1	0
0	low	25	2	85	Mem0	43	1	0	0	14.38	862.14	504	252	2	60
0	low	25	2	85	Mem0	44	1	0	0	15.22	0	439	439	1	0
0	low	25	2	85	Mem0	45	1	0	0	13.55	0	446	446	1	0
0	low	25	2	85	Mem0	46	1	0	0	15.4	0	442	442	1	0
0	low	25	2	85	Mem0	47	1	1	0	0	843.15	266	133	2	45
0	low	25	2	85	Mem0	48	1	0	0	13.56	0	436	436	1	0
0	low	25	2	85	Mem0	49	1	0	0	15.51	0	450	450	1	0
0	low	25	2	85	Mem0	50	1	0	0	11	892.53	549	274.5	2	62
0	low	25	3	85	Mem0	1	1	0	0	13.63	0	423	423	1	0
0	low	25	3	85	Mem0	2	1	0	0	13.97	748.2	504	252	2	30
0	low	25	3	85	Mem0	3	1	0	0	17.87	0	429	429	1	0
0	low	25	3	85	Mem0	4	1	0	0	17.78	0	457	457	1	0
0	low	25	3	85	Mem0	5	1	0	0	11.62	1044.45	552	276	2	54
0	low	25	3	85	Mem0	6	1	0	0	14.11	1065.97	540	180	3	92
0	low	25	3	85	Mem0	7	1	0	0	12.79	0	431	431	1	0
0	low	25	3	85	Mem0	8	1	0	0	14.34	862.14	522	261	2	59
0	low	25	3	85	Mem0	9	1	0	0	11.56	0	425	425	1	0
0	low	25	3	85	Mem0	10	1	0	0	17.59	0	438	438	1	0
0	low	25	3	85	Mem0	11	1	0	0	14.11	0	421	421	1	0
0	low	25	3	85	Mem0	12	1	0	0	14.35	1035.59	503	167.67	3	75
0	low	25	3	85	Mem0	13	1	1	0	0	0	0	0	1	0
0	low	25	3	85	Mem0	14	1	1	0	0	0	0	0	1	0
0	low	25	3	85	Mem0	15	1	1	0	0	0	0	0	1	0
0	low	25	3	85	Mem0	16	1	0	0	15.37	0	446	446	1	0
0	low	25	3	85	Mem0	17	1	1	0	0	0	0	0	1	0
0	low	25	3	85	Mem0	18	1	1	0	0	493.74	161	80.5	2	32
0	low	25	3	85	Mem0	19	1	1	0	0	0	0	0	1	0
0	low	25	3	85	Mem0	20	1	0	0	15.7	0	446	446	1	0
0	low	25	3	85	Mem0	21	1	0	0	12.45	827.96	519	259.5	2	61
0	low	25	3	85	Mem0	22	1	0	0	11.88	862.14	545	272.5	2	49
0	low	25	3	85	Mem0	23	1	0	0	14.78	0	463	463	1	0
0	low	25	3	85	Mem0	24	1	0	0	16.35	827.96	571	285.5	2	55
0	low	25	3	85	Mem0	25	1	0	0	16.34	486.14	525	262.5	2	33
0	low	25	3	85	Mem0	26	1	0	0	11.41	0	451	451	1	0
0	low	25	3	85	Mem0	27	1	1	0	0	0	0	0	1	0
0	low	25	3	85	Mem0	28	1	0	0	16.08	0	452	452	1	0
0	low	25	3	85	Mem0	29	1	0	0	13.92	584.89	537	268.5	2	36
0	low	25	3	85	Mem0	30	1	0	0	17.6	0	419	419	1	0
0	low	25	3	85	Mem0	31	1	0	0	13.65	0	413	413	1	0
0	low	25	3	85	Mem0	32	1	0	0	15.98	752	504	252	2	60
0	low	25	3	85	Mem0	33	1	0	0	16.7	0	468	468	1	0
0	low	25	3	85	Mem0	34	1	0	0	15.18	0	465	465	1	0
0	low	25	3	85	Mem0	35	1	0	0	17.31	0	453	453	1	0
0	low	25	3	85	Mem0	36	1	0	0	14.92	924.18	503	167.67	3	77
0	low	25	3	85	Mem0	37	1	1	0	0	0	0	0	1	0
0	low	25	3	85	Mem0	38	1	0	0	12.7	805.17	515	257.5	2	49
0	low	25	3	85	Mem0	39	1	0	0	15.83	793.78	504	252	2	16
0	low	25	3	85	Mem0	40	1	0	0	13.99	1097.62	506	253	2	68
0	low	25	3	85	Mem0	41	1	1	0	0	0	0	0	1	0
0	low	25	3	85	Mem0	42	1	1	0	0	0	0	0	1	0
0	low	25	3	85	Mem0	43	1	1	0	0	0	0	0	1	0
0	low	25	3	85	Mem0	44	1	0	0	14.44	0	425	425	1	0
0	low	25	3	85	Mem0	45	1	1	0	0	0	0	0	1	0
0	low	25	3	85	Mem0	46	1	0	0	15.34	0	445	445	1	0
0	low	25	3	85	Mem0	47	1	0	0	14.11	676.04	504	252	2	36
0	low	25	3	85	Mem0	48	1	0	0	14.76	0	435	435	1	0
0	low	25	3	85	Mem0	49	1	0	0	16.83	0	415	415	1	0
0	low	25	3	85	Mem0	50	1	1	0	0	0	0	0	1	0
0	low	25	4	85	Mem0	1	1	0	0	14.7	0	426	426	1	0
0	low	25	4	85	Mem0	2	1	0	0	14.4	816.57	504	252	2	53
0	low	25	4	85	Mem0	3	1	1	0	0	0	0	0	1	0
0	low	25	4	85	Mem0	4	1	0	0	17.47	0	436	436	1	0
0	low	25	4	85	Mem0	5	1	0	0	15.84	976.08	559	279.5	2	43
0	low	25	4	85	Mem0	6	1	0	0	13.77	0	457	457	1	0
0	low	25	4	85	Mem0	7	1	1	0	0	0	0	0	1	0
0	low	25	4	85	Mem0	8	1	0	0	18.04	0	452	452	1	0
0	low	25	4	85	Mem0	9	1	0	0	15.94	0	456	456	1	0
0	low	25	4	85	Mem0	10	1	0	0	14.02	938.1	504	252	2	46
0	low	25	4	85	Mem0	11	1	1	0	0	0	0	0	1	0
0	low	25	4	85	Mem0	12	1	0	0	14.66	822.9	558	186	3	74
0	low	25	4	85	Mem0	13	1	0	0	11.99	577.3	512	256	2	38
0	low	25	4	85	Mem0	14	1	0	0	12.56	0	438	438	1	0
0	low	25	4	85	Mem0	15	1	1	0	0	0	0	0	1	0
0	low	25	4	85	Mem0	16	1	0	0	18.13	0	448	448	1	0
0	low	25	4	85	Mem0	17	1	0	0	18.22	0	448	448	1	0
0	low	25	4	85	Mem0	18	1	0	0	15.3	0	419	419	1	0
0	low	25	4	85	Mem0	19	1	0	0	17.94	0	472	472	1	0
0	low	25	4	85	Mem0	20	1	0	0	11.56	0	423	423	1	0
0	low	25	4	85	Mem0	21	1	0	0	13.05	0	441	441	1	0
0	low	25	4	85	Mem0	22	1	0	0	16.4	0	436	436	1	0
0	low	25	4	85	Mem0	23	1	1	0	0	0	0	0	1	0
0	low	25	4	85	Mem0	24	1	0	0	14.09	1112.81	504	252	2	65
0	low	25	4	85	Mem0	25	1	0	0	16.75	0	440	440	1	0
0	low	25	4	85	Mem0	26	1	0	0	15.68	0	435	435	1	0
0	low	25	4	85	Mem0	27	1	1	0	0	0	0	0	1	0
0	low	25	4	85	Mem0	28	1	0	0	13.35	0	447	447	1	0
0	low	25	4	85	Mem0	29	1	0	0	13.51	0	425	425	1	0
0	low	25	4	85	Mem0	30	1	0	0	16.2	0	423	423	1	0
0	low	25	4	85	Mem0	31	1	1	0	0	0	0	0	1	0
0	low	25	4	85	Mem0	32	1	1	0	0	0	0	0	1	0
0	low	25	4	85	Mem0	33	1	0	0	15.41	911.52	557	185.67	3	96
0	low	25	4	85	Mem0	34	1	1	0	0	0	0	0	1	0
0	low	25	4	85	Mem0	35	1	1	0	0	0	0	0	1	0
0	low	25	4	85	Mem0	36	1	0	0	16.81	0	444	444	1	0
0	low	25	4	85	Mem0	37	1	1	0	0	0	0	0	1	0
0	low	25	4	85	Mem0	38	1	0	0	18.03	0	425	425	1	0
0	low	25	4	85	Mem0	39	1	0	0	16.51	0	438	438	1	0
0	low	25	4	85	Mem0	40	1	1	0	0	0	0	0	1	0
0	low	25	4	85	Mem0	41	1	0	0	11.97	0	417	417	1	0
0	low	25	4	85	Mem0	42	1	0	0	15.34	778.59	504	252	2	22
0	low	25	4	85	Mem0	43	1	0	0	12.51	0	428	428	1	0
0	low	25	4	85	Mem0	44	1	0	0	14.89	858.35	524	262	2	54
0	low	25	4	85	Mem0	45	1	0	0	16.02	0	440	440	1	0
0	low	25	4	85	Mem0	46	1	0	0	16.36	0	452	452	1	0
0	low	25	4	85	Mem0	47	1	1	0	0	0	0	0	1	0
0	low	25	4	85	Mem0	48	1	0	0	12.81	0	455	455	1	0
0	low	25	4	85	Mem0	49	1	0	0	14.85	0	430	430	1	0
0	low	25	4	85	Mem0	50	1	0	0	14.35	1071.03	503	167.67	3	61
0	low	25	5	85	Mem0	1	1	0	0	18.02	0	446	446	1	0
0	low	25	5	85	Mem0	2	1	1	0	0	0	0	0	1	0
0	low	25	5	85	Mem0	3	1	0	0	17.97	0	444	444	1	0
0	low	25	5	85	Mem0	4	1	1	0	0	0	0	0	1	0
0	low	25	5	85	Mem0	5	1	1	0	0	0	0	0	1	0
0	low	25	5	85	Mem0	6	1	0	0	13.55	782.39	504	252	2	24
0	low	25	5	85	Mem0	7	1	0	0	13.38	778.59	504	252	2	20
0	low	25	5	85	Mem0	8	1	0	0	17.29	0	460	460	1	0
0	low	25	5	85	Mem0	9	1	0	0	17.7	0	430	430	1	0
0	low	25	5	85	Mem0	10	1	0	0	13.08	1105.21	511	255.5	2	64
0	low	25	5	85	Mem0	11	1	0	0	16.9	0	415	415	1	0
0	low	25	5	85	Mem0	12	1	0	0	17.21	0	423	423	1	0
0	low	25	5	85	Mem0	13	1	0	0	15.25	0	425	425	1	0
0	low	25	5	85	Mem0	14	1	0	0	12.05	0	449	449	1	0
0	low	25	5	85	Mem0	15	1	0	0	13.95	0	429	429	1	0
0	low	25	5	85	Mem0	16	1	0	0	15.6	0	444	444	1	0
0	low	25	5	85	Mem0	17	1	0	0	17.55	0	435	435	1	0
0	low	25	5	85	Mem0	18	1	1	0	0	0	0	0	1	0
0	low	25	5	85	Mem0	19	1	1	0	0	0	0	0	1	0
0	low	25	5	85	Mem0	20	1	0	0	11.3	983.68	524	262	2	68
0	low	25	5	85	Mem0	21	1	0	0	14.35	0	438	438	1	0
0	low	25	5	85	Mem0	22	1	0	0	16.37	0	439	439	1	0
0	low	25	5	85	Mem0	23	1	0	0	12.88	0	445	445	1	0
0	low	25	5	85	Mem0	24	1	0	0	15.9	0	448	448	1	0
0	low	25	5	85	Mem0	25	1	0	0	16.85	0	456	456	1	0
0	low	25	5	85	Mem0	26	1	1	0	0	0	0	0	1	0
0	low	25	5	85	Mem0	27	1	1	0	0	0	0	0	1	0
0	low	25	5	85	Mem0	28	1	1	0	0	0	0	0	1	0
0	low	25	5	85	Mem0	29	1	0	0	11.71	0	419	419	1	0
0	low	25	5	85	Mem0	30	1	1	0	0	0	0	0	1	0
0	low	25	5	85	Mem0	31	1	0	0	17.14	0	420	420	1	0
0	low	25	5	85	Mem0	32	1	0	0	13.23	0	449	449	1	0
0	low	25	5	85	Mem0	33	1	0	0	17.03	0	421	421	1	0
0	low	25	5	85	Mem0	34	1	0	0	17.62	0	439	439	1	0
0	low	25	5	85	Mem0	35	1	0	0	14.63	0	437	437	1	0
0	low	25	5	85	Mem0	36	1	1	0	0	0	0	0	1	0
0	low	25	5	85	Mem0	37	1	0	0	15.97	0	442	442	1	0
0	low	25	5	85	Mem0	38	1	1	0	0	0	0	0	1	0
0	low	25	5	85	Mem0	39	1	0	0	13.17	755.8	504	252	2	30
0	low	25	5	85	Mem0	40	1	0	0	14.66	0	430	430	1	0
0	low	25	5	85	Mem0	41	1	1	0	0	0	0	0	1	0
0	low	25	5	85	Mem0	42	1	1	0	0	0	0	0	1	0
0	low	25	5	85	Mem0	43	1	0	0	13.53	0	427	427	1	0
0	low	25	5	85	Mem0	44	1	0	0	17.64	0	434	434	1	0
0	low	25	5	85	Mem0	45	1	1	0	0	0	0	0	1	0
0	low	25	5	85	Mem0	46	1	0	0	16.24	0	431	431	1	0
0	low	25	5	85	Mem0	47	1	0	0	13.49	1120.41	526	263	2	62
0	low	25	5	85	Mem0	48	1	0	0	15.62	0	452	452	1	0
0	low	25	5	85	Mem0	49	1	1	0	0	0	0	0	1	0
0	low	25	5	85	Mem0	50	1	0	0	15.48	752	504	252	2	28
0	low	25	6	85	Mem0	1	1	0	0	16.88	0	442	442	1	0
0	low	25	6	85	Mem0	2	1	0	0	12.75	968.49	504	252	2	62
0	low	25	6	85	Mem0	3	1	0	0	14.52	0	429	429	1	0
0	low	25	6	85	Mem0	4	1	1	0	0	0	0	0	1	0
0	low	25	6	85	Mem0	5	1	0	0	15.14	0	431	431	1	0
0	low	25	6	85	Mem0	6	1	0	0	11.64	0	443	443	1	0
0	low	25	6	85	Mem0	7	1	0	0	15.82	0	440	440	1	0
0	low	25	6	85	Mem0	8	1	0	0	14.41	0	438	438	1	0
0	low	25	6	85	Mem0	9	1	0	0	12.3	486.14	504	252	2	28
0	low	25	6	85	Mem0	10	1	0	0	17.82	0	455	455	1	0
0	low	25	6	85	Mem0	11	1	0	0	17.39	0	438	438	1	0
0	low	25	6	85	Mem0	12	1	0	0	17.07	0	440	440	1	0
0	low	25	6	85	Mem0	13	1	1	0	0	0	0	0	1	0
0	low	25	6	85	Mem0	14	1	0	0	17.11	1124.2	504	252	2	64
0	low	25	6	85	Mem0	15	1	0	0	17.51	0	443	443	1	0
0	low	25	6	85	Mem0	16	1	1	0	0	0	0	0	1	0
0	low	25	6	85	Mem0	17	1	0	0	17.75	0	426	426	1	0
0	low	25	6	85	Mem0	18	1	0	0	12.06	0	423	423	1	0
0	low	25	6	85	Mem0	19	1	0	0	15.01	0	434	434	1	0
0	low	25	6	85	Mem0	20	1	1	0	0	0	0	0	1	0
0	low	25	6	85	Mem0	21	1	1	0	0	0	0	0	1	0
0	low	25	6	85	Mem0	22	1	1	0	0	0	0	0	1	0
0	low	25	6	85	Mem0	23	1	0	0	16.77	0	462	462	1	0
0	low	25	6	85	Mem0	24	1	0	0	15.72	0	427	427	1	0
0	low	25	6	85	Mem0	25	1	0	0	13.65	0	422	422	1	0
0	low	25	6	85	Mem0	26	1	0	0	15.34	0	432	432	1	0
0	low	25	6	85	Mem0	27	1	0	0	17.52	0	438	438	1	0
0	low	25	6	85	Mem0	28	1	0	0	12.39	360.81	540	270	2	21
0	low	25	6	85	Mem0	29	1	1	0	0	0	0	0	1	0
0	low	25	6	85	Mem0	30	1	0	0	15.94	888.73	520	260	2	44
0	low	25	6	85	Mem0	31	1	0	0	14.94	1169.78	504	252	2	53
0	low	25	6	85	Mem0	32	1	0	0	12.86	0	438	438	1	0
0	low	25	6	85	Mem0	33	1	0	0	17.56	581.09	504	252	2	36
0	low	25	6	85	Mem0	34	1	0	0	15.42	0	411	411	1	0
0	low	25	6	85	Mem0	35	1	0	0	13.41	0	420	420	1	0
0	low	25	6	85	Mem0	36	1	0	0	12.53	0	452	452	1	0
0	low	25	6	85	Mem0	37	1	0	0	15.11	805.17	504	252	2	53
0	low	25	6	85	Mem0	38	1	0	0	17.61	0	438	438	1	0
0	low	25	6	85	Mem0	39	1	0	0	14.11	984.95	503	167.67	3	87
0	low	25	6	85	Mem0	40	1	0	0	15	0	458	458	1	0
0	low	25	6	85	Mem0	41	1	0	0	17.5	0	414	414	1	0
0	low	25	6	85	Mem0	42	1	0	0	13.87	1134.33	586	195.33	3	103
0	low	25	6	85	Mem0	43	1	0	0	16.2	334.22	546	273	2	21
0	low	25	6	85	Mem0	44	1	1	0	0	0	0	0	1	0
0	low	25	6	85	Mem0	45	1	0	0	15.16	0	457	457	1	0
0	low	25	6	85	Mem0	46	1	0	0	13.12	0	452	452	1	0
0	low	25	6	85	Mem0	47	1	0	0	16.36	873.54	504	252	2	54
0	low	25	6	85	Mem0	48	1	0	0	13.01	782.39	504	252	2	24
0	low	25	6	85	Mem0	49	1	0	0	17.11	0	428	428	1	0
0	low	25	6	85	Mem0	50	1	0	0	12.53	0	460	460	1	0
0	low	25	7	85	Mem0	1	1	0	0	11.73	0	414	414	1	0
0	low	25	7	85	Mem0	2	1	0	0	17.56	0	441	441	1	0
0	low	25	7	85	Mem0	3	1	0	0	15.99	0	445	445	1	0
0	low	25	7	85	Mem0	4	1	0	0	15.24	0	444	444	1	0
0	low	25	7	85	Mem0	5	1	0	0	15.44	900.12	516	258	2	55
0	low	25	7	85	Mem0	6	1	0	0	18.07	0	442	442	1	0
0	low	25	7	85	Mem0	7	1	0	0	12.62	0	431	431	1	0
0	low	25	7	85	Mem0	8	1	1	0	0	729.21	228	114	2	37
0	low	25	7	85	Mem0	9	1	0	0	16.36	0	446	446	1	0
0	low	25	7	85	Mem0	10	1	0	0	15.94	0	417	417	1	0
0	low	25	7	85	Mem0	11	1	0	0	13.45	0	439	439	1	0
0	low	25	7	85	Mem0	12	1	0	0	15.42	0	416	416	1	0
0	low	25	7	85	Mem0	13	1	0	0	15.08	0	441	441	1	0
0	low	25	7	85	Mem0	14	1	0	0	17.88	0	442	442	1	0
0	low	25	7	85	Mem0	15	1	0	0	17.55	896.33	504	252	2	52
0	low	25	7	85	Mem0	16	1	1	0	0	0	0	0	1	0
0	low	25	7	85	Mem0	17	1	0	0	17.12	736.81	516	258	2	47
0	low	25	7	85	Mem0	18	1	0	0	14.51	0	440	440	1	0
0	low	25	7	85	Mem0	19	1	0	0	16.33	1112.81	555	277.5	2	62
0	low	25	7	85	Mem0	20	1	1	0	0	0	0	0	1	0
0	low	25	7	85	Mem0	21	1	0	0	14.23	0	441	441	1	0
0	low	25	7	85	Mem0	22	1	0	0	16.5	482.35	504	252	2	36
0	low	25	7	85	Mem0	23	1	1	0	0	0	0	0	1	0
0	low	25	7	85	Mem0	24	1	1	0	0	0	0	0	1	0
0	low	25	7	85	Mem0	25	1	1	0	0	0	0	0	1	0
0	low	25	7	85	Mem0	26	1	0	0	11.57	1059.64	546	273	2	66
0	low	25	7	85	Mem0	27	1	0	0	17.9	0	452	452	1	0
0	low	25	7	85	Mem0	28	1	0	0	15.36	668.45	519	259.5	2	37
0	low	25	7	85	Mem0	29	1	1	0	0	0	0	0	1	0
0	low	25	7	85	Mem0	30	1	0	0	16.16	0	434	434	1	0
0	low	25	7	85	Mem0	31	1	0	0	15.48	991.28	541	270.5	2	61
0	low	25	7	85	Mem0	32	1	0	0	14.12	0	424	424	1	0
0	low	25	7	85	Mem0	33	1	0	0	12.34	0	438	438	1	0
0	low	25	7	85	Mem0	34	1	1	0	0	0	0	0	1	0
0	low	25	7	85	Mem0	35	1	0	0	13.05	759.6	504	252	2	47
0	low	25	7	85	Mem0	36	1	1	0	0	0	0	0	1	0
0	low	25	7	85	Mem0	37	1	1	0	0	0	0	0	1	0
0	low	25	7	85	Mem0	38	1	0	0	12.63	736.81	521	260.5	2	43
0	low	25	7	85	Mem0	39	1	1	0	0	0	0	0	1	0
0	low	25	7	85	Mem0	40	1	1	0	0	0	0	0	1	0
0	low	25	7	85	Mem0	41	1	0	0	12.1	1078.63	513	256.5	2	70
0	low	25	7	85	Mem0	42	1	1	0	0	0	0	0	1	0
0	low	25	7	85	Mem0	43	1	0	0	17.95	0	448	448	1	0
0	low	25	7	85	Mem0	44	1	0	0	14.64	991.28	553	276.5	2	68
0	low	25	7	85	Mem0	45	1	0	0	15.33	1067.23	504	252	2	59
0	low	25	7	85	Mem0	46	1	0	0	16.57	0	455	455	1	0
0	low	25	7	85	Mem0	47	1	1	0	0	0	0	0	1	0
0	low	25	7	85	Mem0	48	1	1	0	0	0	0	0	1	0
0	low	25	7	85	Mem0	49	1	1	0	0	744.41	240	120	2	45
0	low	25	7	85	Mem0	50	1	0	0	12.25	1002.67	511	255.5	2	70
0	low	25	8	85	Mem0	1	1	1	0	0	0	0	0	1	0
0	low	25	8	85	Mem0	2	1	1	0	0	0	0	0	1	0
0	low	25	8	85	Mem0	3	1	1	0	0	0	0	0	1	0
0	low	25	8	85	Mem0	4	1	0	0	14.14	0	423	423	1	0
0	low	25	8	85	Mem0	5	1	0	0	14.53	0	453	453	1	0
0	low	25	8	85	Mem0	6	1	0	0	12.67	873.54	504	252	2	54
0	low	25	8	85	Mem0	7	1	1	0	0	0	0	0	1	0
0	low	25	8	85	Mem0	8	1	1	0	0	0	0	0	1	0
0	low	25	8	85	Mem0	9	1	0	0	15.88	0	443	443	1	0
0	low	25	8	85	Mem0	10	1	0	0	14.18	767.19	504	252	2	25
0	low	25	8	85	Mem0	11	1	0	0	14.25	0	459	459	1	0
0	low	25	8	85	Mem0	12	1	1	0	0	0	0	0	1	0
0	low	25	8	85	Mem0	13	1	1	0	0	0	0	0	1	0
0	low	25	8	85	Mem0	14	1	0	0	14.58	0	438	438	1	0
0	low	25	8	85	Mem0	15	1	1	0	0	0	0	0	1	0
0	low	25	8	85	Mem0	16	1	0	0	17.4	0	461	461	1	0
0	low	25	8	85	Mem0	17	1	1	0	0	0	0	0	1	0
0	low	25	8	85	Mem0	18	1	0	0	16.44	884.93	509	254.5	2	52
0	low	25	8	85	Mem0	19	1	1	0	0	778.59	238	119	2	34
0	low	25	8	85	Mem0	20	1	1	0	0	827.96	270	135	2	53
0	low	25	8	85	Mem0	21	1	0	0	14.44	0	437	437	1	0
0	low	25	8	85	Mem0	22	1	1	0	0	0	0	0	1	0
0	low	25	8	85	Mem0	23	1	0	0	15.36	0	412	412	1	0
0	low	25	8	85	Mem0	24	1	0	0	13.13	922.91	511	255.5	2	64
0	low	25	8	85	Mem0	25	1	0	0	16.46	0	453	453	1	0
0	low	25	8	85	Mem0	26	1	0	0	18.04	0	443	443	1	0
0	low	25	8	85	Mem0	27	1	0	0	14.67	1055.84	504	252	2	74
0	low	25	8	85	Mem0	28	1	0	0	13.03	0	438	438	1	0
0	low	25	8	85	Mem0	29	1	0	0	17.97	0	454	454	1	0
0	low	25	8	85	Mem0	30	1	0	0	15.65	1017.86	540	180	3	59
0	low	25	8	85	Mem0	31	1	0	0	12.76	0	425	425	1	0
0	low	25	8	85	Mem0	32	1	0	0	18.04	0	426	426	1	0
0	low	25	8	85	Mem0	33	1	0	0	12.19	0	445	445	1	0
0	low	25	8	85	Mem0	34	1	0	0	15.58	0	449	449	1	0
0	low	25	8	85	Mem0	35	1	1	0	0	0	0	0	1	0
0	low	25	8	85	Mem0	36	1	1	0	0	0	0	0	1	0
0	low	25	8	85	Mem0	37	1	0	0	18.1	0	420	420	1	0
0	low	25	8	85	Mem0	38	1	0	0	16.56	0	450	450	1	0
0	low	25	8	85	Mem0	39	1	1	0	0	0	0	0	1	0
0	low	25	8	85	Mem0	40	1	0	0	13.58	0	417	417	1	0
0	low	25	8	85	Mem0	41	1	1	0	0	0	0	0	1	0
0	low	25	8	85	Mem0	42	1	0	0	12.62	736.81	504	252	2	46
0	low	25	8	85	Mem0	43	1	0	0	13.93	0	411	411	1	0
0	low	25	8	85	Mem0	44	1	0	0	15.69	736.81	504	252	2	36
0	low	25	8	85	Mem0	45	1	0	0	16.58	0	446	446	1	0
0	low	25	8	85	Mem0	46	1	0	0	15.82	0	450	450	1	0
0	low	25	8	85	Mem0	47	1	0	0	11.54	0	430	430	1	0
0	low	25	8	85	Mem0	48	1	1	0	0	0	0	0	1	0
0	low	25	8	85	Mem0	49	1	0	0	17.97	0	443	443	1	0
0	low	25	8	85	Mem0	50	1	0	0	15.9	0	452	452	1	0
0	low	25	9	85	Mem0	1	1	1	0	0	0	0	0	1	0
0	low	25	9	85	Mem0	2	1	0	0	14.33	0	442	442	1	0
0	low	25	9	85	Mem0	3	1	1	0	0	0	0	0	1	0
0	low	25	9	85	Mem0	4	1	0	0	11.89	0	443	443	1	0
0	low	25	9	85	Mem0	5	1	0	0	16.83	0	454	454	1	0
0	low	25	9	85	Mem0	6	1	1	0	0	0	0	0	1	0
0	low	25	9	85	Mem0	7	1	0	0	15.18	0	435	435	1	0
0	low	25	9	85	Mem0	8	1	1	0	0	0	0	0	1	0
0	low	25	9	85	Mem0	9	1	0	0	16.97	603.88	557	278.5	2	46
0	low	25	9	85	Mem0	10	1	0	0	12.11	1055.84	504	252	2	57
0	low	25	9	85	Mem0	11	1	0	0	12.39	0	410	410	1	0
0	low	25	9	85	Mem0	12	1	0	0	16.37	0	454	454	1	0
0	low	25	9	85	Mem0	13	1	1	0	0	0	0	0	1	0
0	low	25	9	85	Mem0	14	1	1	0	0	0	0	0	1	0
0	low	25	9	85	Mem0	15	1	0	0	15.35	1093.82	504	252	2	69
0	low	25	9	85	Mem0	16	1	0	0	17.52	0	436	436	1	0
0	low	25	9	85	Mem0	17	1	0	0	15.96	679.84	511	255.5	2	33
0	low	25	9	85	Mem0	18	1	0	0	14.54	0	453	453	1	0
0	low	25	9	85	Mem0	19	1	0	0	14.64	0	428	428	1	0
0	low	25	9	85	Mem0	20	1	0	0	14.23	740.61	518	259	2	42
0	low	25	9	85	Mem0	21	1	1	0	0	0	0	0	1	0
0	low	25	9	85	Mem0	22	1	0	0	16.55	0	440	440	1	0
0	low	25	9	85	Mem0	23	1	0	0	13.31	0	440	440	1	0
0	low	25	9	85	Mem0	24	1	0	0	15.33	0	452	452	1	0
0	low	25	9	85	Mem0	25	1	0	0	16.25	0	458	458	1	0
0	low	25	9	85	Mem0	26	1	0	0	14.8	0	412	412	1	0
0	low	25	9	85	Mem0	27	1	1	0	0	0	0	0	1	0
0	low	25	9	85	Mem0	28	1	0	0	14.2	868.48	503	167.67	3	88
0	low	25	9	85	Mem0	29	1	1	0	0	0	0	0	1	0
0	low	25	9	85	Mem0	30	1	1	0	0	0	0	0	1	0
0	low	25	9	85	Mem0	31	1	0	0	17.94	0	422	422	1	0
0	low	25	9	85	Mem0	32	1	0	0	11.66	0	451	451	1	0
0	low	25	9	85	Mem0	33	1	0	0	17.09	0	434	434	1	0
0	low	25	9	85	Mem0	34	1	0	0	12.86	896.33	518	259	2	49
0	low	25	9	85	Mem0	35	1	0	0	14.92	0	439	439	1	0
0	low	25	9	85	Mem0	36	1	1	0	0	0	0	0	1	0
0	low	25	9	85	Mem0	37	1	1	0	0	0	0	0	1	0
0	low	25	9	85	Mem0	38	1	0	0	17.51	0	446	446	1	0
0	low	25	9	85	Mem0	39	1	0	0	12.48	0	453	453	1	0
0	low	25	9	85	Mem0	40	1	0	0	14.01	0	435	435	1	0
0	low	25	9	85	Mem0	41	1	0	0	13.73	0	439	439	1	0
0	low	25	9	85	Mem0	42	1	0	0	13.6	0	441	441	1	0
0	low	25	9	85	Mem0	43	1	0	0	15.35	0	467	467	1	0
0	low	25	9	85	Mem0	44	1	0	0	13.51	0	443	443	1	0
0	low	25	9	85	Mem0	45	1	0	0	11.23	736.81	504	252	2	46
0	low	25	9	85	Mem0	46	1	1	0	0	0	0	0	1	0
0	low	25	9	85	Mem0	47	1	1	0	0	0	0	0	1	0
0	low	25	9	85	Mem0	48	1	0	0	17.8	0	456	456	1	0
0	low	25	9	85	Mem0	49	1	0	0	14.89	0	446	446	1	0
0	low	25	9	85	Mem0	50	1	0	0	11.81	0	439	439	1	0
0	low	25	10	85	Mem0	1	1	0	0	14.77	0	454	454	1	0
0	low	25	10	85	Mem0	2	1	0	0	16.38	0	411	411	1	0
0	low	25	10	85	Mem0	3	1	0	0	16.76	0	413	413	1	0
0	low	25	10	85	Mem0	4	1	0	0	17.53	736.81	504	252	2	45
0	low	25	10	85	Mem0	5	1	1	0	0	0	0	0	1	0
0	low	25	10	85	Mem0	6	1	0	0	16.16	0	457	457	1	0
0	low	25	10	85	Mem0	7	1	0	0	15.65	0	426	426	1	0
0	low	25	10	85	Mem0	8	1	0	0	12.31	1063.44	504	252	2	62
0	low	25	10	85	Mem0	9	1	0	0	16.06	0	439	439	1	0
0	low	25	10	85	Mem0	10	1	1	0	0	0	0	0	1	0
0	low	25	10	85	Mem0	11	1	0	0	11.82	1120.41	504	252	2	66
0	low	25	10	85	Mem0	12	1	0	0	14.31	0	414	414	1	0
0	low	25	10	85	Mem0	13	1	1	0	0	645.66	215	107.5	2	46
0	low	25	10	85	Mem0	14	1	0	0	16.47	801.38	506	253	2	52
0	low	25	10	85	Mem0	15	1	0	0	16.96	0	451	451	1	0
0	low	25	10	85	Mem0	16	1	0	0	15.53	964.69	518	259	2	68
0	low	25	10	85	Mem0	17	1	0	0	12.35	0	453	453	1	0
0	low	25	10	85	Mem0	18	1	0	0	16.81	0	415	415	1	0
0	low	25	10	85	Mem0	19	1	0	0	11.3	0	412	412	1	0
0	low	25	10	85	Mem0	20	1	1	0	0	486.14	163	81.5	2	36
0	low	25	10	85	Mem0	21	1	0	0	15.54	0	448	448	1	0
0	low	25	10	85	Mem0	22	1	0	0	12.22	0	446	446	1	0
0	low	25	10	85	Mem0	23	1	0	0	16.6	0	452	452	1	0
0	low	25	10	85	Mem0	24	1	1	0	0	376	129	64.5	2	31
0	low	25	10	85	Mem0	25	1	0	0	16.97	0	445	445	1	0
0	low	25	10	85	Mem0	26	1	0	0	15.4	0	438	438	1	0
0	low	25	10	85	Mem0	27	1	0	0	14.12	0	434	434	1	0
0	low	25	10	85	Mem0	28	1	1	0	0	0	0	0	1	0
0	low	25	10	85	Mem0	29	1	0	0	13.5	0	437	437	1	0
0	low	25	10	85	Mem0	30	1	0	0	17.91	470.95	504	252	2	36
0	low	25	10	85	Mem0	31	1	0	0	14.9	816.57	504	252	2	48
0	low	25	10	85	Mem0	32	1	0	0	16.21	0	415	415	1	0
0	low	25	10	85	Mem0	33	1	1	0	0	0	0	0	1	0
0	low	25	10	85	Mem0	34	1	0	0	16.39	0	435	435	1	0
0	low	25	10	85	Mem0	35	1	1	0	0	0	0	0	1	0
0	low	25	10	85	Mem0	36	1	1	0	0	0	0	0	1	0
0	low	25	10	85	Mem0	37	1	0	0	14.48	1021.66	504	252	2	66
0	low	25	10	85	Mem0	38	1	0	0	15.51	0	439	439	1	0
0	low	25	10	85	Mem0	39	1	0	0	14.7	0	447	447	1	0
0	low	25	10	85	Mem0	40	1	0	0	18.05	0	468	468	1	0
0	low	25	10	85	Mem0	41	1	0	0	16.26	0	447	447	1	0
0	low	25	10	85	Mem0	42	1	0	0	16.02	0	463	463	1	0
0	low	25	10	85	Mem0	43	1	0	0	13.46	945.7	505	252.5	2	57
0	low	25	10	85	Mem0	44	1	0	0	16.83	0	432	432	1	0
0	low	25	10	85	Mem0	45	1	0	0	17.18	0	433	433	1	0
0	low	25	10	85	Mem0	46	1	0	0	17.7	0	434	434	1	0
0	low	25	10	85	Mem0	47	1	0	0	15.35	0	456	456	1	0
0	low	25	10	85	Mem0	48	1	1	0	0	0	0	0	1	0
0	low	25	10	85	Mem0	49	1	1	0	0	0	0	0	1	0
0	low	25	10	85	Mem0	50	1	0	0	16.35	0	429	429	1	0
0	low	25	1	85	Mem1	1	1	0	0	17.49	0	459	459	1	0
0	low	25	1	85	Mem1	2	1	0	0	13.89	972.29	504	252	2	62
0	low	25	1	85	Mem1	3	1	0	0	17.35	0	429	429	1	0
0	low	25	1	85	Mem1	4	1	0	0	12.38	539.32	504	252	2	29
0	low	25	1	85	Mem1	5	1	0	0	15.97	777.32	543	181	3	59
0	low	25	1	85	Mem1	6	1	1	0	0	0	0	0	1	0
0	low	25	1	85	Mem1	7	1	0	0	12.54	0	414	414	1	0
0	low	25	1	85	Mem1	8	1	0	0	14.35	622.87	515	257.5	2	45
0	low	25	1	85	Mem1	9	1	0	0	17.6	0	432	432	1	0
0	low	25	1	85	Mem1	10	1	0	0	16.09	0	467	467	1	0
0	low	25	1	85	Mem1	11	1	1	0	0	0	0	0	1	0
0	low	25	1	85	Mem1	12	1	0	0	16.48	0	454	454	1	0
0	low	25	1	85	Mem1	13	1	0	0	15.06	1002.67	503	167.67	3	68
0	low	25	1	85	Mem1	14	1	0	0	15.66	0	436	436	1	0
0	low	25	1	85	Mem1	15	1	0	0	14.2	808.97	525	131.25	4	76
0	low	25	1	85	Mem1	16	1	1	0	0	782.39	227	113.5	2	22
0	low	25	1	85	Mem1	17	1	0	0	12.43	0	447	447	1	0
0	low	25	1	85	Mem1	18	1	0	0	12.39	436.77	504	252	2	28
0	low	25	1	85	Mem1	19	1	0	0	16.48	0	448	448	1	0
0	low	25	1	85	Mem1	20	1	0	0	14.28	0	438	438	1	0
0	low	25	1	85	Mem1	21	1	0	0	14.25	911.52	504	252	2	51
0	low	25	1	85	Mem1	22	1	0	0	16.55	908.99	503	167.67	3	77
0	low	25	1	85	Mem1	23	1	0	0	16.26	641.86	504	252	2	38
0	low	25	1	85	Mem1	24	1	0	0	15.49	793.78	504	252	2	17
0	low	25	1	85	Mem1	25	1	0	0	17.6	0	435	435	1	0
0	low	25	1	85	Mem1	26	1	0	0	17.69	778.59	504	252	2	26
0	low	25	1	85	Mem1	27	1	0	0	14.64	862.14	512	256	2	56
0	low	25	1	85	Mem1	28	1	0	0	15.46	0	427	427	1	0
0	low	25	1	85	Mem1	29	1	1	0	0	676.04	223	111.5	2	46
0	low	25	1	85	Mem1	30	1	0	0	17.28	0	465	465	1	0
0	low	25	1	85	Mem1	31	1	0	0	12	0	450	450	1	0
0	low	25	1	85	Mem1	32	1	0	0	17.16	0	436	436	1	0
0	low	25	1	85	Mem1	33	1	0	0	13.88	0	453	453	1	0
0	low	25	1	85	Mem1	34	1	0	0	17.65	0	454	454	1	0
0	low	25	1	85	Mem1	35	1	0	0	15.81	0	438	438	1	0
0	low	25	1	85	Mem1	36	1	0	0	17.56	683.64	504	252	2	37
0	low	25	1	85	Mem1	37	1	0	0	15.65	0	454	454	1	0
0	low	25	1	85	Mem1	38	1	0	0	11.55	0	460	460	1	0
0	low	25	1	85	Mem1	39	1	0	0	14.5	432.97	504	252	2	25
0	low	25	1	85	Mem1	40	1	0	0	17.21	868.47	549	183	3	78
0	low	25	1	85	Mem1	41	1	0	0	17.84	0	452	452	1	0
0	low	25	1	85	Mem1	42	1	0	0	14.14	0	459	459	1	0
0	low	25	1	85	Mem1	43	1	0	0	14.32	573.5	504	252	2	37
0	low	25	1	85	Mem1	44	1	0	0	15.09	822.9	548	182.67	3	68
0	low	25	1	85	Mem1	45	1	0	0	13.7	0	468	468	1	0
0	low	25	1	85	Mem1	46	1	0	0	15.53	0	450	450	1	0
0	low	25	1	85	Mem1	47	1	0	0	17.35	0	452	452	1	0
0	low	25	1	85	Mem1	48	1	0	0	14.51	0	410	410	1	0
0	low	25	1	85	Mem1	49	1	0	0	16.43	0	455	455	1	0
0	low	25	1	85	Mem1	50	1	0	0	17.68	0	453	453	1	0
0	low	25	2	85	Mem1	1	1	0	0	14.89	757.07	503	167.67	3	72
0	low	25	2	85	Mem1	2	1	0	0	15.74	827.96	504	252	2	45
0	low	25	2	85	Mem1	3	1	0	0	10.95	0	438	438	1	0
0	low	25	2	85	Mem1	4	1	0	0	13.61	0	464	464	1	0
0	low	25	2	85	Mem1	5	1	0	0	12.72	0	423	423	1	0
0	low	25	2	85	Mem1	6	1	0	0	15.33	0	418	418	1	0
0	low	25	2	85	Mem1	7	1	0	0	16.09	0	458	458	1	0
0	low	25	2	85	Mem1	8	1	0	0	13.67	650.72	520	173.33	3	70
0	low	25	2	85	Mem1	9	1	0	0	13.96	0	450	450	1	0
0	low	25	2	85	Mem1	10	1	0	0	15.59	0	441	441	1	0
0	low	25	2	85	Mem1	11	1	1	0	0	714.02	227	113.5	2	40
0	low	25	2	85	Mem1	12	1	0	0	11.16	0	441	441	1	0
0	low	25	2	85	Mem1	13	1	0	0	13.21	706.43	503	167.67	3	57
0	low	25	2	85	Mem1	14	1	0	0	17.89	778.59	504	252	2	21
0	low	25	2	85	Mem1	15	1	1	0	0	0	0	0	1	0
0	low	25	2	85	Mem1	16	1	0	0	14.27	497.54	504	252	2	33
0	low	25	2	85	Mem1	17	1	0	0	17.3	0	458	458	1	0
0	low	25	2	85	Mem1	18	1	0	0	18.01	0	422	422	1	0
0	low	25	2	85	Mem1	19	1	0	0	18	338.02	548	274	2	18
0	low	25	2	85	Mem1	20	1	1	0	0	0	0	0	1	0
0	low	25	2	85	Mem1	21	1	0	0	15.45	0	441	441	1	0
0	low	25	2	85	Mem1	22	1	0	0	18.02	0	446	446	1	0
0	low	25	2	85	Mem1	23	1	0	0	16.23	736.81	504	252	2	41
0	low	25	2	85	Mem1	24	1	0	0	15.79	1012.8	534	178	3	102
0	low	25	2	85	Mem1	25	1	0	0	16.19	0	424	424	1	0
0	low	25	2	85	Mem1	26	1	0	0	17.05	869.74	504	252	2	62
0	low	25	2	85	Mem1	27	1	1	0	0	0	0	0	1	0
0	low	25	2	85	Mem1	28	1	0	0	16.81	0	443	443	1	0
0	low	25	2	85	Mem1	29	1	0	0	16.03	763.4	504	252	2	25
0	low	25	2	85	Mem1	30	1	0	0	16.93	721.62	504	252	2	36
0	low	25	2	85	Mem1	31	1	0	0	17.73	0	451	451	1	0
0	low	25	2	85	Mem1	32	1	1	0	0	432.97	140	70	2	27
0	low	25	2	85	Mem1	33	1	0	0	13.23	506.4	579	193	3	50
0	low	25	2	85	Mem1	34	1	0	0	15.82	497.54	504	252	2	32
0	low	25	2	85	Mem1	35	1	0	0	14.99	1017.86	539	179.67	3	81
0	low	25	2	85	Mem1	36	1	0	0	15.1	0	462	462	1	0
0	low	25	2	85	Mem1	37	1	0	0	15.45	1020.39	583	194.33	3	68
0	low	25	2	85	Mem1	38	1	0	0	13.49	0	448	448	1	0
0	low	25	2	85	Mem1	39	1	0	0	16.17	0	458	458	1	0
0	low	25	2	85	Mem1	40	1	0	0	17.9	0	427	427	1	0
0	low	25	2	85	Mem1	41	1	0	0	16.12	896.33	511	255.5	2	66
0	low	25	2	85	Mem1	42	1	0	0	15.7	1086.22	537	268.5	2	62
0	low	25	2	85	Mem1	43	1	0	0	13.07	0	423	423	1	0
0	low	25	2	85	Mem1	44	1	0	0	16.66	497.54	504	252	2	35
0	low	25	2	85	Mem1	45	1	0	0	15.57	714.02	504	252	2	37
0	low	25	2	85	Mem1	46	1	0	0	15.7	702.63	504	252	2	52
0	low	25	2	85	Mem1	47	1	0	0	16.21	0	451	451	1	0
0	low	25	2	85	Mem1	48	1	0	0	16.94	0	456	456	1	0
0	low	25	2	85	Mem1	49	1	0	0	16.99	0	430	430	1	0
0	low	25	2	85	Mem1	50	1	0	0	15.52	0	432	432	1	0
0	low	25	3	85	Mem1	1	1	0	0	15.97	679.84	527	263.5	2	48
0	low	25	3	85	Mem1	2	1	0	0	14.19	921.65	510	170	3	101
0	low	25	3	85	Mem1	3	1	0	0	17.88	0	441	441	1	0
0	low	25	3	85	Mem1	4	1	0	0	17.15	1021.66	504	252	2	48
0	low	25	3	85	Mem1	5	1	0	0	15.89	748.2	504	252	2	34
0	low	25	3	85	Mem1	6	1	0	0	17.08	0	466	466	1	0
0	low	25	3	85	Mem1	7	1	0	0	14.89	800.11	504	168	3	71
0	low	25	3	85	Mem1	8	1	0	0	12.91	922.91	504	252	2	64
0	low	25	3	85	Mem1	9	1	0	0	12.81	0	447	447	1	0
0	low	25	3	85	Mem1	10	1	0	0	17.19	0	442	442	1	0
0	low	25	3	85	Mem1	11	1	0	0	16.88	562.1	510	255	2	38
0	low	25	3	85	Mem1	12	1	0	0	17.46	569.7	519	259.5	2	37
0	low	25	3	85	Mem1	13	1	0	0	13.38	0	412	412	1	0
0	low	25	3	85	Mem1	14	1	0	0	16.92	759.6	504	252	2	43
0	low	25	3	85	Mem1	15	1	0	0	15.37	0	449	449	1	0
0	low	25	3	85	Mem1	16	1	0	0	16.54	668.45	504	252	2	29
0	low	25	3	85	Mem1	17	1	0	0	15.26	753.9	540	135	4	94
0	low	25	3	85	Mem1	18	1	0	0	17.37	0	439	439	1	0
0	low	25	3	85	Mem1	19	1	0	0	17.49	0	413	413	1	0
0	low	25	3	85	Mem1	20	1	0	0	14.52	1090.02	504	252	2	59
0	low	25	3	85	Mem1	21	1	0	0	15.29	0	441	441	1	0
0	low	25	3	85	Mem1	22	1	0	0	14.5	995.07	503	167.67	3	96
0	low	25	3	85	Mem1	23	1	0	0	14.45	539.32	504	252	2	31
0	low	25	3	85	Mem1	24	1	0	0	12.7	736.81	504	252	2	32
0	low	25	3	85	Mem1	25	1	0	0	16.2	1090.02	504	252	2	64
0	low	25	3	85	Mem1	26	1	0	0	15.89	835.56	567	283.5	2	53
0	low	25	3	85	Mem1	27	1	0	0	17.44	0	425	425	1	0
0	low	25	3	85	Mem1	28	1	0	0	16.13	0	436	436	1	0
0	low	25	3	85	Mem1	29	1	0	0	17.77	1097.62	504	252	2	67
0	low	25	3	85	Mem1	30	1	0	0	16.17	838.09	503	167.67	3	71
0	low	25	3	85	Mem1	31	1	1	0	0	482.35	159	79.5	2	33
0	low	25	3	85	Mem1	32	1	0	0	15.57	353.21	531	265.5	2	17
0	low	25	3	85	Mem1	33	1	1	0	0	0	0	0	1	0
0	low	25	3	85	Mem1	34	1	0	0	15.05	952.03	503	167.67	3	89
0	low	25	3	85	Mem1	35	1	0	0	17.68	725.42	504	252	2	50
0	low	25	3	85	Mem1	36	1	0	0	16.26	0	440	440	1	0
0	low	25	3	85	Mem1	37	1	0	0	16.42	854.55	542	271	2	65
0	low	25	3	85	Mem1	38	1	0	0	17.97	432.97	517	258.5	2	27
0	low	25	3	85	Mem1	39	1	1	0	0	0	0	0	1	0
0	low	25	3	85	Mem1	40	1	0	0	14.95	607.68	504	252	2	35
0	low	25	3	85	Mem1	41	1	0	0	13.6	812.77	531	177	3	64
0	low	25	3	85	Mem1	42	1	0	0	16.71	0	462	462	1	0
0	low	25	3	85	Mem1	43	1	0	0	15.87	939.37	539	179.67	3	93
0	low	25	3	85	Mem1	44	1	0	0	13.48	881.13	521	260.5	2	51
0	low	25	3	85	Mem1	45	1	0	0	11.59	0	439	439	1	0
0	low	25	3	85	Mem1	46	1	0	0	17.67	638.06	504	252	2	35
0	low	25	3	85	Mem1	47	1	0	0	17.05	0	431	431	1	0
0	low	25	3	85	Mem1	48	1	0	0	15.77	0	424	424	1	0
0	low	25	3	85	Mem1	49	1	0	0	16.74	850.75	517	172.33	3	59
0	low	25	3	85	Mem1	50	1	0	0	14.09	349.42	522	261	2	20
0	low	25	4	85	Mem1	1	1	0	0	12.38	0	442	442	1	0
0	low	25	4	85	Mem1	2	1	0	0	14.51	901.39	505	168.33	3	74
0	low	25	4	85	Mem1	3	1	0	0	14.81	0	450	450	1	0
0	low	25	4	85	Mem1	4	1	0	0	14.47	843.16	563	140.75	4	105
0	low	25	4	85	Mem1	5	1	1	0	0	0	0	0	1	0
0	low	25	4	85	Mem1	6	1	0	0	10.97	0	411	411	1	0
0	low	25	4	85	Mem1	7	1	0	0	12.19	873.54	519	259.5	2	51
0	low	25	4	85	Mem1	8	1	1	0	0	0	0	0	1	0
0	low	25	4	85	Mem1	9	1	0	0	16.17	0	441	441	1	0
0	low	25	4	85	Mem1	10	1	0	0	14.28	711.49	524	174.67	3	73
0	low	25	4	85	Mem1	11	1	0	0	16.15	0	443	443	1	0
0	low	25	4	85	Mem1	12	1	1	0	0	0	0	0	1	0
0	low	25	4	85	Mem1	13	1	0	0	13.16	0	412	412	1	0
0	low	25	4	85	Mem1	14	1	0	0	17.55	0	438	438	1	0
0	low	25	4	85	Mem1	15	1	0	0	14.67	873.54	503	167.67	3	83
0	low	25	4	85	Mem1	16	1	0	0	15.55	770.99	504	252	2	27
0	low	25	4	85	Mem1	17	1	0	0	12.71	827.96	504	252	2	50
0	low	25	4	85	Mem1	18	1	1	0	0	0	0	0	1	0
0	low	25	4	85	Mem1	19	1	0	0	14.88	721.62	504	252	2	44
0	low	25	4	85	Mem1	20	1	0	0	17.96	0	447	447	1	0
0	low	25	4	85	Mem1	21	1	0	0	15.35	778.59	504	252	2	34
0	low	25	4	85	Mem1	22	1	0	0	12.65	900.12	504	252	2	58
0	low	25	4	85	Mem1	23	1	0	0	17.38	0	465	465	1	0
0	low	25	4	85	Mem1	24	1	0	0	17.31	0	448	448	1	0
0	low	25	4	85	Mem1	25	1	0	0	17.88	0	448	448	1	0
0	low	25	4	85	Mem1	26	1	1	0	0	0	0	0	1	0
0	low	25	4	85	Mem1	27	1	1	0	0	0	0	0	1	0
0	low	25	4	85	Mem1	28	1	0	0	17.6	489.94	506	253	2	33
0	low	25	4	85	Mem1	29	1	0	0	16.44	0	435	435	1	0
0	low	25	4	85	Mem1	30	1	1	0	0	376	119	59.5	2	21
0	low	25	4	85	Mem1	31	1	0	0	12.89	0	454	454	1	0
0	low	25	4	85	Mem1	32	1	0	0	16.65	0	413	413	1	0
0	low	25	4	85	Mem1	33	1	0	0	15.25	683.64	542	180.67	3	69
0	low	25	4	85	Mem1	34	1	0	0	17.3	825.43	503	167.67	3	67
0	low	25	4	85	Mem1	35	1	0	0	16.74	725.42	504	252	2	44
0	low	25	4	85	Mem1	36	1	0	0	13.32	663.38	522	174	3	61
0	low	25	4	85	Mem1	37	1	0	0	13.79	676.04	600	150	4	85
0	low	25	4	85	Mem1	38	1	1	0	0	0	0	0	1	0
0	low	25	4	85	Mem1	39	1	0	0	15.28	0	440	440	1	0
0	low	25	4	85	Mem1	40	1	0	0	14.08	710.22	535	267.5	2	43
0	low	25	4	85	Mem1	41	1	0	0	13.93	1044.45	504	252	2	62
0	low	25	4	85	Mem1	42	1	0	0	13.68	779.86	503	167.67	3	73
0	low	25	4	85	Mem1	43	1	0	0	14.12	926.71	542	180.67	3	64
0	low	25	4	85	Mem1	44	1	0	0	14.2	0	452	452	1	0
0	low	25	4	85	Mem1	45	1	0	0	16.21	782.39	504	252	2	25
0	low	25	4	85	Mem1	46	1	0	0	14.68	0	450	450	1	0
0	low	25	4	85	Mem1	47	1	1	0	0	0	0	0	1	0
0	low	25	4	85	Mem1	48	1	0	0	11.24	0	423	423	1	0
0	low	25	4	85	Mem1	49	1	0	0	15.39	733.01	519	259.5	2	43
0	low	25	4	85	Mem1	50	1	0	0	13.12	786.18	516	258	2	48
0	low	25	5	85	Mem1	1	1	0	0	16.72	0	459	459	1	0
0	low	25	5	85	Mem1	2	1	1	0	0	0	0	0	1	0
0	low	25	5	85	Mem1	3	1	0	0	15.79	729.21	504	252	2	41
0	low	25	5	85	Mem1	4	1	0	0	16.51	0	448	448	1	0
0	low	25	5	85	Mem1	5	1	0	0	15.58	1010.26	504	252	2	66
0	low	25	5	85	Mem1	6	1	0	0	14.83	853.28	513	171	3	72
0	low	25	5	85	Mem1	7	1	0	0	17.45	672.25	536	268	2	33
0	low	25	5	85	Mem1	8	1	0	0	16.37	0	413	413	1	0
0	low	25	5	85	Mem1	9	1	0	0	14.37	997.61	503	167.67	3	70
0	low	25	5	85	Mem1	10	1	0	0	14.1	0	439	439	1	0
0	low	25	5	85	Mem1	11	1	0	0	13.09	0	413	413	1	0
0	low	25	5	85	Mem1	12	1	0	0	14.15	969.75	503	167.67	3	76
0	low	25	5	85	Mem1	13	1	0	0	14.11	941.9	503	167.67	3	91
0	low	25	5	85	Mem1	14	1	0	0	16.06	789.98	504	252	2	25
0	low	25	5	85	Mem1	15	1	0	0	16.04	0	447	447	1	0
0	low	25	5	85	Mem1	16	1	0	0	15.87	0	439	439	1	0
0	low	25	5	85	Mem1	17	1	0	0	14.29	0	442	442	1	0
0	low	25	5	85	Mem1	18	1	0	0	16.14	0	443	443	1	0
0	low	25	5	85	Mem1	19	1	0	0	15.29	1005.2	509	169.67	3	77
0	low	25	5	85	Mem1	20	1	0	0	17.44	0	443	443	1	0
0	low	25	5	85	Mem1	21	1	0	0	16.46	0	435	435	1	0
0	low	25	5	85	Mem1	22	1	0	0	17.7	0	432	432	1	0
0	low	25	5	85	Mem1	23	1	1	0	0	0	0	0	1	0
0	low	25	5	85	Mem1	24	1	0	0	17.58	0	429	429	1	0
0	low	25	5	85	Mem1	25	1	0	0	18.09	0	445	445	1	0
0	low	25	5	85	Mem1	26	1	0	0	14.58	964.69	506	168.67	3	91
0	low	25	5	85	Mem1	27	1	0	0	16.85	0	464	464	1	0
0	low	25	5	85	Mem1	28	1	0	0	13.63	0	418	418	1	0
0	low	25	5	85	Mem1	29	1	0	0	15.75	752	504	252	2	39
0	low	25	5	85	Mem1	30	1	0	0	17.1	0	436	436	1	0
0	low	25	5	85	Mem1	31	1	1	0	0	759.6	226	113	2	27
0	low	25	5	85	Mem1	32	1	0	0	13.7	0	421	421	1	0
0	low	25	5	85	Mem1	33	1	0	0	13.91	991.28	504	252	2	51
0	low	25	5	85	Mem1	34	1	0	0	16.54	626.67	508	254	2	46
0	low	25	5	85	Mem1	35	1	0	0	15.42	0	440	440	1	0
0	low	25	5	85	Mem1	36	1	0	0	17.55	0	430	430	1	0
0	low	25	5	85	Mem1	37	1	0	0	12.81	0	435	435	1	0
0	low	25	5	85	Mem1	38	1	0	0	13.66	964.69	512	170.67	3	89
0	low	25	5	85	Mem1	39	1	0	0	16.48	0	430	430	1	0
0	low	25	5	85	Mem1	40	1	0	0	15.32	952.03	503	167.67	3	71
0	low	25	5	85	Mem1	41	1	0	0	17.98	0	443	443	1	0
0	low	25	5	85	Mem1	42	1	0	0	16.05	0	439	439	1	0
0	low	25	5	85	Mem1	43	1	0	0	15.19	733.01	504	252	2	35
0	low	25	5	85	Mem1	44	1	0	0	13.76	871.01	503	167.67	3	75
0	low	25	5	85	Mem1	45	1	0	0	16.89	0	442	442	1	0
0	low	25	5	85	Mem1	46	1	0	0	17.81	0	450	450	1	0
0	low	25	5	85	Mem1	47	1	0	0	13.49	1015.33	503	167.67	3	54
0	low	25	5	85	Mem1	48	1	0	0	14.93	653.26	504	252	2	34
0	low	25	5	85	Mem1	49	1	0	0	16.21	759.6	504	252	2	43
0	low	25	5	85	Mem1	50	1	0	0	12.54	1116.61	504	252	2	67
0	low	25	6	85	Mem1	1	1	0	0	16.46	759.6	503	167.67	3	63
0	low	25	6	85	Mem1	2	1	0	0	17.22	0	443	443	1	0
0	low	25	6	85	Mem1	3	1	0	0	16.21	0	457	457	1	0
0	low	25	6	85	Mem1	4	1	0	0	16.98	0	438	438	1	0
0	low	25	6	85	Mem1	5	1	0	0	17.61	0	439	439	1	0
0	low	25	6	85	Mem1	6	1	0	0	12.58	554.51	548	274	2	41
0	low	25	6	85	Mem1	7	1	1	0	0	436.77	139	69.5	2	25
0	low	25	6	85	Mem1	8	1	1	0	0	0	0	0	1	0
0	low	25	6	85	Mem1	9	1	0	0	15.62	0	441	441	1	0
0	low	25	6	85	Mem1	10	1	0	0	16.42	334.22	527	263.5	2	22
0	low	25	6	85	Mem1	11	1	0	0	14.41	871.01	524	174.67	3	67
0	low	25	6	85	Mem1	12	1	0	0	12.49	0	442	442	1	0
0	low	25	6	85	Mem1	13	1	0	0	16.43	748.2	557	278.5	2	35
0	low	25	6	85	Mem1	14	1	0	0	16.93	0	458	458	1	0
0	low	25	6	85	Mem1	15	1	0	0	15.52	855.82	503	167.67	3	83
0	low	25	6	85	Mem1	16	1	0	0	14.75	1063.44	503	167.67	3	77
0	low	25	6	85	Mem1	17	1	0	0	14.51	474.75	552	276	2	30
0	low	25	6	85	Mem1	18	1	0	0	17.94	919.11	551	275.5	2	57
0	low	25	6	85	Mem1	19	1	0	0	17.69	733.01	504	252	2	49
0	low	25	6	85	Mem1	20	1	0	0	15.39	0	451	451	1	0
0	low	25	6	85	Mem1	21	1	0	0	17.05	0	438	438	1	0
0	low	25	6	85	Mem1	22	1	0	0	15.47	0	418	418	1	0
0	low	25	6	85	Mem1	23	1	0	0	16.86	364.61	527	263.5	2	20
0	low	25	6	85	Mem1	24	1	0	0	16.94	0	440	440	1	0
0	low	25	6	85	Mem1	25	1	0	0	13.19	0	454	454	1	0
0	low	25	6	85	Mem1	26	1	0	0	17.19	0	447	447	1	0
0	low	25	6	85	Mem1	27	1	0	0	17.23	763.4	504	252	2	28
0	low	25	6	85	Mem1	28	1	0	0	12.4	0	449	449	1	0
0	low	25	6	85	Mem1	29	1	1	0	0	0	0	0	1	0
0	low	25	6	85	Mem1	30	1	0	0	17.81	770.99	504	252	2	41
0	low	25	6	85	Mem1	31	1	0	0	11.9	0	455	455	1	0
0	low	25	6	85	Mem1	32	1	0	0	16.34	812.77	504	252	2	51
0	low	25	6	85	Mem1	33	1	0	0	16.82	0	438	438	1	0
0	low	25	6	85	Mem1	34	1	0	0	16.48	0	430	430	1	0
0	low	25	6	85	Mem1	35	1	0	0	13.01	903.92	529	176.33	3	80
0	low	25	6	85	Mem1	36	1	1	0	0	0	0	0	1	0
0	low	25	6	85	Mem1	37	1	0	0	14.77	0	455	455	1	0
0	low	25	6	85	Mem1	38	1	0	0	14.36	0	410	410	1	0
0	low	25	6	85	Mem1	39	1	0	0	14.14	0	430	430	1	0
0	low	25	6	85	Mem1	40	1	0	0	18.03	0	445	445	1	0
0	low	25	6	85	Mem1	41	1	0	0	13.44	827.96	503	167.67	3	73
0	low	25	6	85	Mem1	42	1	0	0	12.86	0	410	410	1	0
0	low	25	6	85	Mem1	43	1	0	0	16.12	0	443	443	1	0
0	low	25	6	85	Mem1	44	1	0	0	14.68	726.68	532	177.33	3	63
0	low	25	6	85	Mem1	45	1	0	0	15.2	0	449	449	1	0
0	low	25	6	85	Mem1	46	1	0	0	12.02	877.34	531	265.5	2	55
0	low	25	6	85	Mem1	47	1	0	0	14.24	944.43	503	167.67	3	85
0	low	25	6	85	Mem1	48	1	0	0	13.47	755.8	555	138.75	4	105
0	low	25	6	85	Mem1	49	1	0	0	15.57	664.65	514	257	2	35
0	low	25	6	85	Mem1	50	1	0	0	14.06	903.92	518	172.67	3	73
0	low	25	7	85	Mem1	1	1	0	0	14.68	0	442	442	1	0
0	low	25	7	85	Mem1	2	1	0	0	14.36	752	504	252	2	31
0	low	25	7	85	Mem1	3	1	0	0	14.05	997.61	503	167.67	3	80
0	low	25	7	85	Mem1	4	1	0	0	15.06	830.5	503	167.67	3	69
0	low	25	7	85	Mem1	5	1	1	0	0	0	0	0	1	0
0	low	25	7	85	Mem1	6	1	0	0	15.95	0	431	431	1	0
0	low	25	7	85	Mem1	7	1	0	0	14.79	0	433	433	1	0
0	low	25	7	85	Mem1	8	1	0	0	13.7	541.85	505	168.33	3	46
0	low	25	7	85	Mem1	9	1	0	0	13.88	436.77	504	252	2	28
0	low	25	7	85	Mem1	10	1	0	0	15.31	969.75	503	167.67	3	67
0	low	25	7	85	Mem1	11	1	0	0	14.46	915.32	513	256.5	2	66
0	low	25	7	85	Mem1	12	1	0	0	17.15	379.8	504	252	2	21
0	low	25	7	85	Mem1	13	1	0	0	14.6	0	419	419	1	0
0	low	25	7	85	Mem1	14	1	0	0	15.17	607.68	504	252	2	36
0	low	25	7	85	Mem1	15	1	0	0	15.89	0	468	468	1	0
0	low	25	7	85	Mem1	16	1	0	0	12.19	850.75	530	265	2	57
0	low	25	7	85	Mem1	17	1	0	0	16.33	1109.01	509	254.5	2	63
0	low	25	7	85	Mem1	18	1	0	0	15.61	0	424	424	1	0
0	low	25	7	85	Mem1	19	1	0	0	13.7	0	424	424	1	0
0	low	25	7	85	Mem1	20	1	0	0	14.26	1050.78	503	167.67	3	66
0	low	25	7	85	Mem1	21	1	0	0	16.37	808.97	520	260	2	47
0	low	25	7	85	Mem1	22	1	0	0	14.78	0	468	468	1	0
0	low	25	7	85	Mem1	23	1	0	0	14.13	653.26	510	255	2	37
0	low	25	7	85	Mem1	24	1	0	0	15.51	0	440	440	1	0
0	low	25	7	85	Mem1	25	1	0	0	13.9	0	445	445	1	0
0	low	25	7	85	Mem1	26	1	0	0	13.11	0	445	445	1	0
0	low	25	7	85	Mem1	27	1	0	0	13.84	432.97	504	252	2	26
0	low	25	7	85	Mem1	28	1	1	0	0	410.18	135	67.5	2	28
0	low	25	7	85	Mem1	29	1	0	0	13.69	926.71	503	167.67	3	72
0	low	25	7	85	Mem1	30	1	0	0	13.93	1025.46	560	186.67	3	83
0	low	25	7	85	Mem1	31	1	0	0	14.1	921.65	508	169.33	3	91
0	low	25	7	85	Mem1	32	1	0	0	15.73	0	436	436	1	0
0	low	25	7	85	Mem1	33	1	0	0	15.59	467.15	504	252	2	19
0	low	25	7	85	Mem1	34	1	0	0	13.68	0	447	447	1	0
0	low	25	7	85	Mem1	35	1	1	0	0	0	0	0	1	0
0	low	25	7	85	Mem1	36	1	0	0	15.97	0	437	437	1	0
0	low	25	7	85	Mem1	37	1	0	0	15.76	0	453	453	1	0
0	low	25	7	85	Mem1	38	1	0	0	13.24	0	442	442	1	0
0	low	25	7	85	Mem1	39	1	0	0	14.47	0	449	449	1	0
0	low	25	7	85	Mem1	40	1	0	0	15.94	0	437	437	1	0
0	low	25	7	85	Mem1	41	1	0	0	14.85	0	462	462	1	0
0	low	25	7	85	Mem1	42	1	0	0	15.38	0	460	460	1	0
0	low	25	7	85	Mem1	43	1	0	0	13.6	663.38	518	172.67	3	56
0	low	25	7	85	Mem1	44	1	0	0	13.56	1120.41	507	253.5	2	61
0	low	25	7	85	Mem1	45	1	0	0	17.65	744.41	504	252	2	39
0	low	25	7	85	Mem1	46	1	0	0	15.86	0	438	438	1	0
0	low	25	7	85	Mem1	47	1	0	0	14.81	786.19	524	131	4	107
0	low	25	7	85	Mem1	48	1	0	0	14.64	721.62	504	252	2	39
0	low	25	7	85	Mem1	49	1	1	0	0	0	0	0	1	0
0	low	25	7	85	Mem1	50	1	0	0	13.78	957.09	503	167.67	3	87
0	low	25	8	85	Mem1	1	1	0	0	13.92	0	428	428	1	0
0	low	25	8	85	Mem1	2	1	0	0	17.47	0	435	435	1	0
0	low	25	8	85	Mem1	3	1	0	0	14.39	877.34	526	263	2	54
0	low	25	8	85	Mem1	4	1	0	0	14.74	1060.91	571	190.33	3	92
0	low	25	8	85	Mem1	5	1	0	0	17.31	0	456	456	1	0
0	low	25	8	85	Mem1	6	1	0	0	15.27	944.43	517	172.33	3	63
0	low	25	8	85	Mem1	7	1	0	0	14.75	906.45	531	177	3	74
0	low	25	8	85	Mem1	8	1	0	0	17.93	0	426	426	1	0
0	low	25	8	85	Mem1	9	1	0	0	14.06	0	441	441	1	0
0	low	25	8	85	Mem1	10	1	0	0	12.66	0	427	427	1	0
0	low	25	8	85	Mem1	11	1	0	0	17.55	360.81	504	252	2	23
0	low	25	8	85	Mem1	12	1	0	0	13.18	1120.41	548	274	2	59
0	low	25	8	85	Mem1	13	1	0	0	15.21	672.25	504	252	2	28
0	low	25	8	85	Mem1	14	1	1	0	0	516.53	166	83	2	31
0	low	25	8	85	Mem1	15	1	0	0	17.44	0	445	445	1	0
0	low	25	8	85	Mem1	16	1	0	0	16.15	0	443	443	1	0
0	low	25	8	85	Mem1	17	1	0	0	14.13	706.43	504	252	2	41
0	low	25	8	85	Mem1	18	1	0	0	15.55	726.68	563	187.67	3	71
0	low	25	8	85	Mem1	19	1	0	0	12.34	0	453	453	1	0
0	low	25	8	85	Mem1	20	1	0	0	12.82	0	440	440	1	0
0	low	25	8	85	Mem1	21	1	0	0	12.1	0	438	438	1	0
0	low	25	8	85	Mem1	22	1	0	0	14.65	0	448	448	1	0
0	low	25	8	85	Mem1	23	1	0	0	17.12	0	440	440	1	0
0	low	25	8	85	Mem1	24	1	0	0	15.67	881.13	504	252	2	51
0	low	25	8	85	Mem1	25	1	0	0	13.23	726.68	503	167.67	3	72
0	low	25	8	85	Mem1	26	1	0	0	12.2	0	453	453	1	0
0	low	25	8	85	Mem1	27	1	0	0	14.75	0	446	446	1	0
0	low	25	8	85	Mem1	28	1	0	0	13.82	702.63	504	252	2	40
0	low	25	8	85	Mem1	29	1	1	0	0	0	0	0	1	0
0	low	25	8	85	Mem1	30	1	0	0	16.14	0	450	450	1	0
0	low	25	8	85	Mem1	31	1	0	0	17.52	0	420	420	1	0
0	low	25	8	85	Mem1	32	1	0	0	17.83	0	451	451	1	0
0	low	25	8	85	Mem1	33	1	0	0	15.87	0	439	439	1	0
0	low	25	8	85	Mem1	34	1	0	0	17.46	0	436	436	1	0
0	low	25	8	85	Mem1	35	1	0	0	14.19	997.61	503	167.67	3	68
0	low	25	8	85	Mem1	36	1	0	0	13.15	577.3	504	252	2	38
0	low	25	8	85	Mem1	37	1	0	0	15.21	0	451	451	1	0
0	low	25	8	85	Mem1	38	1	0	0	13.71	0	472	472	1	0
0	low	25	8	85	Mem1	39	1	1	0	0	0	0	0	1	0
0	low	25	8	85	Mem1	40	1	0	0	16	0	427	427	1	0
0	low	25	8	85	Mem1	41	1	0	0	17.82	0	453	453	1	0
0	low	25	8	85	Mem1	42	1	0	0	14.53	0	443	443	1	0
0	low	25	8	85	Mem1	43	1	0	0	16.33	432.97	520	260	2	27
0	low	25	8	85	Mem1	44	1	0	0	17.03	0	445	445	1	0
0	low	25	8	85	Mem1	45	1	0	0	15.49	0	444	444	1	0
0	low	25	8	85	Mem1	46	1	1	0	0	900.12	281	140.5	2	45
0	low	25	8	85	Mem1	47	1	0	0	17.54	734.28	509	169.67	3	74
0	low	25	8	85	Mem1	48	1	0	0	15.78	0	410	410	1	0
0	low	25	8	85	Mem1	49	1	0	0	16.54	0	447	447	1	0
0	low	25	8	85	Mem1	50	1	0	0	15.81	0	439	439	1	0
0	low	25	9	85	Mem1	1	1	0	0	16.64	0	443	443	1	0
0	low	25	9	85	Mem1	2	1	0	0	15.5	0	441	441	1	0
0	low	25	9	85	Mem1	3	1	0	0	15.87	554.51	504	252	2	20
0	low	25	9	85	Mem1	4	1	0	0	15.86	436.77	509	254.5	2	23
0	low	25	9	85	Mem1	5	1	0	0	15.43	0	424	424	1	0
0	low	25	9	85	Mem1	6	1	1	0	0	0	0	0	1	0
0	low	25	9	85	Mem1	7	1	0	0	17.01	793.78	504	252	2	56
0	low	25	9	85	Mem1	8	1	0	0	14.41	387.4	504	252	2	22
0	low	25	9	85	Mem1	9	1	0	0	13	0	439	439	1	0
0	low	25	9	85	Mem1	10	1	0	0	11.05	0	449	449	1	0
0	low	25	9	85	Mem1	11	1	0	0	13.57	0	432	432	1	0
0	low	25	9	85	Mem1	12	1	0	0	17.7	0	428	428	1	0
0	low	25	9	85	Mem1	13	1	0	0	17.6	0	434	434	1	0
0	low	25	9	85	Mem1	14	1	0	0	17.54	634.27	504	252	2	34
0	low	25	9	85	Mem1	15	1	0	0	15.83	0	460	460	1	0
0	low	25	9	85	Mem1	16	1	0	0	18.02	725.42	555	277.5	2	42
0	low	25	9	85	Mem1	17	1	1	0	0	755.8	238	119	2	40
0	low	25	9	85	Mem1	18	1	0	0	13.61	1022.93	503	167.67	3	55
0	low	25	9	85	Mem1	19	1	0	0	15.25	1086.22	504	252	2	51
0	low	25	9	85	Mem1	20	1	0	0	16.75	501.34	540	270	2	31
0	low	25	9	85	Mem1	21	1	0	0	15.61	1036.85	543	271.5	2	73
0	low	25	9	85	Mem1	22	1	0	0	16.16	825.43	503	167.67	3	67
0	low	25	9	85	Mem1	23	1	0	0	13.69	0	439	439	1	0
0	low	25	9	85	Mem1	24	1	0	0	16.62	0	420	420	1	0
0	low	25	9	85	Mem1	25	1	0	0	13.14	0	418	418	1	0
0	low	25	9	85	Mem1	26	1	1	0	0	0	0	0	1	0
0	low	25	9	85	Mem1	27	1	0	0	15.89	0	438	438	1	0
0	low	25	9	85	Mem1	28	1	0	0	14.21	838.09	512	170.67	3	73
0	low	25	9	85	Mem1	29	1	0	0	14.54	873.54	503	167.67	3	70
0	low	25	9	85	Mem1	30	1	0	0	12.52	740.61	504	252	2	33
0	low	25	9	85	Mem1	31	1	0	0	17.54	0	444	444	1	0
0	low	25	9	85	Mem1	32	1	0	0	17.45	0	435	435	1	0
0	low	25	9	85	Mem1	33	1	0	0	12.67	0	438	438	1	0
0	low	25	9	85	Mem1	34	1	0	0	17.52	0	427	427	1	0
0	low	25	9	85	Mem1	35	1	0	0	17.69	0	411	411	1	0
0	low	25	9	85	Mem1	36	1	0	0	15.24	0	430	430	1	0
0	low	25	9	85	Mem1	37	1	0	0	12.22	736.81	504	252	2	32
0	low	25	9	85	Mem1	38	1	0	0	15.72	0	451	451	1	0
0	low	25	9	85	Mem1	39	1	0	0	17.52	0	429	429	1	0
0	low	25	9	85	Mem1	40	1	0	0	17.73	0	438	438	1	0
0	low	25	9	85	Mem1	41	1	0	0	16.96	0	437	437	1	0
0	low	25	9	85	Mem1	42	1	0	0	15.83	0	443	443	1	0
0	low	25	9	85	Mem1	43	1	0	0	13.91	898.86	507	169	3	80
0	low	25	9	85	Mem1	44	1	0	0	14.65	0	435	435	1	0
0	low	25	9	85	Mem1	45	1	0	0	12.74	733.01	504	252	2	34
0	low	25	9	85	Mem1	46	1	0	0	15.51	858.35	575	191.67	3	85
0	low	25	9	85	Mem1	47	1	0	0	16.28	0	431	431	1	0
0	low	25	9	85	Mem1	48	1	1	0	0	0	0	0	1	0
0	low	25	9	85	Mem1	49	1	0	0	12.84	0	427	427	1	0
0	low	25	9	85	Mem1	50	1	0	0	11.88	0	427	427	1	0
0	low	25	10	85	Mem1	1	1	0	0	16.62	622.87	504	252	2	37
0	low	25	10	85	Mem1	2	1	0	0	13.01	0	439	439	1	0
0	low	25	10	85	Mem1	3	1	0	0	17.15	0	452	452	1	0
0	low	25	10	85	Mem1	4	1	0	0	17.89	0	428	428	1	0
0	low	25	10	85	Mem1	5	1	0	0	17.42	0	441	441	1	0
0	low	25	10	85	Mem1	6	1	0	0	17.08	907.72	504	252	2	48
0	low	25	10	85	Mem1	7	1	0	0	17.06	702.63	536	268	2	54
0	low	25	10	85	Mem1	8	1	0	0	15.18	946.97	509	169.67	3	80
0	low	25	10	85	Mem1	9	1	0	0	16.03	0	456	456	1	0
0	low	25	10	85	Mem1	10	1	0	0	17.3	733.01	504	252	2	37
0	low	25	10	85	Mem1	11	1	0	0	14.82	486.14	528	264	2	32
0	low	25	10	85	Mem1	12	1	0	0	14.27	1012.8	503	167.67	3	63
0	low	25	10	85	Mem1	13	1	0	0	16.14	635.53	519	173	3	60
0	low	25	10	85	Mem1	14	1	0	0	15.43	0	443	443	1	0
0	low	25	10	85	Mem1	15	1	0	0	17.71	512.73	504	252	2	36
0	low	25	10	85	Mem1	16	1	0	0	17.63	733.01	504	252	2	33
0	low	25	10	85	Mem1	17	1	0	0	17.3	0	445	445	1	0
0	low	25	10	85	Mem1	18	1	0	0	14.51	0	426	426	1	0
0	low	25	10	85	Mem1	19	1	0	0	14.82	911.52	503	167.67	3	69
0	low	25	10	85	Mem1	20	1	1	0	0	0	0	0	1	0
0	low	25	10	85	Mem1	21	1	0	0	16.15	884.93	504	252	2	53
0	low	25	10	85	Mem1	22	1	0	0	16.83	0	440	440	1	0
0	low	25	10	85	Mem1	23	1	0	0	14.62	944.43	503	167.67	3	89
0	low	25	10	85	Mem1	24	1	0	0	14.17	0	441	441	1	0
0	low	25	10	85	Mem1	25	1	0	0	13.74	0	415	415	1	0
0	low	25	10	85	Mem1	26	1	1	0	0	0	0	0	1	0
0	low	25	10	85	Mem1	27	1	0	0	16.59	0	445	445	1	0
0	low	25	10	85	Mem1	28	1	1	0	0	0	0	0	1	0
0	low	25	10	85	Mem1	29	1	0	0	14.92	919.11	508	169.33	3	75
0	low	25	10	85	Mem1	30	1	0	0	18.04	0	446	446	1	0
0	low	25	10	85	Mem1	31	1	1	0	0	0	0	0	1	0
0	low	25	10	85	Mem1	32	1	0	0	17.49	546.91	504	252	2	24
0	low	25	10	85	Mem1	33	1	0	0	17.27	0	420	420	1	0
0	low	25	10	85	Mem1	34	1	0	0	17.51	755.8	504	252	2	28
0	low	25	10	85	Mem1	35	1	0	0	17.15	740.61	504	252	2	35
0	low	25	10	85	Mem1	36	1	0	0	17.17	0	429	429	1	0
0	low	25	10	85	Mem1	37	1	0	0	16.55	660.85	504	252	2	45
0	low	25	10	85	Mem1	38	1	0	0	14.96	1076.1	503	167.67	3	79
0	low	25	10	85	Mem1	39	1	0	0	16.28	0	415	415	1	0
0	low	25	10	85	Mem1	40	1	0	0	16.39	0	455	455	1	0
0	low	25	10	85	Mem1	41	1	0	0	16.46	0	449	449	1	0
0	low	25	10	85	Mem1	42	1	0	0	17.44	833.03	537	179	3	80
0	low	25	10	85	Mem1	43	1	0	0	16.05	0	439	439	1	0
0	low	25	10	85	Mem1	44	1	0	0	16	0	443	443	1	0
0	low	25	10	85	Mem1	45	1	0	0	14.75	1020.39	503	167.67	3	94
0	low	25	10	85	Mem1	46	1	0	0	14.74	1017.86	504	252	2	66
0	low	25	10	85	Mem1	47	1	0	0	16.63	805.17	519	259.5	2	46
0	low	25	10	85	Mem1	48	1	0	0	15.82	0	474	474	1	0
0	low	25	10	85	Mem1	49	1	0	0	15.57	850.75	525	175	3	88
0	low	25	10	85	Mem1	50	1	0	0	17.92	0	453	453	1	0
0	intermediate	25	1	85	Mem0	1	1	0	0	17.46	888.73	582	291	2	38
0	intermediate	25	1	85	Mem0	2	1	0	0	18.09	0	424	424	1	0
0	intermediate	25	1	85	Mem0	3	1	1	0	0	698.83	205	102.5	2	22
0	intermediate	25	1	85	Mem0	4	1	1	0	0	0	0	0	1	0
0	intermediate	25	1	85	Mem0	5	1	1	0	0	0	0	0	1	0
0	intermediate	25	1	85	Mem0	6	1	0	0	17.39	0	465	465	1	0
0	intermediate	25	1	85	Mem0	7	1	0	0	14.3	1059.64	570	285	2	45
0	intermediate	25	1	85	Mem0	8	1	0	0	18.1	0	428	428	1	0
0	intermediate	25	1	85	Mem0	9	1	0	0	10.92	1063.44	534	267	2	47
0	intermediate	25	1	85	Mem0	10	1	0	0	14.59	860.88	652	217.33	3	62
0	intermediate	25	1	85	Mem0	11	1	0	0	12.86	995.07	657	219	3	57
0	intermediate	25	1	85	Mem0	12	1	0	0	15.6	501.34	541	270.5	2	24
0	intermediate	25	1	85	Mem0	13	1	0	0	12.81	858.35	652	163	4	76
0	intermediate	25	1	85	Mem0	14	1	0	0	13.3	903.92	708	177	4	85
0	intermediate	25	1	85	Mem0	15	1	0	0	17.41	0	442	442	1	0
0	intermediate	25	1	85	Mem0	16	1	0	0	13.83	657.05	535	267.5	2	30
0	intermediate	25	1	85	Mem0	17	1	1	0	0	649.46	203	101.5	2	33
0	intermediate	25	1	85	Mem0	18	1	0	0	14.71	603.88	524	262	2	19
0	intermediate	25	1	85	Mem0	19	1	0	0	17.47	930.51	504	252	2	35
0	intermediate	25	1	85	Mem0	20	1	0	0	13.5	789.98	648	216	3	62
0	intermediate	25	1	85	Mem0	21	1	0	0	17.64	869.74	504	252	2	45
0	intermediate	25	1	85	Mem0	22	1	0	0	17.93	808.97	548	274	2	36
0	intermediate	25	1	85	Mem0	23	1	0	0	15.09	850.75	586	195.33	3	61
0	intermediate	25	1	85	Mem0	24	1	0	0	13.11	636.55	623	124.6	5	96
0	intermediate	25	1	85	Mem0	25	1	0	0	16.94	1212.82	661	220.33	3	87
0	intermediate	25	1	85	Mem0	26	1	1	0	0	0	0	0	1	0
0	intermediate	25	1	85	Mem0	27	1	1	0	0	0	0	0	1	0
0	intermediate	25	1	85	Mem0	28	1	0	0	14.06	717.82	543	271.5	2	35
0	intermediate	25	1	85	Mem0	29	1	0	0	14.58	0	410	410	1	0
0	intermediate	25	1	85	Mem0	30	1	0	0	14.44	0	425	425	1	0
0	intermediate	25	1	85	Mem0	31	1	0	0	14.72	922.91	637	159.25	4	70
0	intermediate	25	1	85	Mem0	32	1	0	0	14.69	977.35	537	179	3	65
0	intermediate	25	1	85	Mem0	33	1	0	0	15.9	1126.74	582	194	3	82
0	intermediate	25	1	85	Mem0	34	1	0	0	15.2	888.73	554	277	2	47
0	intermediate	25	1	85	Mem0	35	1	0	0	14.47	1255.87	592	197.33	3	81
0	intermediate	25	1	85	Mem0	36	1	0	0	12.67	0	443	443	1	0
0	intermediate	25	1	85	Mem0	37	1	0	0	14.81	831.76	686	171.5	4	87
0	intermediate	25	1	85	Mem0	38	1	1	0	0	0	0	0	1	0
0	intermediate	25	1	85	Mem0	39	1	0	0	13.51	797.58	585	292.5	2	38
0	intermediate	25	1	85	Mem0	40	1	1	0	0	725.42	226	113	2	36
0	intermediate	25	1	85	Mem0	41	1	1	0	0	0	0	0	1	0
0	intermediate	25	1	85	Mem0	42	1	0	0	14.76	641.86	574	287	2	27
0	intermediate	25	1	85	Mem0	43	1	0	0	16.73	0	446	446	1	0
0	intermediate	25	1	85	Mem0	44	1	0	0	15.83	0	439	439	1	0
0	intermediate	25	1	85	Mem0	45	1	0	0	13.05	892.53	550	275	2	46
0	intermediate	25	1	85	Mem0	46	1	0	0	12.39	914.05	546	182	3	61
0	intermediate	25	1	85	Mem0	47	1	0	0	17.96	873.54	613	204.33	3	61
0	intermediate	25	1	85	Mem0	48	1	0	0	18.32	0	423	423	1	0
0	intermediate	25	1	85	Mem0	49	1	0	0	14.81	1040.65	504	252	2	50
0	intermediate	25	1	85	Mem0	50	1	0	0	14.99	681.74	639	159.75	4	68
0	intermediate	25	2	85	Mem0	1	1	0	0	17.99	0	439	439	1	0
0	intermediate	25	2	85	Mem0	2	1	0	0	13.15	974.82	546	182	3	68
0	intermediate	25	2	85	Mem0	3	1	0	0	16.09	0	457	457	1	0
0	intermediate	25	2	85	Mem0	4	1	0	0	17.65	0	454	454	1	0
0	intermediate	25	2	85	Mem0	5	1	0	0	16.85	752	546	273	2	30
0	intermediate	25	2	85	Mem0	6	1	1	0	0	531.72	163	81.5	2	24
0	intermediate	25	2	85	Mem0	7	1	0	0	14.98	1000.14	512	170.67	3	63
0	intermediate	25	2	85	Mem0	8	1	0	0	17.61	853.28	568	189.33	3	62
0	intermediate	25	2	85	Mem0	9	1	0	0	13.98	696.3	572	190.67	3	46
0	intermediate	25	2	85	Mem0	10	1	0	0	11.31	0	428	428	1	0
0	intermediate	25	2	85	Mem0	11	1	0	0	14.68	1233.08	579	193	3	84
0	intermediate	25	2	85	Mem0	12	1	0	0	14.39	1090.02	506	253	2	36
0	intermediate	25	2	85	Mem0	13	1	1	0	0	0	0	0	1	0
0	intermediate	25	2	85	Mem0	14	1	0	0	15.67	1017.86	713	178.25	4	95
0	intermediate	25	2	85	Mem0	15	1	0	0	17.74	0	432	432	1	0
0	intermediate	25	2	85	Mem0	16	1	0	0	17.39	0	443	443	1	0
0	intermediate	25	2	85	Mem0	17	1	0	0	17.61	0	424	424	1	0
0	intermediate	25	2	85	Mem0	18	1	0	0	17.37	831.76	544	272	2	33
0	intermediate	25	2	85	Mem0	19	1	0	0	14.2	526.66	560	186.67	3	37
0	intermediate	25	2	85	Mem0	20	1	0	0	13.13	0	416	416	1	0
0	intermediate	25	2	85	Mem0	21	1	1	0	0	0	0	0	1	0
0	intermediate	25	2	85	Mem0	22	1	0	0	16.23	615.28	525	262.5	2	26
0	intermediate	25	2	85	Mem0	23	1	0	0	16.33	664.65	508	254	2	32
0	intermediate	25	2	85	Mem0	24	1	0	0	15.06	612.74	545	181.67	3	41
0	intermediate	25	2	85	Mem0	25	1	0	0	13.2	865.94	580	193.33	3	63
0	intermediate	25	2	85	Mem0	26	1	0	0	17.65	1071.03	519	259.5	2	38
0	intermediate	25	2	85	Mem0	27	1	1	0	0	755.8	230	115	2	32
0	intermediate	25	2	85	Mem0	28	1	0	0	13.86	883.67	586	195.33	3	61
0	intermediate	25	2	85	Mem0	29	1	0	0	13.98	0	458	458	1	0
0	intermediate	25	2	85	Mem0	30	1	0	0	14.85	725.42	642	160.5	4	71
0	intermediate	25	2	85	Mem0	31	1	0	0	13.86	791.88	596	149	4	67
0	intermediate	25	2	85	Mem0	32	1	0	0	16.72	924.18	573	191	3	67
0	intermediate	25	2	85	Mem0	33	1	0	0	16.3	0	444	444	1	0
0	intermediate	25	2	85	Mem0	34	1	1	0	0	0	0	0	1	0
0	intermediate	25	2	85	Mem0	35	1	0	0	15.98	824.16	537	268.5	2	35
0	intermediate	25	2	85	Mem0	36	1	0	0	13.82	829.86	555	138.75	4	77
0	intermediate	25	2	85	Mem0	37	1	0	0	13.65	1076.1	628	209.33	3	78
0	intermediate	25	2	85	Mem0	38	1	0	0	11.56	0	413	413	1	0
0	intermediate	25	2	85	Mem0	39	1	0	0	12.68	855.82	517	172.33	3	63
0	intermediate	25	2	85	Mem0	40	1	0	0	13.67	731.75	577	192.33	3	51
0	intermediate	25	2	85	Mem0	41	1	0	0	17.99	0	443	443	1	0
0	intermediate	25	2	85	Mem0	42	1	0	0	12.83	826.06	679	169.75	4	94
0	intermediate	25	2	85	Mem0	43	1	0	0	15.14	0	444	444	1	0
0	intermediate	25	2	85	Mem0	44	1	0	0	17.68	0	462	462	1	0
0	intermediate	25	2	85	Mem0	45	1	0	0	16.7	954.56	537	179	3	73
0	intermediate	25	2	85	Mem0	46	1	0	0	15.07	810.24	616	205.33	3	55
0	intermediate	25	2	85	Mem0	47	1	0	0	16.54	650.72	558	186	3	48
0	intermediate	25	2	85	Mem0	48	1	0	0	15.87	774.79	591	147.75	4	80
0	intermediate	25	2	85	Mem0	49	1	0	0	14.6	908.99	606	202	3	71
0	intermediate	25	2	85	Mem0	50	1	1	0	0	584.89	179	89.5	2	26
0	intermediate	25	3	85	Mem0	1	1	0	0	15.44	703.9	516	172	3	45
0	intermediate	25	3	85	Mem0	2	1	0	0	18.28	0	422	422	1	0
0	intermediate	25	3	85	Mem0	3	1	0	0	14.11	824.17	606	151.5	4	74
0	intermediate	25	3	85	Mem0	4	1	0	0	14.84	1043.18	503	167.67	3	48
0	intermediate	25	3	85	Mem0	5	1	0	0	17.65	1169.78	513	256.5	2	42
0	intermediate	25	3	85	Mem0	6	1	0	0	13.11	0	457	457	1	0
0	intermediate	25	3	85	Mem0	7	1	0	0	15.47	916.58	610	203.33	3	52
0	intermediate	25	3	85	Mem0	8	1	0	0	16.76	0	440	440	1	0
0	intermediate	25	3	85	Mem0	9	1	0	0	13.08	1190.04	623	207.67	3	79
0	intermediate	25	3	85	Mem0	10	1	1	0	0	0	0	0	1	0
0	intermediate	25	3	85	Mem0	11	1	0	0	15.02	784.29	677	169.25	4	82
0	intermediate	25	3	85	Mem0	12	1	0	0	17.36	871.64	693	173.25	4	88
0	intermediate	25	3	85	Mem0	13	1	0	0	14.81	0	438	438	1	0
0	intermediate	25	3	85	Mem0	14	1	0	0	13.07	1078.63	653	217.67	3	70
0	intermediate	25	3	85	Mem0	15	1	0	0	13.84	702.63	512	256	2	36
0	intermediate	25	3	85	Mem0	16	1	0	0	16.92	0	440	440	1	0
0	intermediate	25	3	85	Mem0	17	1	0	0	12.8	1081.16	580	193.33	3	74
0	intermediate	25	3	85	Mem0	18	1	0	0	17.54	0	440	440	1	0
0	intermediate	25	3	85	Mem0	19	1	0	0	13.07	909.62	741	185.25	4	87
0	intermediate	25	3	85	Mem0	20	1	0	0	14.65	793.78	547	273.5	2	43
0	intermediate	25	3	85	Mem0	21	1	0	0	18	0	445	445	1	0
0	intermediate	25	3	85	Mem0	22	1	0	0	17.2	919.11	520	260	2	40
0	intermediate	25	3	85	Mem0	23	1	0	0	16.1	909.62	712	178	4	92
0	intermediate	25	3	85	Mem0	24	1	0	0	14.04	822.9	619	206.33	3	61
0	intermediate	25	3	85	Mem0	25	1	0	0	13.26	1067.23	548	274	2	48
0	intermediate	25	3	85	Mem0	26	1	0	0	13.43	0	457	457	1	0
0	intermediate	25	3	85	Mem0	27	1	0	0	13.94	1033.05	598	199.33	3	74
0	intermediate	25	3	85	Mem0	28	1	1	0	0	0	0	0	1	0
0	intermediate	25	3	85	Mem0	29	1	0	0	14.47	1044.45	601	300.5	2	37
0	intermediate	25	3	85	Mem0	30	1	0	0	13.71	941.9	581	193.67	3	61
0	intermediate	25	3	85	Mem0	31	1	0	0	14.04	784.29	611	152.75	4	78
0	intermediate	25	3	85	Mem0	32	1	0	0	17.73	945.7	579	289.5	2	49
0	intermediate	25	3	85	Mem0	33	1	1	0	0	0	0	0	1	0
0	intermediate	25	3	85	Mem0	34	1	0	0	14.11	1177.38	504	252	2	49
0	intermediate	25	3	85	Mem0	35	1	0	0	17.86	360.81	528	264	2	15
0	intermediate	25	3	85	Mem0	36	1	0	0	17.6	436.77	520	260	2	23
0	intermediate	25	3	85	Mem0	37	1	0	0	15.2	772.26	617	205.67	3	46
0	intermediate	25	3	85	Mem0	38	1	0	0	14.41	774.79	569	189.67	3	67
0	intermediate	25	3	85	Mem0	39	1	0	0	16.81	769.09	628	157	4	77
0	intermediate	25	3	85	Mem0	40	1	0	0	13.4	825.43	591	197	3	57
0	intermediate	25	3	85	Mem0	41	1	0	0	17.75	827.96	510	255	2	38
0	intermediate	25	3	85	Mem0	42	1	0	0	13.61	1086.23	593	197.67	3	75
0	intermediate	25	3	85	Mem0	43	1	0	0	13.57	0	438	438	1	0
0	intermediate	25	3	85	Mem0	44	1	0	0	11.3	784.29	640	160	4	74
0	intermediate	25	3	85	Mem0	45	1	0	0	18.01	824.16	504	252	2	31
0	intermediate	25	3	85	Mem0	46	1	1	0	0	759.6	349	116.33	3	51
0	intermediate	25	3	85	Mem0	47	1	0	0	14.98	1060.91	613	204.33	3	74
0	intermediate	25	3	85	Mem0	48	1	0	0	17.83	0	433	433	1	0
0	intermediate	25	3	85	Mem0	49	1	0	0	15.03	1172.31	609	203	3	76
0	intermediate	25	3	85	Mem0	50	1	0	0	12.22	683.64	569	189.67	3	53
0	intermediate	25	4	85	Mem0	1	1	0	0	16.37	508.93	557	278.5	2	25
0	intermediate	25	4	85	Mem0	2	1	0	0	16.33	603.88	538	269	2	28
0	intermediate	25	4	85	Mem0	3	1	0	0	13.69	676.04	583	194.33	3	53
0	intermediate	25	4	85	Mem0	4	1	0	0	11.59	0	447	447	1	0
0	intermediate	25	4	85	Mem0	5	1	0	0	18.39	603.88	542	271	2	16
0	intermediate	25	4	85	Mem0	6	1	0	0	11.54	634.27	515	257.5	2	20
0	intermediate	25	4	85	Mem0	7	1	0	0	13.34	0	434	434	1	0
0	intermediate	25	4	85	Mem0	8	1	0	0	16.42	0	452	452	1	0
0	intermediate	25	4	85	Mem0	9	1	0	0	16.55	565.9	576	288	2	28
0	intermediate	25	4	85	Mem0	10	1	0	0	14.3	695.03	750	187.5	4	83
0	intermediate	25	4	85	Mem0	11	1	0	0	12.63	565.9	504	252	2	27
0	intermediate	25	4	85	Mem0	12	1	0	0	15.75	0	442	442	1	0
0	intermediate	25	4	85	Mem0	13	1	1	0	0	0	0	0	1	0
0	intermediate	25	4	85	Mem0	14	1	0	0	15.88	721.62	574	287	2	36
0	intermediate	25	4	85	Mem0	15	1	0	0	17.86	0	428	428	1	0
0	intermediate	25	4	85	Mem0	16	1	0	0	15.21	995.07	534	267	2	45
0	intermediate	25	4	85	Mem0	17	1	0	0	17.93	402.59	572	286	2	23
0	intermediate	25	4	85	Mem0	18	1	0	0	13.79	820.37	576	192	3	59
0	intermediate	25	4	85	Mem0	19	1	0	0	15.02	696.3	563	187.67	3	63
0	intermediate	25	4	85	Mem0	20	1	0	0	14.48	0	439	439	1	0
0	intermediate	25	4	85	Mem0	21	1	0	0	15.89	326.63	527	263.5	2	16
0	intermediate	25	4	85	Mem0	22	1	0	0	16.15	1165.98	583	291.5	2	39
0	intermediate	25	4	85	Mem0	23	1	0	0	14.15	974.82	603	201	3	73
0	intermediate	25	4	85	Mem0	24	1	0	0	17.2	0	440	440	1	0
0	intermediate	25	4	85	Mem0	25	1	0	0	14.58	665.92	580	193.33	3	53
0	intermediate	25	4	85	Mem0	26	1	0	0	14.55	873.54	623	155.75	4	89
0	intermediate	25	4	85	Mem0	27	1	0	0	14.86	884.93	556	278	2	38
0	intermediate	25	4	85	Mem0	28	1	0	0	17.52	0	439	439	1	0
0	intermediate	25	4	85	Mem0	29	1	0	0	14.87	962.16	586	195.33	3	71
0	intermediate	25	4	85	Mem0	30	1	0	0	11.84	0	453	453	1	0
0	intermediate	25	4	85	Mem0	31	1	0	0	14.81	1082.43	509	254.5	2	47
0	intermediate	25	4	85	Mem0	32	1	0	0	13.63	936.21	629	157.25	4	84
0	intermediate	25	4	85	Mem0	33	1	0	0	17.99	1052.04	524	262	2	45
0	intermediate	25	4	85	Mem0	34	1	0	0	13.81	512.73	520	260	2	23
0	intermediate	25	4	85	Mem0	35	1	0	0	15.5	627.94	605	201.67	3	44
0	intermediate	25	4	85	Mem0	36	1	0	0	14	1007.73	588	196	3	82
0	intermediate	25	4	85	Mem0	37	1	0	0	15.78	802.64	571	190.33	3	62
0	intermediate	25	4	85	Mem0	38	1	0	0	14.5	754.53	576	192	3	65
0	intermediate	25	4	85	Mem0	39	1	0	0	12	945.7	535	267.5	2	49
0	intermediate	25	4	85	Mem0	40	1	0	0	16.94	926.71	504	252	2	36
0	intermediate	25	4	85	Mem0	41	1	0	0	17.55	550.71	504	252	2	27
0	intermediate	25	4	85	Mem0	42	1	0	0	16.64	1105.21	504	252	2	44
0	intermediate	25	4	85	Mem0	43	1	0	0	14.7	982.41	571	190.33	3	67
0	intermediate	25	4	85	Mem0	44	1	0	0	15.34	0	416	416	1	0
0	intermediate	25	4	85	Mem0	45	1	0	0	13.27	782.39	504	252	2	31
0	intermediate	25	4	85	Mem0	46	1	0	0	15.88	1131.8	542	271	2	54
0	intermediate	25	4	85	Mem0	47	1	0	0	11.78	818.47	713	178.25	4	94
0	intermediate	25	4	85	Mem0	48	1	0	0	17.36	0	428	428	1	0
0	intermediate	25	4	85	Mem0	49	1	0	0	15.69	0	439	439	1	0
0	intermediate	25	4	85	Mem0	50	1	1	0	0	0	0	0	1	0
0	intermediate	25	5	85	Mem0	1	1	0	0	16.38	0	459	459	1	0
0	intermediate	25	5	85	Mem0	2	1	0	0	14.76	831.76	524	262	2	39
0	intermediate	25	5	85	Mem0	3	1	0	0	13.22	755.8	504	252	2	22
0	intermediate	25	5	85	Mem0	4	1	0	0	15.57	1090.02	548	274	2	61
0	intermediate	25	5	85	Mem0	5	1	0	0	15.66	1067.23	513	256.5	2	47
0	intermediate	25	5	85	Mem0	6	1	0	0	17.03	883.67	645	215	3	50
0	intermediate	25	5	85	Mem0	7	1	0	0	17.65	0	447	447	1	0
0	intermediate	25	5	85	Mem0	8	1	0	0	16.93	787.45	638	212.67	3	65
0	intermediate	25	5	85	Mem0	9	1	0	0	17.38	812.77	712	178	4	95
0	intermediate	25	5	85	Mem0	10	1	0	0	16.74	0	443	443	1	0
0	intermediate	25	5	85	Mem0	11	1	0	0	16.24	992.54	539	179.67	3	71
0	intermediate	25	5	85	Mem0	12	1	1	0	0	573.5	170	85	2	20
0	intermediate	25	5	85	Mem0	13	1	0	0	14.78	736.81	548	274	2	34
0	intermediate	25	5	85	Mem0	14	1	1	0	0	0	0	0	1	0
0	intermediate	25	5	85	Mem0	15	1	0	0	15.63	807.71	629	209.67	3	58
0	intermediate	25	5	85	Mem0	16	1	0	0	16.1	584.89	559	279.5	2	27
0	intermediate	25	5	85	Mem0	17	1	0	0	15.19	979.88	517	258.5	2	44
0	intermediate	25	5	85	Mem0	18	1	0	0	17.45	0	435	435	1	0
0	intermediate	25	5	85	Mem0	19	1	0	0	13.44	656.29	741	148.2	5	95
0	intermediate	25	5	85	Mem0	20	1	0	0	14.79	0	454	454	1	0
0	intermediate	25	5	85	Mem0	21	1	0	0	15.64	721.62	558	279	2	22
0	intermediate	25	5	85	Mem0	22	1	0	0	14.41	0	438	438	1	0
0	intermediate	25	5	85	Mem0	23	1	0	0	14.46	1126.74	650	216.67	3	89
0	intermediate	25	5	85	Mem0	24	1	0	0	11.56	345.62	542	271	2	14
0	intermediate	25	5	85	Mem0	25	1	0	0	12.92	0	433	433	1	0
0	intermediate	25	5	85	Mem0	26	1	0	0	15.96	915.32	513	256.5	2	33
0	intermediate	25	5	85	Mem0	27	1	0	0	18.11	0	424	424	1	0
0	intermediate	25	5	85	Mem0	28	1	0	0	15.91	596.29	539	269.5	2	23
0	intermediate	25	5	85	Mem0	29	1	0	0	14.29	1172.31	633	211	3	81
0	intermediate	25	5	85	Mem0	30	1	0	0	13.8	0	430	430	1	0
0	intermediate	25	5	85	Mem0	31	1	0	0	16.45	0	442	442	1	0
0	intermediate	25	5	85	Mem0	32	1	0	0	13.56	1045.71	587	195.67	3	79
0	intermediate	25	5	85	Mem0	33	1	0	0	15.72	0	454	454	1	0
0	intermediate	25	5	85	Mem0	34	1	0	0	13.69	467.15	533	266.5	2	30
0	intermediate	25	5	85	Mem0	35	1	0	0	14.44	954.56	543	181	3	49
0	intermediate	25	5	85	Mem0	36	1	1	0	0	0	0	0	1	0
0	intermediate	25	5	85	Mem0	37	1	0	0	17.24	774.79	504	252	2	42
0	intermediate	25	5	85	Mem0	38	1	0	0	13.58	0	456	456	1	0
0	intermediate	25	5	85	Mem0	39	1	0	0	11.6	780.49	639	159.75	4	82
0	intermediate	25	5	85	Mem0	40	1	0	0	16.08	0	414	414	1	0
0	intermediate	25	5	85	Mem0	41	1	0	0	17.53	470.95	582	291	2	25
0	intermediate	25	5	85	Mem0	42	1	0	0	15.73	0	449	449	1	0
0	intermediate	25	5	85	Mem0	43	1	0	0	14.22	524.12	592	197.33	3	47
0	intermediate	25	5	85	Mem0	44	1	0	0	13.01	706.43	538	269	2	36
0	intermediate	25	5	85	Mem0	45	1	0	0	15.32	0	437	437	1	0
0	intermediate	25	5	85	Mem0	46	1	0	0	17.96	924.81	674	168.5	4	86
0	intermediate	25	5	85	Mem0	47	1	0	0	16.95	353.21	536	268	2	13
0	intermediate	25	5	85	Mem0	48	1	0	0	14.11	763.4	548	274	2	32
0	intermediate	25	5	85	Mem0	49	1	0	0	16.87	727.32	587	146.75	4	73
0	intermediate	25	5	85	Mem0	50	1	0	0	14.4	330.43	544	272	2	16
0	intermediate	25	6	85	Mem0	1	1	0	0	13.77	883.67	624	208	3	54
0	intermediate	25	6	85	Mem0	2	1	0	0	14.79	1157.12	639	213	3	83
0	intermediate	25	6	85	Mem0	3	1	0	0	12.03	830.5	516	172	3	60
0	intermediate	25	6	85	Mem0	4	1	1	0	0	645.66	189	94.5	2	20
0	intermediate	25	6	85	Mem0	5	1	0	0	14.34	0	438	438	1	0
0	intermediate	25	6	85	Mem0	6	1	0	0	14.87	584.89	542	271	2	30
0	intermediate	25	6	85	Mem0	7	1	1	0	0	698.83	427	106.75	4	62
0	intermediate	25	6	85	Mem0	8	1	0	0	13.43	946.97	668	222.67	3	70
0	intermediate	25	6	85	Mem0	9	1	0	0	13.42	668.45	557	278.5	2	28
0	intermediate	25	6	85	Mem0	10	1	0	0	17.74	0	454	454	1	0
0	intermediate	25	6	85	Mem0	11	1	0	0	12.13	754.54	572	190.67	3	42
0	intermediate	25	6	85	Mem0	12	1	1	0	0	364.61	112	56	2	17
0	intermediate	25	6	85	Mem0	13	1	0	0	15.33	1020.39	556	185.33	3	73
0	intermediate	25	6	85	Mem0	14	1	1	0	0	740.61	228	114	2	34
0	intermediate	25	6	85	Mem0	15	1	0	0	16.66	808.97	504	252	2	40
0	intermediate	25	6	85	Mem0	16	1	0	0	14	394.99	557	278.5	2	21
0	intermediate	25	6	85	Mem0	17	1	0	0	17.96	0	431	431	1	0
0	intermediate	25	6	85	Mem0	18	1	0	0	17.15	1010.27	604	201.33	3	74
0	intermediate	25	6	85	Mem0	19	1	0	0	14.03	903.92	519	173	3	55
0	intermediate	25	6	85	Mem0	20	1	0	0	12.38	1050.78	629	209.67	3	64
0	intermediate	25	6	85	Mem0	21	1	0	0	15.71	0	437	437	1	0
0	intermediate	25	6	85	Mem0	22	1	0	0	17.6	0	458	458	1	0
0	intermediate	25	6	85	Mem0	23	1	0	0	16.7	0	460	460	1	0
0	intermediate	25	6	85	Mem0	24	1	0	0	13.17	670.35	644	161	4	70
0	intermediate	25	6	85	Mem0	25	1	0	0	14.73	413.98	524	262	2	20
0	intermediate	25	6	85	Mem0	26	1	0	0	14.11	635.53	589	196.33	3	47
0	intermediate	25	6	85	Mem0	27	1	0	0	17.96	0	451	451	1	0
0	intermediate	25	6	85	Mem0	28	1	0	0	13.58	922.91	620	155	4	90
0	intermediate	25	6	85	Mem0	29	1	0	0	17.93	770.99	512	256	2	31
0	intermediate	25	6	85	Mem0	30	1	0	0	18.09	0	426	426	1	0
0	intermediate	25	6	85	Mem0	31	1	0	0	18.18	0	444	444	1	0
0	intermediate	25	6	85	Mem0	32	1	0	0	13.79	1088.76	613	204.33	3	68
0	intermediate	25	6	85	Mem0	33	1	0	0	18.04	0	450	450	1	0
0	intermediate	25	6	85	Mem0	34	1	0	0	17.64	0	449	449	1	0
0	intermediate	25	6	85	Mem0	35	1	0	0	13.79	1116.61	559	186.33	3	64
0	intermediate	25	6	85	Mem0	36	1	0	0	15.66	825.43	576	192	3	54
0	intermediate	25	6	85	Mem0	37	1	0	0	14.77	596.29	504	252	2	25
0	intermediate	25	6	85	Mem0	38	1	0	0	13.67	797.58	636	159	4	75
0	intermediate	25	6	85	Mem0	39	1	1	0	0	903.92	282	141	2	45
0	intermediate	25	6	85	Mem0	40	1	0	0	15.74	960.89	575	287.5	2	42
0	intermediate	25	6	85	Mem0	41	1	0	0	15.17	992.54	574	191.33	3	61
0	intermediate	25	6	85	Mem0	42	1	0	0	18	0	447	447	1	0
0	intermediate	25	6	85	Mem0	43	1	0	0	17.5	0	460	460	1	0
0	intermediate	25	6	85	Mem0	44	1	0	0	16.14	858.35	539	269.5	2	29
0	intermediate	25	6	85	Mem0	45	1	0	0	13.01	489.94	552	276	2	26
0	intermediate	25	6	85	Mem0	46	1	0	0	16.63	1043.18	594	198	3	68
0	intermediate	25	6	85	Mem0	47	1	0	0	15.06	1012.8	566	188.67	3	73
0	intermediate	25	6	85	Mem0	48	1	1	0	0	648.19	304	101.33	3	50
0	intermediate	25	6	85	Mem0	49	1	0	0	15.42	946.97	590	196.67	3	73
0	intermediate	25	6	85	Mem0	50	1	0	0	14.11	1109.01	552	184	3	87
0	intermediate	25	7	85	Mem0	1	1	0	0	17.98	0	424	424	1	0
0	intermediate	25	7	85	Mem0	2	1	0	0	11.25	0	442	442	1	0
0	intermediate	25	7	85	Mem0	3	1	0	0	17.63	0	432	432	1	0
0	intermediate	25	7	85	Mem0	4	1	1	0	0	824.16	252	126	2	36
0	intermediate	25	7	85	Mem0	5	1	1	0	0	0	0	0	1	0
0	intermediate	25	7	85	Mem0	6	1	0	0	14.76	0	454	454	1	0
0	intermediate	25	7	85	Mem0	7	1	0	0	16.62	0	457	457	1	0
0	intermediate	25	7	85	Mem0	8	1	0	0	11.99	767.19	570	285	2	32
0	intermediate	25	7	85	Mem0	9	1	0	0	15.14	496.27	544	181.33	3	29
0	intermediate	25	7	85	Mem0	10	1	0	0	15.92	0	453	453	1	0
0	intermediate	25	7	85	Mem0	11	1	0	0	14.69	650.72	566	188.67	3	45
0	intermediate	25	7	85	Mem0	12	1	0	0	16.44	1067.23	586	293	2	36
0	intermediate	25	7	85	Mem0	13	1	0	0	14.97	907.72	504	252	2	43
0	intermediate	25	7	85	Mem0	14	1	0	0	13.74	0	426	426	1	0
0	intermediate	25	7	85	Mem0	15	1	1	0	0	0	0	0	1	0
0	intermediate	25	7	85	Mem0	16	1	0	0	15.42	687.44	504	252	2	38
0	intermediate	25	7	85	Mem0	17	1	0	0	14.36	0	448	448	1	0
0	intermediate	25	7	85	Mem0	18	1	1	0	0	425.38	133	66.5	2	22
0	intermediate	25	7	85	Mem0	19	1	0	0	14.48	768.72	708	141.6	5	102
0	intermediate	25	7	85	Mem0	20	1	0	0	13.43	676.04	641	160.25	4	68
0	intermediate	25	7	85	Mem0	21	1	0	0	16.53	0	455	455	1	0
0	intermediate	25	7	85	Mem0	22	1	0	0	12.91	668.45	529	264.5	2	33
0	intermediate	25	7	85	Mem0	23	1	0	0	15.25	638.06	504	252	2	23
0	intermediate	25	7	85	Mem0	24	1	1	0	0	0	0	0	1	0
0	intermediate	25	7	85	Mem0	25	1	0	0	18.01	0	470	470	1	0
0	intermediate	25	7	85	Mem0	26	1	0	0	17.97	1158.39	532	266	2	44
0	intermediate	25	7	85	Mem0	27	1	0	0	17.63	0	455	455	1	0
0	intermediate	25	7	85	Mem0	28	1	0	0	13.63	0	439	439	1	0
0	intermediate	25	7	85	Mem0	29	1	0	0	12.37	1181.17	504	252	2	47
0	intermediate	25	7	85	Mem0	30	1	0	0	14.01	1000.14	503	167.67	3	62
0	intermediate	25	7	85	Mem0	31	1	0	0	12.36	0	451	451	1	0
0	intermediate	25	7	85	Mem0	32	1	0	0	14.13	1035.59	601	200.33	3	86
0	intermediate	25	7	85	Mem0	33	1	0	0	14.35	974.82	601	200.33	3	67
0	intermediate	25	7	85	Mem0	34	1	1	0	0	0	0	0	1	0
0	intermediate	25	7	85	Mem0	35	1	0	0	14.15	1078.63	547	273.5	2	43
0	intermediate	25	7	85	Mem0	36	1	0	0	17.71	0	458	458	1	0
0	intermediate	25	7	85	Mem0	37	1	0	0	17.84	584.89	552	276	2	26
0	intermediate	25	7	85	Mem0	38	1	0	0	13.09	1014.06	686	171.5	4	91
0	intermediate	25	7	85	Mem0	39	1	0	0	16.86	607.68	536	268	2	26
0	intermediate	25	7	85	Mem0	40	1	1	0	0	0	0	0	1	0
0	intermediate	25	7	85	Mem0	41	1	0	0	14.2	786.19	595	148.75	4	67
0	intermediate	25	7	85	Mem0	42	1	0	0	16.15	0	425	425	1	0
0	intermediate	25	7	85	Mem0	43	1	0	0	14.24	916.58	603	201	3	57
0	intermediate	25	7	85	Mem0	44	1	0	0	14.42	896.33	620	155	4	82
0	intermediate	25	7	85	Mem0	45	1	1	0	0	903.92	275	137.5	2	38
0	intermediate	25	7	85	Mem0	46	1	0	0	15.94	727.32	598	149.5	4	77
0	intermediate	25	7	85	Mem0	47	1	0	0	11.94	706.43	578	192.67	3	48
0	intermediate	25	7	85	Mem0	48	1	0	0	16.49	817.84	508	169.33	3	55
0	intermediate	25	7	85	Mem0	49	1	0	0	17.04	979.88	618	206	3	70
0	intermediate	25	7	85	Mem0	50	1	0	0	13.19	879.62	822	164.4	5	119
0	intermediate	25	8	85	Mem0	1	1	0	0	12.51	0	451	451	1	0
0	intermediate	25	8	85	Mem0	2	1	0	0	18.04	0	447	447	1	0
0	intermediate	25	8	85	Mem0	3	1	1	0	0	486.14	153	76.5	2	26
0	intermediate	25	8	85	Mem0	4	1	0	0	17.41	0	432	432	1	0
0	intermediate	25	8	85	Mem0	5	1	0	0	17.1	0	438	438	1	0
0	intermediate	25	8	85	Mem0	6	1	0	0	12.91	748.2	575	287.5	2	35
0	intermediate	25	8	85	Mem0	7	1	0	0	15.51	0	416	416	1	0
0	intermediate	25	8	85	Mem0	8	1	0	0	13.14	931.77	518	172.67	3	51
0	intermediate	25	8	85	Mem0	9	1	0	0	16.81	1181.17	549	274.5	2	44
0	intermediate	25	8	85	Mem0	10	1	0	0	17.59	0	432	432	1	0
0	intermediate	25	8	85	Mem0	11	1	1	0	0	0	0	0	1	0
0	intermediate	25	8	85	Mem0	12	1	0	0	15.18	769.73	568	189.33	3	54
0	intermediate	25	8	85	Mem0	13	1	0	0	12.96	926.71	587	195.67	3	57
0	intermediate	25	8	85	Mem0	14	1	1	0	0	0	0	0	1	0
0	intermediate	25	8	85	Mem0	15	1	1	0	0	891.26	396	132	3	46
0	intermediate	25	8	85	Mem0	16	1	0	0	15.1	995.07	525	262.5	2	46
0	intermediate	25	8	85	Mem0	17	1	0	0	14.98	0	447	447	1	0
0	intermediate	25	8	85	Mem0	18	1	0	0	17.41	600.08	504	252	2	21
0	intermediate	25	8	85	Mem0	19	1	1	0	0	0	0	0	1	0
0	intermediate	25	8	85	Mem0	20	1	0	0	18.07	0	421	421	1	0
0	intermediate	25	8	85	Mem0	21	1	0	0	15.95	797.58	613	153.25	4	86
0	intermediate	25	8	85	Mem0	22	1	0	0	15.59	972.29	533	266.5	2	46
0	intermediate	25	8	85	Mem0	23	1	0	0	13.13	1043.18	540	180	3	63
0	intermediate	25	8	85	Mem0	24	1	0	0	15.04	425.38	504	252	2	24
0	intermediate	25	8	85	Mem0	25	1	0	0	14.14	1162.19	548	182.67	3	63
0	intermediate	25	8	85	Mem0	26	1	0	0	17.93	873.54	595	198.33	3	56
0	intermediate	25	8	85	Mem0	27	1	0	0	13.79	1029.25	531	265.5	2	48
0	intermediate	25	8	85	Mem0	28	1	0	0	13.29	1088.76	632	210.67	3	68
0	intermediate	25	8	85	Mem0	29	1	0	0	12.55	1135.6	565	282.5	2	49
0	intermediate	25	8	85	Mem0	30	1	1	0	0	0	0	0	1	0
0	intermediate	25	8	85	Mem0	31	1	1	0	0	0	0	0	1	0
0	intermediate	25	8	85	Mem0	32	1	0	0	13.87	1029.25	541	270.5	2	49
0	intermediate	25	8	85	Mem0	33	1	0	0	14.32	1149.53	568	189.33	3	94
0	intermediate	25	8	85	Mem0	34	1	0	0	12.81	793.78	510	255	2	27
0	intermediate	25	8	85	Mem0	35	1	0	0	16.06	969.75	545	181.67	3	69
0	intermediate	25	8	85	Mem0	36	1	0	0	17.88	360.81	514	257	2	21
0	intermediate	25	8	85	Mem0	37	1	0	0	15.26	0	426	426	1	0
0	intermediate	25	8	85	Mem0	38	1	1	0	0	995.07	299	149.5	2	38
0	intermediate	25	8	85	Mem0	39	1	0	0	16.15	0	454	454	1	0
0	intermediate	25	8	85	Mem0	40	1	0	0	16.35	744.41	506	253	2	38
0	intermediate	25	8	85	Mem0	41	1	0	0	15.09	740.61	513	256.5	2	29
0	intermediate	25	8	85	Mem0	42	1	0	0	14.51	638.06	624	208	3	49
0	intermediate	25	8	85	Mem0	43	1	0	0	15.65	0	419	419	1	0
0	intermediate	25	8	85	Mem0	44	1	1	0	0	0	0	0	1	0
0	intermediate	25	8	85	Mem0	45	1	1	0	0	372.2	115	57.5	2	18
0	intermediate	25	8	85	Mem0	46	1	0	0	14.64	1139.4	657	219	3	73
0	intermediate	25	8	85	Mem0	47	1	0	0	16.02	919.11	530	265	2	38
0	intermediate	25	8	85	Mem0	48	1	0	0	12.18	883.67	557	185.67	3	69
0	intermediate	25	8	85	Mem0	49	1	0	0	18.03	0	448	448	1	0
0	intermediate	25	8	85	Mem0	50	1	0	0	13.25	901.39	577	192.33	3	67
0	intermediate	25	9	85	Mem0	1	1	0	0	14.06	0	459	459	1	0
0	intermediate	25	9	85	Mem0	2	1	0	0	14.34	0	450	450	1	0
0	intermediate	25	9	85	Mem0	3	1	0	0	16.32	649.46	532	266	2	26
0	intermediate	25	9	85	Mem0	4	1	0	0	12.15	672.25	552	276	2	30
0	intermediate	25	9	85	Mem0	5	1	0	0	17.8	0	444	444	1	0
0	intermediate	25	9	85	Mem0	6	1	0	0	17.51	516.53	544	272	2	20
0	intermediate	25	9	85	Mem0	7	1	0	0	14.09	497.54	546	273	2	27
0	intermediate	25	9	85	Mem0	8	1	0	0	15.28	436.77	554	277	2	19
0	intermediate	25	9	85	Mem0	9	1	0	0	15.17	995.07	634	211.33	3	77
0	intermediate	25	9	85	Mem0	10	1	0	0	13.41	822.9	548	182.67	3	63
0	intermediate	25	9	85	Mem0	11	1	0	0	17.38	0	442	442	1	0
0	intermediate	25	9	85	Mem0	12	1	1	0	0	0	0	0	1	0
0	intermediate	25	9	85	Mem0	13	1	0	0	17.5	0	437	437	1	0
0	intermediate	25	9	85	Mem0	14	1	0	0	13.18	0	442	442	1	0
0	intermediate	25	9	85	Mem0	15	1	0	0	18	0	443	443	1	0
0	intermediate	25	9	85	Mem0	16	1	0	0	16.15	736.81	544	272	2	36
0	intermediate	25	9	85	Mem0	17	1	0	0	12.95	0	443	443	1	0
0	intermediate	25	9	85	Mem0	18	1	0	0	12.01	829.86	641	160.25	4	81
0	intermediate	25	9	85	Mem0	19	1	0	0	15.24	0	463	463	1	0
0	intermediate	25	9	85	Mem0	20	1	0	0	15.62	782.39	511	255.5	2	32
0	intermediate	25	9	85	Mem0	21	1	0	0	14.24	0	430	430	1	0
0	intermediate	25	9	85	Mem0	22	1	0	0	15.41	748.21	618	154.5	4	77
0	intermediate	25	9	85	Mem0	23	1	0	0	16.28	1078.63	585	195	3	75
0	intermediate	25	9	85	Mem0	24	1	0	0	12.94	0	454	454	1	0
0	intermediate	25	9	85	Mem0	25	1	0	0	18.17	0	429	429	1	0
0	intermediate	25	9	85	Mem0	26	1	0	0	14.21	686.17	585	195	3	52
0	intermediate	25	9	85	Mem0	27	1	0	0	13.57	680.6	621	124.2	5	88
0	intermediate	25	9	85	Mem0	28	1	0	0	14.79	846.95	504	252	2	36
0	intermediate	25	9	85	Mem0	29	1	0	0	15.95	949.5	604	201.33	3	71
0	intermediate	25	9	85	Mem0	30	1	0	0	14.56	774.79	504	252	2	33
0	intermediate	25	9	85	Mem0	31	1	0	0	13.1	810.24	588	196	3	66
0	intermediate	25	9	85	Mem0	32	1	0	0	17.52	0	461	461	1	0
0	intermediate	25	9	85	Mem0	33	1	0	0	15.54	711.49	570	190	3	63
0	intermediate	25	9	85	Mem0	34	1	0	0	17.86	1000.14	583	194.33	3	77
0	intermediate	25	9	85	Mem0	35	1	0	0	15.06	949.5	504	252	2	41
0	intermediate	25	9	85	Mem0	36	1	0	0	14.34	777.32	512	170.67	3	64
0	intermediate	25	9	85	Mem0	37	1	0	0	15.76	1116.61	566	283	2	54
0	intermediate	25	9	85	Mem0	38	1	0	0	16.86	0	450	450	1	0
0	intermediate	25	9	85	Mem0	39	1	0	0	15.18	364.61	504	252	2	18
0	intermediate	25	9	85	Mem0	40	1	0	0	14.88	0	445	445	1	0
0	intermediate	25	9	85	Mem0	41	1	0	0	17.92	0	430	430	1	0
0	intermediate	25	9	85	Mem0	42	1	0	0	17.35	938.1	512	256	2	30
0	intermediate	25	9	85	Mem0	43	1	0	0	14.95	850.75	562	187.33	3	65
0	intermediate	25	9	85	Mem0	44	1	0	0	14.34	398.79	520	260	2	23
0	intermediate	25	9	85	Mem0	45	1	0	0	15.86	1063.44	608	202.67	3	71
0	intermediate	25	9	85	Mem0	46	1	0	0	15.4	562.1	543	271.5	2	31
0	intermediate	25	9	85	Mem0	47	1	0	0	14.53	767.19	598	299	2	42
0	intermediate	25	9	85	Mem0	48	1	0	0	13.75	618.31	674	134.8	5	91
0	intermediate	25	9	85	Mem0	49	1	0	0	11.71	357.01	549	274.5	2	22
0	intermediate	25	9	85	Mem0	50	1	0	0	15.76	833.03	664	221.33	3	66
0	intermediate	25	10	85	Mem0	1	1	0	0	16.32	588.69	660	165	4	72
0	intermediate	25	10	85	Mem0	2	1	0	0	13.41	1048.25	611	203.67	3	64
0	intermediate	25	10	85	Mem0	3	1	0	0	15.64	0	454	454	1	0
0	intermediate	25	10	85	Mem0	4	1	0	0	13.11	1040.65	650	216.67	3	70
0	intermediate	25	10	85	Mem0	5	1	0	0	13.79	1106.48	637	212.33	3	57
0	intermediate	25	10	85	Mem0	6	1	0	0	14.67	0	452	452	1	0
0	intermediate	25	10	85	Mem0	7	1	0	0	13.54	884.93	535	267.5	2	45
0	intermediate	25	10	85	Mem0	8	1	0	0	13.23	855.81	517	172.33	3	68
0	intermediate	25	10	85	Mem0	9	1	0	0	16.48	0	453	453	1	0
0	intermediate	25	10	85	Mem0	10	1	0	0	14.58	0	450	450	1	0
0	intermediate	25	10	85	Mem0	11	1	0	0	13.8	1172.31	633	211	3	91
0	intermediate	25	10	85	Mem0	12	1	0	0	15.07	417.78	553	276.5	2	24
0	intermediate	25	10	85	Mem0	13	1	1	0	0	0	0	0	1	0
0	intermediate	25	10	85	Mem0	14	1	0	0	14.16	508.93	525	262.5	2	25
0	intermediate	25	10	85	Mem0	15	1	0	0	14.18	725.42	557	278.5	2	39
0	intermediate	25	10	85	Mem0	16	1	0	0	12.59	693.77	603	201	3	36
0	intermediate	25	10	85	Mem0	17	1	0	0	16.29	1005.2	657	219	3	71
0	intermediate	25	10	85	Mem0	18	1	1	0	0	926.71	280	140	2	37
0	intermediate	25	10	85	Mem0	19	1	0	0	12.81	0	439	439	1	0
0	intermediate	25	10	85	Mem0	20	1	0	0	14.05	0	458	458	1	0
0	intermediate	25	10	85	Mem0	21	1	0	0	17.77	0	458	458	1	0
0	intermediate	25	10	85	Mem0	22	1	0	0	16.64	0	433	433	1	0
0	intermediate	25	10	85	Mem0	23	1	0	0	14	969.75	508	169.33	3	66
0	intermediate	25	10	85	Mem0	24	1	0	0	17.16	0	425	425	1	0
0	intermediate	25	10	85	Mem0	25	1	0	0	13.38	516.53	530	265	2	20
0	intermediate	25	10	85	Mem0	26	1	0	0	15.81	0	430	430	1	0
0	intermediate	25	10	85	Mem0	27	1	1	0	0	701.36	325	108.33	3	50
0	intermediate	25	10	85	Mem0	28	1	1	0	0	0	0	0	1	0
0	intermediate	25	10	85	Mem0	29	1	0	0	14.29	0	441	441	1	0
0	intermediate	25	10	85	Mem0	30	1	0	0	17.66	719.09	513	171	3	50
0	intermediate	25	10	85	Mem0	31	1	0	0	16.05	0	440	440	1	0
0	intermediate	25	10	85	Mem0	32	1	1	0	0	0	0	0	1	0
0	intermediate	25	10	85	Mem0	33	1	0	0	14.63	0	426	426	1	0
0	intermediate	25	10	85	Mem0	34	1	1	0	0	0	0	0	1	0
0	intermediate	25	10	85	Mem0	35	1	0	0	14.04	1030.52	569	189.67	3	66
0	intermediate	25	10	85	Mem0	36	1	1	0	0	0	0	0	1	0
0	intermediate	25	10	85	Mem0	37	1	1	0	0	0	0	0	1	0
0	intermediate	25	10	85	Mem0	38	1	0	0	17.66	417.78	559	279.5	2	24
0	intermediate	25	10	85	Mem0	39	1	0	0	14.91	860.88	582	194	3	69
0	intermediate	25	10	85	Mem0	40	1	0	0	16.59	873.54	539	269.5	2	25
0	intermediate	25	10	85	Mem0	41	1	0	0	14.81	387.4	508	254	2	19
0	intermediate	25	10	85	Mem0	42	1	0	0	11.85	835.56	583	194.33	3	69
0	intermediate	25	10	85	Mem0	43	1	0	0	17.69	0	423	423	1	0
0	intermediate	25	10	85	Mem0	44	1	0	0	17.11	0	438	438	1	0
0	intermediate	25	10	85	Mem0	45	1	0	0	11.99	0	449	449	1	0
0	intermediate	25	10	85	Mem0	46	1	0	0	16.11	0	442	442	1	0
0	intermediate	25	10	85	Mem0	47	1	0	0	18.29	0	426	426	1	0
0	intermediate	25	10	85	Mem0	48	1	0	0	16.27	0	453	453	1	0
0	intermediate	25	10	85	Mem0	49	1	1	0	0	603.88	174	87	2	16
0	intermediate	25	10	85	Mem0	50	1	0	0	15.64	1097.62	526	263	2	41
0	intermediate	25	1	85	Mem1	1	1	0	0	14.81	786.19	539	134.75	4	74
0	intermediate	25	1	85	Mem1	2	1	0	0	17.57	732.25	733	146.6	5	85
0	intermediate	25	1	85	Mem1	3	1	0	0	13.88	591.22	673	112.17	6	89
0	intermediate	25	1	85	Mem1	4	1	0	0	17.85	566.66	693	138.6	5	68
0	intermediate	25	1	85	Mem1	5	1	0	0	17.72	774.79	522	261	2	32
0	intermediate	25	1	85	Mem1	6	1	0	0	17.58	683.64	639	127.8	5	89
0	intermediate	25	1	85	Mem1	7	1	1	0	0	459.56	137	68.5	2	17
0	intermediate	25	1	85	Mem1	8	1	0	0	14.29	902.02	726	181.5	4	83
0	intermediate	25	1	85	Mem1	9	1	0	0	16.37	934.31	524	262	2	39
0	intermediate	25	1	85	Mem1	10	1	0	0	17.1	630.47	562	140.5	4	58
0	intermediate	25	1	85	Mem1	11	1	0	0	17.81	685.54	575	143.75	4	56
0	intermediate	25	1	85	Mem1	12	1	0	0	15.57	707.95	624	124.8	5	87
0	intermediate	25	1	85	Mem1	13	1	1	0	0	0	0	0	1	0
0	intermediate	25	1	85	Mem1	14	1	0	0	15.34	0	439	439	1	0
0	intermediate	25	1	85	Mem1	15	1	0	0	15.73	807.07	562	140.5	4	68
0	intermediate	25	1	85	Mem1	16	1	0	0	17.98	307.64	535	267.5	2	11
0	intermediate	25	1	85	Mem1	17	1	0	0	16.21	632.37	609	152.25	4	64
0	intermediate	25	1	85	Mem1	18	1	0	0	17.24	835.56	611	152.75	4	74
0	intermediate	25	1	85	Mem1	19	1	1	0	0	1071.03	325	162.5	2	44
0	intermediate	25	1	85	Mem1	20	1	0	0	15.76	0	438	438	1	0
0	intermediate	25	1	85	Mem1	21	1	0	0	14.34	649.46	554	277	2	34
0	intermediate	25	1	85	Mem1	22	1	0	0	16.68	0	439	439	1	0
0	intermediate	25	1	85	Mem1	23	1	0	0	12.36	0	428	428	1	0
0	intermediate	25	1	85	Mem1	24	1	0	0	14.91	607.68	503	167.67	3	43
0	intermediate	25	1	85	Mem1	25	1	0	0	17.84	778.59	552	138	4	58
0	intermediate	25	1	85	Mem1	26	1	0	0	17.36	706.43	614	204.67	3	53
0	intermediate	25	1	85	Mem1	27	1	0	0	15.2	783.91	718	143.6	5	96
0	intermediate	25	1	85	Mem1	28	1	0	0	18.12	0	452	452	1	0
0	intermediate	25	1	85	Mem1	29	1	0	0	16.54	653.26	652	130.4	5	73
0	intermediate	25	1	85	Mem1	30	1	0	0	17.81	613.76	585	117	5	73
0	intermediate	25	1	85	Mem1	31	1	0	0	15.26	759.6	570	142.5	4	70
0	intermediate	25	1	85	Mem1	32	1	0	0	15.1	801.38	548	137	4	75
0	intermediate	25	1	85	Mem1	33	1	0	0	16.81	786.19	582	145.5	4	78
0	intermediate	25	1	85	Mem1	34	1	0	0	15.85	725.42	502	125.5	4	48
0	intermediate	25	1	85	Mem1	35	1	0	0	17.87	0	425	425	1	0
0	intermediate	25	1	85	Mem1	36	1	0	0	15.22	0	416	416	1	0
0	intermediate	25	1	85	Mem1	37	1	0	0	14.19	736.81	511	127.75	4	62
0	intermediate	25	1	85	Mem1	38	1	0	0	17.36	822.9	530	176.67	3	54
0	intermediate	25	1	85	Mem1	39	1	0	0	17.57	0	435	435	1	0
0	intermediate	25	1	85	Mem1	40	1	0	0	11.37	681.11	582	194	3	42
0	intermediate	25	1	85	Mem1	41	1	0	0	17.51	0	441	441	1	0
0	intermediate	25	1	85	Mem1	42	1	0	0	14.23	815.81	655	131	5	97
0	intermediate	25	1	85	Mem1	43	1	0	0	16.08	839.36	517	258.5	2	45
0	intermediate	25	1	85	Mem1	44	1	0	0	14.45	761.5	598	149.5	4	73
0	intermediate	25	1	85	Mem1	45	1	0	0	14.92	729.21	504	252	2	28
0	intermediate	25	1	85	Mem1	46	1	0	0	15.32	549.44	505	168.33	3	37
0	intermediate	25	1	85	Mem1	47	1	0	0	17.42	858.35	503	167.67	3	60
0	intermediate	25	1	85	Mem1	48	1	0	0	15.34	934.31	606	151.5	4	79
0	intermediate	25	1	85	Mem1	49	1	0	0	16.85	552.99	663	132.6	5	60
0	intermediate	25	1	85	Mem1	50	1	0	0	14.26	951.4	609	152.25	4	87
0	intermediate	25	2	85	Mem1	1	1	0	0	15.32	620.34	619	103.17	6	89
0	intermediate	25	2	85	Mem1	2	1	0	0	17.8	0	419	419	1	0
0	intermediate	25	2	85	Mem1	3	1	0	0	17.16	736.81	559	186.33	3	52
0	intermediate	25	2	85	Mem1	4	1	0	0	16.74	826.07	579	144.75	4	78
0	intermediate	25	2	85	Mem1	5	1	0	0	15.52	744.41	565	141.25	4	61
0	intermediate	25	2	85	Mem1	6	1	0	0	14.08	915.32	594	148.5	4	85
0	intermediate	25	2	85	Mem1	7	1	0	0	17.54	795.68	576	144	4	67
0	intermediate	25	2	85	Mem1	8	1	0	0	17.58	376	522	261	2	16
0	intermediate	25	2	85	Mem1	9	1	0	0	16.65	634.27	532	133	4	58
0	intermediate	25	2	85	Mem1	10	1	0	0	17.71	597.55	539	179.67	3	41
0	intermediate	25	2	85	Mem1	11	1	0	0	15.57	680.6	599	119.8	5	81
0	intermediate	25	2	85	Mem1	12	1	0	0	18.15	711.49	507	169	3	47
0	intermediate	25	2	85	Mem1	13	1	0	0	16.77	748.21	768	128	6	100
0	intermediate	25	2	85	Mem1	14	1	0	0	14.6	900.13	590	147.5	4	79
0	intermediate	25	2	85	Mem1	15	1	0	0	16.4	765.3	642	160.5	4	76
0	intermediate	25	2	85	Mem1	16	1	0	0	14.65	1126.74	535	178.33	3	81
0	intermediate	25	2	85	Mem1	17	1	0	0	16.48	368.41	518	259	2	18
0	intermediate	25	2	85	Mem1	18	1	0	0	13.41	410.18	541	270.5	2	23
0	intermediate	25	2	85	Mem1	19	1	0	0	17.22	778.59	587	146.75	4	75
0	intermediate	25	2	85	Mem1	20	1	0	0	16.14	772.89	586	146.5	4	78
0	intermediate	25	2	85	Mem1	21	1	0	0	16.17	664.65	504	252	2	31
0	intermediate	25	2	85	Mem1	22	1	0	0	17.21	341.82	553	276.5	2	16
0	intermediate	25	2	85	Mem1	23	1	0	0	15.77	364.61	504	252	2	17
0	intermediate	25	2	85	Mem1	24	1	0	0	14.55	820.37	615	153.75	4	71
0	intermediate	25	2	85	Mem1	25	1	0	0	17.94	686.17	523	174.33	3	42
0	intermediate	25	2	85	Mem1	26	1	0	0	17.86	0	452	452	1	0
0	intermediate	25	2	85	Mem1	27	1	0	0	16.26	742.51	556	139	4	68
0	intermediate	25	2	85	Mem1	28	1	1	0	0	0	0	0	1	0
0	intermediate	25	2	85	Mem1	29	1	1	0	0	0	0	0	1	0
0	intermediate	25	2	85	Mem1	30	1	0	0	15.46	467.15	504	252	2	23
0	intermediate	25	2	85	Mem1	31	1	0	0	16.03	914.05	581	193.67	3	63
0	intermediate	25	2	85	Mem1	32	1	0	0	15.83	763.4	651	162.75	4	86
0	intermediate	25	2	85	Mem1	33	1	0	0	15.71	719.72	584	146	4	58
0	intermediate	25	2	85	Mem1	34	1	0	0	17.82	1111.55	615	205	3	74
0	intermediate	25	2	85	Mem1	35	1	0	0	16.12	597.05	531	106.2	5	66
0	intermediate	25	2	85	Mem1	36	1	0	0	14.47	879.24	561	140.25	4	84
0	intermediate	25	2	85	Mem1	37	1	0	0	12.68	0	424	424	1	0
0	intermediate	25	2	85	Mem1	38	1	1	0	0	0	0	0	1	0
0	intermediate	25	2	85	Mem1	39	1	0	0	16.23	916.58	576	192	3	72
0	intermediate	25	2	85	Mem1	40	1	0	0	14.86	697.57	662	110.33	6	97
0	intermediate	25	2	85	Mem1	41	1	0	0	12.69	463.36	504	252	2	13
0	intermediate	25	2	85	Mem1	42	1	0	0	14.9	967.22	592	197.33	3	76
0	intermediate	25	2	85	Mem1	43	1	0	0	16.26	693.77	517	172.33	3	33
0	intermediate	25	2	85	Mem1	44	1	0	0	17.08	698.83	611	122.2	5	93
0	intermediate	25	2	85	Mem1	45	1	0	0	17.98	657.6	804	114.86	7	114
0	intermediate	25	2	85	Mem1	46	1	0	0	15.3	651.36	614	153.5	4	66
0	intermediate	25	2	85	Mem1	47	1	0	0	15.54	1088.76	545	181.67	3	73
0	intermediate	25	2	85	Mem1	48	1	0	0	14.76	738.71	517	129.25	4	59
0	intermediate	25	2	85	Mem1	49	1	0	0	14.72	436.77	555	277.5	2	18
0	intermediate	25	2	85	Mem1	50	1	0	0	13.21	774.79	719	143.8	5	98
0	intermediate	25	3	85	Mem1	1	1	0	0	13.51	888.73	547	182.33	3	63
0	intermediate	25	3	85	Mem1	2	1	0	0	16.4	890.63	654	163.5	4	89
0	intermediate	25	3	85	Mem1	3	1	0	0	17.32	789.98	620	155	4	61
0	intermediate	25	3	85	Mem1	4	1	0	0	14.11	928.61	665	166.25	4	87
0	intermediate	25	3	85	Mem1	5	1	0	0	16.43	0	440	440	1	0
0	intermediate	25	3	85	Mem1	6	1	0	0	12.17	911.52	553	184.33	3	73
0	intermediate	25	3	85	Mem1	7	1	0	0	17.97	660.85	593	118.6	5	78
0	intermediate	25	3	85	Mem1	8	1	0	0	16.22	598.19	502	125.5	4	50
0	intermediate	25	3	85	Mem1	9	1	0	0	16.22	432.97	565	282.5	2	17
0	intermediate	25	3	85	Mem1	10	1	0	0	17.47	660.85	535	178.33	3	44
0	intermediate	25	3	85	Mem1	11	1	0	0	14.33	714.02	552	138	4	63
0	intermediate	25	3	85	Mem1	12	1	0	0	15.34	672.25	518	259	2	29
0	intermediate	25	3	85	Mem1	13	1	0	0	17.25	750.11	551	137.75	4	69
0	intermediate	25	3	85	Mem1	14	1	0	0	14.53	520.33	555	277.5	2	21
0	intermediate	25	3	85	Mem1	15	1	0	0	16.11	724.66	641	128.2	5	88
0	intermediate	25	3	85	Mem1	16	1	0	0	16.27	731.12	512	128	4	58
0	intermediate	25	3	85	Mem1	17	1	0	0	16.28	714.02	686	137.2	5	82
0	intermediate	25	3	85	Mem1	18	1	0	0	15.62	782.39	530	132.5	4	67
0	intermediate	25	3	85	Mem1	19	1	0	0	17.58	527.92	522	261	2	20
0	intermediate	25	3	85	Mem1	20	1	0	0	14.63	896.33	514	257	2	38
0	intermediate	25	3	85	Mem1	21	1	0	0	15	1078.63	554	184.67	3	69
0	intermediate	25	3	85	Mem1	22	1	0	0	14.48	0	435	435	1	0
0	intermediate	25	3	85	Mem1	23	1	0	0	17.22	695.03	542	135.5	4	58
0	intermediate	25	3	85	Mem1	24	1	0	0	15.25	992.54	562	187.33	3	65
0	intermediate	25	3	85	Mem1	25	1	0	0	13.9	795.05	566	188.67	3	49
0	intermediate	25	3	85	Mem1	26	1	0	0	14.75	850.75	699	139.8	5	88
0	intermediate	25	3	85	Mem1	27	1	0	0	13.59	962.16	517	172.33	3	62
0	intermediate	25	3	85	Mem1	28	1	0	0	12.35	451.96	522	261	2	18
0	intermediate	25	3	85	Mem1	29	1	0	0	15.08	647.18	593	118.6	5	69
0	intermediate	25	3	85	Mem1	30	1	0	0	17.65	571.6	573	143.25	4	61
0	intermediate	25	3	85	Mem1	31	1	0	0	15.72	0	432	432	1	0
0	intermediate	25	3	85	Mem1	32	1	0	0	16.68	807.71	531	177	3	44
0	intermediate	25	3	85	Mem1	33	1	0	0	16.56	0	452	452	1	0
0	intermediate	25	3	85	Mem1	34	1	0	0	16.79	873.54	523	261.5	2	31
0	intermediate	25	3	85	Mem1	35	1	0	0	17.56	624.77	510	127.5	4	46
0	intermediate	25	3	85	Mem1	36	1	0	0	17.47	876.07	557	185.67	3	42
0	intermediate	25	3	85	Mem1	37	1	0	0	17.12	759.6	578	289	2	24
0	intermediate	25	3	85	Mem1	38	1	0	0	17.43	936.84	712	237.33	3	72
0	intermediate	25	3	85	Mem1	39	1	0	0	15.25	754.54	729	121.5	6	102
0	intermediate	25	3	85	Mem1	40	1	0	0	13.63	930.51	504	252	2	35
0	intermediate	25	3	85	Mem1	41	1	0	0	17.18	749.47	523	174.33	3	50
0	intermediate	25	3	85	Mem1	42	1	0	0	16.96	670.98	527	175.67	3	50
0	intermediate	25	3	85	Mem1	43	1	0	0	14.78	865.94	531	132.75	4	71
0	intermediate	25	3	85	Mem1	44	1	0	0	16.57	873.54	605	151.25	4	70
0	intermediate	25	3	85	Mem1	45	1	0	0	14.57	519.06	547	182.33	3	27
0	intermediate	25	3	85	Mem1	46	1	0	0	14.51	1255.87	597	199	3	81
0	intermediate	25	3	85	Mem1	47	1	0	0	14.9	767.2	636	159	4	63
0	intermediate	25	3	85	Mem1	48	1	0	0	17.09	772.89	564	141	4	56
0	intermediate	25	3	85	Mem1	49	1	0	0	17.54	657.05	502	125.5	4	53
0	intermediate	25	3	85	Mem1	50	1	0	0	17.47	685.54	510	127.5	4	67
0	intermediate	25	4	85	Mem1	1	1	0	0	18.14	0	441	441	1	0
0	intermediate	25	4	85	Mem1	2	1	0	0	14.41	519.06	654	218	3	47
0	intermediate	25	4	85	Mem1	3	1	0	0	17.3	641.86	586	146.5	4	68
0	intermediate	25	4	85	Mem1	4	1	0	0	14.66	1154.59	504	252	2	56
0	intermediate	25	4	85	Mem1	5	1	0	0	15.59	723.14	614	122.8	5	87
0	intermediate	25	4	85	Mem1	6	1	0	0	14.88	922.91	641	160.25	4	97
0	intermediate	25	4	85	Mem1	7	1	0	0	16.91	0	438	438	1	0
0	intermediate	25	4	85	Mem1	8	1	0	0	15.24	939.37	503	167.67	3	64
0	intermediate	25	4	85	Mem1	9	1	0	0	11.8	1116.61	539	269.5	2	55
0	intermediate	25	4	85	Mem1	10	1	0	0	18.22	0	418	418	1	0
0	intermediate	25	4	85	Mem1	11	1	0	0	17.38	657.05	559	139.75	4	66
0	intermediate	25	4	85	Mem1	12	1	0	0	16.97	962.16	590	196.67	3	78
0	intermediate	25	4	85	Mem1	13	1	0	0	17.23	0	462	462	1	0
0	intermediate	25	4	85	Mem1	14	1	0	0	12.38	660.85	504	252	2	35
0	intermediate	25	4	85	Mem1	15	1	0	0	14.39	0	439	439	1	0
0	intermediate	25	4	85	Mem1	16	1	0	0	17.31	786.19	662	165.5	4	76
0	intermediate	25	4	85	Mem1	17	1	0	0	15.26	981.78	675	168.75	4	100
0	intermediate	25	4	85	Mem1	18	1	0	0	17.57	569.7	589	294.5	2	27
0	intermediate	25	4	85	Mem1	19	1	0	0	13.67	0	440	440	1	0
0	intermediate	25	4	85	Mem1	20	1	0	0	17.95	665.92	528	176	3	59
0	intermediate	25	4	85	Mem1	21	1	0	0	14.78	0	425	425	1	0
0	intermediate	25	4	85	Mem1	22	1	0	0	14.5	907.72	571	142.75	4	80
0	intermediate	25	4	85	Mem1	23	1	0	0	15.16	922.91	755	188.75	4	105
0	intermediate	25	4	85	Mem1	24	1	0	0	17.81	602.62	513	171	3	48
0	intermediate	25	4	85	Mem1	25	1	0	0	13.47	871.01	594	198	3	70
0	intermediate	25	4	85	Mem1	26	1	1	0	0	0	0	0	1	0
0	intermediate	25	4	85	Mem1	27	1	0	0	13.43	835.56	563	140.75	4	74
0	intermediate	25	4	85	Mem1	28	1	0	0	17.09	508.93	503	167.67	3	28
0	intermediate	25	4	85	Mem1	29	1	0	0	15.98	0	430	430	1	0
0	intermediate	25	4	85	Mem1	30	1	0	0	14.12	807.07	543	135.75	4	77
0	intermediate	25	4	85	Mem1	31	1	0	0	16.06	858.35	711	142.2	5	94
0	intermediate	25	4	85	Mem1	32	1	0	0	17.95	0	439	439	1	0
0	intermediate	25	4	85	Mem1	33	1	0	0	14.59	622.87	504	252	2	31
0	intermediate	25	4	85	Mem1	34	1	0	0	14.22	1005.2	507	169	3	73
0	intermediate	25	4	85	Mem1	35	1	0	0	15.41	837.46	565	141.25	4	75
0	intermediate	25	4	85	Mem1	36	1	0	0	14.82	791.88	529	132.25	4	71
0	intermediate	25	4	85	Mem1	37	1	0	0	16.1	0	459	459	1	0
0	intermediate	25	4	85	Mem1	38	1	0	0	15.41	1055.84	561	187	3	80
0	intermediate	25	4	85	Mem1	39	1	1	0	0	778.59	251	125.5	2	47
0	intermediate	25	4	85	Mem1	40	1	0	0	15.28	1000.14	516	172	3	70
0	intermediate	25	4	85	Mem1	41	1	0	0	16.98	738.33	635	127	5	91
0	intermediate	25	4	85	Mem1	42	1	0	0	17.27	670.35	560	140	4	75
0	intermediate	25	4	85	Mem1	43	1	0	0	17.52	0	460	460	1	0
0	intermediate	25	4	85	Mem1	44	1	0	0	14.2	801.38	511	127.75	4	66
0	intermediate	25	4	85	Mem1	45	1	0	0	14.54	793.78	555	138.75	4	70
0	intermediate	25	4	85	Mem1	46	1	0	0	13.99	839.36	548	137	4	76
0	intermediate	25	4	85	Mem1	47	1	0	0	14.62	729.22	571	114.2	5	83
0	intermediate	25	4	85	Mem1	48	1	0	0	14.29	694.27	554	110.8	5	78
0	intermediate	25	4	85	Mem1	49	1	0	0	15.9	0	438	438	1	0
0	intermediate	25	4	85	Mem1	50	1	0	0	17.25	0	448	448	1	0
0	intermediate	25	5	85	Mem1	1	1	0	0	15.46	0	445	445	1	0
0	intermediate	25	5	85	Mem1	2	1	0	0	14.53	900.13	565	141.25	4	79
0	intermediate	25	5	85	Mem1	3	1	0	0	15.17	761.5	608	152	4	68
0	intermediate	25	5	85	Mem1	4	1	1	0	0	0	0	0	1	0
0	intermediate	25	5	85	Mem1	5	1	0	0	15.42	847.71	718	143.6	5	104
0	intermediate	25	5	85	Mem1	6	1	0	0	15.05	995.07	572	190.67	3	75
0	intermediate	25	5	85	Mem1	7	1	0	0	17.59	601.6	599	119.8	5	62
0	intermediate	25	5	85	Mem1	8	1	0	0	16.31	0	444	444	1	0
0	intermediate	25	5	85	Mem1	9	1	0	0	17.46	748.21	552	138	4	63
0	intermediate	25	5	85	Mem1	10	1	0	0	15.35	772.89	589	147.25	4	79
0	intermediate	25	5	85	Mem1	11	1	0	0	15.14	0	440	440	1	0
0	intermediate	25	5	85	Mem1	12	1	0	0	15.46	855.81	513	171	3	48
0	intermediate	25	5	85	Mem1	13	1	0	0	12.13	0	442	442	1	0
0	intermediate	25	5	85	Mem1	14	1	0	0	15.45	642.62	619	123.8	5	76
0	intermediate	25	5	85	Mem1	15	1	0	0	17.97	0	431	431	1	0
0	intermediate	25	5	85	Mem1	16	1	0	0	17.7	763.4	612	153	4	69
0	intermediate	25	5	85	Mem1	17	1	0	0	17.88	856.83	750	150	5	98
0	intermediate	25	5	85	Mem1	18	1	0	0	12.78	0	436	436	1	0
0	intermediate	25	5	85	Mem1	19	1	0	0	17.25	903.92	523	261.5	2	39
0	intermediate	25	5	85	Mem1	20	1	0	0	15.39	896.33	595	148.75	4	70
0	intermediate	25	5	85	Mem1	21	1	0	0	16.13	0	451	451	1	0
0	intermediate	25	5	85	Mem1	22	1	0	0	17.71	753.9	593	148.25	4	83
0	intermediate	25	5	85	Mem1	23	1	0	0	15.58	704.91	569	113.8	5	71
0	intermediate	25	5	85	Mem1	24	1	0	0	15.18	757.07	829	138.17	6	108
0	intermediate	25	5	85	Mem1	25	1	0	0	12.39	463.36	535	267.5	2	19
0	intermediate	25	5	85	Mem1	26	1	0	0	15.24	800.62	672	134.4	5	99
0	intermediate	25	5	85	Mem1	27	1	0	0	13.16	398.79	504	252	2	18
0	intermediate	25	5	85	Mem1	28	1	0	0	17.73	0	432	432	1	0
0	intermediate	25	5	85	Mem1	29	1	0	0	13.81	564.64	585	195	3	40
0	intermediate	25	5	85	Mem1	30	1	0	0	14.85	0	431	431	1	0
0	intermediate	25	5	85	Mem1	31	1	0	0	16.93	662.37	674	134.8	5	82
0	intermediate	25	5	85	Mem1	32	1	0	0	12.72	1005.2	645	215	3	81
0	intermediate	25	5	85	Mem1	33	1	0	0	17.51	630.47	557	185.67	3	45
0	intermediate	25	5	85	Mem1	34	1	0	0	12.78	1048.25	571	190.33	3	63
0	intermediate	25	5	85	Mem1	35	1	0	0	16.74	613.38	533	133.25	4	43
0	intermediate	25	5	85	Mem1	36	1	0	0	17.27	683.64	523	130.75	4	55
0	intermediate	25	5	85	Mem1	37	1	0	0	14.52	597.05	562	112.4	5	68
0	intermediate	25	5	85	Mem1	38	1	0	0	17.59	736.81	568	142	4	56
0	intermediate	25	5	85	Mem1	39	1	0	0	17.91	0	454	454	1	0
0	intermediate	25	5	85	Mem1	40	1	0	0	18.03	1053.31	568	189.33	3	68
0	intermediate	25	5	85	Mem1	41	1	0	0	16.13	674.15	600	150	4	67
0	intermediate	25	5	85	Mem1	42	1	0	0	17.04	922.91	516	258	2	39
0	intermediate	25	5	85	Mem1	43	1	0	0	12.75	972.29	551	183.67	3	73
0	intermediate	25	5	85	Mem1	44	1	0	0	14.87	774.79	733	122.17	6	122
0	intermediate	25	5	85	Mem1	45	1	0	0	17.28	0	454	454	1	0
0	intermediate	25	5	85	Mem1	46	1	0	0	11.7	0	435	435	1	0
0	intermediate	25	5	85	Mem1	47	1	0	0	16.96	562.1	585	195	3	41
0	intermediate	25	5	85	Mem1	48	1	0	0	17.36	673.01	677	135.4	5	93
0	intermediate	25	5	85	Mem1	49	1	0	0	12.61	548.81	618	154.5	4	46
0	intermediate	25	5	85	Mem1	50	1	0	0	17.85	793.78	557	139.25	4	59
0	intermediate	25	6	85	Mem1	1	1	0	0	17.61	736.81	529	132.25	4	52
0	intermediate	25	6	85	Mem1	2	1	0	0	14.56	714.02	562	112.4	5	82
0	intermediate	25	6	85	Mem1	3	1	0	0	18.01	643.76	575	143.75	4	62
0	intermediate	25	6	85	Mem1	4	1	0	0	15.14	655.16	554	138.5	4	49
0	intermediate	25	6	85	Mem1	5	1	0	0	14.7	919.12	616	154	4	88
0	intermediate	25	6	85	Mem1	6	1	0	0	17.04	650.72	606	202	3	49
0	intermediate	25	6	85	Mem1	7	1	0	0	14.82	676.04	837	119.57	7	100
0	intermediate	25	6	85	Mem1	8	1	0	0	13.97	0	441	441	1	0
0	intermediate	25	6	85	Mem1	9	1	0	0	15.39	727.7	604	120.8	5	79
0	intermediate	25	6	85	Mem1	10	1	0	0	18.17	941.9	530	176.67	3	59
0	intermediate	25	6	85	Mem1	11	1	0	0	17.42	903.92	503	167.67	3	69
0	intermediate	25	6	85	Mem1	12	1	0	0	17.15	883.67	514	171.33	3	61
0	intermediate	25	6	85	Mem1	13	1	0	0	17.54	721.62	542	135.5	4	68
0	intermediate	25	6	85	Mem1	14	1	0	0	15.68	706.43	605	121	5	68
0	intermediate	25	6	85	Mem1	15	1	0	0	17.95	0	444	444	1	0
0	intermediate	25	6	85	Mem1	16	1	0	0	16.64	959.63	532	177.33	3	62
0	intermediate	25	6	85	Mem1	17	1	0	0	17.46	825.43	518	172.67	3	49
0	intermediate	25	6	85	Mem1	18	1	0	0	14.71	1086.23	503	167.67	3	67
0	intermediate	25	6	85	Mem1	19	1	0	0	15.72	761.12	723	144.6	5	91
0	intermediate	25	6	85	Mem1	20	1	0	0	16.05	750.1	554	138.5	4	56
0	intermediate	25	6	85	Mem1	21	1	0	0	14.17	801.38	514	128.5	4	68
0	intermediate	25	6	85	Mem1	22	1	0	0	17.63	0	441	441	1	0
0	intermediate	25	6	85	Mem1	23	1	0	0	14.91	860.25	693	173.25	4	76
0	intermediate	25	6	85	Mem1	24	1	0	0	14.83	683.64	607	151.75	4	54
0	intermediate	25	6	85	Mem1	25	1	0	0	17.97	769.09	564	141	4	69
0	intermediate	25	6	85	Mem1	26	1	0	0	13.54	820.37	689	137.8	5	83
0	intermediate	25	6	85	Mem1	27	1	1	0	0	581.09	177	88.5	2	25
0	intermediate	25	6	85	Mem1	28	1	0	0	15.68	668.45	539	107.8	5	69
0	intermediate	25	6	85	Mem1	29	1	0	0	14.78	952.03	520	173.33	3	66
0	intermediate	25	6	85	Mem1	30	1	0	0	14.66	909.62	599	149.75	4	92
0	intermediate	25	6	85	Mem1	31	1	0	0	13.98	974.82	539	179.67	3	71
0	intermediate	25	6	85	Mem1	32	1	0	0	14.5	811.25	633	126.6	5	87
0	intermediate	25	6	85	Mem1	33	1	0	0	13.6	520.33	548	274	2	24
0	intermediate	25	6	85	Mem1	34	1	0	0	15.67	896.33	605	151.25	4	82
0	intermediate	25	6	85	Mem1	35	1	0	0	14.61	0	411	411	1	0
0	intermediate	25	6	85	Mem1	36	1	0	0	14.2	657.05	636	106	6	96
0	intermediate	25	6	85	Mem1	37	1	0	0	16.9	626.67	586	146.5	4	57
0	intermediate	25	6	85	Mem1	38	1	0	0	13.4	622.87	535	133.75	4	49
0	intermediate	25	6	85	Mem1	39	1	0	0	16.45	338.02	554	277	2	20
0	intermediate	25	6	85	Mem1	40	1	0	0	17.88	572.23	539	179.67	3	33
0	intermediate	25	6	85	Mem1	41	1	0	0	18.1	817.84	530	176.67	3	51
0	intermediate	25	6	85	Mem1	42	1	0	0	16.91	666.55	528	132	4	67
0	intermediate	25	6	85	Mem1	43	1	0	0	16.77	711.49	513	171	3	51
0	intermediate	25	6	85	Mem1	44	1	0	0	16.49	723.14	610	122	5	75
0	intermediate	25	6	85	Mem1	45	1	0	0	17.16	736.81	677	135.4	5	82
0	intermediate	25	6	85	Mem1	46	1	0	0	14.32	936.21	613	153.25	4	101
0	intermediate	25	6	85	Mem1	47	1	0	0	17.24	776.69	602	150.5	4	61
0	intermediate	25	6	85	Mem1	48	1	0	0	14.37	1063.44	642	214	3	74
0	intermediate	25	6	85	Mem1	49	1	0	0	17.62	1022.93	599	199.67	3	81
0	intermediate	25	6	85	Mem1	50	1	0	0	14.67	955.2	671	167.75	4	77
0	intermediate	25	7	85	Mem1	1	1	0	0	13.16	0	426	426	1	0
0	intermediate	25	7	85	Mem1	2	1	0	0	14.23	0	442	442	1	0
0	intermediate	25	7	85	Mem1	3	1	0	0	14.11	0	440	440	1	0
0	intermediate	25	7	85	Mem1	4	1	0	0	13.95	741.88	509	169.67	3	53
0	intermediate	25	7	85	Mem1	5	1	0	0	17.36	771.75	703	140.6	5	95
0	intermediate	25	7	85	Mem1	6	1	0	0	15.51	668.45	551	110.2	5	63
0	intermediate	25	7	85	Mem1	7	1	0	0	17.21	750.1	613	153.25	4	71
0	intermediate	25	7	85	Mem1	8	1	0	0	17.58	0	437	437	1	0
0	intermediate	25	7	85	Mem1	9	1	0	0	16.97	801.38	544	136	4	64
0	intermediate	25	7	85	Mem1	10	1	0	0	15.48	738.71	663	165.75	4	70
0	intermediate	25	7	85	Mem1	11	1	0	0	15.76	0	438	438	1	0
0	intermediate	25	7	85	Mem1	12	1	0	0	17.81	0	442	442	1	0
0	intermediate	25	7	85	Mem1	13	1	0	0	17.59	780.49	580	145	4	79
0	intermediate	25	7	85	Mem1	14	1	0	0	14.88	719.72	591	147.75	4	62
0	intermediate	25	7	85	Mem1	15	1	0	0	15.9	687.44	703	117.17	6	109
0	intermediate	25	7	85	Mem1	16	1	0	0	15.29	721.62	560	280	2	33
0	intermediate	25	7	85	Mem1	17	1	0	0	15.97	1035.59	561	187	3	69
0	intermediate	25	7	85	Mem1	18	1	0	0	15.13	888.73	555	185	3	66
0	intermediate	25	7	85	Mem1	19	1	0	0	17.37	0	439	439	1	0
0	intermediate	25	7	85	Mem1	20	1	0	0	17.52	712.76	779	129.83	6	101
0	intermediate	25	7	85	Mem1	21	1	0	0	15.84	845.69	534	178	3	50
0	intermediate	25	7	85	Mem1	22	1	1	0	0	0	0	0	1	0
0	intermediate	25	7	85	Mem1	23	1	0	0	14.51	807.08	524	131	4	71
0	intermediate	25	7	85	Mem1	24	1	0	0	17.49	645.66	592	148	4	59
0	intermediate	25	7	85	Mem1	25	1	0	0	15.92	605.15	558	186	3	41
0	intermediate	25	7	85	Mem1	26	1	0	0	17.55	647.18	675	135	5	74
0	intermediate	25	7	85	Mem1	27	1	0	0	16.3	670.98	524	174.67	3	53
0	intermediate	25	7	85	Mem1	28	1	0	0	15.73	871.64	601	150.25	4	70
0	intermediate	25	7	85	Mem1	29	1	0	0	16.51	406.39	506	253	2	10
0	intermediate	25	7	85	Mem1	30	1	0	0	16.07	929.24	558	186	3	69
0	intermediate	25	7	85	Mem1	31	1	0	0	17.38	665.41	654	130.8	5	80
0	intermediate	25	7	85	Mem1	32	1	0	0	17.64	606.16	572	114.4	5	76
0	intermediate	25	7	85	Mem1	33	1	0	0	14.81	1081.16	509	169.67	3	78
0	intermediate	25	7	85	Mem1	34	1	0	0	15.96	855.82	580	193.33	3	66
0	intermediate	25	7	85	Mem1	35	1	0	0	16.61	808.97	562	140.5	4	68
0	intermediate	25	7	85	Mem1	36	1	0	0	14.96	731.11	566	141.5	4	58
0	intermediate	25	7	85	Mem1	37	1	0	0	17.1	736.81	659	131.8	5	94
0	intermediate	25	7	85	Mem1	38	1	0	0	14.38	865.94	507	169	3	55
0	intermediate	25	7	85	Mem1	39	1	0	0	16.08	659.33	566	113.2	5	74
0	intermediate	25	7	85	Mem1	40	1	0	0	14.2	786.95	625	125	5	85
0	intermediate	25	7	85	Mem1	41	1	0	0	14.32	717.06	673	134.6	5	73
0	intermediate	25	7	85	Mem1	42	1	0	0	14.56	1068.5	509	169.67	3	75
0	intermediate	25	7	85	Mem1	43	1	0	0	13.42	621.61	698	116.33	6	76
0	intermediate	25	7	85	Mem1	44	1	0	0	17.79	654.78	703	140.6	5	64
0	intermediate	25	7	85	Mem1	45	1	0	0	16.29	850.75	525	175	3	52
0	intermediate	25	7	85	Mem1	46	1	0	0	16.69	795.68	581	145.25	4	66
0	intermediate	25	7	85	Mem1	47	1	0	0	13.93	1043.18	516	172	3	71
0	intermediate	25	7	85	Mem1	48	1	0	0	12.03	0	456	456	1	0
0	intermediate	25	7	85	Mem1	49	1	1	0	0	527.92	165	82.5	2	27
0	intermediate	25	7	85	Mem1	50	1	0	0	17.53	972.29	572	190.67	3	65
0	intermediate	25	8	85	Mem1	1	1	0	0	16.54	1124.2	563	281.5	2	58
0	intermediate	25	8	85	Mem1	2	1	0	0	15.59	1050.78	537	179	3	79
0	intermediate	25	8	85	Mem1	3	1	0	0	17.36	820.37	518	172.67	3	55
0	intermediate	25	8	85	Mem1	4	1	0	0	15.51	886.2	527	175.67	3	60
0	intermediate	25	8	85	Mem1	5	1	0	0	16.52	902.02	688	172	4	94
0	intermediate	25	8	85	Mem1	6	1	1	0	0	0	0	0	1	0
0	intermediate	25	8	85	Mem1	7	1	0	0	15.34	0	436	436	1	0
0	intermediate	25	8	85	Mem1	8	1	0	0	14.55	896.33	523	174.33	3	65
0	intermediate	25	8	85	Mem1	9	1	0	0	14.64	1035.59	587	195.67	3	67
0	intermediate	25	8	85	Mem1	10	1	0	0	13.57	662.37	602	120.4	5	71
0	intermediate	25	8	85	Mem1	11	1	1	0	0	0	0	0	1	0
0	intermediate	25	8	85	Mem1	12	1	0	0	17.67	903.92	562	187.33	3	68
0	intermediate	25	8	85	Mem1	13	1	1	0	0	0	0	0	1	0
0	intermediate	25	8	85	Mem1	14	1	0	0	13.29	430.44	603	201	3	37
0	intermediate	25	8	85	Mem1	15	1	0	0	13.98	0	431	431	1	0
0	intermediate	25	8	85	Mem1	16	1	0	0	14.48	1086.22	550	275	2	41
0	intermediate	25	8	85	Mem1	17	1	0	0	15.38	0	429	429	1	0
0	intermediate	25	8	85	Mem1	18	1	0	0	16.76	764.66	609	203	3	54
0	intermediate	25	8	85	Mem1	19	1	0	0	16.1	941.9	542	180.67	3	61
0	intermediate	25	8	85	Mem1	20	1	1	0	0	0	0	0	1	0
0	intermediate	25	8	85	Mem1	21	1	0	0	13.77	421.58	527	263.5	2	20
0	intermediate	25	8	85	Mem1	22	1	0	0	12.82	0	433	433	1	0
0	intermediate	25	8	85	Mem1	23	1	0	0	13.45	820.37	556	278	2	42
0	intermediate	25	8	85	Mem1	24	1	0	0	13.39	769.1	520	130	4	60
0	intermediate	25	8	85	Mem1	25	1	0	0	17.06	863.41	652	217.33	3	59
0	intermediate	25	8	85	Mem1	26	1	0	0	17.49	681.74	551	137.75	4	69
0	intermediate	25	8	85	Mem1	27	1	0	0	12.24	706.43	548	182.67	3	58
0	intermediate	25	8	85	Mem1	28	1	0	0	17.08	888.73	550	275	2	43
0	intermediate	25	8	85	Mem1	29	1	0	0	16.65	824.17	594	148.5	4	90
0	intermediate	25	8	85	Mem1	30	1	0	0	14.78	869.74	550	137.5	4	88
0	intermediate	25	8	85	Mem1	31	1	0	0	15.54	729.22	569	142.25	4	70
0	intermediate	25	8	85	Mem1	32	1	0	0	14.08	879.24	563	140.75	4	73
0	intermediate	25	8	85	Mem1	33	1	1	0	0	648.19	300	100	3	46
0	intermediate	25	8	85	Mem1	34	1	0	0	14.02	896.33	615	153.75	4	82
0	intermediate	25	8	85	Mem1	35	1	0	0	14.36	748.21	567	141.75	4	68
0	intermediate	25	8	85	Mem1	36	1	0	0	16.22	797.58	623	207.67	3	53
0	intermediate	25	8	85	Mem1	37	1	0	0	17.12	541.85	579	193	3	46
0	intermediate	25	8	85	Mem1	38	1	0	0	15.79	559.07	583	116.6	5	73
0	intermediate	25	8	85	Mem1	39	1	0	0	15.97	1139.4	504	252	2	42
0	intermediate	25	8	85	Mem1	40	1	0	0	16.7	867.84	588	147	4	81
0	intermediate	25	8	85	Mem1	41	1	0	0	15.94	1022.93	606	202	3	66
0	intermediate	25	8	85	Mem1	42	1	0	0	12.13	0	439	439	1	0
0	intermediate	25	8	85	Mem1	43	1	0	0	17.3	765.3	590	147.5	4	85
0	intermediate	25	8	85	Mem1	44	1	0	0	14.13	812.77	566	141.5	4	83
0	intermediate	25	8	85	Mem1	45	1	0	0	13.05	0	432	432	1	0
0	intermediate	25	8	85	Mem1	46	1	0	0	18.16	636.17	511	127.75	4	46
0	intermediate	25	8	85	Mem1	47	1	0	0	16.77	698.83	523	174.33	3	42
0	intermediate	25	8	85	Mem1	48	1	0	0	14.46	634.27	583	291.5	2	34
0	intermediate	25	8	85	Mem1	49	1	0	0	16.59	890.63	619	154.75	4	79
0	intermediate	25	8	85	Mem1	50	1	0	0	12.77	741.88	559	186.33	3	52
0	intermediate	25	9	85	Mem1	1	1	0	0	14.14	1045.71	503	167.67	3	64
0	intermediate	25	9	85	Mem1	2	1	0	0	18.01	0	444	444	1	0
0	intermediate	25	9	85	Mem1	3	1	0	0	14.94	1086.22	583	291.5	2	56
0	intermediate	25	9	85	Mem1	4	1	0	0	15.77	823.41	683	136.6	5	97
0	intermediate	25	9	85	Mem1	5	1	0	0	14.63	0	447	447	1	0
0	intermediate	25	9	85	Mem1	6	1	0	0	14.96	871.64	542	135.5	4	85
0	intermediate	25	9	85	Mem1	7	1	0	0	16.98	676.04	775	110.71	7	100
0	intermediate	25	9	85	Mem1	8	1	0	0	17.29	0	442	442	1	0
0	intermediate	25	9	85	Mem1	9	1	0	0	16.46	1012.8	592	197.33	3	57
0	intermediate	25	9	85	Mem1	10	1	0	0	13.29	708.96	752	125.33	6	88
0	intermediate	25	9	85	Mem1	11	1	0	0	14.14	803.28	516	129	4	68
0	intermediate	25	9	85	Mem1	12	1	0	0	14.59	968.49	521	260.5	2	40
0	intermediate	25	9	85	Mem1	13	1	0	0	15.23	782.39	601	150.25	4	68
0	intermediate	25	9	85	Mem1	14	1	0	0	14.62	724.66	554	110.8	5	69
0	intermediate	25	9	85	Mem1	15	1	0	0	16.56	0	467	467	1	0
0	intermediate	25	9	85	Mem1	16	1	0	0	15.24	712.51	596	119.2	5	78
0	intermediate	25	9	85	Mem1	17	1	0	0	16.23	744.41	671	134.2	5	79
0	intermediate	25	9	85	Mem1	18	1	0	0	16.18	774.79	619	154.75	4	62
0	intermediate	25	9	85	Mem1	19	1	0	0	17.58	614.19	770	110	7	98
0	intermediate	25	9	85	Mem1	20	1	0	0	14.18	550.71	536	268	2	30
0	intermediate	25	9	85	Mem1	21	1	0	0	16.46	979.88	696	174	4	88
0	intermediate	25	9	85	Mem1	22	1	0	0	18.41	928.61	654	163.5	4	89
0	intermediate	25	9	85	Mem1	23	1	0	0	16.64	0	441	441	1	0
0	intermediate	25	9	85	Mem1	24	1	0	0	16.87	698.83	631	126.2	5	87
0	intermediate	25	9	85	Mem1	25	1	0	0	13.98	893.79	539	179.67	3	68
0	intermediate	25	9	85	Mem1	26	1	0	0	15.08	922.91	625	156.25	4	92
0	intermediate	25	9	85	Mem1	27	1	0	0	18.15	685.54	525	131.25	4	61
0	intermediate	25	9	85	Mem1	28	1	0	0	15.87	916.58	585	195	3	68
0	intermediate	25	9	85	Mem1	29	1	0	0	15.89	943.8	658	164.5	4	84
0	intermediate	25	9	85	Mem1	30	1	0	0	16.62	769.09	519	129.75	4	54
0	intermediate	25	9	85	Mem1	31	1	0	0	15.39	787.45	548	182.67	3	65
0	intermediate	25	9	85	Mem1	32	1	0	0	17.53	673.01	605	121	5	68
0	intermediate	25	9	85	Mem1	33	1	0	0	14.14	767.2	640	128	5	81
0	intermediate	25	9	85	Mem1	34	1	0	0	14.85	809.73	714	142.8	5	83
0	intermediate	25	9	85	Mem1	35	1	0	0	15.45	641.86	504	252	2	28
0	intermediate	25	9	85	Mem1	36	1	0	0	12.66	891.26	533	177.67	3	63
0	intermediate	25	9	85	Mem1	37	1	0	0	14.12	818.47	546	136.5	4	71
0	intermediate	25	9	85	Mem1	38	1	0	0	15.84	746.31	528	132	4	63
0	intermediate	25	9	85	Mem1	39	1	0	0	12.09	376	551	275.5	2	28
0	intermediate	25	9	85	Mem1	40	1	0	0	16.68	0	431	431	1	0
0	intermediate	25	9	85	Mem1	41	1	0	0	16.1	881.14	569	189.67	3	61
0	intermediate	25	9	85	Mem1	42	1	0	0	14.06	822.27	542	135.5	4	70
0	intermediate	25	9	85	Mem1	43	1	0	0	15.08	924.81	654	163.5	4	69
0	intermediate	25	9	85	Mem1	44	1	0	0	14.82	0	440	440	1	0
0	intermediate	25	9	85	Mem1	45	1	0	0	12.37	0	445	445	1	0
0	intermediate	25	9	85	Mem1	46	1	0	0	17.64	776.69	603	150.75	4	61
0	intermediate	25	9	85	Mem1	47	1	0	0	13.73	0	419	419	1	0
0	intermediate	25	9	85	Mem1	48	1	0	0	16.48	945.7	668	167	4	105
0	intermediate	25	9	85	Mem1	49	1	0	0	17.51	944.43	582	194	3	64
0	intermediate	25	9	85	Mem1	50	1	0	0	17.39	738.71	573	143.25	4	58
0	intermediate	25	10	85	Mem1	1	1	0	0	17.04	782.39	534	133.5	4	58
0	intermediate	25	10	85	Mem1	2	1	0	0	17.71	663.89	617	123.4	5	74
0	intermediate	25	10	85	Mem1	3	1	0	0	18.23	795.68	573	143.25	4	65
0	intermediate	25	10	85	Mem1	4	1	0	0	15.78	753.9	582	145.5	4	64
0	intermediate	25	10	85	Mem1	5	1	0	0	13.48	936.21	691	172.75	4	84
0	intermediate	25	10	85	Mem1	6	1	0	0	17.23	817.84	579	193	3	58
0	intermediate	25	10	85	Mem1	7	1	0	0	16.95	0	447	447	1	0
0	intermediate	25	10	85	Mem1	8	1	0	0	16.95	0	443	443	1	0
0	intermediate	25	10	85	Mem1	9	1	0	0	15.76	598.57	501	100.2	5	70
0	intermediate	25	10	85	Mem1	10	1	0	0	13.48	869.74	504	252	2	35
0	intermediate	25	10	85	Mem1	11	1	0	0	16.22	0	424	424	1	0
0	intermediate	25	10	85	Mem1	12	1	0	0	16.74	708.33	502	125.5	4	58
0	intermediate	25	10	85	Mem1	13	1	0	0	17.45	784.29	584	146	4	72
0	intermediate	25	10	85	Mem1	14	1	0	0	14.5	1014.06	584	292	2	52
0	intermediate	25	10	85	Mem1	15	1	0	0	17.77	613.38	638	159.5	4	59
0	intermediate	25	10	85	Mem1	16	1	0	0	15.66	797.58	593	148.25	4	74
0	intermediate	25	10	85	Mem1	17	1	0	0	17.92	782.39	531	177	3	63
0	intermediate	25	10	85	Mem1	18	1	0	0	14.05	1103.95	536	178.67	3	71
0	intermediate	25	10	85	Mem1	19	1	0	0	15.8	577.3	503	167.67	3	36
0	intermediate	25	10	85	Mem1	20	1	0	0	15.89	645.66	603	120.6	5	67
0	intermediate	25	10	85	Mem1	21	1	0	0	14.1	284.85	524	262	2	11
0	intermediate	25	10	85	Mem1	22	1	0	0	16.28	908.99	570	190	3	66
0	intermediate	25	10	85	Mem1	23	1	0	0	15.06	742.51	647	161.75	4	65
0	intermediate	25	10	85	Mem1	24	1	0	0	14.74	764.66	528	176	3	57
0	intermediate	25	10	85	Mem1	25	1	0	0	17.89	1129.27	649	216.33	3	75
0	intermediate	25	10	85	Mem1	26	1	0	0	15.61	741.88	503	167.67	3	48
0	intermediate	25	10	85	Mem1	27	1	0	0	13.98	835.56	521	260.5	2	41
0	intermediate	25	10	85	Mem1	28	1	0	0	15.28	0	457	457	1	0
0	intermediate	25	10	85	Mem1	29	1	0	0	15	903.92	562	140.5	4	89
0	intermediate	25	10	85	Mem1	30	1	0	0	12.9	921.65	545	181.67	3	56
0	intermediate	25	10	85	Mem1	31	1	0	0	14.61	850.75	571	142.75	4	56
0	intermediate	25	10	85	Mem1	32	1	0	0	14.94	871.64	609	152.25	4	97
0	intermediate	25	10	85	Mem1	33	1	0	0	15.95	613.38	531	132.75	4	48
0	intermediate	25	10	85	Mem1	34	1	0	0	12.69	622.87	560	186.67	3	41
0	intermediate	25	10	85	Mem1	35	1	0	0	14.09	1000.14	527	175.67	3	59
0	intermediate	25	10	85	Mem1	36	1	0	0	17.31	883.03	652	163	4	86
0	intermediate	25	10	85	Mem1	37	1	0	0	16.87	631.99	543	108.6	5	68
0	intermediate	25	10	85	Mem1	38	1	0	0	17.8	1057.74	762	190.5	4	87
0	intermediate	25	10	85	Mem1	39	1	0	0	16.36	767.2	553	138.25	4	68
0	intermediate	25	10	85	Mem1	40	1	0	0	15.48	0	448	448	1	0
0	intermediate	25	10	85	Mem1	41	1	1	0	0	0	0	0	1	0
0	intermediate	25	10	85	Mem1	42	1	0	0	14.44	907.72	578	144.5	4	85
0	intermediate	25	10	85	Mem1	43	1	0	0	17.89	0	446	446	1	0
0	intermediate	25	10	85	Mem1	44	1	0	0	13.74	738.33	614	122.8	5	79
0	intermediate	25	10	85	Mem1	45	1	0	0	13.92	669.97	628	125.6	5	86
0	intermediate	25	10	85	Mem1	46	1	0	0	16.59	983.68	760	190	4	77
0	intermediate	25	10	85	Mem1	47	1	0	0	14.26	788.09	574	143.5	4	71
0	intermediate	25	10	85	Mem1	48	1	0	0	15.78	850.75	752	150.4	5	120
0	intermediate	25	10	85	Mem1	49	1	0	0	15.69	448.16	561	187	3	37
[truncated: 158,001 more rows]
