# Supplementary material for: Breeding success of a marine central place forager in the context of climate change: A modeling approach
Source: PLoS One. 2017 Mar 29;12(3):e0173797. doi: 10.1371/journal.pone.0173797 (PMC5371308; doi:10.1371/journal.pone.0173797)
Supplement: S5 Dataset — (ZIP) [file pone.0173797.s009.zip › simulation_results_dist100.txt]

Aggreg	Abund	Dist (x10)	Rep	Length	Mem	Simul	DeathPup	DeathSeal	PupWeightEnd	FemWeightEnd	MeanDtrip	TseaTot	MeanTtrip	TripNbr	NbrFish
0	low	10	1	85	Mem0	1	1	0	0	15.23	0	444	444	1	0
0	low	10	1	85	Mem0	2	1	0	0	16.65	919.11	504	252	2	49
0	low	10	1	85	Mem0	3	1	0	0	13.9	0	415	415	1	0
0	low	10	1	85	Mem0	4	1	0	0	16.09	205.09	530	265	2	19
0	low	10	1	85	Mem0	5	1	0	0	14.3	0	435	435	1	0
0	low	10	1	85	Mem0	6	1	0	0	15.53	748.2	504	252	2	43
0	low	10	1	85	Mem0	7	1	0	0	13.83	0	413	413	1	0
0	low	10	1	85	Mem0	8	1	0	0	12.89	531.72	509	254.5	2	41
0	low	10	1	85	Mem0	9	1	0	0	12.18	840.62	594	198	3	91
0	low	10	1	85	Mem0	10	1	0	0	15.36	0	414	414	1	0
0	low	10	1	85	Mem0	11	1	0	0	14.73	820.37	590	196.67	3	79
0	low	10	1	85	Mem0	12	1	0	0	13.15	0	426	426	1	0
0	low	10	1	85	Mem0	13	1	0	0	17.12	0	445	445	1	0
0	low	10	1	85	Mem0	14	1	0	0	15.45	660.85	551	275.5	2	46
0	low	10	1	85	Mem0	15	1	0	0	13.05	0	444	444	1	0
0	low	10	1	85	Mem0	16	1	0	0	12.77	740.61	504	252	2	52
0	low	10	1	85	Mem0	17	1	0	0	14.96	746.94	551	183.67	3	73
0	low	10	1	85	Mem0	18	1	0	0	14.13	592.49	578	289	2	39
0	low	10	1	85	Mem0	19	1	0	0	16.06	748.21	559	139.75	4	102
0	low	10	1	85	Mem0	20	1	0	0	15.98	995.07	504	252	2	62
0	low	10	1	85	Mem0	21	1	0	0	17.63	0	461	461	1	0
0	low	10	1	85	Mem0	22	1	0	0	14.97	976.08	504	252	2	49
0	low	10	1	85	Mem0	23	1	1	0	0	0	0	0	1	0
0	low	10	1	85	Mem0	24	1	0	0	15.54	0	459	459	1	0
0	low	10	1	85	Mem0	25	1	0	0	14.64	459.56	514	257	2	27
0	low	10	1	85	Mem0	26	1	0	0	12.52	1063.44	561	280.5	2	58
0	low	10	1	85	Mem0	27	1	0	0	16.51	891.26	503	167.67	3	90
0	low	10	1	85	Mem0	28	1	0	0	13.58	846.95	537	268.5	2	61
0	low	10	1	85	Mem0	29	1	0	0	15.21	827.96	760	190	4	127
0	low	10	1	85	Mem0	30	1	0	0	17.26	0	453	453	1	0
0	low	10	1	85	Mem0	31	1	0	0	15.41	615.28	536	268	2	46
0	low	10	1	85	Mem0	32	1	0	0	17.96	455.76	644	214.67	3	51
0	low	10	1	85	Mem0	33	1	0	0	13.53	1006.47	522	261	2	53
0	low	10	1	85	Mem0	34	1	0	0	13.79	1093.82	571	285.5	2	57
0	low	10	1	85	Mem0	35	1	0	0	15.65	831.76	516	258	2	56
0	low	10	1	85	Mem0	36	1	0	0	16.58	0	426	426	1	0
0	low	10	1	85	Mem0	37	1	0	0	11.3	672.25	532	266	2	50
0	low	10	1	85	Mem0	38	1	0	0	15.84	774.79	530	265	2	49
0	low	10	1	85	Mem0	39	1	0	0	12.8	725.42	605	302.5	2	50
0	low	10	1	85	Mem0	40	1	0	0	14.75	854.55	518	259	2	52
0	low	10	1	85	Mem0	41	1	0	0	16.9	554.51	589	294.5	2	50
0	low	10	1	85	Mem0	42	1	0	0	17.79	0	427	427	1	0
0	low	10	1	85	Mem0	43	1	0	0	17.22	934.31	534	267	2	55
0	low	10	1	85	Mem0	44	1	0	0	13.35	729.21	504	252	2	46
0	low	10	1	85	Mem0	45	1	0	0	16.49	0	424	424	1	0
0	low	10	1	85	Mem0	46	1	0	0	14.43	793.78	504	252	2	27
0	low	10	1	85	Mem0	47	1	0	0	14.97	0	428	428	1	0
0	low	10	1	85	Mem0	48	1	0	0	16.65	0	422	422	1	0
0	low	10	1	85	Mem0	49	1	0	0	13.01	754.54	636	212	3	68
0	low	10	1	85	Mem0	50	1	0	0	11.91	818.47	715	178.75	4	123
0	low	10	2	85	Mem0	1	1	0	0	15.45	0	438	438	1	0
0	low	10	2	85	Mem0	2	1	0	0	14.74	665.92	618	206	3	78
0	low	10	2	85	Mem0	3	1	0	0	16.09	425.38	543	181	3	49
0	low	10	2	85	Mem0	4	1	0	0	15.74	0	445	445	1	0
0	low	10	2	85	Mem0	5	1	0	0	16.05	838.09	596	198.67	3	90
0	low	10	2	85	Mem0	6	1	0	0	14.37	1017.86	597	199	3	89
0	low	10	2	85	Mem0	7	1	0	0	16.4	664.65	504	252	2	40
0	low	10	2	85	Mem0	8	1	0	0	15.96	0	427	427	1	0
0	low	10	2	85	Mem0	9	1	0	0	17.41	455.76	543	271.5	2	34
0	low	10	2	85	Mem0	10	1	0	0	11.76	589.96	615	205	3	61
0	low	10	2	85	Mem0	11	1	0	0	13.34	860.88	541	180.33	3	86
0	low	10	2	85	Mem0	12	1	0	0	14.76	459.56	529	264.5	2	37
0	low	10	2	85	Mem0	13	1	0	0	16.97	850.75	530	265	2	52
0	low	10	2	85	Mem0	14	1	0	0	15.95	734.91	634	158.5	4	105
0	low	10	2	85	Mem0	15	1	0	0	14.96	802.64	593	197.67	3	81
0	low	10	2	85	Mem0	16	1	0	0	15.27	596.29	578	289	2	40
0	low	10	2	85	Mem0	17	1	0	0	14.55	281.05	510	255	2	27
0	low	10	2	85	Mem0	18	1	0	0	14.89	810.24	596	198.67	3	78
0	low	10	2	85	Mem0	19	1	0	0	13.07	665.92	692	230.67	3	75
0	low	10	2	85	Mem0	20	1	0	0	15.02	0	413	413	1	0
0	low	10	2	85	Mem0	21	1	0	0	17.16	421.58	510	255	2	40
0	low	10	2	85	Mem0	22	1	0	0	16.92	497.54	678	169.5	4	77
0	low	10	2	85	Mem0	23	1	0	0	13.53	0	436	436	1	0
0	low	10	2	85	Mem0	24	1	0	0	14.69	1086.22	517	258.5	2	64
0	low	10	2	85	Mem0	25	1	0	0	17.48	0	437	437	1	0
0	low	10	2	85	Mem0	26	1	0	0	15.22	0	447	447	1	0
0	low	10	2	85	Mem0	27	1	0	0	12.7	643.13	576	192	3	70
0	low	10	2	85	Mem0	28	1	0	0	16.36	926.71	558	279	2	74
0	low	10	2	85	Mem0	29	1	1	0	0	778.59	253	126.5	2	49
0	low	10	2	85	Mem0	30	1	0	0	15.09	830.5	621	207	3	95
0	low	10	2	85	Mem0	31	1	0	0	13.55	0	460	460	1	0
0	low	10	2	85	Mem0	32	1	0	0	16.69	544.38	691	230.33	3	51
0	low	10	2	85	Mem0	33	1	0	0	14.91	0	431	431	1	0
0	low	10	2	85	Mem0	34	1	0	0	13.27	930.51	547	273.5	2	53
0	low	10	2	85	Mem0	35	1	0	0	14.66	0	444	444	1	0
0	low	10	2	85	Mem0	36	1	0	0	17.71	936.84	572	190.67	3	90
0	low	10	2	85	Mem0	37	1	0	0	16.35	0	423	423	1	0
0	low	10	2	85	Mem0	38	1	0	0	16.91	406.39	527	263.5	2	28
0	low	10	2	85	Mem0	39	1	0	0	13.6	896.33	660	220	3	86
0	low	10	2	85	Mem0	40	1	0	0	15.44	845.69	576	192	3	82
0	low	10	2	85	Mem0	41	1	0	0	12.95	893.79	587	195.67	3	90
0	low	10	2	85	Mem0	42	1	0	0	14.28	345.62	562	281	2	32
0	low	10	2	85	Mem0	43	1	0	0	12.72	752	614	204.67	3	90
0	low	10	2	85	Mem0	44	1	0	0	17.46	0	439	439	1	0
0	low	10	2	85	Mem0	45	1	0	0	16.62	919.11	588	196	3	75
0	low	10	2	85	Mem0	46	1	0	0	17.8	0	425	425	1	0
0	low	10	2	85	Mem0	47	1	0	0	14.72	810.24	565	188.33	3	82
0	low	10	2	85	Mem0	48	1	0	0	15.27	0	442	442	1	0
0	low	10	2	85	Mem0	49	1	0	0	17.23	0	415	415	1	0
0	low	10	2	85	Mem0	50	1	0	0	15.02	959.63	554	184.67	3	93
0	low	10	3	85	Mem0	1	1	0	0	15.23	0	452	452	1	0
0	low	10	3	85	Mem0	2	1	0	0	15.23	0	419	419	1	0
0	low	10	3	85	Mem0	3	1	0	0	15.43	508.93	554	277	2	40
0	low	10	3	85	Mem0	4	1	0	0	14.94	592.49	504	252	2	35
0	low	10	3	85	Mem0	5	1	0	0	17.49	752	581	193.67	3	86
0	low	10	3	85	Mem0	6	1	0	0	14.24	759.6	651	217	3	70
0	low	10	3	85	Mem0	7	1	0	0	11.99	0	415	415	1	0
0	low	10	3	85	Mem0	8	1	0	0	16.67	769.73	517	172.33	3	81
0	low	10	3	85	Mem0	9	1	0	0	15.93	1055.84	568	189.33	3	95
0	low	10	3	85	Mem0	10	1	0	0	13.62	1002.67	565	188.33	3	86
0	low	10	3	85	Mem0	11	1	0	0	15.63	0	446	446	1	0
0	low	10	3	85	Mem0	12	1	0	0	15.12	755.8	553	276.5	2	51
0	low	10	3	85	Mem0	13	1	0	0	16.39	417.78	601	300.5	2	37
0	low	10	3	85	Mem0	14	1	0	0	13.34	0	450	450	1	0
0	low	10	3	85	Mem0	15	1	0	0	17.03	854.55	539	269.5	2	61
0	low	10	3	85	Mem0	16	1	0	0	16.29	0	452	452	1	0
0	low	10	3	85	Mem0	17	1	0	0	16.68	0	427	427	1	0
0	low	10	3	85	Mem0	18	1	0	0	17.93	0	446	446	1	0
0	low	10	3	85	Mem0	19	1	0	0	14.72	676.04	577	192.33	3	73
0	low	10	3	85	Mem0	20	1	0	0	16.8	0	449	449	1	0
0	low	10	3	85	Mem0	21	1	0	0	16.05	216.49	489	244.5	2	21
0	low	10	3	85	Mem0	22	1	0	0	15.44	0	440	440	1	0
0	low	10	3	85	Mem0	23	1	0	0	13.06	0	413	413	1	0
0	low	10	3	85	Mem0	24	1	0	0	14	643.13	623	207.67	3	72
0	low	10	3	85	Mem0	25	1	0	0	14.71	873.54	527	263.5	2	54
0	low	10	3	85	Mem0	26	1	0	0	15.49	827.96	576	192	3	89
0	low	10	3	85	Mem0	27	1	0	0	15.66	0	445	445	1	0
0	low	10	3	85	Mem0	28	1	0	0	12.43	0	446	446	1	0
0	low	10	3	85	Mem0	29	1	0	0	16.17	789.98	504	252	2	52
0	low	10	3	85	Mem0	30	1	0	0	15.76	877.34	504	252	2	57
0	low	10	3	85	Mem0	31	1	0	0	16.93	896.33	504	252	2	50
0	low	10	3	85	Mem0	32	1	0	0	14.14	622.87	511	255.5	2	44
0	low	10	3	85	Mem0	33	1	0	0	14.26	1000.14	517	172.33	3	100
0	low	10	3	85	Mem0	34	1	0	0	14.11	0	447	447	1	0
0	low	10	3	85	Mem0	35	1	0	0	16.15	953.3	505	252.5	2	57
0	low	10	3	85	Mem0	36	1	0	0	16.87	0	432	432	1	0
0	low	10	3	85	Mem0	37	1	0	0	14.92	672.25	522	261	2	50
0	low	10	3	85	Mem0	38	1	0	0	14.93	0	440	440	1	0
0	low	10	3	85	Mem0	39	1	0	0	16.66	0	432	432	1	0
0	low	10	3	85	Mem0	40	1	0	0	17.43	0	445	445	1	0
0	low	10	3	85	Mem0	41	1	0	0	15.69	0	462	462	1	0
0	low	10	3	85	Mem0	42	1	0	0	16.51	0	438	438	1	0
0	low	10	3	85	Mem0	43	1	0	0	12.9	0	436	436	1	0
0	low	10	3	85	Mem0	44	1	0	0	13.23	748.2	531	265.5	2	50
0	low	10	3	85	Mem0	45	1	0	0	14.19	1005.2	658	219.33	3	91
0	low	10	3	85	Mem0	46	1	0	0	14.36	0	456	456	1	0
0	low	10	3	85	Mem0	47	1	0	0	18.08	0	447	447	1	0
0	low	10	3	85	Mem0	48	1	1	0	0	0	0	0	1	0
0	low	10	3	85	Mem0	49	1	0	0	16.3	0	427	427	1	0
0	low	10	3	85	Mem0	50	1	0	0	14.46	0	429	429	1	0
0	low	10	4	85	Mem0	1	1	0	0	15.91	0	447	447	1	0
0	low	10	4	85	Mem0	2	1	0	0	14.5	0	419	419	1	0
0	low	10	4	85	Mem0	3	1	0	0	15.8	0	439	439	1	0
0	low	10	4	85	Mem0	4	1	0	0	11.82	830.5	593	197.67	3	76
0	low	10	4	85	Mem0	5	1	0	0	15.3	619.07	539	269.5	2	42
0	low	10	4	85	Mem0	6	1	0	0	14.98	982.41	587	195.67	3	80
0	low	10	4	85	Mem0	7	1	0	0	16.1	0	442	442	1	0
0	low	10	4	85	Mem0	8	1	0	0	16.48	0	435	435	1	0
0	low	10	4	85	Mem0	9	1	0	0	16.24	436.77	593	296.5	2	31
0	low	10	4	85	Mem0	10	1	0	0	15.4	0	454	454	1	0
0	low	10	4	85	Mem0	11	1	0	0	14.54	926.71	513	256.5	2	54
0	low	10	4	85	Mem0	12	1	0	0	17.62	0	415	415	1	0
0	low	10	4	85	Mem0	13	1	0	0	15.24	908.99	503	167.67	3	85
0	low	10	4	85	Mem0	14	1	0	0	14.48	550.71	544	272	2	44
0	low	10	4	85	Mem0	15	1	0	0	14.46	448.16	516	258	2	36
0	low	10	4	85	Mem0	16	1	0	0	14.63	488.68	610	203.33	3	60
0	low	10	4	85	Mem0	17	1	0	0	17.94	0	425	425	1	0
0	low	10	4	85	Mem0	18	1	1	0	0	543.11	194	97	2	52
0	low	10	4	85	Mem0	19	1	0	0	14.97	0	447	447	1	0
0	low	10	4	85	Mem0	20	1	0	0	14.42	0	448	448	1	0
0	low	10	4	85	Mem0	21	1	0	0	16.45	0	438	438	1	0
0	low	10	4	85	Mem0	22	1	0	0	17.33	638.06	529	176.33	3	63
0	low	10	4	85	Mem0	23	1	0	0	16.78	0	458	458	1	0
0	low	10	4	85	Mem0	24	1	0	0	17.38	1002.67	562	281	2	58
0	low	10	4	85	Mem0	25	1	0	0	13.46	1078.63	504	252	2	76
0	low	10	4	85	Mem0	26	1	0	0	14.2	0	431	431	1	0
0	low	10	4	85	Mem0	27	1	0	0	15.44	1043.18	597	199	3	114
0	low	10	4	85	Mem0	28	1	0	0	17.58	0	446	446	1	0
0	low	10	4	85	Mem0	29	1	0	0	17.39	0	461	461	1	0
0	low	10	4	85	Mem0	30	1	0	0	14.99	664.65	564	282	2	48
0	low	10	4	85	Mem0	31	1	0	0	17.4	0	438	438	1	0
0	low	10	4	85	Mem0	32	1	0	0	16.81	1101.42	615	307.5	2	53
0	low	10	4	85	Mem0	33	1	0	0	15.18	527.92	579	289.5	2	38
0	low	10	4	85	Mem0	34	1	0	0	16.68	0	457	457	1	0
0	low	10	4	85	Mem0	35	1	0	0	16.03	505.13	551	275.5	2	46
0	low	10	4	85	Mem0	36	1	0	0	15.42	805.18	584	146	4	106
0	low	10	4	85	Mem0	37	1	1	0	0	748.2	245	122.5	2	49
0	low	10	4	85	Mem0	38	1	0	0	16.4	592.49	531	265.5	2	46
0	low	10	4	85	Mem0	39	1	0	0	14.19	1078.63	561	187	3	82
0	low	10	4	85	Mem0	40	1	0	0	18.22	0	420	420	1	0
0	low	10	4	85	Mem0	41	1	0	0	12.63	482.35	516	258	2	28
0	low	10	4	85	Mem0	42	1	0	0	12.94	653.26	504	252	2	51
0	low	10	4	85	Mem0	43	1	0	0	14.23	0	432	432	1	0
0	low	10	4	85	Mem0	44	1	0	0	15.24	0	442	442	1	0
0	low	10	4	85	Mem0	45	1	0	0	14.57	531.72	543	271.5	2	40
0	low	10	4	85	Mem0	46	1	0	0	14.29	850.75	504	252	2	59
0	low	10	4	85	Mem0	47	1	0	0	14.71	893.79	549	183	3	76
0	low	10	4	85	Mem0	48	1	0	0	16.26	577.3	588	294	2	46
0	low	10	4	85	Mem0	49	1	0	0	15.96	949.5	504	252	2	65
0	low	10	4	85	Mem0	50	1	0	0	14.48	0	453	453	1	0
0	low	10	5	85	Mem0	1	1	0	0	15.15	1010.26	519	259.5	2	65
0	low	10	5	85	Mem0	2	1	0	0	15.97	486.14	603	201	3	51
0	low	10	5	85	Mem0	3	1	0	0	14.3	0	444	444	1	0
0	low	10	5	85	Mem0	4	1	0	0	12.71	939.37	627	209	3	91
0	low	10	5	85	Mem0	5	1	0	0	14.03	831.76	543	271.5	2	57
0	low	10	5	85	Mem0	6	1	0	0	13.11	0	437	437	1	0
0	low	10	5	85	Mem0	7	1	0	0	16.72	964.69	504	252	2	65
0	low	10	5	85	Mem0	8	1	0	0	16.72	1048.24	578	289	2	63
0	low	10	5	85	Mem0	9	1	0	0	15.13	1139.4	647	215.67	3	95
0	low	10	5	85	Mem0	10	1	0	0	14.34	0	440	440	1	0
0	low	10	5	85	Mem0	11	1	0	0	17	0	452	452	1	0
0	low	10	5	85	Mem0	12	1	0	0	12.43	0	415	415	1	0
0	low	10	5	85	Mem0	13	1	0	0	17.22	725.42	606	151.5	4	112
0	low	10	5	85	Mem0	14	1	0	0	16.83	0	443	443	1	0
0	low	10	5	85	Mem0	15	1	0	0	17.79	0	454	454	1	0
0	low	10	5	85	Mem0	16	1	0	0	15.11	0	448	448	1	0
0	low	10	5	85	Mem0	17	1	0	0	17.06	0	430	430	1	0
0	low	10	5	85	Mem0	18	1	0	0	15.46	0	438	438	1	0
0	low	10	5	85	Mem0	19	1	0	0	15.31	0	417	417	1	0
0	low	10	5	85	Mem0	20	1	0	0	16.12	0	425	425	1	0
0	low	10	5	85	Mem0	21	1	0	0	16.7	0	450	450	1	0
0	low	10	5	85	Mem0	22	1	0	0	12.97	0	432	432	1	0
0	low	10	5	85	Mem0	23	1	0	0	15.75	303.84	543	271.5	2	28
0	low	10	5	85	Mem0	24	1	0	0	17.51	0	448	448	1	0
0	low	10	5	85	Mem0	25	1	0	0	14.6	881.13	677	169.25	4	131
0	low	10	5	85	Mem0	26	1	0	0	16	801.38	587	293.5	2	48
0	low	10	5	85	Mem0	27	1	0	0	15.28	0	413	413	1	0
0	low	10	5	85	Mem0	28	1	0	0	14.06	0	458	458	1	0
0	low	10	5	85	Mem0	29	1	0	0	15.76	1078.63	532	266	2	62
0	low	10	5	85	Mem0	30	1	0	0	17.74	0	455	455	1	0
0	low	10	5	85	Mem0	31	1	0	0	14.82	0	431	431	1	0
0	low	10	5	85	Mem0	32	1	0	0	15.84	881.14	630	210	3	92
0	low	10	5	85	Mem0	33	1	0	0	16.09	0	438	438	1	0
0	low	10	5	85	Mem0	34	1	0	0	17.03	0	440	440	1	0
0	low	10	5	85	Mem0	35	1	0	0	15.2	588.69	574	287	2	41
0	low	10	5	85	Mem0	36	1	0	0	18	319.03	574	191.33	3	46
0	low	10	5	85	Mem0	37	1	0	0	16.01	1014.06	534	267	2	64
0	low	10	5	85	Mem0	38	1	1	0	0	0	0	0	1	0
0	low	10	5	85	Mem0	39	1	0	0	15.32	0	421	421	1	0
0	low	10	5	85	Mem0	40	1	0	0	15.43	0	462	462	1	0
0	low	10	5	85	Mem0	41	1	0	0	16.7	543.11	504	252	2	33
0	low	10	5	85	Mem0	42	1	0	0	16.82	0	438	438	1	0
0	low	10	5	85	Mem0	43	1	0	0	15.1	0	444	444	1	0
0	low	10	5	85	Mem0	44	1	0	0	13.58	0	452	452	1	0
0	low	10	5	85	Mem0	45	1	0	0	13.28	930.51	520	260	2	55
0	low	10	5	85	Mem0	46	1	0	0	16.78	357.01	548	274	2	32
0	low	10	5	85	Mem0	47	1	1	0	0	421.58	148	74	2	38
0	low	10	5	85	Mem0	48	1	0	0	17.4	0	417	417	1	0
0	low	10	5	85	Mem0	49	1	0	0	13.87	717.82	542	271	2	48
0	low	10	5	85	Mem0	50	1	0	0	16.52	0	429	429	1	0
0	low	10	6	85	Mem0	1	1	0	0	17.32	0	442	442	1	0
0	low	10	6	85	Mem0	2	1	0	0	13.52	740.61	564	282	2	50
0	low	10	6	85	Mem0	3	1	0	0	15.63	884.93	581	290.5	2	57
0	low	10	6	85	Mem0	4	1	0	0	14.55	770.99	561	280.5	2	51
0	low	10	6	85	Mem0	5	1	0	0	13.83	0	450	450	1	0
0	low	10	6	85	Mem0	6	1	0	0	16.47	474.75	504	252	2	30
0	low	10	6	85	Mem0	7	1	0	0	14.9	0	438	438	1	0
0	low	10	6	85	Mem0	8	1	0	0	17.75	0	446	446	1	0
0	low	10	6	85	Mem0	9	1	0	0	16.15	0	448	448	1	0
0	low	10	6	85	Mem0	10	1	0	0	14.48	1088.76	667	222.33	3	101
0	low	10	6	85	Mem0	11	1	0	0	14.79	413.98	504	252	2	29
0	low	10	6	85	Mem0	12	1	0	0	15.23	853.28	576	192	3	99
0	low	10	6	85	Mem0	13	1	0	0	15.57	0	430	430	1	0
0	low	10	6	85	Mem0	14	1	0	0	15.42	786.18	565	282.5	2	62
0	low	10	6	85	Mem0	15	1	0	0	15.83	789.98	509	254.5	2	49
0	low	10	6	85	Mem0	16	1	0	0	15.81	744.41	507	253.5	2	55
0	low	10	6	85	Mem0	17	1	0	0	15.67	687.44	585	292.5	2	40
0	low	10	6	85	Mem0	18	1	0	0	14.43	0	438	438	1	0
0	low	10	6	85	Mem0	19	1	0	0	14.58	0	424	424	1	0
0	low	10	6	85	Mem0	20	1	0	0	16.41	869.74	600	300	2	56
0	low	10	6	85	Mem0	21	1	0	0	12.51	0	436	436	1	0
0	low	10	6	85	Mem0	22	1	0	0	15.66	797.58	520	173.33	3	84
0	low	10	6	85	Mem0	23	1	0	0	16.25	0	457	457	1	0
0	low	10	6	85	Mem0	24	1	0	0	15.06	527.92	504	252	2	37
0	low	10	6	85	Mem0	25	1	0	0	15.62	0	451	451	1	0
0	low	10	6	85	Mem0	26	1	0	0	16.95	0	438	438	1	0
0	low	10	6	85	Mem0	27	1	0	0	13.3	752	519	259.5	2	51
0	low	10	6	85	Mem0	28	1	0	0	17.97	0	425	425	1	0
0	low	10	6	85	Mem0	29	1	0	0	15.16	0	442	442	1	0
0	low	10	6	85	Mem0	30	1	0	0	11.13	550.71	533	266.5	2	34
0	low	10	6	85	Mem0	31	1	0	0	17.83	360.81	548	274	2	29
0	low	10	6	85	Mem0	32	1	0	0	17.78	0	443	443	1	0
0	low	10	6	85	Mem0	33	1	0	0	17.66	0	431	431	1	0
0	low	10	6	85	Mem0	34	1	0	0	15.96	797.58	523	261.5	2	61
0	low	10	6	85	Mem0	35	1	0	0	17	0	436	436	1	0
0	low	10	6	85	Mem0	36	1	0	0	16.82	0	446	446	1	0
0	low	10	6	85	Mem0	37	1	0	0	16.25	752	694	231.33	3	70
0	low	10	6	85	Mem0	38	1	0	0	15.19	0	440	440	1	0
0	low	10	6	85	Mem0	39	1	0	0	15.36	992.54	671	223.67	3	96
0	low	10	6	85	Mem0	40	1	0	0	14.04	0	416	416	1	0
0	low	10	6	85	Mem0	41	1	0	0	16.31	816.57	548	274	2	59
0	low	10	6	85	Mem0	42	1	0	0	17.64	0	457	457	1	0
0	low	10	6	85	Mem0	43	1	0	0	17.08	0	447	447	1	0
0	low	10	6	85	Mem0	44	1	0	0	14.35	890.63	679	169.75	4	123
0	low	10	6	85	Mem0	45	1	0	0	15.38	0	427	427	1	0
0	low	10	6	85	Mem0	46	1	0	0	17.39	0	442	442	1	0
0	low	10	6	85	Mem0	47	1	0	0	13.53	0	443	443	1	0
0	low	10	6	85	Mem0	48	1	0	0	17.35	0	430	430	1	0
0	low	10	6	85	Mem0	49	1	0	0	16.72	0	442	442	1	0
0	low	10	6	85	Mem0	50	1	0	0	13.17	862.14	512	256	2	64
0	low	10	7	85	Mem0	1	1	1	0	0	0	0	0	1	0
0	low	10	7	85	Mem0	2	1	0	0	16.19	558.31	578	289	2	49
0	low	10	7	85	Mem0	3	1	0	0	17.98	360.81	541	270.5	2	30
0	low	10	7	85	Mem0	4	1	0	0	16.43	544.38	621	207	3	62
0	low	10	7	85	Mem0	5	1	0	0	17.01	622.87	625	208.33	3	73
0	low	10	7	85	Mem0	6	1	0	0	16.77	368.41	577	288.5	2	31
0	low	10	7	85	Mem0	7	1	0	0	12.92	0	415	415	1	0
0	low	10	7	85	Mem0	8	1	0	0	15.7	505.13	565	282.5	2	41
0	low	10	7	85	Mem0	9	1	0	0	16.48	0	457	457	1	0
0	low	10	7	85	Mem0	10	1	0	0	17.74	0	479	479	1	0
0	low	10	7	85	Mem0	11	1	0	0	14.12	706.43	663	165.75	4	108
0	low	10	7	85	Mem0	12	1	0	0	16.04	831.76	588	294	2	51
0	low	10	7	85	Mem0	13	1	0	0	13.18	1010.26	517	258.5	2	60
0	low	10	7	85	Mem0	14	1	0	0	17.37	657.05	504	252	2	45
0	low	10	7	85	Mem0	15	1	0	0	11.93	793.78	538	269	2	46
0	low	10	7	85	Mem0	16	1	0	0	15.12	615.28	542	271	2	40
0	low	10	7	85	Mem0	17	1	0	0	17.92	779.86	564	188	3	76
0	low	10	7	85	Mem0	18	1	0	0	15.45	0	440	440	1	0
0	low	10	7	85	Mem0	19	1	0	0	15.36	478.55	679	226.33	3	49
0	low	10	7	85	Mem0	20	1	0	0	14.96	524.12	566	283	2	40
0	low	10	7	85	Mem0	21	1	0	0	18.02	476.02	641	213.67	3	58
0	low	10	7	85	Mem0	22	1	0	0	16.88	736.81	504	252	2	32
0	low	10	7	85	Mem0	23	1	0	0	16.53	1093.82	610	203.33	3	96
0	low	10	7	85	Mem0	24	1	0	0	15.56	864.04	719	179.75	4	89
0	low	10	7	85	Mem0	25	1	0	0	13.25	812.77	556	185.33	3	73
0	low	10	7	85	Mem0	26	1	0	0	16.03	619.07	564	282	2	38
0	low	10	7	85	Mem0	27	1	0	0	16.56	0	469	469	1	0
0	low	10	7	85	Mem0	28	1	0	0	13.25	957.09	588	196	3	94
0	low	10	7	85	Mem0	29	1	0	0	15.38	779.85	621	207	3	72
0	low	10	7	85	Mem0	30	1	0	0	14.92	1073.57	674	224.67	3	117
0	low	10	7	85	Mem0	31	1	0	0	14.9	0	436	436	1	0
0	low	10	7	85	Mem0	32	1	0	0	16.92	208.89	497	248.5	2	19
0	low	10	7	85	Mem0	33	1	0	0	15.2	717.82	615	307.5	2	50
0	low	10	7	85	Mem0	34	1	1	0	0	0	0	0	1	0
0	low	10	7	85	Mem0	35	1	0	0	15.88	873.54	651	162.75	4	119
0	low	10	7	85	Mem0	36	1	0	0	13.94	1015.33	632	210.67	3	97
0	low	10	7	85	Mem0	37	1	0	0	17.39	0	420	420	1	0
0	low	10	7	85	Mem0	38	1	0	0	15.69	406.39	573	286.5	2	39
0	low	10	7	85	Mem0	39	1	0	0	13.04	759.6	533	266.5	2	45
0	low	10	7	85	Mem0	40	1	0	0	16.91	0	420	420	1	0
0	low	10	7	85	Mem0	41	1	0	0	15.78	1014.06	578	289	2	54
0	low	10	7	85	Mem0	42	1	0	0	18	0	440	440	1	0
0	low	10	7	85	Mem0	43	1	0	0	16.74	696.3	523	174.33	3	62
0	low	10	7	85	Mem0	44	1	0	0	16.76	960.89	506	253	2	72
0	low	10	7	85	Mem0	45	1	0	0	15.78	1059.64	513	256.5	2	54
0	low	10	7	85	Mem0	46	1	0	0	17.17	0	438	438	1	0
0	low	10	7	85	Mem0	47	1	0	0	17.58	0	446	446	1	0
0	low	10	7	85	Mem0	48	1	0	0	15.28	0	453	453	1	0
0	low	10	7	85	Mem0	49	1	0	0	14.02	759.6	528	264	2	50
0	low	10	7	85	Mem0	50	1	0	0	14.02	1010.26	504	252	2	61
0	low	10	8	85	Mem0	1	1	0	0	12.83	0	438	438	1	0
0	low	10	8	85	Mem0	2	1	0	0	14.22	911.52	631	157.75	4	116
0	low	10	8	85	Mem0	3	1	0	0	17.68	0	439	439	1	0
0	low	10	8	85	Mem0	4	1	0	0	15.69	865.94	539	269.5	2	63
0	low	10	8	85	Mem0	5	1	1	0	0	0	0	0	1	0
0	low	10	8	85	Mem0	6	1	0	0	13.59	0	410	410	1	0
0	low	10	8	85	Mem0	7	1	0	0	16.12	0	419	419	1	0
0	low	10	8	85	Mem0	8	1	0	0	15.85	0	410	410	1	0
0	low	10	8	85	Mem0	9	1	0	0	17.41	0	437	437	1	0
0	low	10	8	85	Mem0	10	1	0	0	14.54	1076.1	588	196	3	100
0	low	10	8	85	Mem0	11	1	0	0	14.96	967.22	548	182.67	3	65
0	low	10	8	85	Mem0	12	1	0	0	16.75	964.69	528	264	2	73
0	low	10	8	85	Mem0	13	1	0	0	17.57	0	436	436	1	0
0	low	10	8	85	Mem0	14	1	0	0	15.07	0	452	452	1	0
0	low	10	8	85	Mem0	15	1	1	0	0	0	0	0	1	0
0	low	10	8	85	Mem0	16	1	1	0	0	0	0	0	1	0
0	low	10	8	85	Mem0	17	1	0	0	13.33	1052.04	552	276	2	69
0	low	10	8	85	Mem0	18	1	0	0	16.52	0	451	451	1	0
0	low	10	8	85	Mem0	19	1	0	0	17.57	0	421	421	1	0
0	low	10	8	85	Mem0	20	1	0	0	13.19	0	424	424	1	0
0	low	10	8	85	Mem0	21	1	0	0	15.19	873.54	504	252	2	53
0	low	10	8	85	Mem0	22	1	0	0	15.23	784.92	621	207	3	77
0	low	10	8	85	Mem0	23	1	0	0	15.72	0	451	451	1	0
0	low	10	8	85	Mem0	24	1	0	0	14.44	0	434	434	1	0
0	low	10	8	85	Mem0	25	1	0	0	14.79	0	424	424	1	0
0	low	10	8	85	Mem0	26	1	0	0	15.13	0	444	444	1	0
0	low	10	8	85	Mem0	27	1	0	0	12.46	0	439	439	1	0
0	low	10	8	85	Mem0	28	1	0	0	11.78	0	434	434	1	0
0	low	10	8	85	Mem0	29	1	0	0	16.82	0	443	443	1	0
0	low	10	8	85	Mem0	30	1	0	0	16.98	440.57	551	275.5	2	36
0	low	10	8	85	Mem0	31	1	0	0	13.33	448.16	583	291.5	2	31
0	low	10	8	85	Mem0	32	1	0	0	15.33	0	425	425	1	0
0	low	10	8	85	Mem0	33	1	0	0	16.65	0	445	445	1	0
0	low	10	8	85	Mem0	34	1	0	0	17	0	468	468	1	0
0	low	10	8	85	Mem0	35	1	0	0	18.07	0	448	448	1	0
0	low	10	8	85	Mem0	36	1	0	0	18.11	0	447	447	1	0
0	low	10	8	85	Mem0	37	1	0	0	17.53	0	424	424	1	0
0	low	10	8	85	Mem0	38	1	0	0	17.02	1017.86	506	253	2	65
0	low	10	8	85	Mem0	39	1	0	0	15.53	0	425	425	1	0
0	low	10	8	85	Mem0	40	1	0	0	15.43	0	442	442	1	0
0	low	10	8	85	Mem0	41	1	0	0	16.03	843.15	560	280	2	52
0	low	10	8	85	Mem0	42	1	0	0	17.97	0	443	443	1	0
0	low	10	8	85	Mem0	43	1	0	0	14.98	991.28	504	252	2	70
0	low	10	8	85	Mem0	44	1	0	0	15.06	0	428	428	1	0
0	low	10	8	85	Mem0	45	1	0	0	12.75	0	439	439	1	0
0	low	10	8	85	Mem0	46	1	0	0	16.81	907.72	561	280.5	2	60
0	low	10	8	85	Mem0	47	1	0	0	13.01	463.36	512	256	2	29
0	low	10	8	85	Mem0	48	1	0	0	13.68	789.98	585	195	3	71
0	low	10	8	85	Mem0	49	1	0	0	17.2	0	455	455	1	0
0	low	10	8	85	Mem0	50	1	0	0	13.11	1083.69	602	200.67	3	86
0	low	10	9	85	Mem0	1	1	0	0	15.72	609.58	582	145.5	4	83
0	low	10	9	85	Mem0	2	1	0	0	13.8	296.24	535	267.5	2	20
0	low	10	9	85	Mem0	3	1	0	0	17.55	668.45	539	269.5	2	50
0	low	10	9	85	Mem0	4	1	0	0	17.24	921.65	594	198	3	83
0	low	10	9	85	Mem0	5	1	0	0	12.78	0	449	449	1	0
0	low	10	9	85	Mem0	6	1	0	0	16.67	906.45	557	185.67	3	80
0	low	10	9	85	Mem0	7	1	0	0	17.58	0	415	415	1	0
0	low	10	9	85	Mem0	8	1	0	0	16.49	815.3	556	185.33	3	80
0	low	10	9	85	Mem0	9	1	0	0	17.14	296.24	543	271.5	2	22
0	low	10	9	85	Mem0	10	1	0	0	15.42	0	425	425	1	0
0	low	10	9	85	Mem0	11	1	0	0	17.72	0	443	443	1	0
0	low	10	9	85	Mem0	12	1	0	0	15.95	752	640	213.33	3	77
0	low	10	9	85	Mem0	13	1	0	0	13.13	886.2	587	195.67	3	98
0	low	10	9	85	Mem0	14	1	0	0	12.19	1033.05	541	270.5	2	58
0	low	10	9	85	Mem0	15	1	0	0	13.47	0	418	418	1	0
0	low	10	9	85	Mem0	16	1	0	0	17.33	800.11	669	223	3	76
0	low	10	9	85	Mem0	17	1	0	0	16	850.75	667	166.75	4	100
0	low	10	9	85	Mem0	18	1	0	0	17.36	0	412	412	1	0
0	low	10	9	85	Mem0	19	1	0	0	13.23	924.18	631	210.33	3	85
0	low	10	9	85	Mem0	20	1	0	0	14.15	974.82	577	192.33	3	90
0	low	10	9	85	Mem0	21	1	0	0	17.94	856.45	650	162.5	4	117
0	low	10	9	85	Mem0	22	1	0	0	14.19	1086.23	567	189	3	109
0	low	10	9	85	Mem0	23	1	0	0	11.43	831.76	574	287	2	52
0	low	10	9	85	Mem0	24	1	0	0	16.91	0	445	445	1	0
0	low	10	9	85	Mem0	25	1	0	0	17.79	0	454	454	1	0
0	low	10	9	85	Mem0	26	1	0	0	14.18	577.3	583	291.5	2	41
0	low	10	9	85	Mem0	27	1	0	0	13.8	929.24	665	221.67	3	94
0	low	10	9	85	Mem0	28	1	0	0	16.97	778.59	520	260	2	50
0	low	10	9	85	Mem0	29	1	0	0	16.26	952.03	580	193.33	3	90
0	low	10	9	85	Mem0	30	1	0	0	15.65	1109.01	504	252	2	54
0	low	10	9	85	Mem0	31	1	0	0	14.35	969.75	503	167.67	3	101
0	low	10	9	85	Mem0	32	1	0	0	15.92	852.65	665	166.25	4	110
0	low	10	9	85	Mem0	33	1	0	0	13.52	784.92	525	175	3	88
0	low	10	9	85	Mem0	34	1	0	0	17.66	0	459	459	1	0
0	low	10	9	85	Mem0	35	1	0	0	18.12	0	424	424	1	0
0	low	10	9	85	Mem0	36	1	0	0	17.92	444.37	595	297.5	2	30
0	low	10	9	85	Mem0	37	1	0	0	17.77	0	441	441	1	0
0	low	10	9	85	Mem0	38	1	0	0	14.03	0	427	427	1	0
0	low	10	9	85	Mem0	39	1	0	0	17.32	0	441	441	1	0
0	low	10	9	85	Mem0	40	1	0	0	15.52	863.41	605	201.67	3	79
0	low	10	9	85	Mem0	41	1	0	0	14.36	0	449	449	1	0
0	low	10	9	85	Mem0	42	1	0	0	15.99	662.37	836	167.2	5	111
0	low	10	9	85	Mem0	43	1	0	0	18	368.41	542	271	2	31
0	low	10	9	85	Mem0	44	1	0	0	13.48	789.98	539	269.5	2	49
0	low	10	9	85	Mem0	45	1	0	0	14.35	995.07	616	308	2	55
0	low	10	9	85	Mem0	46	1	0	0	14.76	0	417	417	1	0
0	low	10	9	85	Mem0	47	1	0	0	16.59	307.64	543	271.5	2	22
0	low	10	9	85	Mem0	48	1	0	0	17.39	736.81	517	258.5	2	51
0	low	10	9	85	Mem0	49	1	0	0	13.42	997.61	657	219	3	99
0	low	10	9	85	Mem0	50	1	0	0	14.24	1139.4	599	199.67	3	95
0	low	10	10	85	Mem0	1	1	0	0	16.41	0	426	426	1	0
0	low	10	10	85	Mem0	2	1	0	0	13.3	827.96	512	256	2	57
0	low	10	10	85	Mem0	3	1	0	0	16.9	701.36	607	202.33	3	73
0	low	10	10	85	Mem0	4	1	0	0	15.17	1078.63	518	259	2	66
0	low	10	10	85	Mem0	5	1	0	0	16.69	0	438	438	1	0
0	low	10	10	85	Mem0	6	1	0	0	14.91	0	452	452	1	0
0	low	10	10	85	Mem0	7	1	0	0	13.61	1082.43	601	300.5	2	54
0	low	10	10	85	Mem0	8	1	0	0	18.11	0	450	450	1	0
0	low	10	10	85	Mem0	9	1	0	0	17.29	0	442	442	1	0
0	low	10	10	85	Mem0	10	1	0	0	14.89	0	463	463	1	0
0	low	10	10	85	Mem0	11	1	0	0	16.57	714.02	533	177.67	3	60
0	low	10	10	85	Mem0	12	1	0	0	13.77	997.61	537	179	3	100
0	low	10	10	85	Mem0	13	1	0	0	16.83	736.81	504	252	2	34
0	low	10	10	85	Mem0	14	1	0	0	17.16	0	426	426	1	0
0	low	10	10	85	Mem0	15	1	0	0	13.39	0	450	450	1	0
0	low	10	10	85	Mem0	16	1	0	0	14.79	0	457	457	1	0
0	low	10	10	85	Mem0	17	1	0	0	17.38	716.56	606	202	3	86
0	low	10	10	85	Mem0	18	1	0	0	14.6	911.52	546	273	2	61
0	low	10	10	85	Mem0	19	1	0	0	14.9	0	448	448	1	0
0	low	10	10	85	Mem0	20	1	0	0	16.81	1033.05	659	219.67	3	112
0	low	10	10	85	Mem0	21	1	0	0	12.66	383.6	511	255.5	2	24
0	low	10	10	85	Mem0	22	1	0	0	12.99	954.56	609	203	3	86
0	low	10	10	85	Mem0	23	1	0	0	15.21	0	424	424	1	0
0	low	10	10	85	Mem0	24	1	0	0	13.86	622.87	629	209.67	3	58
0	low	10	10	85	Mem0	25	1	0	0	17.09	686.68	792	158.4	5	115
0	low	10	10	85	Mem0	26	1	0	0	13.24	0	445	445	1	0
0	low	10	10	85	Mem0	27	1	0	0	14.86	1082.43	544	272	2	67
0	low	10	10	85	Mem0	28	1	0	0	14.54	653.26	533	266.5	2	38
0	low	10	10	85	Mem0	29	1	0	0	16.01	531.72	551	275.5	2	34
0	low	10	10	85	Mem0	30	1	0	0	15.01	0	439	439	1	0
0	low	10	10	85	Mem0	31	1	0	0	15.4	886.2	580	193.33	3	98
0	low	10	10	85	Mem0	32	1	0	0	14.53	1038.12	521	173.67	3	98
0	low	10	10	85	Mem0	33	1	0	0	14.48	972.29	565	188.33	3	93
0	low	10	10	85	Mem0	34	1	0	0	15.89	0	435	435	1	0
0	low	10	10	85	Mem0	35	1	0	0	14.23	729.22	740	123.33	6	144
0	low	10	10	85	Mem0	36	1	0	0	14.97	995.07	577	288.5	2	59
0	low	10	10	85	Mem0	37	1	0	0	15.49	0	422	422	1	0
0	low	10	10	85	Mem0	38	1	0	0	17.78	906.45	641	213.67	3	103
0	low	10	10	85	Mem0	39	1	0	0	17.2	0	451	451	1	0
0	low	10	10	85	Mem0	40	1	0	0	13.08	1002.67	573	286.5	2	55
0	low	10	10	85	Mem0	41	1	0	0	17.73	0	437	437	1	0
0	low	10	10	85	Mem0	42	1	0	0	17.82	0	445	445	1	0
0	low	10	10	85	Mem0	43	1	0	0	13.87	725.42	550	275	2	28
0	low	10	10	85	Mem0	44	1	0	0	15.02	432.97	553	276.5	2	35
0	low	10	10	85	Mem0	45	1	0	0	16.48	0	444	444	1	0
0	low	10	10	85	Mem0	46	1	0	0	14.23	1159.65	675	225	3	102
0	low	10	10	85	Mem0	47	1	0	0	15.11	615.28	538	269	2	40
0	low	10	10	85	Mem0	48	1	0	0	15.78	0	439	439	1	0
0	low	10	10	85	Mem0	49	1	0	0	17.41	0	436	436	1	0
0	low	10	10	85	Mem0	50	1	0	0	15.09	607.68	552	184	3	63
0	low	10	1	85	Mem1	1	1	0	0	16.04	0	424	424	1	0
0	low	10	1	85	Mem1	2	1	0	0	17.62	208.89	506	253	2	18
0	low	10	1	85	Mem1	3	1	0	0	15.43	296.24	566	283	2	21
0	low	10	1	85	Mem1	4	1	0	0	16.66	0	453	453	1	0
0	low	10	1	85	Mem1	5	1	0	0	15.05	883.67	569	189.67	3	84
0	low	10	1	85	Mem1	6	1	0	0	15	736.81	504	252	2	32
0	low	10	1	85	Mem1	7	1	0	0	15.18	0	416	416	1	0
0	low	10	1	85	Mem1	8	1	0	0	17.24	0	460	460	1	0
0	low	10	1	85	Mem1	9	1	0	0	17.73	0	457	457	1	0
0	low	10	1	85	Mem1	10	1	0	0	15	0	443	443	1	0
0	low	10	1	85	Mem1	11	1	0	0	14.72	974.82	594	198	3	95
0	low	10	1	85	Mem1	12	1	0	0	13.14	686.17	579	193	3	66
0	low	10	1	85	Mem1	13	1	0	0	13.37	551.98	559	186.33	3	59
0	low	10	1	85	Mem1	14	1	0	0	15.75	292.45	524	262	2	27
0	low	10	1	85	Mem1	15	1	0	0	16.04	0	427	427	1	0
0	low	10	1	85	Mem1	16	1	0	0	15.77	586.79	713	178.25	4	88
0	low	10	1	85	Mem1	17	1	0	0	13.2	934.31	503	167.67	3	64
0	low	10	1	85	Mem1	18	1	0	0	14.32	0	439	439	1	0
0	low	10	1	85	Mem1	19	1	0	0	14.86	0	451	451	1	0
0	low	10	1	85	Mem1	20	1	0	0	15.28	486.14	667	222.33	3	49
0	low	10	1	85	Mem1	21	1	0	0	16.91	0	439	439	1	0
0	low	10	1	85	Mem1	22	1	0	0	16.3	891.26	543	181	3	83
0	low	10	1	85	Mem1	23	1	0	0	16.27	531.72	530	265	2	41
0	low	10	1	85	Mem1	24	1	0	0	16.82	315.23	508	254	2	24
0	low	10	1	85	Mem1	25	1	0	0	14.57	527.92	560	280	2	39
0	low	10	1	85	Mem1	26	1	1	0	0	0	0	0	1	0
0	low	10	1	85	Mem1	27	1	0	0	17.46	250.67	544	272	2	20
0	low	10	1	85	Mem1	28	1	0	0	16.08	0	446	446	1	0
0	low	10	1	85	Mem1	29	1	0	0	15.69	0	440	440	1	0
0	low	10	1	85	Mem1	30	1	0	0	16.04	820.37	504	252	2	46
0	low	10	1	85	Mem1	31	1	1	0	0	795.05	388	129.33	3	76
0	low	10	1	85	Mem1	32	1	0	0	14.43	883.67	673	224.33	3	84
0	low	10	1	85	Mem1	33	1	0	0	16.13	865.94	510	255	2	53
0	low	10	1	85	Mem1	34	1	0	0	16.07	903.92	576	288	2	57
0	low	10	1	85	Mem1	35	1	0	0	14.86	968.49	509	254.5	2	72
0	low	10	1	85	Mem1	36	1	0	0	14.33	924.18	692	230.67	3	97
0	low	10	1	85	Mem1	37	1	0	0	15.38	967.22	659	219.67	3	81
0	low	10	1	85	Mem1	38	1	0	0	18.04	0	450	450	1	0
0	low	10	1	85	Mem1	39	1	0	0	16.77	991.28	535	267.5	2	66
0	low	10	1	85	Mem1	40	1	0	0	15.47	406.39	553	276.5	2	37
0	low	10	1	85	Mem1	41	1	0	0	14.24	374.74	640	213.33	3	47
0	low	10	1	85	Mem1	42	1	0	0	13.69	941.9	503	167.67	3	90
0	low	10	1	85	Mem1	43	1	0	0	15.17	797.58	549	183	3	85
0	low	10	1	85	Mem1	44	1	0	0	16.85	330.43	537	268.5	2	17
0	low	10	1	85	Mem1	45	1	0	0	13.94	0	448	448	1	0
0	low	10	1	85	Mem1	46	1	0	0	14.12	926.71	784	196	4	125
0	low	10	1	85	Mem1	47	1	0	0	12.93	0	433	433	1	0
0	low	10	1	85	Mem1	48	1	0	0	12.84	776.69	676	169	4	121
0	low	10	1	85	Mem1	49	1	0	0	14.76	1021.66	532	266	2	51
0	low	10	1	85	Mem1	50	1	0	0	14.68	0	431	431	1	0
0	low	10	2	85	Mem1	1	1	0	0	17.43	307.64	538	269	2	22
0	low	10	2	85	Mem1	2	1	0	0	12.83	805.18	619	206.33	3	83
0	low	10	2	85	Mem1	3	1	0	0	14.67	300.04	542	271	2	25
0	low	10	2	85	Mem1	4	1	0	0	13.8	643.76	698	174.5	4	88
0	low	10	2	85	Mem1	5	1	0	0	14.11	1053.31	553	184.33	3	83
0	low	10	2	85	Mem1	6	1	0	0	14.87	1017.86	522	174	3	109
0	low	10	2	85	Mem1	7	1	0	0	14.63	372.2	543	271.5	2	33
0	low	10	2	85	Mem1	8	1	0	0	15.3	455.76	553	276.5	2	33
0	low	10	2	85	Mem1	9	1	0	0	14.88	470.95	504	252	2	34
0	low	10	2	85	Mem1	10	1	0	0	12.91	379.8	676	169	4	70
0	low	10	2	85	Mem1	11	1	0	0	18.08	0	452	452	1	0
0	low	10	2	85	Mem1	12	1	0	0	13.11	655.15	578	144.5	4	96
0	low	10	2	85	Mem1	13	1	0	0	17.53	0	411	411	1	0
0	low	10	2	85	Mem1	14	1	0	0	16.08	0	430	430	1	0
0	low	10	2	85	Mem1	15	1	0	0	16.23	1090.02	574	287	2	73
0	low	10	2	85	Mem1	16	1	0	0	16.36	573.5	538	269	2	45
0	low	10	2	85	Mem1	17	1	0	0	17.44	0	426	426	1	0
0	low	10	2	85	Mem1	18	1	0	0	14.08	695.03	504	252	2	44
0	low	10	2	85	Mem1	19	1	0	0	17.85	0	452	452	1	0
0	low	10	2	85	Mem1	20	1	0	0	13.42	653.26	592	197.33	3	78
0	low	10	2	85	Mem1	21	1	0	0	15.23	695.79	726	145.2	5	123
0	low	10	2	85	Mem1	22	1	0	0	16.64	0	418	418	1	0
0	low	10	2	85	Mem1	23	1	0	0	15.18	769.73	585	195	3	70
0	low	10	2	85	Mem1	24	1	0	0	15.83	883.67	511	170.33	3	68
0	low	10	2	85	Mem1	25	1	0	0	17.75	0	428	428	1	0
0	low	10	2	85	Mem1	26	1	0	0	13.82	300.04	523	261.5	2	26
0	low	10	2	85	Mem1	27	1	0	0	14.22	0	453	453	1	0
0	low	10	2	85	Mem1	28	1	0	0	16.9	0	438	438	1	0
0	low	10	2	85	Mem1	29	1	0	0	15.78	820.37	509	254.5	2	46
0	low	10	2	85	Mem1	30	1	0	0	13.85	1096.35	617	205.67	3	112
0	low	10	2	85	Mem1	31	1	0	0	17.77	0	448	448	1	0
0	low	10	2	85	Mem1	32	1	0	0	14.1	858.35	601	300.5	2	62
0	low	10	2	85	Mem1	33	1	0	0	17.45	0	421	421	1	0
0	low	10	2	85	Mem1	34	1	0	0	16.17	721.62	578	192.67	3	73
0	low	10	2	85	Mem1	35	1	0	0	15.23	903.92	758	189.5	4	103
0	low	10	2	85	Mem1	36	1	0	0	15.01	653.26	575	287.5	2	47
0	low	10	2	85	Mem1	37	1	0	0	16.79	0	460	460	1	0
0	low	10	2	85	Mem1	38	1	0	0	16.93	0	446	446	1	0
0	low	10	2	85	Mem1	39	1	0	0	17.73	0	438	438	1	0
0	low	10	2	85	Mem1	40	1	0	0	16.63	848.22	537	179	3	80
0	low	10	2	85	Mem1	41	1	0	0	16.33	688.7	618	206	3	69
0	low	10	2	85	Mem1	42	1	0	0	16.07	860.88	548	182.67	3	89
0	low	10	2	85	Mem1	43	1	0	0	17.93	451.96	530	265	2	35
0	low	10	2	85	Mem1	44	1	0	0	16.22	627.94	547	182.33	3	64
0	low	10	2	85	Mem1	45	1	0	0	15.52	924.18	566	188.67	3	88
0	low	10	2	85	Mem1	46	1	0	0	15.86	748.21	637	159.25	4	103
0	low	10	2	85	Mem1	47	1	0	0	17.33	0	435	435	1	0
0	low	10	2	85	Mem1	48	1	0	0	16.22	992.54	598	199.33	3	99
0	low	10	2	85	Mem1	49	1	0	0	12.54	764.66	541	180.33	3	78
0	low	10	2	85	Mem1	50	1	0	0	14.34	941.9	517	258.5	2	59
0	low	10	3	85	Mem1	1	1	0	0	14.32	1010.27	537	179	3	104
0	low	10	3	85	Mem1	2	1	0	0	15.91	0	438	438	1	0
0	low	10	3	85	Mem1	3	1	0	0	17.63	711.49	537	179	3	64
0	low	10	3	85	Mem1	4	1	0	0	17.67	468.42	562	187.33	3	47
0	low	10	3	85	Mem1	5	1	0	0	17.25	493.74	529	264.5	2	44
0	low	10	3	85	Mem1	6	1	0	0	14.38	0	433	433	1	0
0	low	10	3	85	Mem1	7	1	0	0	17.69	334.22	532	266	2	18
0	low	10	3	85	Mem1	8	1	0	0	14.5	711.49	623	207.67	3	72
0	low	10	3	85	Mem1	9	1	0	0	15.23	436.77	504	252	2	28
0	low	10	3	85	Mem1	10	1	0	0	15.15	888.73	634	211.33	3	91
0	low	10	3	85	Mem1	11	1	0	0	16.34	0	439	439	1	0
0	low	10	3	85	Mem1	12	1	0	0	13.42	1006.47	514	257	2	60
0	low	10	3	85	Mem1	13	1	0	0	15.46	1005.2	544	181.33	3	97
0	low	10	3	85	Mem1	14	1	0	0	17.77	0	455	455	1	0
0	low	10	3	85	Mem1	15	1	0	0	12.77	625.91	612	122.4	5	111
0	low	10	3	85	Mem1	16	1	0	0	12.91	582.36	881	146.83	6	146
0	low	10	3	85	Mem1	17	1	0	0	14.61	567.17	572	190.67	3	60
0	low	10	3	85	Mem1	18	1	0	0	14.99	647.18	628	125.6	5	108
0	low	10	3	85	Mem1	19	1	0	0	16.82	653.26	620	155	4	95
0	low	10	3	85	Mem1	20	1	0	0	15.12	664.65	539	269.5	2	44
0	low	10	3	85	Mem1	21	1	0	0	13.68	896.33	522	174	3	102
0	low	10	3	85	Mem1	22	1	0	0	12.74	752	504	252	2	33
0	low	10	3	85	Mem1	23	1	0	0	17.48	786.18	504	252	2	20
0	low	10	3	85	Mem1	24	1	0	0	15.12	770.99	520	260	2	48
0	low	10	3	85	Mem1	25	1	0	0	16.48	991.28	504	252	2	70
0	low	10	3	85	Mem1	26	1	0	0	17.07	1053.31	645	215	3	122
0	low	10	3	85	Mem1	27	1	0	0	13.9	0	457	457	1	0
0	low	10	3	85	Mem1	28	1	0	0	17.96	0	456	456	1	0
0	low	10	3	85	Mem1	29	1	0	0	17.26	0	435	435	1	0
0	low	10	3	85	Mem1	30	1	0	0	15.07	769.73	579	193	3	79
0	low	10	3	85	Mem1	31	1	0	0	17.98	0	452	452	1	0
0	low	10	3	85	Mem1	32	1	0	0	16.12	850.75	613	306.5	2	62
0	low	10	3	85	Mem1	33	1	0	0	15.43	782.39	572	143	4	109
0	low	10	3	85	Mem1	34	1	0	0	14.8	0	417	417	1	0
0	low	10	3	85	Mem1	35	1	0	0	16.17	0	441	441	1	0
0	low	10	3	85	Mem1	36	1	0	0	15.7	0	433	433	1	0
0	low	10	3	85	Mem1	37	1	0	0	15.6	987.48	542	180.67	3	110
0	low	10	3	85	Mem1	38	1	0	0	16.17	974.19	684	171	4	136
0	low	10	3	85	Mem1	39	1	0	0	14.02	831.76	581	145.25	4	114
0	low	10	3	85	Mem1	40	1	0	0	16.81	0	438	438	1	0
0	low	10	3	85	Mem1	41	1	0	0	16.86	482.35	504	252	2	32
0	low	10	3	85	Mem1	42	1	0	0	17.11	848.22	556	185.33	3	83
0	low	10	3	85	Mem1	43	1	0	0	17.6	0	422	422	1	0
0	low	10	3	85	Mem1	44	1	0	0	17.3	0	438	438	1	0
0	low	10	3	85	Mem1	45	1	0	0	13.08	883.67	543	181	3	92
0	low	10	3	85	Mem1	46	1	0	0	17.99	846.95	504	252	2	48
0	low	10	3	85	Mem1	47	1	0	0	14.89	926.71	504	252	2	51
0	low	10	3	85	Mem1	48	1	0	0	16.34	1010.27	605	201.67	3	105
0	low	10	3	85	Mem1	49	1	0	0	15.02	0	444	444	1	0
0	low	10	3	85	Mem1	50	1	0	0	17.66	0	454	454	1	0
0	low	10	4	85	Mem1	1	1	0	0	17.67	0	428	428	1	0
0	low	10	4	85	Mem1	2	1	0	0	16.98	868.48	666	222	3	77
0	low	10	4	85	Mem1	3	1	0	0	16.08	741.88	638	212.67	3	84
0	low	10	4	85	Mem1	4	1	0	0	17.79	949.5	571	285.5	2	64
0	low	10	4	85	Mem1	5	1	0	0	16.93	589.96	591	197	3	62
0	low	10	4	85	Mem1	6	1	0	0	14.41	941.9	529	176.33	3	86
0	low	10	4	85	Mem1	7	1	0	0	15.36	736.81	573	143.25	4	92
0	low	10	4	85	Mem1	8	1	0	0	15.4	0	440	440	1	0
0	low	10	4	85	Mem1	9	1	0	0	16.11	367.14	608	202.67	3	34
0	low	10	4	85	Mem1	10	1	0	0	16.01	0	433	433	1	0
0	low	10	4	85	Mem1	11	1	0	0	14.3	1043.18	625	208.33	3	108
0	low	10	4	85	Mem1	12	1	0	0	14.17	992.54	640	213.33	3	103
0	low	10	4	85	Mem1	13	1	0	0	14.6	957.09	691	172.75	4	128
0	low	10	4	85	Mem1	14	1	0	0	16.76	903.92	579	193	3	96
0	low	10	4	85	Mem1	15	1	0	0	16.37	0	438	438	1	0
0	low	10	4	85	Mem1	16	1	0	0	16.34	0	426	426	1	0
0	low	10	4	85	Mem1	17	1	0	0	14.53	698.83	552	184	3	70
0	low	10	4	85	Mem1	18	1	0	0	17.96	964.69	614	204.67	3	99
0	low	10	4	85	Mem1	19	1	0	0	18	0	454	454	1	0
0	low	10	4	85	Mem1	20	1	0	0	14.54	665.92	575	191.67	3	58
0	low	10	4	85	Mem1	21	1	0	0	13.71	1106.48	659	219.67	3	105
0	low	10	4	85	Mem1	22	1	0	0	16.83	953.3	623	311.5	2	63
0	low	10	4	85	Mem1	23	1	0	0	16.36	0	457	457	1	0
0	low	10	4	85	Mem1	24	1	0	0	16.06	934.31	588	196	3	79
0	low	10	4	85	Mem1	25	1	0	0	15.44	0	444	444	1	0
0	low	10	4	85	Mem1	26	1	0	0	16.76	816.57	585	146.25	4	97
0	low	10	4	85	Mem1	27	1	0	0	16.45	516.53	520	260	2	38
0	low	10	4	85	Mem1	28	1	0	0	13.47	808.97	569	284.5	2	60
0	low	10	4	85	Mem1	29	1	0	0	15	1058.37	642	214	3	101
0	low	10	4	85	Mem1	30	1	0	0	16.99	0	431	431	1	0
0	low	10	4	85	Mem1	31	1	0	0	17.33	792.51	554	184.67	3	91
0	low	10	4	85	Mem1	32	1	0	0	16.3	903.92	568	189.33	3	92
0	low	10	4	85	Mem1	33	1	0	0	14.81	966.59	611	152.75	4	99
0	low	10	4	85	Mem1	34	1	0	0	17.63	0	417	417	1	0
0	low	10	4	85	Mem1	35	1	0	0	16.34	898.86	551	183.67	3	93
0	low	10	4	85	Mem1	36	1	0	0	16.45	668.45	542	271	2	55
0	low	10	4	85	Mem1	37	1	0	0	16.87	693.14	616	154	4	84
0	low	10	4	85	Mem1	38	1	0	0	15.56	0	434	434	1	0
0	low	10	4	85	Mem1	39	1	0	0	16.49	653.26	510	255	2	37
0	low	10	4	85	Mem1	40	1	0	0	15.69	0	460	460	1	0
0	low	10	4	85	Mem1	41	1	0	0	14.07	0	442	442	1	0
0	low	10	4	85	Mem1	42	1	0	0	16.48	0	415	415	1	0
0	low	10	4	85	Mem1	43	1	0	0	15.31	0	414	414	1	0
0	low	10	4	85	Mem1	44	1	0	0	17.36	0	423	423	1	0
0	low	10	4	85	Mem1	45	1	0	0	14.46	0	429	429	1	0
0	low	10	4	85	Mem1	46	1	0	0	14.31	714.02	504	252	2	40
0	low	10	4	85	Mem1	47	1	0	0	14.44	0	456	456	1	0
0	low	10	4	85	Mem1	48	1	0	0	14.48	997.61	503	167.67	3	85
0	low	10	4	85	Mem1	49	1	0	0	14.56	1124.2	504	252	2	65
0	low	10	4	85	Mem1	50	1	0	0	13.3	664.65	504	252	2	42
0	low	10	5	85	Mem1	1	1	0	0	16.61	815.3	559	186.33	3	85
0	low	10	5	85	Mem1	2	1	0	0	16.6	0	451	451	1	0
0	low	10	5	85	Mem1	3	1	0	0	13.48	539.32	506	253	2	37
0	low	10	5	85	Mem1	4	1	0	0	14.24	0	441	441	1	0
0	low	10	5	85	Mem1	5	1	0	0	12.01	0	446	446	1	0
0	low	10	5	85	Mem1	6	1	0	0	13.28	970.39	754	188.5	4	126
0	low	10	5	85	Mem1	7	1	0	0	14.2	1033.05	532	177.33	3	100
0	low	10	5	85	Mem1	8	1	0	0	15.5	402.59	554	277	2	32
0	low	10	5	85	Mem1	9	1	0	0	14.68	0	433	433	1	0
0	low	10	5	85	Mem1	10	1	0	0	14.18	876.07	593	197.67	3	84
0	low	10	5	85	Mem1	11	1	0	0	16.32	898.86	630	210	3	83
0	low	10	5	85	Mem1	12	1	0	0	14.66	848.85	627	156.75	4	119
0	low	10	5	85	Mem1	13	1	0	0	14.38	987.48	505	168.33	3	91
0	low	10	5	85	Mem1	14	1	0	0	15.02	0	464	464	1	0
0	low	10	5	85	Mem1	15	1	0	0	14.42	0	424	424	1	0
0	low	10	5	85	Mem1	16	1	0	0	17.55	0	454	454	1	0
0	low	10	5	85	Mem1	17	1	0	0	13.4	597.55	598	199.33	3	49
0	low	10	5	85	Mem1	18	1	0	0	13.82	1131.8	525	262.5	2	59
0	low	10	5	85	Mem1	19	1	0	0	17.32	800.11	607	202.33	3	87
0	low	10	5	85	Mem1	20	1	0	0	15.93	534.25	621	207	3	64
0	low	10	5	85	Mem1	21	1	0	0	12.06	1116.61	504	252	2	66
0	low	10	5	85	Mem1	22	1	0	0	16.65	815.3	503	167.67	3	71
0	low	10	5	85	Mem1	23	1	0	0	15.26	793.78	589	294.5	2	39
0	low	10	5	85	Mem1	24	1	0	0	16.83	645.66	538	269	2	44
0	low	10	5	85	Mem1	25	1	0	0	17.61	0	439	439	1	0
0	low	10	5	85	Mem1	26	1	0	0	13.69	903.92	614	204.67	3	84
0	low	10	5	85	Mem1	27	1	0	0	16.61	831.76	504	252	2	64
0	low	10	5	85	Mem1	28	1	0	0	14.64	863.41	636	212	3	79
0	low	10	5	85	Mem1	29	1	0	0	12.51	0	433	433	1	0
0	low	10	5	85	Mem1	30	1	0	0	15.56	0	422	422	1	0
0	low	10	5	85	Mem1	31	1	0	0	13.2	855.82	519	173	3	65
0	low	10	5	85	Mem1	32	1	0	0	13.62	600.08	562	281	2	45
0	low	10	5	85	Mem1	33	1	0	0	13.64	881.14	547	182.33	3	88
0	low	10	5	85	Mem1	34	1	0	0	17.23	752	504	252	2	32
0	low	10	5	85	Mem1	35	1	0	0	17.49	0	443	443	1	0
0	low	10	5	85	Mem1	36	1	0	0	15.4	0	443	443	1	0
0	low	10	5	85	Mem1	37	1	0	0	15.98	592.49	542	271	2	47
0	low	10	5	85	Mem1	38	1	0	0	15.23	1131.8	504	252	2	62
0	low	10	5	85	Mem1	39	1	0	0	12.97	704.53	647	161.75	4	96
0	low	10	5	85	Mem1	40	1	0	0	17.68	0	439	439	1	0
0	low	10	5	85	Mem1	41	1	0	0	15.56	782.39	504	252	2	26
0	low	10	5	85	Mem1	42	1	0	0	14.21	995.07	558	186	3	92
0	low	10	5	85	Mem1	43	1	0	0	17.74	516.53	593	296.5	2	31
0	low	10	5	85	Mem1	44	1	0	0	16.85	0	454	454	1	0
0	low	10	5	85	Mem1	45	1	0	0	16.74	702.63	561	280.5	2	42
0	low	10	5	85	Mem1	46	1	0	0	15.49	501.34	509	169.67	3	70
0	low	10	5	85	Mem1	47	1	0	0	15.46	676.04	570	190	3	66
0	low	10	5	85	Mem1	48	1	0	0	17.02	656.29	747	149.4	5	125
0	low	10	5	85	Mem1	49	1	0	0	17.59	0	463	463	1	0
0	low	10	5	85	Mem1	50	1	0	0	16.1	740.61	504	252	2	51
0	low	10	6	85	Mem1	1	1	0	0	12.33	0	438	438	1	0
0	low	10	6	85	Mem1	2	1	0	0	16.2	0	453	453	1	0
0	low	10	6	85	Mem1	3	1	0	0	16.1	686.17	525	175	3	68
0	low	10	6	85	Mem1	4	1	0	0	16.02	0	441	441	1	0
0	low	10	6	85	Mem1	5	1	0	0	15.5	786.18	520	260	2	51
0	low	10	6	85	Mem1	6	1	1	0	0	0	0	0	1	0
0	low	10	6	85	Mem1	7	1	0	0	15.85	0	427	427	1	0
0	low	10	6	85	Mem1	8	1	0	0	11.73	387.4	555	277.5	2	27
0	low	10	6	85	Mem1	9	1	0	0	13.14	873.54	515	257.5	2	58
0	low	10	6	85	Mem1	10	1	0	0	17.52	0	412	412	1	0
0	low	10	6	85	Mem1	11	1	0	0	13.87	300.04	555	277.5	2	23
0	low	10	6	85	Mem1	12	1	0	0	14.32	673.51	599	199.67	3	62
0	low	10	6	85	Mem1	13	1	0	0	17.69	0	426	426	1	0
0	low	10	6	85	Mem1	14	1	0	0	17.4	0	416	416	1	0
0	low	10	6	85	Mem1	15	1	0	0	17.25	543.11	515	257.5	2	33
0	low	10	6	85	Mem1	16	1	0	0	13.16	622.87	580	290	2	56
0	low	10	6	85	Mem1	17	1	0	0	16.66	0	439	439	1	0
0	low	10	6	85	Mem1	18	1	0	0	18.11	738.71	654	163.5	4	92
0	low	10	6	85	Mem1	19	1	0	0	14.42	0	440	440	1	0
0	low	10	6	85	Mem1	20	1	0	0	15.54	470.95	530	265	2	32
0	low	10	6	85	Mem1	21	1	0	0	17.15	934.31	533	266.5	2	73
0	low	10	6	85	Mem1	22	1	0	0	13.48	822.9	529	176.33	3	79
0	low	10	6	85	Mem1	23	1	0	0	14.5	822.27	556	139	4	110
0	low	10	6	85	Mem1	24	1	0	0	16.73	429.17	529	264.5	2	36
0	low	10	6	85	Mem1	25	1	0	0	16.44	0	427	427	1	0
0	low	10	6	85	Mem1	26	1	0	0	16.2	0	441	441	1	0
0	low	10	6	85	Mem1	27	1	0	0	17.75	0	429	429	1	0
0	low	10	6	85	Mem1	28	1	0	0	14.62	300.04	540	270	2	19
0	low	10	6	85	Mem1	29	1	0	0	14.8	848.22	603	201	3	73
0	low	10	6	85	Mem1	30	1	0	0	14.83	759.6	617	205.67	3	77
0	low	10	6	85	Mem1	31	1	0	0	17.67	592.49	545	181.67	3	75
0	low	10	6	85	Mem1	32	1	0	0	15.43	941.9	617	205.67	3	78
0	low	10	6	85	Mem1	33	1	0	0	17.58	0	438	438	1	0
0	low	10	6	85	Mem1	34	1	0	0	14.27	0	455	455	1	0
0	low	10	6	85	Mem1	35	1	0	0	17.39	0	452	452	1	0
0	low	10	6	85	Mem1	36	1	0	0	17.55	1040.65	504	252	2	66
0	low	10	6	85	Mem1	37	1	0	0	15.86	372.2	528	264	2	26
0	low	10	6	85	Mem1	38	1	0	0	13.8	858.35	503	167.67	3	64
0	low	10	6	85	Mem1	39	1	0	0	13.82	0	444	444	1	0
0	low	10	6	85	Mem1	40	1	0	0	18.12	0	453	453	1	0
0	low	10	6	85	Mem1	41	1	0	0	12.42	926.71	646	215.33	3	99
0	low	10	6	85	Mem1	42	1	0	0	15.57	0	428	428	1	0
0	low	10	6	85	Mem1	43	1	0	0	17.29	579.83	643	214.33	3	65
0	low	10	6	85	Mem1	44	1	0	0	14.39	0	459	459	1	0
0	low	10	6	85	Mem1	45	1	0	0	17.24	0	453	453	1	0
0	low	10	6	85	Mem1	46	1	0	0	17.48	0	436	436	1	0
0	low	10	6	85	Mem1	47	1	0	0	16.65	0	438	438	1	0
0	low	10	6	85	Mem1	48	1	0	0	16	702.63	678	169.5	4	102
0	low	10	6	85	Mem1	49	1	0	0	13.95	0	417	417	1	0
0	low	10	6	85	Mem1	50	1	0	0	17.09	972.29	504	252	2	60
0	low	10	7	85	Mem1	1	1	0	0	17.29	746.31	602	150.5	4	95
0	low	10	7	85	Mem1	2	1	0	0	12.83	1131.8	525	262.5	2	59
0	low	10	7	85	Mem1	3	1	0	0	14.41	307.64	514	257	2	23
0	low	10	7	85	Mem1	4	1	0	0	12.75	0	438	438	1	0
0	low	10	7	85	Mem1	5	1	0	0	16.62	801.38	608	304	2	58
0	low	10	7	85	Mem1	6	1	0	0	16.49	0	410	410	1	0
0	low	10	7	85	Mem1	7	1	0	0	15.54	863.41	514	171.33	3	87
0	low	10	7	85	Mem1	8	1	0	0	16.09	0	438	438	1	0
0	low	10	7	85	Mem1	9	1	0	0	16.2	782.39	600	200	3	79
0	low	10	7	85	Mem1	10	1	0	0	16.95	554.51	504	252	2	36
0	low	10	7	85	Mem1	11	1	0	0	16.78	0	432	432	1	0
0	low	10	7	85	Mem1	12	1	0	0	16.14	0	430	430	1	0
0	low	10	7	85	Mem1	13	1	0	0	14.05	0	444	444	1	0
0	low	10	7	85	Mem1	14	1	0	0	14.95	0	456	456	1	0
0	low	10	7	85	Mem1	15	1	0	0	15.67	1078.63	542	271	2	60
0	low	10	7	85	Mem1	16	1	0	0	14.6	835.56	569	189.67	3	73
0	low	10	7	85	Mem1	17	1	0	0	13.51	903.92	539	269.5	2	63
0	low	10	7	85	Mem1	18	1	0	0	14.14	0	440	440	1	0
0	low	10	7	85	Mem1	19	1	0	0	16.53	1025.46	616	205.33	3	102
0	low	10	7	85	Mem1	20	1	0	0	15.65	622.87	504	252	2	38
0	low	10	7	85	Mem1	21	1	0	0	18.01	0	449	449	1	0
0	low	10	7	85	Mem1	22	1	0	0	15.02	521.59	557	185.67	3	55
0	low	10	7	85	Mem1	23	1	0	0	17.59	638.06	575	191.67	3	68
0	low	10	7	85	Mem1	24	1	0	0	13.13	201.29	506	253	2	16
0	low	10	7	85	Mem1	25	1	0	0	16.79	448.16	521	260.5	2	29
0	low	10	7	85	Mem1	26	1	0	0	16.14	812.77	519	259.5	2	43
0	low	10	7	85	Mem1	27	1	0	0	16.2	0	443	443	1	0
0	low	10	7	85	Mem1	28	1	0	0	17.16	0	427	427	1	0
0	low	10	7	85	Mem1	29	1	0	0	15.55	0	427	427	1	0
0	low	10	7	85	Mem1	30	1	0	0	17.54	0	427	427	1	0
0	low	10	7	85	Mem1	31	1	0	0	13.01	825.43	660	220	3	90
0	low	10	7	85	Mem1	32	1	0	0	17.92	0	467	467	1	0
0	low	10	7	85	Mem1	33	1	0	0	15.77	345.62	556	278	2	29
0	low	10	7	85	Mem1	34	1	0	0	14.78	569.7	511	255.5	2	36
0	low	10	7	85	Mem1	35	1	0	0	15.5	702.63	551	275.5	2	48
0	low	10	7	85	Mem1	36	1	0	0	18.09	696.3	532	177.33	3	60
0	low	10	7	85	Mem1	37	1	0	0	17.96	208.89	514	257	2	20
0	low	10	7	85	Mem1	38	1	0	0	15.65	521.59	602	200.67	3	67
0	low	10	7	85	Mem1	39	1	0	0	13.64	0	417	417	1	0
0	low	10	7	85	Mem1	40	1	0	0	15.24	826.06	611	152.75	4	109
0	low	10	7	85	Mem1	41	1	0	0	15.48	0	452	452	1	0
0	low	10	7	85	Mem1	42	1	0	0	15.85	0	450	450	1	0
0	low	10	7	85	Mem1	43	1	0	0	14.65	996.97	655	163.75	4	122
0	low	10	7	85	Mem1	44	1	0	0	17.21	931.77	650	216.67	3	95
0	low	10	7	85	Mem1	45	1	0	0	17.84	505.89	607	121.4	5	88
0	low	10	7	85	Mem1	46	1	0	0	16.9	723.52	692	173	4	101
0	low	10	7	85	Mem1	47	1	0	0	15.46	0	446	446	1	0
0	low	10	7	85	Mem1	48	1	1	0	0	0	0	0	1	0
0	low	10	7	85	Mem1	49	1	0	0	17.97	0	445	445	1	0
0	low	10	7	85	Mem1	50	1	0	0	14.24	779.86	597	199	3	84
0	low	10	8	85	Mem1	1	1	0	0	15.37	1036.85	585	292.5	2	69
0	low	10	8	85	Mem1	2	1	0	0	17.44	322.83	540	270	2	22
0	low	10	8	85	Mem1	3	1	0	0	12.77	0	455	455	1	0
0	low	10	8	85	Mem1	4	1	0	0	13.92	0	457	457	1	0
0	low	10	8	85	Mem1	5	1	0	0	15.99	0	440	440	1	0
0	low	10	8	85	Mem1	6	1	0	0	15.58	533.62	720	180	4	84
0	low	10	8	85	Mem1	7	1	0	0	16.82	562.1	547	273.5	2	34
0	low	10	8	85	Mem1	8	1	0	0	16.1	0	443	443	1	0
0	low	10	8	85	Mem1	9	1	1	0	0	0	0	0	1	0
0	low	10	8	85	Mem1	10	1	0	0	15.35	0	418	418	1	0
0	low	10	8	85	Mem1	11	1	0	0	16.78	0	438	438	1	0
0	low	10	8	85	Mem1	12	1	0	0	18.09	0	427	427	1	0
0	low	10	8	85	Mem1	13	1	0	0	14.81	858.35	516	258	2	54
0	low	10	8	85	Mem1	14	1	0	0	16.77	467.15	551	275.5	2	31
0	low	10	8	85	Mem1	15	1	0	0	16.53	0	414	414	1	0
0	low	10	8	85	Mem1	16	1	0	0	13.39	689.34	567	141.75	4	83
0	low	10	8	85	Mem1	17	1	0	0	14.25	455.76	511	255.5	2	30
0	low	10	8	85	Mem1	18	1	0	0	17.38	807.07	703	175.75	4	122
0	low	10	8	85	Mem1	19	1	1	0	0	873.54	289	144.5	2	60
0	low	10	8	85	Mem1	20	1	0	0	12.65	1067.23	623	311.5	2	56
0	low	10	8	85	Mem1	21	1	0	0	14.2	0	470	470	1	0
0	low	10	8	85	Mem1	22	1	0	0	15.93	0	442	442	1	0
0	low	10	8	85	Mem1	23	1	0	0	14.47	772.26	620	206.67	3	66
0	low	10	8	85	Mem1	24	1	0	0	15.75	0	422	422	1	0
0	low	10	8	85	Mem1	25	1	0	0	14.45	746.31	522	130.5	4	100
0	low	10	8	85	Mem1	26	1	0	0	13.71	676.04	653	163.25	4	88
0	low	10	8	85	Mem1	27	1	0	0	13.39	0	410	410	1	0
0	low	10	8	85	Mem1	28	1	0	0	11.6	0	433	433	1	0
0	low	10	8	85	Mem1	29	1	0	0	14.09	394.99	528	264	2	26
0	low	10	8	85	Mem1	30	1	0	0	16.2	0	427	427	1	0
0	low	10	8	85	Mem1	31	1	0	0	17.04	607.68	561	280.5	2	40
0	low	10	8	85	Mem1	32	1	0	0	17.34	0	462	462	1	0
0	low	10	8	85	Mem1	33	1	0	0	14.66	752	650	162.5	4	113
0	low	10	8	85	Mem1	34	1	0	0	15.88	0	434	434	1	0
0	low	10	8	85	Mem1	35	1	0	0	14.74	410.18	546	273	2	43
0	low	10	8	85	Mem1	36	1	0	0	17.81	876.07	576	192	3	89
0	low	10	8	85	Mem1	37	1	0	0	14.49	934.31	594	198	3	101
0	low	10	8	85	Mem1	38	1	0	0	12.61	812.77	635	158.75	4	99
0	low	10	8	85	Mem1	39	1	0	0	13.4	706.43	540	270	2	44
0	low	10	8	85	Mem1	40	1	0	0	15.03	865.94	556	278	2	62
0	low	10	8	85	Mem1	41	1	0	0	14.92	0	415	415	1	0
0	low	10	8	85	Mem1	42	1	0	0	15.34	967.22	671	223.67	3	107
0	low	10	8	85	Mem1	43	1	0	0	17.98	664.65	550	275	2	48
0	low	10	8	85	Mem1	44	1	0	0	16.09	0	440	440	1	0
0	low	10	8	85	Mem1	45	1	0	0	16.31	648.19	541	180.33	3	58
0	low	10	8	85	Mem1	46	1	0	0	15.46	0	436	436	1	0
0	low	10	8	85	Mem1	47	1	0	0	17.4	820.37	581	193.67	3	81
0	low	10	8	85	Mem1	48	1	0	0	14.49	577.3	529	264.5	2	35
0	low	10	8	85	Mem1	49	1	0	0	15.5	0	442	442	1	0
0	low	10	8	85	Mem1	50	1	0	0	16.91	0	443	443	1	0
0	low	10	9	85	Mem1	1	1	0	0	18.05	0	450	450	1	0
0	low	10	9	85	Mem1	2	1	0	0	15.61	0	439	439	1	0
0	low	10	9	85	Mem1	3	1	0	0	15.73	779.86	551	183.67	3	70
0	low	10	9	85	Mem1	4	1	0	0	13.6	296.24	536	268	2	29
0	low	10	9	85	Mem1	5	1	0	0	14.13	839.36	586	293	2	46
0	low	10	9	85	Mem1	6	1	0	0	16.56	731.75	583	194.33	3	85
0	low	10	9	85	Mem1	7	1	0	0	13.99	848.22	630	210	3	83
0	low	10	9	85	Mem1	8	1	0	0	17.55	0	438	438	1	0
0	low	10	9	85	Mem1	9	1	0	0	14.41	0	436	436	1	0
0	low	10	9	85	Mem1	10	1	0	0	17.31	949.5	504	252	2	53
0	low	10	9	85	Mem1	11	1	0	0	17.42	0	469	469	1	0
0	low	10	9	85	Mem1	12	1	0	0	13.75	954.56	624	208	3	90
0	low	10	9	85	Mem1	13	1	0	0	17.8	698.83	504	252	2	43
0	low	10	9	85	Mem1	14	1	0	0	16.35	338.02	549	274.5	2	33
0	low	10	9	85	Mem1	15	1	0	0	16.46	178.51	510	255	2	11
0	low	10	9	85	Mem1	16	1	0	0	14.75	1097.62	524	262	2	61
0	low	10	9	85	Mem1	17	1	0	0	13.2	754.54	627	209	3	59
0	low	10	9	85	Mem1	18	1	0	0	14.68	759.6	562	187.33	3	67
0	low	10	9	85	Mem1	19	1	0	0	15.18	714.02	533	266.5	2	45
0	low	10	9	85	Mem1	20	1	0	0	13.91	843.16	826	165.2	5	147
0	low	10	9	85	Mem1	21	1	0	0	16.52	577.3	606	202	3	57
0	low	10	9	85	Mem1	22	1	0	0	16.27	0	444	444	1	0
0	low	10	9	85	Mem1	23	1	0	0	17.83	0	455	455	1	0
0	low	10	9	85	Mem1	24	1	0	0	13.76	715.92	674	168.5	4	103
0	low	10	9	85	Mem1	25	1	0	0	13.76	1027.99	630	210	3	115
0	low	10	9	85	Mem1	26	1	0	0	17.19	0	448	448	1	0
0	low	10	9	85	Mem1	27	1	0	0	13.83	801.38	504	252	2	50
0	low	10	9	85	Mem1	28	1	0	0	17.45	292.45	564	282	2	22
0	low	10	9	85	Mem1	29	1	0	0	15.95	701.36	513	171	3	74
0	low	10	9	85	Mem1	30	1	0	0	16.38	379.8	516	258	2	29
0	low	10	9	85	Mem1	31	1	0	0	16	0	459	459	1	0
0	low	10	9	85	Mem1	32	1	0	0	15.81	843.15	528	264	2	53
0	low	10	9	85	Mem1	33	1	0	0	16.33	800.11	508	169.33	3	76
0	low	10	9	85	Mem1	34	1	0	0	15.14	508.93	548	182.67	3	52
0	low	10	9	85	Mem1	35	1	0	0	14.4	719.09	551	183.67	3	71
0	low	10	9	85	Mem1	36	1	0	0	14.67	929.24	570	190	3	81
0	low	10	9	85	Mem1	37	1	0	0	14.81	486.14	559	186.33	3	43
0	low	10	9	85	Mem1	38	1	0	0	13.35	0	445	445	1	0
0	low	10	9	85	Mem1	39	1	0	0	13.37	0	431	431	1	0
0	low	10	9	85	Mem1	40	1	0	0	14.14	898.23	667	166.75	4	122
0	low	10	9	85	Mem1	41	1	0	0	15.12	898.86	630	210	3	84
0	low	10	9	85	Mem1	42	1	1	0	0	686.17	318	106	3	49
0	low	10	9	85	Mem1	43	1	0	0	17.44	584.89	644	214.67	3	50
0	low	10	9	85	Mem1	44	1	0	0	16.64	1067.23	615	307.5	2	62
0	low	10	9	85	Mem1	45	1	0	0	15.86	0	454	454	1	0
0	low	10	9	85	Mem1	46	1	0	0	16.32	900.12	524	262	2	57
0	low	10	9	85	Mem1	47	1	0	0	15.99	820.37	606	151.5	4	110
0	low	10	9	85	Mem1	48	1	0	0	13.55	1045.71	616	205.33	3	95
0	low	10	9	85	Mem1	49	1	0	0	16.6	0	435	435	1	0
0	low	10	9	85	Mem1	50	1	0	0	15.92	767.19	504	252	2	50
0	low	10	10	85	Mem1	1	1	0	0	15.25	1004.57	701	175.25	4	134
0	low	10	10	85	Mem1	2	1	0	0	16.88	0	457	457	1	0
0	low	10	10	85	Mem1	3	1	0	0	16.95	445.63	534	178	3	56
0	low	10	10	85	Mem1	4	1	0	0	15.01	962.16	562	187.33	3	97
0	low	10	10	85	Mem1	5	1	0	0	15.99	774.79	504	252	2	57
0	low	10	10	85	Mem1	6	1	0	0	13.3	0	424	424	1	0
0	low	10	10	85	Mem1	7	1	0	0	15.4	0	410	410	1	0
0	low	10	10	85	Mem1	8	1	0	0	16.86	979.88	504	252	2	55
0	low	10	10	85	Mem1	9	1	0	0	14.52	668.45	504	252	2	42
0	low	10	10	85	Mem1	10	1	0	0	18.13	854.55	547	273.5	2	53
0	low	10	10	85	Mem1	11	1	0	0	17.93	0	446	446	1	0
0	low	10	10	85	Mem1	12	1	0	0	14.07	0	447	447	1	0
0	low	10	10	85	Mem1	13	1	0	0	12.66	983.68	535	267.5	2	59
0	low	10	10	85	Mem1	14	1	0	0	18.02	0	417	417	1	0
0	low	10	10	85	Mem1	15	1	0	0	12.3	0	415	415	1	0
0	low	10	10	85	Mem1	16	1	0	0	13.86	669.71	852	142	6	156
0	low	10	10	85	Mem1	17	1	0	0	16.34	740.61	504	252	2	36
0	low	10	10	85	Mem1	18	1	0	0	15.74	0	425	425	1	0
0	low	10	10	85	Mem1	19	1	0	0	16.96	845.69	530	176.67	3	82
0	low	10	10	85	Mem1	20	1	0	0	15.16	0	467	467	1	0
0	low	10	10	85	Mem1	21	1	0	0	15.19	837.46	617	154.25	4	125
0	low	10	10	85	Mem1	22	1	1	0	0	0	0	0	1	0
0	low	10	10	85	Mem1	23	1	1	0	0	360.81	124	62	2	30
0	low	10	10	85	Mem1	24	1	0	0	15.24	708.96	537	179	3	51
0	low	10	10	85	Mem1	25	1	0	0	17.05	736.81	504	252	2	37
0	low	10	10	85	Mem1	26	1	0	0	16.53	435.5	645	215	3	51
0	low	10	10	85	Mem1	27	1	0	0	15.15	679.84	504	252	2	45
0	low	10	10	85	Mem1	28	1	0	0	14.16	767.2	849	141.5	6	175
0	low	10	10	85	Mem1	29	1	0	0	15.28	0	447	447	1	0
0	low	10	10	85	Mem1	30	1	0	0	14.12	733.01	504	252	2	38
0	low	10	10	85	Mem1	31	1	0	0	17.66	1116.61	513	256.5	2	56
0	low	10	10	85	Mem1	32	1	0	0	17.24	668.45	600	300	2	46
0	low	10	10	85	Mem1	33	1	0	0	14.96	761.12	750	150	5	116
0	low	10	10	85	Mem1	34	1	0	0	15.04	453.23	627	209	3	48
0	low	10	10	85	Mem1	35	1	0	0	15.18	0	430	430	1	0
0	low	10	10	85	Mem1	36	1	0	0	12.66	588.69	533	266.5	2	40
0	low	10	10	85	Mem1	37	1	0	0	17.45	0	438	438	1	0
0	low	10	10	85	Mem1	38	1	0	0	16.38	900.12	504	252	2	53
0	low	10	10	85	Mem1	39	1	0	0	15.82	827.96	518	172.67	3	79
0	low	10	10	85	Mem1	40	1	0	0	13.66	1017.86	557	185.67	3	105
0	low	10	10	85	Mem1	41	1	0	0	17.51	443.1	573	191	3	52
0	low	10	10	85	Mem1	42	1	0	0	15.69	698.83	613	204.33	3	78
0	low	10	10	85	Mem1	43	1	0	0	17.53	0	434	434	1	0
0	low	10	10	85	Mem1	44	1	0	0	17.02	384.86	622	207.33	3	42
0	low	10	10	85	Mem1	45	1	0	0	14.48	0	444	444	1	0
0	low	10	10	85	Mem1	46	1	0	0	14.38	603.88	673	168.25	4	94
0	low	10	10	85	Mem1	47	1	0	0	17.01	281.05	570	285	2	28
0	low	10	10	85	Mem1	48	1	0	0	17.43	835.56	531	265.5	2	49
0	low	10	10	85	Mem1	49	1	0	0	17.44	944.43	601	200.33	3	89
0	low	10	10	85	Mem1	50	1	0	0	15.66	0	446	446	1	0
0	intermediate	10	1	85	Mem0	1	1	0	0	16.57	771.42	1166	129.56	9	150
0	intermediate	10	1	85	Mem0	2	1	0	0	16.69	748.75	1707	121.93	14	277
0	intermediate	10	1	85	Mem0	3	1	0	0	13.69	725	1114	123.78	9	172
0	intermediate	10	1	85	Mem0	4	1	0	0	17.83	769.09	677	169.25	4	76
0	intermediate	10	1	85	Mem0	5	1	0	0	17.87	601.17	837	119.57	7	101
0	intermediate	10	1	85	Mem0	6	1	0	0	17.08	1071.03	735	245	3	61
0	intermediate	10	1	85	Mem0	7	1	0	0	18.29	330.43	573	286.5	2	21
0	intermediate	10	1	85	Mem0	8	1	0	0	14.03	595.65	1210	100.83	12	185
0	intermediate	10	1	85	Mem0	9	1	0	0	17.29	701	967	138.14	7	133
0	intermediate	10	1	85	Mem0	10	1	0	0	17.38	995.07	852	170.4	5	116
0	intermediate	10	1	85	Mem0	11	1	0	0	14.53	769.09	2068	129.25	16	310
0	intermediate	10	1	85	Mem0	12	1	0	0	17.31	845.69	824	137.33	6	108
0	intermediate	10	1	85	Mem0	13	1	0	0	17.85	648.51	1735	108.44	16	247
0	intermediate	10	1	85	Mem0	14	1	0	0	17.54	712.64	1310	119.09	11	178
0	intermediate	10	1	85	Mem0	15	1	0	0	17.62	687.44	1380	115	12	208
0	intermediate	10	1	85	Mem0	16	1	0	0	17.57	835.56	868	144.67	6	104
0	intermediate	10	1	85	Mem0	17	1	0	0	14.8	903.92	726	145.2	5	110
0	intermediate	10	1	85	Mem0	18	1	0	0	14.85	931.27	799	159.8	5	115
0	intermediate	10	1	85	Mem0	19	1	0	0	16.96	567.95	1363	104.85	13	197
0	intermediate	10	1	85	Mem0	20	1	0	0	17.08	556.41	742	185.5	4	41
0	intermediate	10	1	85	Mem0	21	1	0	0	13.34	687.78	1395	126.82	11	181
0	intermediate	10	1	85	Mem0	22	1	0	0	13.2	536.78	673	224.33	3	35
0	intermediate	10	1	85	Mem0	23	1	0	0	14.67	762.98	1142	126.89	9	167
0	intermediate	10	1	85	Mem0	24	1	0	0	16.49	585.98	926	132.29	7	116
0	intermediate	10	1	85	Mem0	25	1	0	0	16.33	700.35	816	163.2	5	86
0	intermediate	10	1	85	Mem0	26	1	0	0	14.29	648.37	1457	104.07	14	229
0	intermediate	10	1	85	Mem0	27	1	0	0	17.44	788.08	675	168.75	4	76
0	intermediate	10	1	85	Mem0	28	1	0	0	17.67	296.24	552	276	2	21
0	intermediate	10	1	85	Mem0	29	1	0	0	16.69	748.21	713	178.25	4	68
0	intermediate	10	1	85	Mem0	30	1	0	0	14.21	947.6	630	157.5	4	86
0	intermediate	10	1	85	Mem0	31	1	0	0	15.47	750.74	909	151.5	6	114
0	intermediate	10	1	85	Mem0	32	1	1	0	0	519.06	239	79.67	3	36
0	intermediate	10	1	85	Mem0	33	1	0	0	14.12	680.6	646	129.2	5	79
0	intermediate	10	1	85	Mem0	34	1	0	0	16.74	701.68	971	121.38	8	141
0	intermediate	10	1	85	Mem0	35	1	0	0	18.35	0	455	455	1	0
0	intermediate	10	1	85	Mem0	36	1	0	0	17.49	649.46	676	169	4	44
0	intermediate	10	1	85	Mem0	37	1	0	0	16.07	1015.33	541	180.33	3	57
0	intermediate	10	1	85	Mem0	38	1	0	0	14.2	684.33	1328	120.73	11	195
0	intermediate	10	1	85	Mem0	39	1	0	0	14.25	737.5	1380	125.45	11	206
0	intermediate	10	1	85	Mem0	40	1	0	0	15.03	711.49	803	133.83	6	110
0	intermediate	10	1	85	Mem0	41	1	0	0	17.6	743.14	781	130.17	6	120
0	intermediate	10	1	85	Mem0	42	1	0	0	14.05	447.08	943	134.71	7	86
0	intermediate	10	1	85	Mem0	43	1	0	0	15.48	678.58	996	110.67	9	155
0	intermediate	10	1	85	Mem0	44	1	0	0	17.82	982.41	660	220	3	59
0	intermediate	10	1	85	Mem0	45	1	0	0	17.9	654.02	1116	111.6	10	149
0	intermediate	10	1	85	Mem0	46	1	0	0	13.66	1010.27	513	171	3	67
0	intermediate	10	1	85	Mem0	47	1	0	0	18.04	787.45	885	147.5	6	112
0	intermediate	10	1	85	Mem0	48	1	0	0	17.05	700.35	1217	121.7	10	178
0	intermediate	10	1	85	Mem0	49	1	0	0	17.95	711.95	1391	126.45	11	214
0	intermediate	10	1	85	Mem0	50	1	0	0	14.4	700.73	711	177.75	4	71
0	intermediate	10	2	85	Mem0	1	1	0	0	14.46	825.43	867	144.5	6	121
0	intermediate	10	2	85	Mem0	2	1	0	0	18.13	659.22	1618	115.57	14	257
0	intermediate	10	2	85	Mem0	3	1	0	0	17.29	566.66	704	140.8	5	84
0	intermediate	10	2	85	Mem0	4	1	0	0	17.94	292.45	522	261	2	20
0	intermediate	10	2	85	Mem0	5	1	0	0	16.54	700.52	1098	122	9	154
0	intermediate	10	2	85	Mem0	6	1	0	0	16.89	606.92	1162	116.2	10	161
0	intermediate	10	2	85	Mem0	7	1	0	0	16.5	788.08	592	148	4	75
0	intermediate	10	2	85	Mem0	8	1	0	0	17.79	751.05	1084	135.5	8	157
0	intermediate	10	2	85	Mem0	9	1	0	0	16	917.22	775	193.75	4	76
0	intermediate	10	2	85	Mem0	10	1	0	0	17.68	1126.74	620	206.67	3	67
0	intermediate	10	2	85	Mem0	11	1	0	0	16.74	767.89	1440	130.91	11	218
0	intermediate	10	2	85	Mem0	12	1	0	0	18.01	448.16	516	258	2	26
0	intermediate	10	2	85	Mem0	13	1	0	0	13.32	708.18	1540	118.46	13	235
0	intermediate	10	2	85	Mem0	14	1	0	0	15.08	647.94	2193	109.65	20	386
0	intermediate	10	2	85	Mem0	15	1	0	0	17.49	391.19	537	268.5	2	22
0	intermediate	10	2	85	Mem0	16	1	0	0	18.02	615.28	912	114	8	132
0	intermediate	10	2	85	Mem0	17	1	0	0	15.86	685.54	547	136.75	4	75
0	intermediate	10	2	85	Mem0	18	1	0	0	15.07	838.6	782	156.4	5	106
0	intermediate	10	2	85	Mem0	19	1	0	0	14.9	744.41	1046	130.75	8	158
0	intermediate	10	2	85	Mem0	20	1	0	0	15.65	1015.96	717	179.25	4	93
0	intermediate	10	2	85	Mem0	21	1	0	0	13.45	687.44	978	122.25	8	153
0	intermediate	10	2	85	Mem0	22	1	0	0	17.73	903.92	719	179.75	4	84
0	intermediate	10	2	85	Mem0	23	1	0	0	14.71	539.32	850	106.25	8	126
0	intermediate	10	2	85	Mem0	24	1	0	0	16.28	679.3	886	126.57	7	127
0	intermediate	10	2	85	Mem0	25	1	0	0	16.91	695.03	1189	118.9	10	186
0	intermediate	10	2	85	Mem0	26	1	0	0	14.9	762.64	787	157.4	5	107
0	intermediate	10	2	85	Mem0	27	1	0	0	18.18	617.18	931	116.38	8	130
0	intermediate	10	2	85	Mem0	28	1	0	0	16.34	635.53	1280	106.67	12	243
0	intermediate	10	2	85	Mem0	29	1	0	0	16.5	901.39	620	206.67	3	67
0	intermediate	10	2	85	Mem0	30	1	0	0	17.76	0	458	458	1	0
0	intermediate	10	2	85	Mem0	31	1	0	0	15.59	768.88	1198	133.11	9	197
0	intermediate	10	2	85	Mem0	32	1	0	0	16.21	633.51	708	141.6	5	97
0	intermediate	10	2	85	Mem0	33	1	0	0	17.8	744.41	690	172.5	4	72
0	intermediate	10	2	85	Mem0	34	1	0	0	16.55	692.19	1923	120.19	16	331
0	intermediate	10	2	85	Mem0	35	1	0	0	16.58	645.66	1053	117	9	154
0	intermediate	10	2	85	Mem0	36	1	0	0	17.04	673.28	1286	116.91	11	210
0	intermediate	10	2	85	Mem0	37	1	0	0	14.68	984.95	592	197.33	3	56
0	intermediate	10	2	85	Mem0	38	1	0	0	15.89	694.27	753	150.6	5	83
0	intermediate	10	2	85	Mem0	39	0	0	4.8	16.79	617.69	2155	97.95	22	387
0	intermediate	10	2	85	Mem0	40	1	0	0	15.68	615.28	1365	113.75	12	204
0	intermediate	10	2	85	Mem0	41	1	0	0	17.96	574.76	677	225.67	3	50
0	intermediate	10	2	85	Mem0	42	1	0	0	14.29	977.35	596	198.67	3	72
0	intermediate	10	2	85	Mem0	43	1	0	0	17.21	707.51	860	122.86	7	129
0	intermediate	10	2	85	Mem0	44	1	0	0	17.43	522.61	722	144.4	5	70
0	intermediate	10	2	85	Mem0	45	1	0	0	16.5	715.92	641	160.25	4	68
0	intermediate	10	2	85	Mem0	46	1	0	0	18.08	0	423	423	1	0
0	intermediate	10	2	85	Mem0	47	1	0	0	16.24	861.39	771	154.2	5	111
0	intermediate	10	2	85	Mem0	48	1	0	0	15.41	969.75	631	210.33	3	66
0	intermediate	10	2	85	Mem0	49	1	0	0	17.93	715.92	661	165.25	4	83
0	intermediate	10	2	85	Mem0	50	1	0	0	16.25	944.43	531	177	3	64
0	intermediate	10	3	85	Mem0	1	1	0	0	15.49	620.7	1048	149.71	7	107
0	intermediate	10	3	85	Mem0	2	1	0	0	17.25	745.67	788	131.33	6	117
0	intermediate	10	3	85	Mem0	3	1	0	0	13.81	624.77	710	177.5	4	64
0	intermediate	10	3	85	Mem0	4	1	0	0	17.7	604.83	887	110.88	8	119
0	intermediate	10	3	85	Mem0	5	1	0	0	13.61	714.02	662	132.4	5	71
0	intermediate	10	3	85	Mem0	6	1	0	0	17.21	729.22	1047	130.88	8	143
0	intermediate	10	3	85	Mem0	7	1	0	0	16.35	738.98	949	135.57	7	125
0	intermediate	10	3	85	Mem0	8	1	0	0	16.95	698.83	660	132	5	75
0	intermediate	10	3	85	Mem0	9	1	0	0	14.06	796.82	1357	135.7	10	197
0	intermediate	10	3	85	Mem0	10	1	0	0	13.93	943.42	798	159.6	5	90
0	intermediate	10	3	85	Mem0	11	1	0	0	18.08	0	452	452	1	0
0	intermediate	10	3	85	Mem0	12	1	0	0	15.22	969.75	599	199.67	3	65
0	intermediate	10	3	85	Mem0	13	1	0	0	13.07	584.89	675	135	5	76
0	intermediate	10	3	85	Mem0	14	1	0	0	17.61	928.61	725	181.25	4	92
0	intermediate	10	3	85	Mem0	15	1	0	0	13.88	682.69	896	112	8	142
0	intermediate	10	3	85	Mem0	16	1	0	0	17.6	512.73	889	111.13	8	101
0	intermediate	10	3	85	Mem0	17	1	0	0	13	764.16	774	154.8	5	80
0	intermediate	10	3	85	Mem0	18	1	0	0	17.44	643.13	732	122	6	98
0	intermediate	10	3	85	Mem0	19	1	0	0	15.15	625.4	610	203.33	3	45
0	intermediate	10	3	85	Mem0	20	1	0	0	16.27	657.31	1633	108.87	15	270
0	intermediate	10	3	85	Mem0	21	1	0	0	16.44	636.38	981	109	9	142
0	intermediate	10	3	85	Mem0	22	1	0	0	16.62	752.95	1089	136.13	8	153
0	intermediate	10	3	85	Mem0	23	1	0	0	17.52	715.92	1056	132	8	146
0	intermediate	10	3	85	Mem0	24	1	0	0	16.16	848.85	639	159.75	4	87
0	intermediate	10	3	85	Mem0	25	1	0	0	17.06	0	426	426	1	0
0	intermediate	10	3	85	Mem0	26	1	0	0	15.64	776.69	1077	134.63	8	152
0	intermediate	10	3	85	Mem0	27	1	0	0	17.59	376	571	285.5	2	20
0	intermediate	10	3	85	Mem0	28	1	0	0	16.9	717.82	762	127	6	116
0	intermediate	10	3	85	Mem0	29	1	0	0	15.26	529.19	659	219.67	3	34
0	intermediate	10	3	85	Mem0	30	1	0	0	17.33	692.19	1862	116.38	16	283
0	intermediate	10	3	85	Mem0	31	1	0	0	17.23	858.35	792	158.4	5	96
0	intermediate	10	3	85	Mem0	32	1	0	0	12.31	691.24	812	135.33	6	105
0	intermediate	10	3	85	Mem0	33	1	0	0	17.17	655.33	1267	115.18	11	194
0	intermediate	10	3	85	Mem0	34	1	0	0	16.06	903.92	787	196.75	4	81
0	intermediate	10	3	85	Mem0	35	1	0	0	14.46	903.92	536	178.67	3	61
0	intermediate	10	3	85	Mem0	36	1	0	0	17.69	649.46	1370	114.17	12	208
0	intermediate	10	3	85	Mem0	37	1	0	0	12.56	888.73	860	172	5	115
0	intermediate	10	3	85	Mem0	38	1	0	0	14.93	770.04	1054	131.75	8	134
0	intermediate	10	3	85	Mem0	39	1	0	0	15.83	658.68	871	124.43	7	124
0	intermediate	10	3	85	Mem0	40	1	0	0	16.41	835.56	882	176.4	5	96
0	intermediate	10	3	85	Mem0	41	1	0	0	16.18	528.68	684	136.8	5	73
0	intermediate	10	3	85	Mem0	42	1	0	0	14.7	792.52	866	144.33	6	110
0	intermediate	10	3	85	Mem0	43	1	0	0	14.8	586.41	694	138.8	5	66
0	intermediate	10	3	85	Mem0	44	1	0	0	12.81	693.77	536	178.67	3	45
0	intermediate	10	3	85	Mem0	45	1	0	0	17.36	878.1	832	166.4	5	98
0	intermediate	10	3	85	Mem0	46	1	0	0	16.32	773.71	1047	149.57	7	137
0	intermediate	10	3	85	Mem0	47	1	0	0	15.15	760.36	1305	130.5	10	175
0	intermediate	10	3	85	Mem0	48	1	0	0	17.97	212.69	487	243.5	2	17
0	intermediate	10	3	85	Mem0	49	1	0	0	17.69	941.9	958	159.67	6	139
0	intermediate	10	3	85	Mem0	50	1	0	0	15.9	630.47	979	108.78	9	148
0	intermediate	10	4	85	Mem0	1	1	0	0	18.02	292.45	534	267	2	17
0	intermediate	10	4	85	Mem0	2	1	0	0	16.04	637.11	847	105.88	8	138
0	intermediate	10	4	85	Mem0	3	1	0	0	18.08	702.63	884	147.33	6	109
0	intermediate	10	4	85	Mem0	4	1	0	0	16.95	834.61	1167	145.88	8	146
0	intermediate	10	4	85	Mem0	5	1	0	0	15.79	865.94	835	167	5	106
0	intermediate	10	4	85	Mem0	6	1	0	0	13.23	666.76	1035	115	9	166
0	intermediate	10	4	85	Mem0	7	1	0	0	17.95	0	432	432	1	0
0	intermediate	10	4	85	Mem0	8	1	0	0	15.53	846.95	1110	138.75	8	160
0	intermediate	10	4	85	Mem0	9	0	0	5	17.58	611.48	2130	96.82	22	380
0	intermediate	10	4	85	Mem0	10	1	0	0	15.8	752	1174	130.44	9	181
0	intermediate	10	4	85	Mem0	11	1	0	0	14.21	783.65	851	141.83	6	117
0	intermediate	10	4	85	Mem0	12	1	0	0	14.93	501.34	703	175.75	4	50
0	intermediate	10	4	85	Mem0	13	1	0	0	17.2	894.43	731	182.75	4	82
0	intermediate	10	4	85	Mem0	14	1	0	0	17.04	773.71	996	142.29	7	158
0	intermediate	10	4	85	Mem0	15	1	0	0	17.17	685.02	1300	118.18	11	216
0	intermediate	10	4	85	Mem0	16	1	0	0	14.96	603.88	895	111.88	8	136
0	intermediate	10	4	85	Mem0	17	1	0	0	16.43	703.17	913	130.43	7	127
0	intermediate	10	4	85	Mem0	18	1	0	0	15.71	607.68	716	179	4	65
0	intermediate	10	4	85	Mem0	19	1	0	0	16.48	871.64	702	175.5	4	82
0	intermediate	10	4	85	Mem0	20	1	0	0	18	0	443	443	1	0
0	intermediate	10	4	85	Mem0	21	1	0	0	13.02	814.84	1618	147.09	11	224
0	intermediate	10	4	85	Mem0	22	1	0	0	16.58	0	438	438	1	0
0	intermediate	10	4	85	Mem0	23	1	0	0	18.19	408.29	699	174.75	4	47
0	intermediate	10	4	85	Mem0	24	1	0	0	17.99	387.4	625	208.33	3	36
0	intermediate	10	4	85	Mem0	25	1	0	0	15.47	650.41	1042	130.25	8	143
0	intermediate	10	4	85	Mem0	26	1	0	0	15.8	746.94	628	209.33	3	50
0	intermediate	10	4	85	Mem0	27	1	0	0	17.23	254.47	488	244	2	12
0	intermediate	10	4	85	Mem0	28	1	0	0	13.52	714.02	799	133.17	6	108
0	intermediate	10	4	85	Mem0	29	1	0	0	16.19	695.38	1284	116.73	11	188
0	intermediate	10	4	85	Mem0	30	1	0	0	17.87	706.43	831	138.5	6	120
0	intermediate	10	4	85	Mem0	31	1	0	0	15.31	591.22	847	141.17	6	112
0	intermediate	10	4	85	Mem0	32	1	0	0	15.96	869.74	504	252	2	39
0	intermediate	10	4	85	Mem0	33	1	0	0	16.83	765.03	1085	155	7	138
0	intermediate	10	4	85	Mem0	34	1	0	0	15	902.02	640	160	4	95
0	intermediate	10	4	85	Mem0	35	1	0	0	11.72	668.45	731	182.75	4	67
0	intermediate	10	4	85	Mem0	36	1	0	0	15.91	955.57	781	156.2	5	125
0	intermediate	10	4	85	Mem0	37	1	0	0	16.11	544.63	1108	110.8	10	136
0	intermediate	10	4	85	Mem0	38	1	0	0	12.68	783.47	1057	151	7	140
0	intermediate	10	4	85	Mem0	39	1	0	0	16.33	0	438	438	1	0
0	intermediate	10	4	85	Mem0	40	1	0	0	14.76	716.19	916	130.86	7	133
0	intermediate	10	4	85	Mem0	41	1	0	0	16.93	835.56	590	196.67	3	59
0	intermediate	10	4	85	Mem0	42	1	0	0	13.87	1002.67	675	225	3	68
0	intermediate	10	4	85	Mem0	43	1	1	0	0	389.93	190	63.33	3	38
0	intermediate	10	4	85	Mem0	44	1	0	0	16.08	976.08	532	266	2	44
0	intermediate	10	4	85	Mem0	45	1	0	0	15	683.64	1132	113.2	10	181
0	intermediate	10	4	85	Mem0	46	1	0	0	17.76	741.03	1189	132.11	9	164
0	intermediate	10	4	85	Mem0	47	1	0	0	16.78	688.2	807	161.4	5	100
0	intermediate	10	4	85	Mem0	48	1	0	0	15.5	1010.27	596	198.67	3	60
0	intermediate	10	4	85	Mem0	49	1	0	0	17.22	738.08	746	124.33	6	102
0	intermediate	10	4	85	Mem0	50	1	0	0	15.89	811.25	816	163.2	5	99
0	intermediate	10	5	85	Mem0	1	1	0	0	17.8	576.35	1009	126.13	8	146
0	intermediate	10	5	85	Mem0	2	1	0	0	14.15	634.27	1045	130.63	8	130
0	intermediate	10	5	85	Mem0	3	1	0	0	16.62	582.72	878	125.43	7	112
0	intermediate	10	5	85	Mem0	4	1	0	0	16.31	659.59	840	140	6	109
0	intermediate	10	5	85	Mem0	5	1	0	0	14.91	742.89	1228	122.8	10	208
0	intermediate	10	5	85	Mem0	6	1	0	0	15.46	762.64	1337	133.7	10	183
0	intermediate	10	5	85	Mem0	7	1	0	0	15.18	572.23	626	208.67	3	45
0	intermediate	10	5	85	Mem0	8	1	0	0	15.62	1082.43	762	190.5	4	104
0	intermediate	10	5	85	Mem0	9	1	0	0	13.91	758.08	1259	125.9	10	210
0	intermediate	10	5	85	Mem0	10	1	0	0	17.63	585.29	1963	103.32	19	308
0	intermediate	10	5	85	Mem0	11	1	0	0	14.38	673.87	828	118.29	7	125
0	intermediate	10	5	85	Mem0	12	1	0	0	14.87	722.57	924	115.5	8	134
0	intermediate	10	5	85	Mem0	13	1	0	0	16.08	816.57	781	195.25	4	78
0	intermediate	10	5	85	Mem0	14	1	0	0	15.33	665.19	901	128.71	7	132
0	intermediate	10	5	85	Mem0	15	1	0	0	16.74	919.11	633	211	3	54
0	intermediate	10	5	85	Mem0	16	1	0	0	15.12	626.67	1115	111.5	10	163
0	intermediate	10	5	85	Mem0	17	1	0	0	15.82	632.64	881	125.86	7	113
0	intermediate	10	5	85	Mem0	18	1	0	0	16.87	849.23	836	167.2	5	97
0	intermediate	10	5	85	Mem0	19	1	0	0	15.86	641.32	1574	112.43	14	249
0	intermediate	10	5	85	Mem0	20	1	0	0	15.82	571.6	1175	97.92	12	197
0	intermediate	10	5	85	Mem0	21	1	0	0	17.08	672.25	1700	121.43	14	241
0	intermediate	10	5	85	Mem0	22	1	0	0	17.49	568.86	977	108.56	9	128
0	intermediate	10	5	85	Mem0	23	1	0	0	14.56	763.4	969	121.13	8	158
0	intermediate	10	5	85	Mem0	24	1	0	0	17.81	796.63	1185	148.13	8	161
0	intermediate	10	5	85	Mem0	25	1	0	0	14.78	744.41	1150	127.78	9	149
0	intermediate	10	5	85	Mem0	26	1	0	0	13.42	696.93	744	186	4	72
0	intermediate	10	5	85	Mem0	27	1	0	0	15.54	789.14	1177	130.78	9	153
0	intermediate	10	5	85	Mem0	28	1	0	0	17.57	787.45	879	146.5	6	111
0	intermediate	10	5	85	Mem0	29	1	0	0	16.16	574.04	840	120	7	98
0	intermediate	10	5	85	Mem0	30	1	0	0	15.75	605.78	989	123.63	8	137
0	intermediate	10	5	85	Mem0	31	1	0	0	16.52	648.92	829	118.43	7	109
0	intermediate	10	5	85	Mem0	32	0	0	5.3	15	686.9	2262	107.71	21	383
0	intermediate	10	5	85	Mem0	33	1	0	0	15.74	759.6	872	124.57	7	126
0	intermediate	10	5	85	Mem0	34	1	0	0	16.14	669.21	2205	110.25	20	360
0	intermediate	10	5	85	Mem0	35	1	0	0	17.06	608.31	1255	104.58	12	193
0	intermediate	10	5	85	Mem0	36	1	0	0	13.36	597.24	903	112.88	8	123
0	intermediate	10	5	85	Mem0	37	1	0	0	14.35	642.62	812	162.4	5	80
0	intermediate	10	5	85	Mem0	38	1	0	0	12.69	886.2	967	161.17	6	118
0	intermediate	10	5	85	Mem0	39	1	0	0	17.72	725.84	1198	133.11	9	159
0	intermediate	10	5	85	Mem0	40	1	0	0	17.68	746.69	1372	137.2	10	183
0	intermediate	10	5	85	Mem0	41	1	0	0	16.61	732.47	928	132.57	7	124
0	intermediate	10	5	85	Mem0	42	1	0	0	16.17	893.29	798	159.6	5	108
0	intermediate	10	5	85	Mem0	43	1	0	0	14.98	738.98	940	134.29	7	122
0	intermediate	10	5	85	Mem0	44	1	0	0	16.11	713.07	960	120	8	151
0	intermediate	10	5	85	Mem0	45	1	0	0	14.76	689.07	858	122.57	7	124
0	intermediate	10	5	85	Mem0	46	1	0	0	16.15	704.53	1011	126.38	8	130
0	intermediate	10	5	85	Mem0	47	1	0	0	14.94	520.33	680	170	4	67
0	intermediate	10	5	85	Mem0	48	1	0	0	17.56	747.66	920	131.43	7	141
0	intermediate	10	5	85	Mem0	49	1	0	0	16.32	777.32	922	153.67	6	111
0	intermediate	10	5	85	Mem0	50	1	0	0	17.32	722.7	840	120	7	107
0	intermediate	10	6	85	Mem0	1	1	0	0	17.94	656.51	977	139.57	7	117
0	intermediate	10	6	85	Mem0	2	1	0	0	16.78	691.24	866	144.33	6	122
0	intermediate	10	6	85	Mem0	3	1	0	0	17.31	254.47	520	260	2	16
0	intermediate	10	6	85	Mem0	4	1	0	0	16.89	596.71	944	104.89	9	161
0	intermediate	10	6	85	Mem0	5	1	0	0	15.3	629.52	1024	128	8	136
0	intermediate	10	6	85	Mem0	6	1	0	0	15.36	723.79	877	125.29	7	138
0	intermediate	10	6	85	Mem0	7	1	0	0	16.11	705.79	1439	119.92	12	198
0	intermediate	10	6	85	Mem0	8	1	0	0	17.47	844.67	790	158	5	93
0	intermediate	10	6	85	Mem0	9	1	0	0	14.49	726.37	1102	137.75	8	154
0	intermediate	10	6	85	Mem0	10	0	0	4.6	17.77	584.89	2144	93.22	23	395
0	intermediate	10	6	85	Mem0	11	1	0	0	15.09	673.01	1214	121.4	10	152
0	intermediate	10	6	85	Mem0	12	1	0	0	16.25	630.47	870	124.29	7	123
0	intermediate	10	6	85	Mem0	13	1	0	0	16.88	753.09	942	134.57	7	137
0	intermediate	10	6	85	Mem0	14	1	0	0	17.83	822.27	599	149.75	4	86
0	intermediate	10	6	85	Mem0	15	1	0	0	13.91	908.99	656	218.67	3	53
0	intermediate	10	6	85	Mem0	16	1	0	0	16.77	687.44	664	166	4	80
0	intermediate	10	6	85	Mem0	17	1	0	0	16.09	571.6	895	111.88	8	111
0	intermediate	10	6	85	Mem0	18	1	0	0	17.03	818.85	765	153	5	99
0	intermediate	10	6	85	Mem0	19	1	0	0	17.86	666.55	1379	114.92	12	200
0	intermediate	10	6	85	Mem0	20	1	0	0	18.12	0	454	454	1	0
0	intermediate	10	6	85	Mem0	21	1	0	0	17.24	681.74	993	124.13	8	128
0	intermediate	10	6	85	Mem0	22	1	0	0	15.3	633.32	919	114.88	8	139
0	intermediate	10	6	85	Mem0	23	1	0	0	12.85	718.77	980	122.5	8	131
0	intermediate	10	6	85	Mem0	24	1	0	0	14.95	903.92	931	155.17	6	132
0	intermediate	10	6	85	Mem0	25	1	0	0	13.68	711.74	1247	124.7	10	198
0	intermediate	10	6	85	Mem0	26	1	0	0	15.45	630.47	1023	127.88	8	145
0	intermediate	10	6	85	Mem0	27	1	0	0	17.05	773.53	833	138.83	6	114
0	intermediate	10	6	85	Mem0	28	1	0	0	17.72	678.38	1516	116.62	13	257
0	intermediate	10	6	85	Mem0	29	1	0	0	17.88	744.41	723	144.6	5	97
0	intermediate	10	6	85	Mem0	30	1	0	0	17.05	876.58	812	162.4	5	98
0	intermediate	10	6	85	Mem0	31	1	0	0	16.38	893.79	699	233	3	65
0	intermediate	10	6	85	Mem0	32	1	0	0	14.76	783.65	849	141.5	6	120
0	intermediate	10	6	85	Mem0	33	1	0	0	17.46	793.78	866	144.33	6	134
0	intermediate	10	6	85	Mem0	34	1	0	0	16.18	875.44	661	165.25	4	80
0	intermediate	10	6	85	Mem0	35	1	0	0	14.51	1126.1	703	175.75	4	92
0	intermediate	10	6	85	Mem0	36	1	0	0	17.63	1019.76	736	184	4	83
0	intermediate	10	6	85	Mem0	37	1	0	0	15.79	787.81	1017	145.29	7	121
0	intermediate	10	6	85	Mem0	38	1	0	0	14.37	639.96	1351	112.58	12	206
0	intermediate	10	6	85	Mem0	39	1	0	0	16.91	936.21	675	168.75	4	96
0	intermediate	10	6	85	Mem0	40	1	0	0	13.58	664.4	1702	113.47	15	280
0	intermediate	10	6	85	Mem0	41	1	0	0	17.78	779.13	900	128.57	7	125
0	intermediate	10	6	85	Mem0	42	1	0	0	16.5	0	439	439	1	0
0	intermediate	10	6	85	Mem0	43	1	0	0	18.26	212.69	515	257.5	2	16
0	intermediate	10	6	85	Mem0	44	1	0	0	15.52	892.53	732	183	4	90
0	intermediate	10	6	85	Mem0	45	1	0	0	15.11	720.35	861	143.5	6	107
0	intermediate	10	6	85	Mem0	46	1	1	0	0	0	0	0	1	0
0	intermediate	10	6	85	Mem0	47	1	0	0	16.98	879.87	941	156.83	6	131
0	intermediate	10	6	85	Mem0	48	1	0	0	16.87	725.16	1754	116.93	15	269
0	intermediate	10	6	85	Mem0	49	1	0	0	12.92	739.34	661	220.33	3	56
0	intermediate	10	6	85	Mem0	50	1	0	0	16.34	680.26	1166	129.56	9	179
0	intermediate	10	7	85	Mem0	1	1	0	0	16.58	996.97	760	190	4	85
0	intermediate	10	7	85	Mem0	2	1	0	0	17.95	616.96	1071	119	9	143
0	intermediate	10	7	85	Mem0	3	1	0	0	15.81	670.35	1051	131.38	8	135
0	intermediate	10	7	85	Mem0	4	1	0	0	16.79	845.69	933	155.5	6	130
0	intermediate	10	7	85	Mem0	5	1	0	0	17.85	564.64	669	223	3	50
0	intermediate	10	7	85	Mem0	6	1	0	0	17.92	577.3	726	121	6	90
0	intermediate	10	7	85	Mem0	7	1	0	0	13.99	901.39	984	164	6	117
0	intermediate	10	7	85	Mem0	8	1	0	0	16.95	881.14	811	162.2	5	102
0	intermediate	10	7	85	Mem0	9	1	0	0	14.63	1291.32	617	205.67	3	85
0	intermediate	10	7	85	Mem0	10	1	0	0	15.79	952.03	992	165.33	6	135
0	intermediate	10	7	85	Mem0	11	1	0	0	16.25	590.97	807	161.4	5	66
0	intermediate	10	7	85	Mem0	12	1	0	0	17.8	634.27	521	260.5	2	29
0	intermediate	10	7	85	Mem0	13	1	0	0	14.22	1027.36	702	175.5	4	91
0	intermediate	10	7	85	Mem0	14	1	0	0	14.31	705.58	1085	120.56	9	148
0	intermediate	10	7	85	Mem0	15	1	0	0	16.54	589.45	802	160.4	5	97
0	intermediate	10	7	85	Mem0	16	1	0	0	15.18	776.31	784	156.8	5	79
0	intermediate	10	7	85	Mem0	17	1	0	0	14.21	1093.82	617	205.67	3	75
0	intermediate	10	7	85	Mem0	18	1	0	0	17.58	503.87	724	120.67	6	80
0	intermediate	10	7	85	Mem0	19	1	0	0	15	695.03	878	146.33	6	113
0	intermediate	10	7	85	Mem0	20	1	0	0	14.61	607.68	964	107.11	9	150
0	intermediate	10	7	85	Mem0	21	1	0	0	15.06	964.69	627	209	3	67
0	intermediate	10	7	85	Mem0	22	1	0	0	13.57	857.26	1073	153.29	7	138
0	intermediate	10	7	85	Mem0	23	1	0	0	14.2	641.86	684	171	4	57
0	intermediate	10	7	85	Mem0	24	1	0	0	15.05	1008.37	673	168.25	4	98
0	intermediate	10	7	85	Mem0	25	1	0	0	17.13	705.48	982	122.75	8	155
0	intermediate	10	7	85	Mem0	26	1	0	0	17.91	827.96	639	159.75	4	87
0	intermediate	10	7	85	Mem0	27	1	0	0	17.81	704.91	728	145.6	5	101
0	intermediate	10	7	85	Mem0	28	1	0	0	17.24	979.88	702	175.5	4	72
0	intermediate	10	7	85	Mem0	29	1	0	0	16.89	974.19	722	180.5	4	94
0	intermediate	10	7	85	Mem0	30	1	0	0	15.48	856.45	621	155.25	4	88
0	intermediate	10	7	85	Mem0	31	1	0	0	15.95	827.96	690	138	5	98
0	intermediate	10	7	85	Mem0	32	1	0	0	15.84	778.59	543	271.5	2	43
0	intermediate	10	7	85	Mem0	33	1	0	0	13.48	564.64	641	213.67	3	43
0	intermediate	10	7	85	Mem0	34	1	0	0	15	972.29	593	197.67	3	59
0	intermediate	10	7	85	Mem0	35	1	0	0	16.38	870.69	1229	153.63	8	152
0	intermediate	10	7	85	Mem0	36	1	0	0	14.23	927.98	956	159.33	6	120
0	intermediate	10	7	85	Mem0	37	1	0	0	13.54	723.14	706	141.2	5	90
0	intermediate	10	7	85	Mem0	38	1	0	0	13.53	604.42	935	133.57	7	109
0	intermediate	10	7	85	Mem0	39	1	0	0	18.05	862.15	911	151.83	6	120
0	intermediate	10	7	85	Mem0	40	1	0	0	15.78	501.34	628	157	4	56
0	intermediate	10	7	85	Mem0	41	1	0	0	17.96	768.46	863	143.83	6	100
0	intermediate	10	7	85	Mem0	42	1	0	0	17.91	573.5	578	289	2	24
0	intermediate	10	7	85	Mem0	43	1	0	0	13.68	817.33	783	156.6	5	101
0	intermediate	10	7	85	Mem0	44	1	0	0	16.37	742.24	981	140.14	7	121
0	intermediate	10	7	85	Mem0	45	1	0	0	15.96	902.02	677	169.25	4	72
0	intermediate	10	7	85	Mem0	46	1	0	0	15.43	640.6	872	145.33	6	100
0	intermediate	10	7	85	Mem0	47	1	0	0	14.74	763.4	1127	140.88	8	156
0	intermediate	10	7	85	Mem0	48	1	0	0	18.07	674.96	877	125.29	7	101
0	intermediate	10	7	85	Mem0	49	1	0	0	15.69	902.4	775	155	5	87
0	intermediate	10	7	85	Mem0	50	1	0	0	16.81	824.71	1010	144.29	7	137
0	intermediate	10	8	85	Mem0	1	1	0	0	14.17	844.11	1078	134.75	8	156
0	intermediate	10	8	85	Mem0	2	1	0	0	16.54	683.64	1495	115	13	228
0	intermediate	10	8	85	Mem0	3	1	0	0	17.36	599.45	1194	99.5	12	190
0	intermediate	10	8	85	Mem0	4	1	0	0	13.27	799.75	934	133.43	7	134
0	intermediate	10	8	85	Mem0	5	1	0	0	17.19	949.5	614	204.67	3	63
0	intermediate	10	8	85	Mem0	6	1	0	0	15.44	812.77	1065	152.14	7	133
0	intermediate	10	8	85	Mem0	7	1	0	0	14.91	741.56	1113	139.13	8	140
0	intermediate	10	8	85	Mem0	8	1	0	0	17.8	763.4	1117	139.63	8	154
0	intermediate	10	8	85	Mem0	9	1	0	0	17.26	742.72	1131	125.67	9	166
0	intermediate	10	8	85	Mem0	10	1	0	0	14.21	675.46	1482	114	13	227
0	intermediate	10	8	85	Mem0	11	0	0	5.1	16.37	536.15	2052	85.5	24	381
0	intermediate	10	8	85	Mem0	12	1	0	0	14.42	556.79	1088	108.8	10	156
0	intermediate	10	8	85	Mem0	13	1	0	0	16.67	144.32	481	240.5	2	13
0	intermediate	10	8	85	Mem0	14	1	0	0	16.21	617.17	906	113.25	8	143
0	intermediate	10	8	85	Mem0	15	1	0	0	17.91	751.16	1278	142	9	191
0	intermediate	10	8	85	Mem0	16	1	0	0	16.49	768.72	741	148.2	5	101
0	intermediate	10	8	85	Mem0	17	1	0	0	13.66	645.08	1383	106.38	13	234
0	intermediate	10	8	85	Mem0	18	1	0	0	17.8	442.09	730	146	5	66
0	intermediate	10	8	85	Mem0	19	1	0	0	16.06	689.34	978	122.25	8	143
0	intermediate	10	8	85	Mem0	20	1	0	0	15.07	636.98	827	118.14	7	120
0	intermediate	10	8	85	Mem0	21	1	0	0	14.89	387.4	596	198.67	3	34
0	intermediate	10	8	85	Mem0	22	0	0	6	15	615.97	2166	98.45	22	403
0	intermediate	10	8	85	Mem0	23	1	0	0	15.63	774.79	571	190.33	3	63
0	intermediate	10	8	85	Mem0	24	1	0	0	16.57	685.16	585	117	5	82
0	intermediate	10	8	85	Mem0	25	1	0	0	14.39	616.54	840	140	6	112
0	intermediate	10	8	85	Mem0	26	1	0	0	14.26	730.48	696	116	6	100
0	intermediate	10	8	85	Mem0	27	1	0	0	18.07	834.29	963	160.5	6	126
0	intermediate	10	8	85	Mem0	28	1	0	0	15.19	998.11	954	190.8	5	135
0	intermediate	10	8	85	Mem0	29	1	0	0	16.16	712.12	655	163.75	4	70
0	intermediate	10	8	85	Mem0	30	1	0	0	17.45	779.35	689	137.8	5	75
0	intermediate	10	8	85	Mem0	31	1	0	0	16.07	673.51	595	198.33	3	43
0	intermediate	10	8	85	Mem0	32	1	0	0	18.18	821.32	1152	144	8	160
0	intermediate	10	8	85	Mem0	33	0	0	4.2	17.07	660.09	2096	104.8	20	377
0	intermediate	10	8	85	Mem0	34	1	0	0	14.57	715.54	1188	118.8	10	184
0	intermediate	10	8	85	Mem0	35	1	0	0	15.64	634.27	538	134.5	4	63
0	intermediate	10	8	85	Mem0	36	1	0	0	16.87	844.67	695	139	5	108
0	intermediate	10	8	85	Mem0	37	1	0	0	17.33	931.78	944	157.33	6	151
0	intermediate	10	8	85	Mem0	38	1	0	0	17.05	250.67	529	264.5	2	15
0	intermediate	10	8	85	Mem0	39	1	0	0	15.45	715.78	1625	125	13	256
0	intermediate	10	8	85	Mem0	40	1	0	0	14.11	797.58	649	129.8	5	99
0	intermediate	10	8	85	Mem0	41	1	0	0	15.86	695.03	749	124.83	6	102
0	intermediate	10	8	85	Mem0	42	1	0	0	16.36	639.33	882	147	6	91
0	intermediate	10	8	85	Mem0	43	1	0	0	17.63	931.27	866	173.2	5	117
0	intermediate	10	8	85	Mem0	44	1	0	0	17.41	629.52	1034	129.25	8	146
0	intermediate	10	8	85	Mem0	45	1	0	0	15.37	881.13	634	158.5	4	76
0	intermediate	10	8	85	Mem0	46	0	0	5.3	15	636.34	2191	99.59	22	369
0	intermediate	10	8	85	Mem0	47	1	0	0	16.74	979.88	738	184.5	4	86
0	intermediate	10	8	85	Mem0	48	1	0	0	14.14	855.82	817	136.17	6	118
0	intermediate	10	8	85	Mem0	49	1	0	0	14.95	691.24	713	178.25	4	81
0	intermediate	10	8	85	Mem0	50	1	0	0	13.02	642.81	970	121.25	8	141
0	intermediate	10	9	85	Mem0	1	1	0	0	17.06	791.88	697	174.25	4	73
0	intermediate	10	9	85	Mem0	2	1	0	0	14.46	735.55	861	143.5	6	95
0	intermediate	10	9	85	Mem0	3	1	0	0	14.75	497.54	993	124.13	8	107
0	intermediate	10	9	85	Mem0	4	1	0	0	15.31	922.91	654	163.5	4	80
0	intermediate	10	9	85	Mem0	5	1	0	0	16.51	670.62	1486	106.14	14	230
0	intermediate	10	9	85	Mem0	6	1	0	0	16.44	704.91	742	148.4	5	82
0	intermediate	10	9	85	Mem0	7	1	0	0	15.21	688.7	795	132.5	6	102
0	intermediate	10	9	85	Mem0	8	1	0	0	14.3	673.2	918	114.75	8	133
0	intermediate	10	9	85	Mem0	9	1	0	0	14.58	780.87	802	160.4	5	102
0	intermediate	10	9	85	Mem0	10	1	0	0	17.7	790.83	1184	131.56	9	163
0	intermediate	10	9	85	Mem0	11	1	0	0	17.26	477.46	910	130	7	89
0	intermediate	10	9	85	Mem0	12	1	0	0	17.02	619.07	804	134	6	71
0	intermediate	10	9	85	Mem0	13	1	0	0	16.94	730.38	1512	116.31	13	216
0	intermediate	10	9	85	Mem0	14	1	0	0	17.59	737.66	1192	132.44	9	171
0	intermediate	10	9	85	Mem0	15	1	0	0	17.94	694.49	936	133.71	7	122
0	intermediate	10	9	85	Mem0	16	1	0	0	15.59	683.64	983	122.88	8	129
0	intermediate	10	9	85	Mem0	17	1	0	0	16.95	789.98	713	142.6	5	86
0	intermediate	10	9	85	Mem0	18	1	0	0	14.96	583.47	1586	99.13	16	231
0	intermediate	10	9	85	Mem0	19	1	0	0	14.77	0	445	445	1	0
0	intermediate	10	9	85	Mem0	20	1	0	0	15.96	619.33	1585	105.67	15	221
0	intermediate	10	9	85	Mem0	21	1	0	0	15.73	698.83	891	127.29	7	104
0	intermediate	10	9	85	Mem0	22	1	0	0	14.41	782.39	628	125.6	5	86
0	intermediate	10	9	85	Mem0	23	1	0	0	14.65	887.21	753	150.6	5	98
0	intermediate	10	9	85	Mem0	24	1	0	0	14.64	662.75	909	113.63	8	113
0	intermediate	10	9	85	Mem0	25	1	0	0	14.77	0	439	439	1	0
0	intermediate	10	9	85	Mem0	26	1	0	0	13.18	646.93	763	127.17	6	83
0	intermediate	10	9	85	Mem0	27	1	0	0	13.39	614.01	908	151.33	6	93
0	intermediate	10	9	85	Mem0	28	1	0	0	15.38	704.91	893	178.6	5	72
0	intermediate	10	9	85	Mem0	29	1	0	0	16.98	1095.72	816	204	4	101
0	intermediate	10	9	85	Mem0	30	1	0	0	16.73	0	443	443	1	0
0	intermediate	10	9	85	Mem0	31	1	0	0	17.16	819.1	832	138.67	6	101
0	intermediate	10	9	85	Mem0	32	1	0	0	18.02	733.44	1105	122.78	9	161
0	intermediate	10	9	85	Mem0	33	1	0	0	17.6	776.31	839	167.8	5	96
0	intermediate	10	9	85	Mem0	34	1	0	0	18.35	921.65	942	157	6	116
0	intermediate	10	9	85	Mem0	35	1	0	0	14.22	802.14	731	146.2	5	85
0	intermediate	10	9	85	Mem0	36	1	0	0	17.11	693.77	1353	112.75	12	207
0	intermediate	10	9	85	Mem0	37	1	0	0	16.42	733.56	976	139.43	7	120
0	intermediate	10	9	85	Mem0	38	1	0	0	13.69	246.87	522	261	2	13
0	intermediate	10	9	85	Mem0	39	1	0	0	15.28	0	452	452	1	0
0	intermediate	10	9	85	Mem0	40	1	0	0	13.92	764.35	1076	134.5	8	158
0	intermediate	10	9	85	Mem0	41	1	0	0	17.93	470.95	542	180.67	3	37
0	intermediate	10	9	85	Mem0	42	1	0	0	16.5	723.52	732	183	4	59
0	intermediate	10	9	85	Mem0	43	1	0	0	17.05	888.73	582	194	3	51
0	intermediate	10	9	85	Mem0	44	1	0	0	15.1	900.12	922	153.67	6	116
0	intermediate	10	9	85	Mem0	45	1	0	0	17.11	619.07	1023	102.3	10	160
0	intermediate	10	9	85	Mem0	46	1	0	0	18.01	715.29	731	121.83	6	87
0	intermediate	10	9	85	Mem0	47	1	0	0	16.77	936.84	558	186	3	51
0	intermediate	10	9	85	Mem0	48	1	0	0	15.75	797.58	521	130.25	4	66
0	intermediate	10	9	85	Mem0	49	1	0	0	15.95	958.61	852	170.4	5	116
0	intermediate	10	9	85	Mem0	50	1	0	0	15.68	1078.63	586	195.33	3	66
0	intermediate	10	10	85	Mem0	1	1	0	0	14.45	1096.35	539	179.67	3	73
0	intermediate	10	10	85	Mem0	2	1	0	0	16.63	235.48	550	183.33	3	24
0	intermediate	10	10	85	Mem0	3	1	0	0	15.53	841.89	866	144.33	6	103
0	intermediate	10	10	85	Mem0	4	1	0	0	16.94	693.14	706	176.5	4	73
0	intermediate	10	10	85	Mem0	5	1	0	0	16.96	776.48	1185	131.67	9	168
0	intermediate	10	10	85	Mem0	6	1	0	0	16.3	702.63	810	135	6	92
0	intermediate	10	10	85	Mem0	7	1	0	0	15.82	748.75	857	122.43	7	127
0	intermediate	10	10	85	Mem0	8	1	0	0	15.89	765.03	1012	144.57	7	124
0	intermediate	10	10	85	Mem0	9	1	0	0	16.01	835.56	756	151.2	5	100
0	intermediate	10	10	85	Mem0	10	1	0	0	17.46	687.44	1249	124.9	10	172
0	intermediate	10	10	85	Mem0	11	1	0	0	17.97	678.58	1135	126.11	9	133
0	intermediate	10	10	85	Mem0	12	1	0	0	16.02	676.63	1527	117.46	13	241
0	intermediate	10	10	85	Mem0	13	1	0	0	16.25	507.41	708	141.6	5	64
0	intermediate	10	10	85	Mem0	14	1	0	0	16.52	705.67	1231	123.1	10	156
0	intermediate	10	10	85	Mem0	15	1	0	0	17.97	476.02	621	207	3	34
0	intermediate	10	10	85	Mem0	16	1	0	0	15.87	843.16	1052	150.29	7	141
0	intermediate	10	10	85	Mem0	17	1	0	0	14.79	832.3	997	142.43	7	139
0	intermediate	10	10	85	Mem0	18	0	0	4.8	15	659.13	2245	102.05	22	357
0	intermediate	10	10	85	Mem0	19	1	0	0	16.81	661.61	1144	114.4	10	171
0	intermediate	10	10	85	Mem0	20	1	0	0	14.54	724.15	821	136.83	6	109
0	intermediate	10	10	85	Mem0	21	1	0	0	16.87	673.19	982	122.75	8	135
0	intermediate	10	10	85	Mem0	22	1	0	0	17.92	717.82	1644	117.43	14	265
0	intermediate	10	10	85	Mem0	23	1	0	0	13.48	687.44	1143	114.3	10	172
0	intermediate	10	10	85	Mem0	24	1	0	0	16.43	1268.53	750	250	3	97
0	intermediate	10	10	85	Mem0	25	1	0	0	17.79	903.92	819	163.8	5	110
0	intermediate	10	10	85	Mem0	26	1	0	0	14.63	754.54	1076	119.56	9	165
0	intermediate	10	10	85	Mem0	27	1	0	0	16.74	609.58	720	180	4	68
0	intermediate	10	10	85	Mem0	28	1	0	0	16.12	817.33	798	159.6	5	91
0	intermediate	10	10	85	Mem0	29	1	0	0	16.37	902.4	775	155	5	114
0	intermediate	10	10	85	Mem0	30	1	0	0	15.8	721.62	1079	119.89	9	163
0	intermediate	10	10	85	Mem0	31	1	0	0	13.89	677.38	1940	114.12	17	312
0	intermediate	10	10	85	Mem0	32	1	0	0	14.9	529.19	1324	110.33	12	178
0	intermediate	10	10	85	Mem0	33	1	0	0	13.07	911.52	776	155.2	5	110
0	intermediate	10	10	85	Mem0	34	1	0	0	13.3	732.47	1027	146.71	7	107
0	intermediate	10	10	85	Mem0	35	1	0	0	17.7	911.52	740	148	5	88
0	intermediate	10	10	85	Mem0	36	1	0	0	14.67	731.49	1307	130.7	10	181
0	intermediate	10	10	85	Mem0	37	0	0	4.9	16.96	553.56	2100	87.5	24	374
0	intermediate	10	10	85	Mem0	38	1	0	0	14.54	673.77	1142	114.2	10	161
0	intermediate	10	10	85	Mem0	39	1	0	0	15.8	1050.14	740	185	4	96
0	intermediate	10	10	85	Mem0	40	1	0	0	16.57	666.28	1604	114.57	14	236
0	intermediate	10	10	85	Mem0	41	1	0	0	16.68	743.56	1163	129.22	9	171
0	intermediate	10	10	85	Mem0	42	1	0	0	17.34	806.44	963	160.5	6	128
0	intermediate	10	10	85	Mem0	43	1	0	0	16.81	665.92	799	133.17	6	107
0	intermediate	10	10	85	Mem0	44	1	0	0	17.34	692.19	948	118.5	8	141
0	intermediate	10	10	85	Mem0	45	1	0	0	16.38	714.97	985	123.13	8	144
0	intermediate	10	10	85	Mem0	46	1	0	0	13.61	705.48	1016	127	8	138
0	intermediate	10	10	85	Mem0	47	1	0	0	15.05	587.6	1585	113.21	14	221
0	intermediate	10	10	85	Mem0	48	1	0	0	16.19	727.32	1563	130.25	12	206
0	intermediate	10	10	85	Mem0	49	1	0	0	17.75	470.95	582	291	2	25
0	intermediate	10	10	85	Mem0	50	1	0	0	16.69	786.95	674	134.8	5	87
0	intermediate	10	1	85	Mem1	1	1	0	0	17.18	758.08	1292	129.2	10	186
0	intermediate	10	1	85	Mem1	2	1	0	0	14.64	0	441	441	1	0
0	intermediate	10	1	85	Mem1	3	1	0	0	16.66	748.21	698	174.5	4	74
0	intermediate	10	1	85	Mem1	4	1	0	0	13.99	593.63	1932	96.6	20	336
0	intermediate	10	1	85	Mem1	5	1	0	0	17.71	773.71	937	133.86	7	137
0	intermediate	10	1	85	Mem1	6	1	0	0	13.59	650.98	1082	108.2	10	172
0	intermediate	10	1	85	Mem1	7	1	0	0	17.59	892.53	682	170.5	4	83
0	intermediate	10	1	85	Mem1	8	1	0	0	17.3	600.08	908	113.5	8	133
0	intermediate	10	1	85	Mem1	9	1	0	0	15.44	542.57	993	141.86	7	114
0	intermediate	10	1	85	Mem1	10	1	0	0	15.57	759.6	823	164.6	5	99
0	intermediate	10	1	85	Mem1	11	0	0	4.3	17.09	524.43	2084	83.36	25	382
0	intermediate	10	1	85	Mem1	12	1	0	0	15.42	829.48	682	136.4	5	97
0	intermediate	10	1	85	Mem1	13	1	0	0	15.1	1023.56	674	168.5	4	74
0	intermediate	10	1	85	Mem1	14	1	0	0	15.26	714.02	834	119.14	7	116
0	intermediate	10	1	85	Mem1	15	1	0	0	17.37	603.88	1329	110.75	12	205
0	intermediate	10	1	85	Mem1	16	1	0	0	17.06	1258.4	659	219.67	3	86
0	intermediate	10	1	85	Mem1	17	1	0	0	14.81	920.63	821	164.2	5	115
0	intermediate	10	1	85	Mem1	18	1	0	0	16.04	772.62	884	126.29	7	114
0	intermediate	10	1	85	Mem1	19	1	0	0	16.88	796.63	1112	139	8	163
0	intermediate	10	1	85	Mem1	20	1	0	0	13.43	954.56	507	169	3	65
0	intermediate	10	1	85	Mem1	21	1	0	0	17.66	622.87	691	172.75	4	71
0	intermediate	10	1	85	Mem1	22	1	0	0	17.66	727.05	851	121.57	7	106
0	intermediate	10	1	85	Mem1	23	1	0	0	17.76	664.02	1317	109.75	12	201
0	intermediate	10	1	85	Mem1	24	1	0	0	18.24	670.35	1042	130.25	8	141
0	intermediate	10	1	85	Mem1	25	1	0	0	18.24	692.13	2028	119.29	17	286
0	intermediate	10	1	85	Mem1	26	1	0	0	14.26	974.19	828	207	4	92
0	intermediate	10	1	85	Mem1	27	1	0	0	16.55	447.4	1061	106.1	10	144
0	intermediate	10	1	85	Mem1	28	1	0	0	16.93	641.52	1186	107.82	11	192
0	intermediate	10	1	85	Mem1	29	1	0	0	16.7	508.93	1390	99.29	14	224
0	intermediate	10	1	85	Mem1	30	1	0	0	17.06	723.52	1079	134.88	8	160
0	intermediate	10	1	85	Mem1	31	1	0	0	16.13	593.25	960	96	10	142
0	intermediate	10	1	85	Mem1	32	1	0	0	17.86	720.24	1313	119.36	11	196
0	intermediate	10	1	85	Mem1	33	1	0	0	14.92	587.74	806	100.75	8	117
0	intermediate	10	1	85	Mem1	34	1	0	0	16.37	762.13	1121	124.56	9	178
0	intermediate	10	1	85	Mem1	35	1	0	0	16.59	633	793	132.17	6	92
0	intermediate	10	1	85	Mem1	36	1	0	0	14.87	463.36	705	117.5	6	75
0	intermediate	10	1	85	Mem1	37	1	0	0	15.61	763.82	1122	124.67	9	171
0	intermediate	10	1	85	Mem1	38	1	0	0	18.16	616.96	1803	100.17	18	274
0	intermediate	10	1	85	Mem1	39	0	0	4.6	14.58	570.65	2150	89.58	24	370
0	intermediate	10	1	85	Mem1	40	1	0	0	16.15	903.92	607	151.75	4	73
0	intermediate	10	1	85	Mem1	41	1	0	0	15.79	692.08	1059	117.67	9	153
0	intermediate	10	1	85	Mem1	42	1	0	0	14.82	687.98	872	124.57	7	117
0	intermediate	10	1	85	Mem1	43	1	0	0	17.99	843.16	790	158	5	105
0	intermediate	10	1	85	Mem1	44	0	0	4.4	17.22	557.04	2122	88.42	24	385
0	intermediate	10	1	85	Mem1	45	1	0	0	17.74	614.59	1222	111.09	11	177
0	intermediate	10	1	85	Mem1	46	0	0	6	17.66	576.35	2145	89.38	24	347
0	intermediate	10	1	85	Mem1	47	1	0	0	15.87	833.66	563	140.75	4	74
0	intermediate	10	1	85	Mem1	48	1	0	0	18.04	743.14	826	137.67	6	112
0	intermediate	10	1	85	Mem1	49	0	0	5.8	15.7	571.6	2143	89.29	24	360
0	intermediate	10	1	85	Mem1	50	1	0	0	17.65	691.24	975	121.88	8	134
0	intermediate	10	2	85	Mem1	1	1	0	0	13.93	629.71	1058	105.8	10	166
0	intermediate	10	2	85	Mem1	2	0	0	5.8	18.2	501.64	2065	82.6	25	438
0	intermediate	10	2	85	Mem1	3	1	0	0	17.95	738.08	788	131.33	6	116
0	intermediate	10	2	85	Mem1	4	1	0	0	16.13	778.59	813	135.5	6	119
0	intermediate	10	2	85	Mem1	5	1	0	0	18.11	734.64	891	127.29	7	140
0	intermediate	10	2	85	Mem1	6	1	0	0	16.84	983.68	677	169.25	4	98
0	intermediate	10	2	85	Mem1	7	1	0	0	16.69	772.26	805	134.17	6	108
0	intermediate	10	2	85	Mem1	8	1	0	0	16.74	643.13	1310	109.17	12	212
0	intermediate	10	2	85	Mem1	9	1	0	0	17.08	737.4	1691	130.08	13	250
0	intermediate	10	2	85	Mem1	10	1	0	0	17.73	709.88	1338	121.64	11	214
0	intermediate	10	2	85	Mem1	11	1	0	0	17.55	658.14	1661	118.64	14	268
0	intermediate	10	2	85	Mem1	12	1	0	0	16.66	778.59	610	152.5	4	67
0	intermediate	10	2	85	Mem1	13	1	0	0	16.62	829.86	701	175.25	4	73
0	intermediate	10	2	85	Mem1	14	1	0	0	16.84	641.86	709	118.17	6	100
0	intermediate	10	2	85	Mem1	15	1	0	0	15.51	554.51	1133	94.42	12	199
0	intermediate	10	2	85	Mem1	16	1	0	0	18.07	529.49	1664	97.88	17	264
0	intermediate	10	2	85	Mem1	17	1	0	0	17.26	649.46	1090	109	10	186
0	intermediate	10	2	85	Mem1	18	1	0	0	15.24	515.84	1054	95.82	11	169
0	intermediate	10	2	85	Mem1	19	1	0	0	14.13	693.41	913	130.43	7	120
0	intermediate	10	2	85	Mem1	20	1	0	0	14.52	617.18	876	109.5	8	125
0	intermediate	10	2	85	Mem1	21	1	0	0	14.71	774.79	712	118.67	6	96
0	intermediate	10	2	85	Mem1	22	1	0	0	14.73	732.59	1159	128.78	9	154
0	intermediate	10	2	85	Mem1	23	1	0	0	16.06	820.37	618	154.5	4	85
0	intermediate	10	2	85	Mem1	24	1	0	0	16.67	676.04	749	124.83	6	94
0	intermediate	10	2	85	Mem1	25	1	0	0	16.16	649.46	1786	111.63	16	296
0	intermediate	10	2	85	Mem1	26	0	0	5.4	16.9	547.23	2105	87.71	24	399
0	intermediate	10	2	85	Mem1	27	1	0	0	15.37	805.18	800	133.33	6	117
0	intermediate	10	2	85	Mem1	28	1	0	0	17.08	759.6	767	127.83	6	114
0	intermediate	10	2	85	Mem1	29	0	0	4.5	15	597.11	2185	95	23	399
0	intermediate	10	2	85	Mem1	30	1	0	0	16.36	931.27	822	164.4	5	121
0	intermediate	10	2	85	Mem1	31	1	0	0	18.07	596.71	1077	119.67	9	150
0	intermediate	10	2	85	Mem1	32	1	0	0	15.62	655.97	1625	116.07	14	275
0	intermediate	10	2	85	Mem1	33	1	0	0	16.38	708.6	844	120.57	7	111
0	intermediate	10	2	85	Mem1	34	0	0	7	15	522.3	2111	84.44	25	416
0	intermediate	10	2	85	Mem1	35	1	0	0	16.57	632.37	923	115.38	8	137
0	intermediate	10	2	85	Mem1	36	1	0	0	17.12	537.63	1076	119.56	9	142
0	intermediate	10	2	85	Mem1	37	1	0	0	16.49	737.57	1196	119.6	10	171
0	intermediate	10	2	85	Mem1	38	1	0	0	15.23	682.56	1566	111.86	14	282
0	intermediate	10	2	85	Mem1	39	1	0	0	15.54	558.31	691	172.75	4	49
0	intermediate	10	2	85	Mem1	40	0	0	6.6	17.76	514.1	2060	82.4	25	392
0	intermediate	10	2	85	Mem1	41	1	0	0	18.22	850.75	562	187.33	3	45
0	intermediate	10	2	85	Mem1	42	1	0	0	15.99	155.72	458	229	2	7
0	intermediate	10	2	85	Mem1	43	1	0	0	15.17	761.12	818	163.6	5	92
0	intermediate	10	2	85	Mem1	44	1	0	0	15.66	839.36	504	252	2	41
0	intermediate	10	2	85	Mem1	45	1	0	0	15.77	557.36	720	90	8	121
0	intermediate	10	2	85	Mem1	46	1	0	0	14.97	657.81	735	147	5	73
0	intermediate	10	2	85	Mem1	47	1	0	0	15.67	718.77	926	115.75	8	135
0	intermediate	10	2	85	Mem1	48	1	0	0	14.71	602.25	806	115.14	7	93
0	intermediate	10	2	85	Mem1	49	1	0	0	16.65	616.79	767	153.4	5	73
0	intermediate	10	2	85	Mem1	50	1	0	0	15.55	678.58	891	148.5	6	121
0	intermediate	10	3	85	Mem1	1	1	0	0	12.75	383.6	555	277.5	2	21
0	intermediate	10	3	85	Mem1	2	1	0	0	13.78	850.75	1087	135.88	8	158
0	intermediate	10	3	85	Mem1	3	1	0	0	16.84	720.54	834	119.14	7	117
0	intermediate	10	3	85	Mem1	4	1	0	0	17.26	1017.86	579	193	3	51
0	intermediate	10	3	85	Mem1	5	1	0	0	16.72	687.44	1217	121.7	10	187
0	intermediate	10	3	85	Mem1	6	1	0	0	18.24	634.61	1269	115.36	11	181
0	intermediate	10	3	85	Mem1	7	1	0	0	17.28	174.71	493	246.5	2	7
0	intermediate	10	3	85	Mem1	8	1	0	0	17	559.18	1260	96.92	13	191
0	intermediate	10	3	85	Mem1	9	1	0	0	17.6	795.05	824	137.33	6	109
0	intermediate	10	3	85	Mem1	10	1	0	0	16.4	685.54	1316	109.67	12	195
0	intermediate	10	3	85	Mem1	11	1	0	0	14.71	571.22	1618	107.87	15	235
0	intermediate	10	3	85	Mem1	12	0	0	4.5	15	511.85	2122	81.62	26	395
0	intermediate	10	3	85	Mem1	13	1	0	0	17.5	639.23	1404	108	13	211
0	intermediate	10	3	85	Mem1	14	1	0	0	17.45	631.16	1165	105.91	11	156
0	intermediate	10	3	85	Mem1	15	1	0	0	16.57	966.59	649	162.25	4	95
0	intermediate	10	3	85	Mem1	16	1	0	0	17.68	423.86	771	154.2	5	60
0	intermediate	10	3	85	Mem1	17	1	0	0	17.83	406.39	548	274	2	19
0	intermediate	10	3	85	Mem1	18	1	0	0	17.02	827.96	608	152	4	85
0	intermediate	10	3	85	Mem1	19	1	0	0	14.81	685.16	834	166.8	5	91
0	intermediate	10	3	85	Mem1	20	1	0	0	16.95	654.1	1002	111.33	9	140
0	intermediate	10	3	85	Mem1	21	1	0	0	15.85	604.64	1216	121.6	10	159
0	intermediate	10	3	85	Mem1	22	1	0	0	15.53	833.66	715	178.75	4	68
0	intermediate	10	3	85	Mem1	23	0	0	5.7	14.35	551.66	2127	88.63	24	407
0	intermediate	10	3	85	Mem1	24	1	0	0	14.33	527.16	775	155	5	71
0	intermediate	10	3	85	Mem1	25	1	0	0	15.29	888.73	880	176	5	106
0	intermediate	10	3	85	Mem1	26	1	0	0	17.62	372.2	600	200	3	24
0	intermediate	10	3	85	Mem1	27	1	0	0	15.96	678.32	1093	109.3	10	174
0	intermediate	10	3	85	Mem1	28	1	0	0	15.11	589.45	1148	114.8	10	161
0	intermediate	10	3	85	Mem1	29	1	0	0	17.34	530.71	1510	100.67	15	221
0	intermediate	10	3	85	Mem1	30	1	0	0	16.95	698.07	1194	119.4	10	173
0	intermediate	10	3	85	Mem1	31	1	0	0	15.5	845.05	639	159.75	4	77
0	intermediate	10	3	85	Mem1	32	1	0	0	16.03	724.88	914	130.57	7	127
0	intermediate	10	3	85	Mem1	33	1	0	0	16.18	0	440	440	1	0
0	intermediate	10	3	85	Mem1	34	1	0	0	17.96	712.94	880	125.71	7	123
0	intermediate	10	3	85	Mem1	35	1	0	0	13.67	733.65	1466	122.17	12	224
0	intermediate	10	3	85	Mem1	36	1	0	0	17.19	658.32	769	128.17	6	90
0	intermediate	10	3	85	Mem1	37	1	0	0	15.42	868.48	535	178.33	3	60
0	intermediate	10	3	85	Mem1	38	1	0	0	14.88	716.3	1238	123.8	10	186
0	intermediate	10	3	85	Mem1	39	1	0	0	16.49	625.63	1229	111.73	11	156
0	intermediate	10	3	85	Mem1	40	1	0	0	16.95	779.35	775	155	5	90
0	intermediate	10	3	85	Mem1	41	1	0	0	13.48	878.6	632	210.67	3	47
0	intermediate	10	3	85	Mem1	42	1	0	0	16.46	239.27	536	268	2	18
0	intermediate	10	3	85	Mem1	43	1	0	0	13.43	606.51	1531	117.77	13	211
0	intermediate	10	3	85	Mem1	44	1	0	0	15.54	564.64	1381	115.08	12	186
0	intermediate	10	3	85	Mem1	45	1	0	0	13.21	867.46	758	151.6	5	108
0	intermediate	10	3	85	Mem1	46	1	0	0	16.68	650.41	1022	127.75	8	117
0	intermediate	10	3	85	Mem1	47	1	0	0	16.68	688.47	1346	122.36	11	200
0	intermediate	10	3	85	Mem1	48	1	0	0	15.57	661.7	966	107.33	9	146
0	intermediate	10	3	85	Mem1	49	1	0	0	15.7	710.77	916	130.86	7	118
0	intermediate	10	3	85	Mem1	50	1	0	0	14.64	835.56	520	260	2	23
0	intermediate	10	4	85	Mem1	1	1	0	0	16.11	797.58	541	135.25	4	67
0	intermediate	10	4	85	Mem1	2	1	0	0	14.9	734.91	701	175.25	4	81
0	intermediate	10	4	85	Mem1	3	1	0	0	17.91	324.1	568	189.33	3	28
0	intermediate	10	4	85	Mem1	4	1	0	0	16.81	726.68	1444	120.33	12	219
0	intermediate	10	4	85	Mem1	5	1	0	0	15.57	835.56	973	162.17	6	118
0	intermediate	10	4	85	Mem1	6	1	0	0	16.25	793.78	552	138	4	75
0	intermediate	10	4	85	Mem1	7	1	0	0	15.88	626.33	1111	101	11	174
0	intermediate	10	4	85	Mem1	8	1	0	0	16.27	858.35	601	150.25	4	73
0	intermediate	10	4	85	Mem1	9	1	0	0	14.9	1167.25	612	204	3	99
0	intermediate	10	4	85	Mem1	10	1	0	0	16.75	731.98	1422	129.27	11	204
0	intermediate	10	4	85	Mem1	11	1	0	0	14.06	715.54	828	165.6	5	93
0	intermediate	10	4	85	Mem1	12	1	0	0	14.92	689.34	2222	111.1	20	378
0	intermediate	10	4	85	Mem1	13	1	0	0	18.05	673.51	1083	120.33	9	163
0	intermediate	10	4	85	Mem1	14	1	0	0	15.86	774.79	661	132.2	5	78
0	intermediate	10	4	85	Mem1	15	1	0	0	18.09	687.86	1121	124.56	9	156
0	intermediate	10	4	85	Mem1	16	1	0	0	17.18	844.67	739	147.8	5	103
0	intermediate	10	4	85	Mem1	17	1	0	0	15.66	879.62	781	156.2	5	107
0	intermediate	10	4	85	Mem1	18	1	0	0	16.04	592.49	645	161.25	4	69
0	intermediate	10	4	85	Mem1	19	1	0	0	16.79	697.57	730	121.67	6	104
0	intermediate	10	4	85	Mem1	20	1	0	0	14.59	708.12	1016	112.89	9	172
0	intermediate	10	4	85	Mem1	21	1	0	0	17.75	678.89	962	120.25	8	139
0	intermediate	10	4	85	Mem1	22	1	0	0	15.38	789.98	797	159.4	5	106
0	intermediate	10	4	85	Mem1	23	1	0	0	15.78	0	421	421	1	0
0	intermediate	10	4	85	Mem1	24	1	0	0	15.29	554.51	1100	110	10	175
0	intermediate	10	4	85	Mem1	25	1	0	0	15.89	808.02	1129	141.13	8	154
0	intermediate	10	4	85	Mem1	26	1	0	0	15.17	670.98	977	108.56	9	157
0	intermediate	10	4	85	Mem1	27	1	0	0	15.11	723.52	956	119.5	8	139
0	intermediate	10	4	85	Mem1	28	1	0	0	13.99	741.15	957	136.71	7	144
0	intermediate	10	4	85	Mem1	29	1	0	0	16.87	845.05	726	181.5	4	96
0	intermediate	10	4	85	Mem1	30	1	0	0	17.68	660.09	1119	111.9	10	169
0	intermediate	10	4	85	Mem1	31	1	0	0	17.71	315.23	504	252	2	14
0	intermediate	10	4	85	Mem1	32	1	0	0	17.88	686.17	811	135.17	6	110
0	intermediate	10	4	85	Mem1	33	1	0	0	16.88	697.41	1838	114.88	16	281
0	intermediate	10	4	85	Mem1	34	1	0	0	15.32	791.88	655	163.75	4	79
0	intermediate	10	4	85	Mem1	35	1	0	0	14.61	650.72	983	109.22	9	138
0	intermediate	10	4	85	Mem1	36	1	0	0	17.04	769.73	816	136	6	98
0	intermediate	10	4	85	Mem1	37	1	0	0	13.86	926.71	732	183	4	89
0	intermediate	10	4	85	Mem1	38	1	0	0	17.3	653.26	1156	115.6	10	170
0	intermediate	10	4	85	Mem1	39	1	0	0	17.44	722.57	977	122.13	8	133
0	intermediate	10	4	85	Mem1	40	1	0	0	15.55	741.88	830	138.33	6	103
0	intermediate	10	4	85	Mem1	41	1	0	0	17.66	617.81	792	132	6	94
0	intermediate	10	4	85	Mem1	42	1	0	0	17.34	701.36	881	146.83	6	96
0	intermediate	10	4	85	Mem1	43	1	0	0	18.2	608.31	1315	109.58	12	186
0	intermediate	10	4	85	Mem1	44	1	0	0	15.61	755.8	859	143.17	6	108
0	intermediate	10	4	85	Mem1	45	1	0	0	16.34	0	445	445	1	0
0	intermediate	10	4	85	Mem1	46	1	0	0	15.27	620.97	1244	103.67	12	174
0	intermediate	10	4	85	Mem1	47	1	0	0	15.93	556.68	900	128.57	7	124
0	intermediate	10	4	85	Mem1	48	1	0	0	15.09	592.49	1125	112.5	10	145
0	intermediate	10	4	85	Mem1	49	1	0	0	18.26	711.85	882	126	7	99
0	intermediate	10	4	85	Mem1	50	1	0	0	16.04	680.6	861	172.2	5	83
0	intermediate	10	5	85	Mem1	1	0	0	5.6	15	645.31	2212	100.55	22	364
0	intermediate	10	5	85	Mem1	2	1	0	0	16.39	599.24	1029	114.33	9	152
0	intermediate	10	5	85	Mem1	3	1	0	0	15.78	796.31	898	149.67	6	124
0	intermediate	10	5	85	Mem1	4	1	0	0	14.21	636.54	1635	109	15	233
0	intermediate	10	5	85	Mem1	5	1	0	0	17.93	701.36	1508	125.67	12	201
0	intermediate	10	5	85	Mem1	6	1	0	0	16.97	784.29	1143	142.88	8	160
0	intermediate	10	5	85	Mem1	7	1	0	0	14.35	779.54	1062	132.75	8	151
0	intermediate	10	5	85	Mem1	8	1	0	0	15.3	818.85	788	157.6	5	100
0	intermediate	10	5	85	Mem1	9	1	0	0	14.41	780.87	700	140	5	89
0	intermediate	10	5	85	Mem1	10	1	0	0	14.65	666.55	854	106.75	8	120
0	intermediate	10	5	85	Mem1	11	0	0	6	17.98	501.04	2066	79.46	26	376
0	intermediate	10	5	85	Mem1	12	0	0	6	15	510.1	2119	81.5	26	398
0	intermediate	10	5	85	Mem1	13	0	0	6.8	15	515.65	2125	81.73	26	385
0	intermediate	10	5	85	Mem1	14	0	0	5.2	16.71	534.15	2124	84.96	25	390
0	intermediate	10	5	85	Mem1	15	1	0	0	16.02	642.28	1974	109.67	18	304
0	intermediate	10	5	85	Mem1	16	1	0	0	18.13	776.06	794	132.33	6	105
0	intermediate	10	5	85	Mem1	17	1	0	0	14.72	651.09	752	107.43	7	113
0	intermediate	10	5	85	Mem1	18	1	0	0	14.55	599.5	1258	96.77	13	214
0	intermediate	10	5	85	Mem1	19	1	0	0	16.7	672.25	904	113	8	129
0	intermediate	10	5	85	Mem1	20	0	0	6	15	603.39	2187	95.09	23	382
0	intermediate	10	5	85	Mem1	21	1	0	0	15.31	781.54	1169	129.89	9	156
0	intermediate	10	5	85	Mem1	22	1	0	0	16.48	723.14	730	146	5	81
0	intermediate	10	5	85	Mem1	23	1	0	0	15.49	822.27	768	192	4	80
0	intermediate	10	5	85	Mem1	24	1	0	0	14.27	457.66	975	121.88	8	112
0	intermediate	10	5	85	Mem1	25	0	0	5.4	16.64	503.09	2091	80.42	26	394
0	intermediate	10	5	85	Mem1	26	1	0	0	16.89	799.1	725	145	5	92
0	intermediate	10	5	85	Mem1	27	1	0	0	15.19	666.93	1165	116.5	10	165
0	intermediate	10	5	85	Mem1	28	1	0	0	18.07	306.37	598	199.33	3	27
0	intermediate	10	5	85	Mem1	29	0	0	6.1	15	548.13	2172	86.88	25	392
0	intermediate	10	5	85	Mem1	30	1	0	0	18.25	540.08	1104	110.4	10	151
0	intermediate	10	5	85	Mem1	31	1	0	0	17.68	685.54	1026	128.25	8	166
0	intermediate	10	5	85	Mem1	32	1	0	0	16.67	568.62	817	116.71	7	109
0	intermediate	10	5	85	Mem1	33	1	0	0	15.06	788.72	923	153.83	6	118
0	intermediate	10	5	85	Mem1	34	1	0	0	17.79	639.82	1373	105.62	13	224
0	intermediate	10	5	85	Mem1	35	1	0	0	17.67	841.26	771	192.75	4	70
0	intermediate	10	5	85	Mem1	36	1	0	0	17.57	0	445	445	1	0
0	intermediate	10	5	85	Mem1	37	1	0	0	16.2	498.3	641	128.2	5	74
0	intermediate	10	5	85	Mem1	38	1	0	0	15.04	760.55	1190	148.75	8	146
0	intermediate	10	5	85	Mem1	39	1	0	0	15.47	600.67	1284	98.77	13	220
0	intermediate	10	5	85	Mem1	40	1	0	0	15.74	786.19	1016	127	8	148
0	intermediate	10	5	85	Mem1	41	1	0	0	18.1	584.89	1042	104.2	10	147
0	intermediate	10	5	85	Mem1	42	1	0	0	16.08	602.62	1247	103.92	12	188
0	intermediate	10	5	85	Mem1	43	1	0	0	14.44	871.01	699	233	3	64
0	intermediate	10	5	85	Mem1	44	1	0	0	17.94	642.4	785	112.14	7	115
0	intermediate	10	5	85	Mem1	45	1	0	0	17.86	621.49	1163	105.73	11	177
0	intermediate	10	5	85	Mem1	46	1	0	0	15.67	683.64	783	111.86	7	122
0	intermediate	10	5	85	Mem1	47	1	0	0	17.23	786.19	884	147.33	6	103
0	intermediate	10	5	85	Mem1	48	1	0	0	16.85	699.92	829	118.43	7	113
0	intermediate	10	5	85	Mem1	49	1	0	0	17.89	608.85	1324	101.85	13	183
0	intermediate	10	5	85	Mem1	50	1	0	0	14.71	631.99	1607	107.13	15	239
0	intermediate	10	6	85	Mem1	1	1	0	0	16.64	579.2	997	124.63	8	117
0	intermediate	10	6	85	Mem1	2	1	0	0	17.93	720.67	1082	135.25	8	146
0	intermediate	10	6	85	Mem1	3	1	0	0	14.58	747.78	1094	121.56	9	169
0	intermediate	10	6	85	Mem1	4	1	0	0	15.88	619.07	1022	127.75	8	157
0	intermediate	10	6	85	Mem1	5	1	0	0	16.41	1008.75	873	174.6	5	117
0	intermediate	10	6	85	Mem1	6	1	0	0	15.35	743.14	770	128.33	6	127
0	intermediate	10	6	85	Mem1	7	1	0	0	18.13	351.95	615	205	3	33
0	intermediate	10	6	85	Mem1	8	1	0	0	15.29	584.13	1144	114.4	10	166
0	intermediate	10	6	85	Mem1	9	1	0	0	16.8	572.41	1361	97.21	14	218
0	intermediate	10	6	85	Mem1	10	1	0	0	18	410.18	850	121.43	7	80
0	intermediate	10	6	85	Mem1	11	1	0	0	18.15	607.68	1483	114.08	13	203
0	intermediate	10	6	85	Mem1	12	1	0	0	17.76	613	1063	106.3	10	170
0	intermediate	10	6	85	Mem1	13	1	0	0	15.98	765.68	646	129.2	5	91
0	intermediate	10	6	85	Mem1	14	0	0	6.1	15	575.08	2174	90.58	24	380
0	intermediate	10	6	85	Mem1	15	1	0	0	13.78	692	1246	124.6	10	174
0	intermediate	10	6	85	Mem1	16	1	0	0	17.35	567.91	1626	95.65	17	277
0	intermediate	10	6	85	Mem1	17	0	0	4.4	16.65	552.93	2115	88.13	24	391
0	intermediate	10	6	85	Mem1	18	1	0	0	17.11	587.23	1471	113.15	13	219
0	intermediate	10	6	85	Mem1	19	1	0	0	15.24	694.49	887	126.71	7	139
0	intermediate	10	6	85	Mem1	20	1	0	0	15.71	775.64	1146	127.33	9	178
0	intermediate	10	6	85	Mem1	21	1	0	0	15.37	588.69	822	137	6	81
0	intermediate	10	6	85	Mem1	22	1	0	0	18.38	727.7	618	123.6	5	60
0	intermediate	10	6	85	Mem1	23	1	0	0	17.89	529.38	1289	99.15	13	188
0	intermediate	10	6	85	Mem1	24	1	0	0	15.68	685.92	1294	129.4	10	195
0	intermediate	10	6	85	Mem1	25	1	0	0	15.34	553.13	1062	96.55	11	159
0	intermediate	10	6	85	Mem1	26	1	0	0	16.95	638.06	1301	108.42	12	192
0	intermediate	10	6	85	Mem1	27	1	0	0	18.08	865.94	725	145	5	101
0	intermediate	10	6	85	Mem1	28	1	0	0	16.22	757.07	1168	129.78	9	186
0	intermediate	10	6	85	Mem1	29	1	0	0	13.77	721.62	964	120.5	8	145
0	intermediate	10	6	85	Mem1	30	1	0	0	16.89	672.67	1001	111.22	9	142
0	intermediate	10	6	85	Mem1	31	1	0	0	13.93	855.09	961	137.29	7	144
0	intermediate	10	6	85	Mem1	32	1	0	0	17.44	795.68	590	147.5	4	77
0	intermediate	10	6	85	Mem1	33	1	0	0	14.36	776.96	948	135.43	7	134
0	intermediate	10	6	85	Mem1	34	1	0	0	13.82	617.51	1717	101	17	305
0	intermediate	10	6	85	Mem1	35	1	0	0	13.39	659.59	728	121.33	6	92
0	intermediate	10	6	85	Mem1	36	0	0	5.7	15	566.22	2162	90.08	24	396
0	intermediate	10	6	85	Mem1	37	1	0	0	17.53	644.57	833	119	7	103
0	intermediate	10	6	85	Mem1	38	1	0	0	15.71	590.97	789	157.8	5	76
0	intermediate	10	6	85	Mem1	39	1	0	0	15.68	574.04	740	105.71	7	116
0	intermediate	10	6	85	Mem1	40	1	0	0	17.01	674.14	905	113.13	8	130
0	intermediate	10	6	85	Mem1	41	1	0	0	17.58	573.5	1487	106.21	14	234
0	intermediate	10	6	85	Mem1	42	1	0	0	12.2	493.29	1575	92.65	17	250
0	intermediate	10	6	85	Mem1	43	1	0	0	15.92	796.31	806	134.33	6	112
0	intermediate	10	6	85	Mem1	44	1	0	0	15.64	613.38	1673	104.56	16	266
0	intermediate	10	6	85	Mem1	45	1	0	0	15.07	492.47	775	129.17	6	80
0	intermediate	10	6	85	Mem1	46	1	0	0	16.64	756.56	633	126.6	5	97
0	intermediate	10	6	85	Mem1	47	1	0	0	14.78	758.51	818	116.86	7	118
0	intermediate	10	6	85	Mem1	48	1	0	0	15.6	807.45	1382	138.2	10	212
0	intermediate	10	6	85	Mem1	49	1	0	0	17.93	572.96	782	111.71	7	97
0	intermediate	10	6	85	Mem1	50	1	0	0	15.17	658	852	106.5	8	117
0	intermediate	10	7	85	Mem1	1	1	0	0	17.2	622.87	689	114.83	6	92
0	intermediate	10	7	85	Mem1	2	1	0	0	16.2	685.16	703	140.6	5	90
0	intermediate	10	7	85	Mem1	3	1	0	0	14.42	774.79	700	140	5	90
0	intermediate	10	7	85	Mem1	4	1	0	0	15	707.51	983	140.43	7	136
0	intermediate	10	7	85	Mem1	5	1	0	0	17.52	704.53	1046	130.75	8	137
0	intermediate	10	7	85	Mem1	6	1	0	0	15.98	513.49	941	94.1	10	145
0	intermediate	10	7	85	Mem1	7	1	0	0	17.4	469.43	806	161.2	5	63
0	intermediate	10	7	85	Mem1	8	1	0	0	14.03	686.49	959	119.88	8	129
0	intermediate	10	7	85	Mem1	9	1	0	0	15.54	840.62	831	138.5	6	131
0	intermediate	10	7	85	Mem1	10	1	0	0	15.57	727.95	802	133.67	6	109
0	intermediate	10	7	85	Mem1	11	1	0	0	16.62	1109.01	525	262.5	2	47
0	intermediate	10	7	85	Mem1	12	1	0	0	17.16	630.47	983	109.22	9	142
0	intermediate	10	7	85	Mem1	13	1	0	0	16.99	583.63	720	120	6	83
0	intermediate	10	7	85	Mem1	14	1	0	0	14.43	719.93	1035	115	9	159
0	intermediate	10	7	85	Mem1	15	1	0	0	15.1	706.43	712	118.67	6	106
0	intermediate	10	7	85	Mem1	16	1	0	0	14.75	835.56	584	146	4	68
0	intermediate	10	7	85	Mem1	17	1	0	0	14.11	782.39	666	133.2	5	84
0	intermediate	10	7	85	Mem1	18	1	0	0	16.98	649.88	956	106.22	9	131
0	intermediate	10	7	85	Mem1	19	1	0	0	14.66	721.62	1542	118.62	13	213
0	intermediate	10	7	85	Mem1	20	1	0	0	18.46	269.66	524	262	2	9
0	intermediate	10	7	85	Mem1	21	1	0	0	16.83	796.49	920	131.43	7	124
0	intermediate	10	7	85	Mem1	22	1	0	0	16.14	709.47	648	129.6	5	87
0	intermediate	10	7	85	Mem1	23	1	0	0	14.12	1082.43	525	262.5	2	47
0	intermediate	10	7	85	Mem1	24	1	0	0	16.36	873.54	626	156.5	4	81
0	intermediate	10	7	85	Mem1	25	1	0	0	18.15	815.3	577	192.33	3	53
0	intermediate	10	7	85	Mem1	26	1	0	0	14.31	741.88	739	123.17	6	96
0	intermediate	10	7	85	Mem1	27	1	0	0	13.83	669.53	794	113.43	7	119
0	intermediate	10	7	85	Mem1	28	1	0	0	13.33	579.83	933	103.67	9	139
0	intermediate	10	7	85	Mem1	29	1	0	0	16.77	789.98	1079	134.88	8	157
0	intermediate	10	7	85	Mem1	30	1	0	0	15.36	762.13	1143	127	9	157
0	intermediate	10	7	85	Mem1	31	1	0	0	16.12	792.52	850	141.67	6	114
0	intermediate	10	7	85	Mem1	32	1	0	0	14.83	709.19	1224	111.27	11	175
0	intermediate	10	7	85	Mem1	33	1	0	0	16.63	643.13	764	127.33	6	97
0	intermediate	10	7	85	Mem1	34	1	0	0	18.09	524.12	527	263.5	2	21
0	intermediate	10	7	85	Mem1	35	1	0	0	16.05	676.99	1003	125.38	8	140
0	intermediate	10	7	85	Mem1	36	1	0	0	16.07	696.3	1334	111.17	12	194
0	intermediate	10	7	85	Mem1	37	1	0	0	17.62	697.88	985	123.13	8	140
0	intermediate	10	7	85	Mem1	38	1	0	0	16.24	780.49	1083	135.38	8	148
0	intermediate	10	7	85	Mem1	39	1	0	0	18.12	0	420	420	1	0
0	intermediate	10	7	85	Mem1	40	1	0	0	17.81	785.43	767	153.4	5	98
0	intermediate	10	7	85	Mem1	41	1	0	0	16.51	995.07	517	258.5	2	37
0	intermediate	10	7	85	Mem1	42	1	0	0	16.96	749.16	997	124.63	8	151
0	intermediate	10	7	85	Mem1	43	1	0	0	17.96	663.02	801	114.43	7	103
0	intermediate	10	7	85	Mem1	44	1	0	0	16.68	908.48	755	151	5	105
0	intermediate	10	7	85	Mem1	45	1	0	0	16.61	768.46	811	135.17	6	105
0	intermediate	10	7	85	Mem1	46	1	0	0	14.41	827.96	821	136.83	6	110
0	intermediate	10	7	85	Mem1	47	1	0	0	16.41	629.2	857	142.83	6	89
0	intermediate	10	7	85	Mem1	48	1	0	0	13.9	788.72	786	131	6	106
0	intermediate	10	7	85	Mem1	49	1	0	0	14.29	0	436	436	1	0
0	intermediate	10	7	85	Mem1	50	1	0	0	15.71	940	628	157	4	80
0	intermediate	10	8	85	Mem1	1	1	0	0	15.78	782.39	581	145.25	4	80
0	intermediate	10	8	85	Mem1	2	1	0	0	16.76	865.94	605	201.67	3	55
0	intermediate	10	8	85	Mem1	3	1	0	0	14.18	654.02	1125	112.5	10	168
0	intermediate	10	8	85	Mem1	4	0	0	4.5	17.47	592.14	2116	96.18	22	422
0	intermediate	10	8	85	Mem1	5	1	0	0	17.91	658.95	634	158.5	4	63
0	intermediate	10	8	85	Mem1	6	1	0	0	17.35	311.44	516	258	2	20
0	intermediate	10	8	85	Mem1	7	1	0	0	16.69	784.92	863	143.83	6	120
0	intermediate	10	8	85	Mem1	8	1	0	0	15.46	583.63	655	109.17	6	82
0	intermediate	10	8	85	Mem1	9	1	0	0	17.16	565.36	1492	106.57	14	215
0	intermediate	10	8	85	Mem1	10	1	0	0	17	500.65	1132	102.91	11	170
0	intermediate	10	8	85	Mem1	11	1	0	0	17.71	651.36	1076	134.5	8	144
0	intermediate	10	8	85	Mem1	12	1	0	0	14.35	943.8	611	152.75	4	96
0	intermediate	10	8	85	Mem1	13	1	0	0	17.78	726.68	884	147.33	6	105
0	intermediate	10	8	85	Mem1	14	1	0	0	16.25	561.15	751	93.88	8	121
0	intermediate	10	8	85	Mem1	15	1	0	0	17.29	694.61	1107	123	9	149
0	intermediate	10	8	85	Mem1	16	1	0	0	17.97	708.96	864	144	6	99
0	intermediate	10	8	85	Mem1	17	1	0	0	17.76	642.34	1726	107.88	16	296
0	intermediate	10	8	85	Mem1	18	1	0	0	16.99	890.63	754	188.5	4	82
0	intermediate	10	8	85	Mem1	19	1	0	0	17.85	680.47	1325	110.42	12	221
0	intermediate	10	8	85	Mem1	20	1	0	0	17.83	566.66	1045	104.5	10	171
0	intermediate	10	8	85	Mem1	21	1	0	0	17.55	768.46	894	149	6	111
0	intermediate	10	8	85	Mem1	22	0	0	6	15	595.46	2157	93.78	23	376
0	intermediate	10	8	85	Mem1	23	1	0	0	16.01	534.03	2110	91.74	23	371
0	intermediate	10	8	85	Mem1	24	1	0	0	15.82	761.77	911	130.14	7	117
0	intermediate	10	8	85	Mem1	25	0	0	5.7	18.08	432.43	1993	71.18	28	426
0	intermediate	10	8	85	Mem1	26	1	0	0	13.66	657.4	1350	122.73	11	212
0	intermediate	10	8	85	Mem1	27	1	0	0	15.48	351.95	627	209	3	35
0	intermediate	10	8	85	Mem1	28	1	0	0	14.75	768.04	1171	130.11	9	179
0	intermediate	10	8	85	Mem1	29	1	0	0	16.8	620.02	1014	126.75	8	128
0	intermediate	10	8	85	Mem1	30	1	0	0	17.59	596.54	1561	104.07	15	255
0	intermediate	10	8	85	Mem1	31	1	0	0	18.13	546.51	1760	92.63	19	285
0	intermediate	10	8	85	Mem1	32	1	0	0	14.81	824.16	904	150.67	6	110
0	intermediate	10	8	85	Mem1	33	1	0	0	17.21	690.29	1047	130.88	8	145
0	intermediate	10	8	85	Mem1	34	1	0	0	17	820.37	589	196.33	3	51
0	intermediate	10	8	85	Mem1	35	1	0	0	18.1	690.81	2052	114	18	320
0	intermediate	10	8	85	Mem1	36	1	0	0	12.52	678.89	935	116.88	8	138
0	intermediate	10	8	85	Mem1	37	0	0	4.8	15.73	584.56	2147	93.35	23	399
0	intermediate	10	8	85	Mem1	38	1	0	0	15.57	669.97	662	132.4	5	69
0	intermediate	10	8	85	Mem1	39	1	0	0	14.39	659.59	761	126.83	6	102
0	intermediate	10	8	85	Mem1	40	1	0	0	13.36	706.43	852	121.71	7	120
0	intermediate	10	8	85	Mem1	41	1	0	0	16.22	679.42	1062	118	9	171
0	intermediate	10	8	85	Mem1	42	1	0	0	17.94	598.4	1769	98.28	18	284
0	intermediate	10	8	85	Mem1	43	0	0	6.2	15	499.58	2106	81	26	421
0	intermediate	10	8	85	Mem1	44	1	0	0	14.46	531.72	686	137.2	5	84
0	intermediate	10	8	85	Mem1	45	1	0	0	16.83	630.09	2106	105.3	20	350
0	intermediate	10	8	85	Mem1	46	1	0	0	17.01	676.04	588	117.6	5	91
0	intermediate	10	8	85	Mem1	47	1	0	0	16.39	644.14	1156	115.6	10	169
0	intermediate	10	8	85	Mem1	48	1	0	0	15.79	761.77	840	120	7	117
0	intermediate	10	8	85	Mem1	49	1	0	0	14.12	707.51	870	124.29	7	112
0	intermediate	10	8	85	Mem1	50	1	0	0	16.67	567.17	1812	120.8	15	263
0	intermediate	10	9	85	Mem1	1	1	0	0	15.05	768.28	865	123.57	7	112
0	intermediate	10	9	85	Mem1	2	1	0	0	17.83	334.22	530	265	2	18
0	intermediate	10	9	85	Mem1	3	0	0	6.6	17.15	532.33	2099	83.96	25	371
0	intermediate	10	9	85	Mem1	4	1	0	0	15	634.61	1292	117.45	11	184
0	intermediate	10	9	85	Mem1	5	1	0	0	15.22	547.42	1542	102.8	15	215
0	intermediate	10	9	85	Mem1	6	1	0	0	17.6	604.64	802	160.4	5	71
0	intermediate	10	9	85	Mem1	7	1	0	0	16.55	239.27	503	251.5	2	14
0	intermediate	10	9	85	Mem1	8	1	0	0	16.66	886.2	584	194.67	3	62
0	intermediate	10	9	85	Mem1	9	1	0	0	14.36	506.4	944	104.89	9	128
0	intermediate	10	9	85	Mem1	10	1	0	0	18.31	163.31	494	247	2	8
0	intermediate	10	9	85	Mem1	11	1	0	0	16.58	781.3	922	131.71	7	132
0	intermediate	10	9	85	Mem1	12	1	0	0	16.73	800.11	965	160.83	6	113
0	intermediate	10	9	85	Mem1	13	1	0	0	13.5	608.63	1029	128.63	8	114
0	intermediate	10	9	85	Mem1	14	1	0	0	13.96	513.27	894	127.71	7	96
0	intermediate	10	9	85	Mem1	15	1	0	0	15.1	565.9	1339	111.58	12	173
0	intermediate	10	9	85	Mem1	16	1	0	0	12.84	438.04	661	220.33	3	30
0	intermediate	10	9	85	Mem1	17	1	0	0	14.38	591.73	974	97.4	10	140
0	intermediate	10	9	85	Mem1	18	1	0	0	15.43	709.47	1184	118.4	10	157
0	intermediate	10	9	85	Mem1	19	1	0	0	15.75	525.21	1428	102	14	166
0	intermediate	10	9	85	Mem1	20	0	0	7.1	15	524.42	2129	81.88	26	359
0	intermediate	10	9	85	Mem1	21	1	0	0	16.02	625.04	854	122	7	92
0	intermediate	10	9	85	Mem1	22	1	0	0	15.16	753.69	1074	119.33	9	156
0	intermediate	10	9	85	Mem1	23	1	0	0	17.57	708.33	940	117.5	8	127
0	intermediate	10	9	85	Mem1	24	1	0	0	14.83	634.9	1268	105.67	12	200
0	intermediate	10	9	85	Mem1	25	1	0	0	14.68	671.7	941	134.43	7	110
0	intermediate	10	9	85	Mem1	26	1	0	0	14.93	831	787	157.4	5	89
0	intermediate	10	9	85	Mem1	27	1	0	0	16.75	400.06	614	204.67	3	34
0	intermediate	10	9	85	Mem1	28	1	0	0	17.23	624.14	1835	101.94	18	264
0	intermediate	10	9	85	Mem1	29	1	0	0	16.44	645.66	945	118.13	8	131
0	intermediate	10	9	85	Mem1	30	1	0	0	15.31	551.98	605	201.67	3	24
0	intermediate	10	9	85	Mem1	31	1	0	0	14.87	796.06	688	137.6	5	85
0	intermediate	10	9	85	Mem1	32	1	0	0	15.4	558.91	1858	97.79	19	265
0	intermediate	10	9	85	Mem1	33	1	0	0	17.75	771.34	1389	126.27	11	190
0	intermediate	10	9	85	Mem1	34	1	0	0	14.15	182.3	544	181.33	3	19
0	intermediate	10	9	85	Mem1	35	1	1	0	0	0	0	0	1	0
0	intermediate	10	9	85	Mem1	36	1	0	0	17.96	163.31	478	239	2	8
0	intermediate	10	9	85	Mem1	37	1	0	0	14.5	669.62	1439	110.69	13	198
0	intermediate	10	9	85	Mem1	38	1	0	0	17.54	788.72	818	136.33	6	103
0	intermediate	10	9	85	Mem1	39	1	0	0	16.61	644.39	710	118.33	6	83
0	intermediate	10	9	85	Mem1	40	0	0	6.4	15	605.7	2201	95.7	23	389
0	intermediate	10	9	85	Mem1	41	1	0	0	17.83	640.91	936	117	8	127
0	intermediate	10	9	85	Mem1	42	1	0	0	17.54	886.83	1293	161.63	8	173
0	intermediate	10	9	85	Mem1	43	0	0	6	15	587.11	2174	90.58	24	342
0	intermediate	10	9	85	Mem1	44	1	0	0	14.74	604.42	1637	116.93	14	217
0	intermediate	10	9	85	Mem1	45	1	0	0	16.56	684.48	2199	122.17	18	331
0	intermediate	10	9	85	Mem1	46	1	0	0	16.14	621.35	636	127.2	5	68
0	intermediate	10	9	85	Mem1	47	1	0	0	15.99	1008.75	861	172.2	5	101
0	intermediate	10	9	85	Mem1	48	1	0	0	15.88	1402.72	797	265.67	3	99
0	intermediate	10	9	85	Mem1	49	0	0	5.1	15	592.49	2210	92.08	24	361
0	intermediate	10	9	85	Mem1	50	1	0	0	17.35	715.92	952	119	8	135
0	intermediate	10	10	85	Mem1	1	1	0	0	16.11	451.2	753	150.6	5	65
0	intermediate	10	10	85	Mem1	2	1	0	0	11.59	785.64	1038	148.29	7	146
0	intermediate	10	10	85	Mem1	3	1	0	0	17.58	704.36	1334	121.27	11	180
0	intermediate	10	10	85	Mem1	4	1	0	0	17.41	686.49	913	114.13	8	136
0	intermediate	10	10	85	Mem1	5	1	0	0	14.94	749.47	1219	135.44	9	169
0	intermediate	10	10	85	Mem1	6	1	0	0	16.63	668.45	671	111.83	6	88
0	intermediate	10	10	85	Mem1	7	1	0	0	15.13	636.17	1707	106.69	16	276
0	intermediate	10	10	85	Mem1	8	1	0	0	16.76	699.68	1065	118.33	9	139
0	intermediate	10	10	85	Mem1	9	1	0	0	15.55	809.27	1652	127.08	13	256
0	intermediate	10	10	85	Mem1	10	1	0	0	17.94	662.54	1018	113.11	9	152
0	intermediate	10	10	85	Mem1	11	1	0	0	14.94	736.81	1119	124.33	9	164
0	intermediate	10	10	85	Mem1	12	1	0	0	17.08	1036.85	711	177.75	4	84
0	intermediate	10	10	85	Mem1	13	1	0	0	17.44	556.41	781	195.25	4	63
0	intermediate	10	10	85	Mem1	14	1	0	0	18.01	216.49	521	260.5	2	13
0	intermediate	10	10	85	Mem1	15	1	0	0	14.85	846.95	604	151	4	82
0	intermediate	10	10	85	Mem1	16	1	0	0	14.59	633.72	850	121.43	7	108
0	intermediate	10	10	85	Mem1	17	1	0	0	16.21	769.09	1587	132.25	12	230
0	intermediate	10	10	85	Mem1	18	1	0	0	15.55	612.11	1304	108.67	12	183
0	intermediate	10	10	85	Mem1	19	1	0	0	13.34	642.81	992	124	8	134
0	intermediate	10	10	85	Mem1	20	1	0	0	18.19	614.19	816	116.57	7	120
0	intermediate	10	10	85	Mem1	21	1	0	0	17.49	741.88	786	131	6	99
0	intermediate	10	10	85	Mem1	22	1	0	0	14.65	721.04	1518	116.77	13	196
0	intermediate	10	10	85	Mem1	23	1	0	0	14.14	724.15	709	118.17	6	104
0	intermediate	10	10	85	Mem1	24	1	0	0	15.06	666.17	1112	111.2	10	152
0	intermediate	10	10	85	Mem1	25	1	0	0	16.11	896.33	519	259.5	2	39
0	intermediate	10	10	85	Mem1	26	1	0	0	14.02	0	441	441	1	0
0	intermediate	10	10	85	Mem1	27	1	0	0	17.78	770.04	1076	134.5	8	138
0	intermediate	10	10	85	Mem1	28	1	0	0	12.76	717.28	950	135.71	7	121
0	intermediate	10	10	85	Mem1	29	1	0	0	16.35	581.64	793	113.29	7	111
0	intermediate	10	10	85	Mem1	30	1	0	0	14.57	734.91	1459	121.58	12	234
0	intermediate	10	10	85	Mem1	31	1	0	0	16.27	700.35	774	154.8	5	78
0	intermediate	10	10	85	Mem1	32	1	0	0	17.82	696.3	1727	115.13	15	271
0	intermediate	10	10	85	Mem1	33	1	0	0	17.56	807.35	964	137.71	7	136
0	intermediate	10	10	85	Mem1	34	1	0	0	17.49	674.78	725	120.83	6	92
0	intermediate	10	10	85	Mem1	35	1	0	0	17.72	808.97	740	185	4	82
0	intermediate	10	10	85	Mem1	36	1	0	0	18.16	694.27	689	137.8	5	88
0	intermediate	10	10	85	Mem1	37	1	0	0	15.37	683.1	1636	116.86	14	250
0	intermediate	10	10	85	Mem1	38	1	0	0	16.98	645.66	755	151	5	68
0	intermediate	10	10	85	Mem1	39	1	0	0	14.05	770.45	946	135.14	7	124
0	intermediate	10	10	85	Mem1	40	1	0	0	17.61	627.94	735	122.5	6	78
0	intermediate	10	10	85	Mem1	41	1	0	0	15.94	702.63	557	278.5	2	32
0	intermediate	10	10	85	Mem1	42	1	0	0	17.81	630.47	1037	115.22	9	141
0	intermediate	10	10	85	Mem1	43	1	0	0	14.05	1101.42	567	189	3	72
0	intermediate	10	10	85	Mem1	44	1	0	0	14.78	655.54	1068	106.8	10	165
0	intermediate	10	10	85	Mem1	45	1	0	0	17.61	979.88	710	177.5	4	73
0	intermediate	10	10	85	Mem1	46	1	0	0	16.64	691.24	950	118.75	8	130
0	intermediate	10	10	85	Mem1	47	1	0	0	17.76	725.96	880	125.71	7	124
0	intermediate	10	10	85	Mem1	48	1	0	0	15.9	724.47	1025	128.13	8	142
0	intermediate	10	10	85	Mem1	49	1	0	0	17.72	634.27	1111	111.1	10	168
[truncated: 158,001 more rows]
