# Supplementary material for: Breeding success of a marine central place forager in the context of climate change: A modeling approach
Source: PLoS One. 2017 Mar 29;12(3):e0173797. doi: 10.1371/journal.pone.0173797 (PMC5371308; doi:10.1371/journal.pone.0173797)
Supplement: S6 Dataset — (ZIP) [file pone.0173797.s010.zip]

Archive with 5 entries (5 files):
- simulation_results_dist300.txt
- simulation_results_dist350.txt
- simulation_results_dist400.txt
- simulation_results_dist450.txt
- simulation_results_dist500.txt
