# Supplementary material for: Breeding success of a marine central place forager in the context of climate change: A modeling approach
Source: PLoS One. 2017 Mar 29;12(3):e0173797. doi: 10.1371/journal.pone.0173797 (PMC5371308; doi:10.1371/journal.pone.0173797)
Supplement: S6 Dataset — (ZIP) [file pone.0173797.s010.zip › simulation_results_dist300.txt]

Aggreg	Abund	Dist (x10)	Rep	Length	Mem	Simul	DeathPup	DeathSeal	PupWeightEnd	FemWeightEnd	MeanDtrip	TseaTot	MeanTtrip	TripNbr	NbrFish
0	low	30	1	85	Mem0	1	1	0	0	11.71	831.76	534	267	2	59
0	low	30	1	85	Mem0	2	1	1	0	0	0	0	0	1	0
0	low	30	1	85	Mem0	3	1	1	0	0	0	0	0	1	0
0	low	30	1	85	Mem0	4	1	0	0	17.71	0	452	452	1	0
0	low	30	1	85	Mem0	5	1	0	0	16.27	0	461	461	1	0
0	low	30	1	85	Mem0	6	1	1	0	0	0	0	0	1	0
0	low	30	1	85	Mem0	7	1	0	0	14.49	0	438	438	1	0
0	low	30	1	85	Mem0	8	1	0	0	14.59	1082.43	529	264.5	2	70
0	low	30	1	85	Mem0	9	1	0	0	12.97	0	453	453	1	0
0	low	30	1	85	Mem0	10	1	0	0	13.23	0	425	425	1	0
0	low	30	1	85	Mem0	11	1	1	0	0	0	0	0	1	0
0	low	30	1	85	Mem0	12	1	1	0	0	0	0	0	1	0
0	low	30	1	85	Mem0	13	1	1	0	0	0	0	0	1	0
0	low	30	1	85	Mem0	14	1	1	0	0	763.4	227	113.5	2	27
0	low	30	1	85	Mem0	15	1	0	0	13.44	0	458	458	1	0
0	low	30	1	85	Mem0	16	1	0	0	11.64	755.8	504	252	2	29
0	low	30	1	85	Mem0	17	1	1	0	0	0	0	0	1	0
0	low	30	1	85	Mem0	18	1	1	0	0	0	0	0	1	0
0	low	30	1	85	Mem0	19	1	1	0	0	0	0	0	1	0
0	low	30	1	85	Mem0	20	1	0	0	14.46	657.05	504	252	2	42
0	low	30	1	85	Mem0	21	1	1	0	0	0	0	0	1	0
0	low	30	1	85	Mem0	22	1	0	0	16.61	0	448	448	1	0
0	low	30	1	85	Mem0	23	1	1	0	0	0	0	0	1	0
0	low	30	1	85	Mem0	24	1	1	0	0	0	0	0	1	0
0	low	30	1	85	Mem0	25	1	1	0	0	0	0	0	1	0
0	low	30	1	85	Mem0	26	1	1	0	0	619.07	196	98	2	34
0	low	30	1	85	Mem0	27	1	1	0	0	0	0	0	1	0
0	low	30	1	85	Mem0	28	1	0	0	13.55	0	457	457	1	0
0	low	30	1	85	Mem0	29	1	1	0	0	725.42	237	118.5	2	47
0	low	30	1	85	Mem0	30	1	0	0	13.71	789.98	504	252	2	20
0	low	30	1	85	Mem0	31	1	0	0	13.12	0	441	441	1	0
0	low	30	1	85	Mem0	32	1	1	0	0	740.61	226	113	2	32
0	low	30	1	85	Mem0	33	1	0	0	17.1	0	439	439	1	0
0	low	30	1	85	Mem0	34	1	0	0	17.66	0	424	424	1	0
0	low	30	1	85	Mem0	35	1	1	0	0	0	0	0	1	0
0	low	30	1	85	Mem0	36	1	1	0	0	0	0	0	1	0
0	low	30	1	85	Mem0	37	1	0	0	13.49	865.94	504	252	2	62
0	low	30	1	85	Mem0	38	1	0	0	16.08	0	432	432	1	0
0	low	30	1	85	Mem0	39	1	0	0	14.59	1025.46	503	167.67	3	87
0	low	30	1	85	Mem0	40	1	0	0	14.37	0	451	451	1	0
0	low	30	1	85	Mem0	41	1	0	0	10.94	0	446	446	1	0
0	low	30	1	85	Mem0	42	1	0	0	13.6	0	438	438	1	0
0	low	30	1	85	Mem0	43	1	0	0	15.85	0	439	439	1	0
0	low	30	1	85	Mem0	44	1	0	0	14.71	0	458	458	1	0
0	low	30	1	85	Mem0	45	1	0	0	14.42	0	435	435	1	0
0	low	30	1	85	Mem0	46	1	0	0	14.18	1036.85	504	252	2	67
0	low	30	1	85	Mem0	47	1	1	0	0	0	0	0	1	0
0	low	30	1	85	Mem0	48	1	0	0	17.54	0	447	447	1	0
0	low	30	1	85	Mem0	49	1	1	0	0	0	0	0	1	0
0	low	30	1	85	Mem0	50	1	0	0	16.73	0	442	442	1	0
0	low	30	2	85	Mem0	1	1	0	0	17.36	0	463	463	1	0
0	low	30	2	85	Mem0	2	1	0	0	17.3	0	445	445	1	0
0	low	30	2	85	Mem0	3	1	0	0	17.43	0	436	436	1	0
0	low	30	2	85	Mem0	4	1	0	0	15.51	0	452	452	1	0
0	low	30	2	85	Mem0	5	1	0	0	11.87	953.3	541	270.5	2	74
0	low	30	2	85	Mem0	6	1	1	0	0	0	0	0	1	0
0	low	30	2	85	Mem0	7	1	0	0	17.67	0	462	462	1	0
0	low	30	2	85	Mem0	8	1	1	0	0	0	0	0	1	0
0	low	30	2	85	Mem0	9	1	0	0	15.89	1112.81	504	252	2	68
0	low	30	2	85	Mem0	10	1	1	0	0	0	0	0	1	0
0	low	30	2	85	Mem0	11	1	0	0	15.16	0	430	430	1	0
0	low	30	2	85	Mem0	12	1	0	0	15.08	0	448	448	1	0
0	low	30	2	85	Mem0	13	1	0	0	15.65	0	424	424	1	0
0	low	30	2	85	Mem0	14	1	0	0	14.8	0	438	438	1	0
0	low	30	2	85	Mem0	15	1	1	0	0	0	0	0	1	0
0	low	30	2	85	Mem0	16	1	0	0	13.6	949.5	504	252	2	60
0	low	30	2	85	Mem0	17	1	0	0	15.76	0	424	424	1	0
0	low	30	2	85	Mem0	18	1	1	0	0	0	0	0	1	0
0	low	30	2	85	Mem0	19	1	1	0	0	0	0	0	1	0
0	low	30	2	85	Mem0	20	1	1	0	0	0	0	0	1	0
0	low	30	2	85	Mem0	21	1	1	0	0	611.48	193	96.5	2	33
0	low	30	2	85	Mem0	22	1	1	0	0	763.4	226	113	2	26
0	low	30	2	85	Mem0	23	1	0	0	17.86	0	455	455	1	0
0	low	30	2	85	Mem0	24	1	0	0	12.49	0	438	438	1	0
0	low	30	2	85	Mem0	25	1	1	0	0	805.17	227	113.5	2	16
0	low	30	2	85	Mem0	26	1	0	0	17.22	0	419	419	1	0
0	low	30	2	85	Mem0	27	1	0	0	15.77	0	442	442	1	0
0	low	30	2	85	Mem0	28	1	0	0	15.48	0	447	447	1	0
0	low	30	2	85	Mem0	29	1	0	0	15.07	901.39	503	167.67	3	61
0	low	30	2	85	Mem0	30	1	0	0	17.79	0	417	417	1	0
0	low	30	2	85	Mem0	31	1	0	0	16.31	0	428	428	1	0
0	low	30	2	85	Mem0	32	1	1	0	0	0	0	0	1	0
0	low	30	2	85	Mem0	33	1	0	0	16.32	0	439	439	1	0
0	low	30	2	85	Mem0	34	1	0	0	17.4	0	440	440	1	0
0	low	30	2	85	Mem0	35	1	1	0	0	0	0	0	1	0
0	low	30	2	85	Mem0	36	1	0	0	17	0	446	446	1	0
0	low	30	2	85	Mem0	37	1	0	0	17.92	0	449	449	1	0
0	low	30	2	85	Mem0	38	1	0	0	17.86	0	449	449	1	0
0	low	30	2	85	Mem0	39	1	0	0	16.24	0	422	422	1	0
0	low	30	2	85	Mem0	40	1	1	0	0	0	0	0	1	0
0	low	30	2	85	Mem0	41	1	1	0	0	744.41	225	112.5	2	30
0	low	30	2	85	Mem0	42	1	1	0	0	0	0	0	1	0
0	low	30	2	85	Mem0	43	1	1	0	0	0	0	0	1	0
0	low	30	2	85	Mem0	44	1	0	0	13.87	0	431	431	1	0
0	low	30	2	85	Mem0	45	1	1	0	0	0	0	0	1	0
0	low	30	2	85	Mem0	46	1	0	0	13.78	1025.46	503	167.67	3	60
0	low	30	2	85	Mem0	47	1	0	0	13.04	778.59	504	252	2	22
0	low	30	2	85	Mem0	48	1	0	0	13.83	0	454	454	1	0
0	low	30	2	85	Mem0	49	1	0	0	15.7	0	439	439	1	0
0	low	30	2	85	Mem0	50	1	0	0	13.75	0	427	427	1	0
0	low	30	3	85	Mem0	1	1	1	0	0	0	0	0	1	0
0	low	30	3	85	Mem0	2	1	0	0	14.67	992.54	525	175	3	98
0	low	30	3	85	Mem0	3	1	1	0	0	0	0	0	1	0
0	low	30	3	85	Mem0	4	1	0	0	17.7	0	455	455	1	0
0	low	30	3	85	Mem0	5	1	1	0	0	0	0	0	1	0
0	low	30	3	85	Mem0	6	1	1	0	0	0	0	0	1	0
0	low	30	3	85	Mem0	7	1	0	0	16.9	0	447	447	1	0
0	low	30	3	85	Mem0	8	1	0	0	15.48	729.21	504	252	2	44
0	low	30	3	85	Mem0	9	1	0	0	13.66	763.4	504	252	2	34
0	low	30	3	85	Mem0	10	1	0	0	17.48	0	452	452	1	0
0	low	30	3	85	Mem0	11	1	1	0	0	0	0	0	1	0
0	low	30	3	85	Mem0	12	1	1	0	0	0	0	0	1	0
0	low	30	3	85	Mem0	13	1	0	0	16.91	0	452	452	1	0
0	low	30	3	85	Mem0	14	1	1	0	0	0	0	0	1	0
0	low	30	3	85	Mem0	15	1	1	0	0	0	0	0	1	0
0	low	30	3	85	Mem0	16	1	1	0	0	0	0	0	1	0
0	low	30	3	85	Mem0	17	1	0	0	12.98	0	445	445	1	0
0	low	30	3	85	Mem0	18	1	0	0	14.3	0	426	426	1	0
0	low	30	3	85	Mem0	19	1	0	0	15.75	630.47	504	252	2	47
0	low	30	3	85	Mem0	20	1	1	0	0	0	0	0	1	0
0	low	30	3	85	Mem0	21	1	0	0	13.03	740.61	504	252	2	38
0	low	30	3	85	Mem0	22	1	1	0	0	0	0	0	1	0
0	low	30	3	85	Mem0	23	1	0	0	13.84	0	441	441	1	0
0	low	30	3	85	Mem0	24	1	0	0	16.8	0	440	440	1	0
0	low	30	3	85	Mem0	25	1	0	0	17.69	0	438	438	1	0
0	low	30	3	85	Mem0	26	1	0	0	12.22	786.18	504	252	2	27
0	low	30	3	85	Mem0	27	1	1	0	0	789.98	225	112.5	2	18
0	low	30	3	85	Mem0	28	1	1	0	0	0	0	0	1	0
0	low	30	3	85	Mem0	29	1	0	0	14	0	440	440	1	0
0	low	30	3	85	Mem0	30	1	0	0	17.93	0	473	473	1	0
0	low	30	3	85	Mem0	31	1	1	0	0	0	0	0	1	0
0	low	30	3	85	Mem0	32	1	0	0	16.68	1143.19	504	252	2	60
0	low	30	3	85	Mem0	33	1	0	0	17.4	0	438	438	1	0
0	low	30	3	85	Mem0	34	1	0	0	17.17	0	460	460	1	0
0	low	30	3	85	Mem0	35	1	1	0	0	0	0	0	1	0
0	low	30	3	85	Mem0	36	1	0	0	15.21	921.65	503	167.67	3	63
0	low	30	3	85	Mem0	37	1	0	0	15.66	0	439	439	1	0
0	low	30	3	85	Mem0	38	1	0	0	13.66	0	454	454	1	0
0	low	30	3	85	Mem0	39	1	1	0	0	0	0	0	1	0
0	low	30	3	85	Mem0	40	1	1	0	0	0	0	0	1	0
0	low	30	3	85	Mem0	41	1	1	0	0	911.52	291	145.5	2	52
0	low	30	3	85	Mem0	42	1	0	0	15.67	676.04	504	252	2	39
0	low	30	3	85	Mem0	43	1	0	0	11.4	850.75	569	284.5	2	54
0	low	30	3	85	Mem0	44	1	0	0	14.86	0	430	430	1	0
0	low	30	3	85	Mem0	45	1	0	0	14.75	0	429	429	1	0
0	low	30	3	85	Mem0	46	1	0	0	16.61	0	479	479	1	0
0	low	30	3	85	Mem0	47	1	1	0	0	0	0	0	1	0
0	low	30	3	85	Mem0	48	1	0	0	16.79	0	452	452	1	0
0	low	30	3	85	Mem0	49	1	1	0	0	0	0	0	1	0
0	low	30	3	85	Mem0	50	1	1	0	0	0	0	0	1	0
0	low	30	4	85	Mem0	1	1	0	0	14.99	0	442	442	1	0
0	low	30	4	85	Mem0	2	1	0	0	14.59	0	473	473	1	0
0	low	30	4	85	Mem0	3	1	1	0	0	0	0	0	1	0
0	low	30	4	85	Mem0	4	1	0	0	15.81	0	442	442	1	0
0	low	30	4	85	Mem0	5	1	0	0	15.08	0	437	437	1	0
0	low	30	4	85	Mem0	6	1	0	0	13.33	0	433	433	1	0
0	low	30	4	85	Mem0	7	1	0	0	14.14	0	441	441	1	0
0	low	30	4	85	Mem0	8	1	0	0	16.39	0	440	440	1	0
0	low	30	4	85	Mem0	9	1	0	0	14.84	0	432	432	1	0
0	low	30	4	85	Mem0	10	1	0	0	12.6	953.3	515	257.5	2	49
0	low	30	4	85	Mem0	11	1	0	0	13.49	0	426	426	1	0
0	low	30	4	85	Mem0	12	1	1	0	0	0	0	0	1	0
0	low	30	4	85	Mem0	13	1	0	0	14.33	0	455	455	1	0
0	low	30	4	85	Mem0	14	1	0	0	13.2	782.39	504	252	2	19
0	low	30	4	85	Mem0	15	1	1	0	0	0	0	0	1	0
0	low	30	4	85	Mem0	16	1	0	0	13.62	0	446	446	1	0
0	low	30	4	85	Mem0	17	1	0	0	14.56	0	458	458	1	0
0	low	30	4	85	Mem0	18	1	1	0	0	0	0	0	1	0
0	low	30	4	85	Mem0	19	1	1	0	0	0	0	0	1	0
0	low	30	4	85	Mem0	20	1	1	0	0	0	0	0	1	0
0	low	30	4	85	Mem0	21	1	1	0	0	805.17	250	125	2	39
0	low	30	4	85	Mem0	22	1	0	0	14.61	1097.62	515	257.5	2	65
0	low	30	4	85	Mem0	23	1	1	0	0	831.76	259	129.5	2	41
0	low	30	4	85	Mem0	24	1	0	0	11.48	736.81	517	258.5	2	43
0	low	30	4	85	Mem0	25	1	0	0	13.78	1007.73	508	169.33	3	64
0	low	30	4	85	Mem0	26	1	1	0	0	0	0	0	1	0
0	low	30	4	85	Mem0	27	1	0	0	11.98	0	440	440	1	0
0	low	30	4	85	Mem0	28	1	0	0	11.63	0	441	441	1	0
0	low	30	4	85	Mem0	29	1	1	0	0	0	0	0	1	0
0	low	30	4	85	Mem0	30	1	1	0	0	805.17	230	115	2	19
0	low	30	4	85	Mem0	31	1	1	0	0	0	0	0	1	0
0	low	30	4	85	Mem0	32	1	0	0	16.63	0	453	453	1	0
0	low	30	4	85	Mem0	33	1	0	0	17.34	0	448	448	1	0
0	low	30	4	85	Mem0	34	1	0	0	13.39	0	437	437	1	0
0	low	30	4	85	Mem0	35	1	1	0	0	550.71	186	93	2	42
0	low	30	4	85	Mem0	36	1	0	0	17.27	0	454	454	1	0
0	low	30	4	85	Mem0	37	1	0	0	13.38	736.81	504	252	2	35
0	low	30	4	85	Mem0	38	1	1	0	0	0	0	0	1	0
0	low	30	4	85	Mem0	39	1	1	0	0	0	0	0	1	0
0	low	30	4	85	Mem0	40	1	0	0	16.26	0	438	438	1	0
0	low	30	4	85	Mem0	41	1	1	0	0	0	0	0	1	0
0	low	30	4	85	Mem0	42	1	0	0	13.16	0	452	452	1	0
0	low	30	4	85	Mem0	43	1	0	0	17.64	0	450	450	1	0
0	low	30	4	85	Mem0	44	1	0	0	11.24	0	462	462	1	0
0	low	30	4	85	Mem0	45	1	0	0	17.21	0	445	445	1	0
0	low	30	4	85	Mem0	46	1	0	0	14.48	0	413	413	1	0
0	low	30	4	85	Mem0	47	1	0	0	15.26	767.19	504	252	2	34
0	low	30	4	85	Mem0	48	1	1	0	0	0	0	0	1	0
0	low	30	4	85	Mem0	49	1	1	0	0	0	0	0	1	0
0	low	30	4	85	Mem0	50	1	1	0	0	0	0	0	1	0
0	low	30	5	85	Mem0	1	1	0	0	17.74	0	453	453	1	0
0	low	30	5	85	Mem0	2	1	0	0	17.32	0	418	418	1	0
0	low	30	5	85	Mem0	3	1	1	0	0	0	0	0	1	0
0	low	30	5	85	Mem0	4	1	0	0	17.71	972.29	504	252	2	58
0	low	30	5	85	Mem0	5	1	1	0	0	0	0	0	1	0
0	low	30	5	85	Mem0	6	1	0	0	17.63	0	421	421	1	0
0	low	30	5	85	Mem0	7	1	0	0	14.2	0	441	441	1	0
0	low	30	5	85	Mem0	8	1	1	0	0	0	0	0	1	0
0	low	30	5	85	Mem0	9	1	0	0	12.99	0	444	444	1	0
0	low	30	5	85	Mem0	10	1	1	0	0	0	0	0	1	0
0	low	30	5	85	Mem0	11	1	1	0	0	0	0	0	1	0
0	low	30	5	85	Mem0	12	1	0	0	13.36	0	450	450	1	0
0	low	30	5	85	Mem0	13	1	1	0	0	0	0	0	1	0
0	low	30	5	85	Mem0	14	1	0	0	12.78	729.21	504	252	2	40
0	low	30	5	85	Mem0	15	1	0	0	13.01	0	433	433	1	0
0	low	30	5	85	Mem0	16	1	0	0	14.95	0	442	442	1	0
0	low	30	5	85	Mem0	17	1	0	0	16.53	740.61	504	252	2	31
0	low	30	5	85	Mem0	18	1	1	0	0	892.53	287	143.5	2	53
0	low	30	5	85	Mem0	19	1	1	0	0	0	0	0	1	0
0	low	30	5	85	Mem0	20	1	0	0	11.36	901.39	561	187	3	73
0	low	30	5	85	Mem0	21	1	0	0	15.22	0	441	441	1	0
0	low	30	5	85	Mem0	22	1	0	0	17.92	755.8	504	252	2	31
0	low	30	5	85	Mem0	23	1	0	0	14.1	0	440	440	1	0
0	low	30	5	85	Mem0	24	1	0	0	13.91	0	412	412	1	0
0	low	30	5	85	Mem0	25	1	0	0	11.99	0	415	415	1	0
0	low	30	5	85	Mem0	26	1	0	0	17.76	0	451	451	1	0
0	low	30	5	85	Mem0	27	1	0	0	15.91	0	438	438	1	0
0	low	30	5	85	Mem0	28	1	0	0	13.77	953.3	504	252	2	47
0	low	30	5	85	Mem0	29	1	1	0	0	0	0	0	1	0
0	low	30	5	85	Mem0	30	1	1	0	0	0	0	0	1	0
0	low	30	5	85	Mem0	31	1	1	0	0	843.15	263	131.5	2	42
0	low	30	5	85	Mem0	32	1	1	0	0	0	0	0	1	0
0	low	30	5	85	Mem0	33	1	1	0	0	0	0	0	1	0
0	low	30	5	85	Mem0	34	1	0	0	14.27	774.79	504	252	2	20
0	low	30	5	85	Mem0	35	1	0	0	13.55	789.98	504	252	2	18
0	low	30	5	85	Mem0	36	1	1	0	0	0	0	0	1	0
0	low	30	5	85	Mem0	37	1	0	0	15.95	0	454	454	1	0
0	low	30	5	85	Mem0	38	1	0	0	11.53	0	446	446	1	0
0	low	30	5	85	Mem0	39	1	1	0	0	0	0	0	1	0
0	low	30	5	85	Mem0	40	1	1	0	0	592.49	193	96.5	2	38
0	low	30	5	85	Mem0	41	1	1	0	0	0	0	0	1	0
0	low	30	5	85	Mem0	42	1	0	0	17.44	0	411	411	1	0
0	low	30	5	85	Mem0	43	1	1	0	0	850.75	279	139.5	2	56
0	low	30	5	85	Mem0	44	1	0	0	16.64	0	425	425	1	0
0	low	30	5	85	Mem0	45	1	0	0	14.08	0	444	444	1	0
0	low	30	5	85	Mem0	46	1	1	0	0	0	0	0	1	0
0	low	30	5	85	Mem0	47	1	0	0	17.72	0	456	456	1	0
0	low	30	5	85	Mem0	48	1	1	0	0	0	0	0	1	0
0	low	30	5	85	Mem0	49	1	0	0	12.03	1101.42	504	252	2	57
0	low	30	5	85	Mem0	50	1	0	0	16.9	0	432	432	1	0
0	low	30	6	85	Mem0	1	1	1	0	0	0	0	0	1	0
0	low	30	6	85	Mem0	2	1	0	0	17.33	0	441	441	1	0
0	low	30	6	85	Mem0	3	1	1	0	0	0	0	0	1	0
0	low	30	6	85	Mem0	4	1	1	0	0	0	0	0	1	0
0	low	30	6	85	Mem0	5	1	0	0	14.39	0	443	443	1	0
0	low	30	6	85	Mem0	6	1	1	0	0	0	0	0	1	0
0	low	30	6	85	Mem0	7	1	1	0	0	0	0	0	1	0
0	low	30	6	85	Mem0	8	1	1	0	0	0	0	0	1	0
0	low	30	6	85	Mem0	9	1	0	0	16.85	0	422	422	1	0
0	low	30	6	85	Mem0	10	1	0	0	12.98	0	451	451	1	0
0	low	30	6	85	Mem0	11	1	0	0	17.94	0	452	452	1	0
0	low	30	6	85	Mem0	12	1	0	0	15.49	622.87	531	265.5	2	43
0	low	30	6	85	Mem0	13	1	0	0	17.11	0	419	419	1	0
0	low	30	6	85	Mem0	14	1	1	0	0	0	0	0	1	0
0	low	30	6	85	Mem0	15	1	0	0	14.47	0	442	442	1	0
0	low	30	6	85	Mem0	16	1	0	0	15.78	0	443	443	1	0
0	low	30	6	85	Mem0	17	1	0	0	17.56	0	434	434	1	0
0	low	30	6	85	Mem0	18	1	1	0	0	0	0	0	1	0
0	low	30	6	85	Mem0	19	1	1	0	0	0	0	0	1	0
0	low	30	6	85	Mem0	20	1	0	0	12.48	0	424	424	1	0
0	low	30	6	85	Mem0	21	1	0	0	15.43	0	422	422	1	0
0	low	30	6	85	Mem0	22	1	1	0	0	0	0	0	1	0
0	low	30	6	85	Mem0	23	1	1	0	0	607.68	192	96	2	33
0	low	30	6	85	Mem0	24	1	0	0	14.62	595.02	518	172.67	3	60
0	low	30	6	85	Mem0	25	1	0	0	14.35	0	438	438	1	0
0	low	30	6	85	Mem0	26	1	1	0	0	0	0	0	1	0
0	low	30	6	85	Mem0	27	1	0	0	14.68	0	448	448	1	0
0	low	30	6	85	Mem0	28	1	1	0	0	0	0	0	1	0
0	low	30	6	85	Mem0	29	1	0	0	16.54	0	420	420	1	0
0	low	30	6	85	Mem0	30	1	0	0	15.2	733.01	504	252	2	36
0	low	30	6	85	Mem0	31	1	0	0	16.48	0	437	437	1	0
0	low	30	6	85	Mem0	32	1	1	0	0	0	0	0	1	0
0	low	30	6	85	Mem0	33	1	0	0	14.34	0	440	440	1	0
0	low	30	6	85	Mem0	34	1	1	0	0	0	0	0	1	0
0	low	30	6	85	Mem0	35	1	1	0	0	0	0	0	1	0
0	low	30	6	85	Mem0	36	1	0	0	15.47	641.86	504	252	2	44
0	low	30	6	85	Mem0	37	1	0	0	16.54	0	430	430	1	0
0	low	30	6	85	Mem0	38	1	1	0	0	0	0	0	1	0
0	low	30	6	85	Mem0	39	1	0	0	17.99	0	449	449	1	0
0	low	30	6	85	Mem0	40	1	1	0	0	0	0	0	1	0
0	low	30	6	85	Mem0	41	1	0	0	17.27	0	459	459	1	0
0	low	30	6	85	Mem0	42	1	0	0	15.48	0	426	426	1	0
0	low	30	6	85	Mem0	43	1	1	0	0	0	0	0	1	0
0	low	30	6	85	Mem0	44	1	1	0	0	0	0	0	1	0
0	low	30	6	85	Mem0	45	1	0	0	13.47	0	428	428	1	0
0	low	30	6	85	Mem0	46	1	1	0	0	0	0	0	1	0
0	low	30	6	85	Mem0	47	1	0	0	14.89	1036.85	509	254.5	2	65
0	low	30	6	85	Mem0	48	1	1	0	0	0	0	0	1	0
0	low	30	6	85	Mem0	49	1	0	0	16.28	0	436	436	1	0
0	low	30	6	85	Mem0	50	1	0	0	12.17	0	456	456	1	0
0	low	30	7	85	Mem0	1	1	1	0	0	0	0	0	1	0
0	low	30	7	85	Mem0	2	1	0	0	11.92	0	429	429	1	0
0	low	30	7	85	Mem0	3	1	1	0	0	0	0	0	1	0
0	low	30	7	85	Mem0	4	1	0	0	16.23	767.19	504	252	2	40
0	low	30	7	85	Mem0	5	1	0	0	14.2	0	447	447	1	0
0	low	30	7	85	Mem0	6	1	0	0	14.5	657.05	504	252	2	31
0	low	30	7	85	Mem0	7	1	1	0	0	0	0	0	1	0
0	low	30	7	85	Mem0	8	1	0	0	13.96	0	438	438	1	0
0	low	30	7	85	Mem0	9	1	0	0	17.56	0	440	440	1	0
0	low	30	7	85	Mem0	10	1	1	0	0	0	0	0	1	0
0	low	30	7	85	Mem0	11	1	0	0	17.24	0	454	454	1	0
0	low	30	7	85	Mem0	12	1	0	0	13.79	649.46	504	252	2	28
0	low	30	7	85	Mem0	13	1	0	0	14.97	0	422	422	1	0
0	low	30	7	85	Mem0	14	1	1	0	0	0	0	0	1	0
0	low	30	7	85	Mem0	15	1	0	0	17.04	0	422	422	1	0
0	low	30	7	85	Mem0	16	1	0	0	15.27	0	442	442	1	0
0	low	30	7	85	Mem0	17	1	0	0	17.8	0	452	452	1	0
0	low	30	7	85	Mem0	18	1	0	0	14.12	0	452	452	1	0
0	low	30	7	85	Mem0	19	1	0	0	13.75	763.4	504	252	2	27
0	low	30	7	85	Mem0	20	1	1	0	0	0	0	0	1	0
0	low	30	7	85	Mem0	21	1	0	0	16.58	0	439	439	1	0
0	low	30	7	85	Mem0	22	1	0	0	14.68	843.15	530	265	2	58
0	low	30	7	85	Mem0	23	1	0	0	13.61	0	410	410	1	0
0	low	30	7	85	Mem0	24	1	1	0	0	0	0	0	1	0
0	low	30	7	85	Mem0	25	1	1	0	0	770.99	247	123.5	2	45
0	low	30	7	85	Mem0	26	1	1	0	0	721.62	235	117.5	2	46
0	low	30	7	85	Mem0	27	1	0	0	13.61	0	438	438	1	0
0	low	30	7	85	Mem0	28	1	1	0	0	0	0	0	1	0
0	low	30	7	85	Mem0	29	1	1	0	0	0	0	0	1	0
0	low	30	7	85	Mem0	30	1	0	0	17.27	0	419	419	1	0
0	low	30	7	85	Mem0	31	1	0	0	12.64	968.49	504	252	2	55
0	low	30	7	85	Mem0	32	1	0	0	15.54	0	439	439	1	0
0	low	30	7	85	Mem0	33	1	0	0	16.05	0	453	453	1	0
0	low	30	7	85	Mem0	34	1	1	0	0	0	0	0	1	0
0	low	30	7	85	Mem0	35	1	0	0	14.32	0	445	445	1	0
0	low	30	7	85	Mem0	36	1	0	0	14.32	740.61	504	252	2	32
0	low	30	7	85	Mem0	37	1	0	0	13.02	0	462	462	1	0
0	low	30	7	85	Mem0	38	1	0	0	12.18	767.19	504	252	2	27
0	low	30	7	85	Mem0	39	1	1	0	0	0	0	0	1	0
0	low	30	7	85	Mem0	40	1	1	0	0	0	0	0	1	0
0	low	30	7	85	Mem0	41	1	1	0	0	0	0	0	1	0
0	low	30	7	85	Mem0	42	1	0	0	17.3	0	453	453	1	0
0	low	30	7	85	Mem0	43	1	0	0	12.2	789.98	504	252	2	31
0	low	30	7	85	Mem0	44	1	1	0	0	0	0	0	1	0
0	low	30	7	85	Mem0	45	1	1	0	0	0	0	0	1	0
0	low	30	7	85	Mem0	46	1	0	0	15.36	0	439	439	1	0
0	low	30	7	85	Mem0	47	1	0	0	12.86	0	415	415	1	0
0	low	30	7	85	Mem0	48	1	0	0	16.64	0	438	438	1	0
0	low	30	7	85	Mem0	49	1	1	0	0	0	0	0	1	0
0	low	30	7	85	Mem0	50	1	0	0	16.37	0	444	444	1	0
0	low	30	8	85	Mem0	1	1	0	0	16.06	0	410	410	1	0
0	low	30	8	85	Mem0	2	1	0	0	17.72	0	452	452	1	0
0	low	30	8	85	Mem0	3	1	0	0	12.28	843.15	506	253	2	39
0	low	30	8	85	Mem0	4	1	0	0	13.28	0	441	441	1	0
0	low	30	8	85	Mem0	5	1	1	0	0	0	0	0	1	0
0	low	30	8	85	Mem0	6	1	1	0	0	0	0	0	1	0
0	low	30	8	85	Mem0	7	1	0	0	12.72	816.57	504	252	2	14
0	low	30	8	85	Mem0	8	1	0	0	17.76	725.42	504	252	2	36
0	low	30	8	85	Mem0	9	1	0	0	14.65	0	457	457	1	0
0	low	30	8	85	Mem0	10	1	0	0	13.25	915.32	504	252	2	46
0	low	30	8	85	Mem0	11	1	1	0	0	0	0	0	1	0
0	low	30	8	85	Mem0	12	1	1	0	0	577.3	190	95	2	39
0	low	30	8	85	Mem0	13	1	0	0	12.68	0	446	446	1	0
0	low	30	8	85	Mem0	14	1	1	0	0	0	0	0	1	0
0	low	30	8	85	Mem0	15	1	1	0	0	0	0	0	1	0
0	low	30	8	85	Mem0	16	1	0	0	13.34	725.42	504	252	2	38
0	low	30	8	85	Mem0	17	1	0	0	17.87	0	456	456	1	0
0	low	30	8	85	Mem0	18	1	0	0	16.77	0	426	426	1	0
0	low	30	8	85	Mem0	19	1	1	0	0	0	0	0	1	0
0	low	30	8	85	Mem0	20	1	0	0	16.78	0	440	440	1	0
0	low	30	8	85	Mem0	21	1	0	0	16.86	0	426	426	1	0
0	low	30	8	85	Mem0	22	1	0	0	13.58	0	445	445	1	0
0	low	30	8	85	Mem0	23	1	0	0	13.1	0	443	443	1	0
0	low	30	8	85	Mem0	24	1	1	0	0	0	0	0	1	0
0	low	30	8	85	Mem0	25	1	0	0	16.12	0	443	443	1	0
0	low	30	8	85	Mem0	26	1	0	0	14.23	0	450	450	1	0
0	low	30	8	85	Mem0	27	1	0	0	15.89	0	450	450	1	0
0	low	30	8	85	Mem0	28	1	0	0	13.62	770.99	504	252	2	60
0	low	30	8	85	Mem0	29	1	1	0	0	0	0	0	1	0
0	low	30	8	85	Mem0	30	1	0	0	14.9	748.2	504	252	2	35
0	low	30	8	85	Mem0	31	1	0	0	14.63	0	455	455	1	0
0	low	30	8	85	Mem0	32	1	1	0	0	0	0	0	1	0
0	low	30	8	85	Mem0	33	1	1	0	0	0	0	0	1	0
0	low	30	8	85	Mem0	34	1	1	0	0	0	0	0	1	0
0	low	30	8	85	Mem0	35	1	1	0	0	0	0	0	1	0
0	low	30	8	85	Mem0	36	1	1	0	0	0	0	0	1	0
0	low	30	8	85	Mem0	37	1	0	0	12.25	0	434	434	1	0
0	low	30	8	85	Mem0	38	1	0	0	16.33	0	453	453	1	0
0	low	30	8	85	Mem0	39	1	1	0	0	0	0	0	1	0
0	low	30	8	85	Mem0	40	1	0	0	14.53	1010.27	503	167.67	3	91
0	low	30	8	85	Mem0	41	1	1	0	0	634.27	206	103	2	40
0	low	30	8	85	Mem0	42	1	1	0	0	0	0	0	1	0
0	low	30	8	85	Mem0	43	1	1	0	0	0	0	0	1	0
0	low	30	8	85	Mem0	44	1	1	0	0	0	0	0	1	0
0	low	30	8	85	Mem0	45	1	0	0	14.29	0	439	439	1	0
0	low	30	8	85	Mem0	46	1	1	0	0	0	0	0	1	0
0	low	30	8	85	Mem0	47	1	0	0	13.16	0	449	449	1	0
0	low	30	8	85	Mem0	48	1	1	0	0	0	0	0	1	0
0	low	30	8	85	Mem0	49	1	0	0	16.17	0	448	448	1	0
0	low	30	8	85	Mem0	50	1	0	0	15.74	1006.47	540	270	2	65
0	low	30	9	85	Mem0	1	1	0	0	14.03	0	453	453	1	0
0	low	30	9	85	Mem0	2	1	1	0	0	0	0	0	1	0
0	low	30	9	85	Mem0	3	1	0	0	14.95	0	452	452	1	0
0	low	30	9	85	Mem0	4	1	1	0	0	0	0	0	1	0
0	low	30	9	85	Mem0	5	1	0	0	12.02	774.79	504	252	2	23
0	low	30	9	85	Mem0	6	1	1	0	0	896.33	288	144	2	53
0	low	30	9	85	Mem0	7	1	0	0	16.6	0	458	458	1	0
0	low	30	9	85	Mem0	8	1	0	0	17.04	0	453	453	1	0
0	low	30	9	85	Mem0	9	1	1	0	0	0	0	0	1	0
0	low	30	9	85	Mem0	10	1	1	0	0	0	0	0	1	0
0	low	30	9	85	Mem0	11	1	1	0	0	0	0	0	1	0
0	low	30	9	85	Mem0	12	1	0	0	15.54	0	436	436	1	0
0	low	30	9	85	Mem0	13	1	1	0	0	0	0	0	1	0
0	low	30	9	85	Mem0	14	1	0	0	13.43	1038.12	503	167.67	3	43
0	low	30	9	85	Mem0	15	1	0	0	12.89	0	451	451	1	0
0	low	30	9	85	Mem0	16	1	1	0	0	0	0	0	1	0
0	low	30	9	85	Mem0	17	1	0	0	14.1	0	442	442	1	0
0	low	30	9	85	Mem0	18	1	0	0	11.71	0	457	457	1	0
0	low	30	9	85	Mem0	19	1	0	0	12.3	915.32	504	252	2	56
0	low	30	9	85	Mem0	20	1	0	0	15.97	0	440	440	1	0
0	low	30	9	85	Mem0	21	1	0	0	12.61	0	455	455	1	0
0	low	30	9	85	Mem0	22	1	0	0	16.14	0	453	453	1	0
0	low	30	9	85	Mem0	23	1	0	0	16.1	0	419	419	1	0
0	low	30	9	85	Mem0	24	1	0	0	15.85	0	419	419	1	0
0	low	30	9	85	Mem0	25	1	0	0	13.17	0	418	418	1	0
0	low	30	9	85	Mem0	26	1	1	0	0	0	0	0	1	0
0	low	30	9	85	Mem0	27	1	1	0	0	0	0	0	1	0
0	low	30	9	85	Mem0	28	1	0	0	11.88	0	428	428	1	0
0	low	30	9	85	Mem0	29	1	1	0	0	0	0	0	1	0
0	low	30	9	85	Mem0	30	1	0	0	12.89	0	420	420	1	0
0	low	30	9	85	Mem0	31	1	0	0	13.96	0	424	424	1	0
0	low	30	9	85	Mem0	32	1	0	0	17.29	334.22	548	274	2	18
0	low	30	9	85	Mem0	33	1	0	0	12.89	1040.65	504	252	2	64
0	low	30	9	85	Mem0	34	1	1	0	0	0	0	0	1	0
0	low	30	9	85	Mem0	35	1	1	0	0	0	0	0	1	0
0	low	30	9	85	Mem0	36	1	0	0	15.91	0	417	417	1	0
0	low	30	9	85	Mem0	37	1	0	0	18.08	0	448	448	1	0
0	low	30	9	85	Mem0	38	1	0	0	16.28	0	447	447	1	0
0	low	30	9	85	Mem0	39	1	0	0	12.44	0	459	459	1	0
0	low	30	9	85	Mem0	40	1	0	0	13.21	0	427	427	1	0
0	low	30	9	85	Mem0	41	1	1	0	0	0	0	0	1	0
0	low	30	9	85	Mem0	42	1	0	0	12.45	0	452	452	1	0
0	low	30	9	85	Mem0	43	1	0	0	15.3	406.39	542	271	2	23
0	low	30	9	85	Mem0	44	1	0	0	15.75	0	456	456	1	0
0	low	30	9	85	Mem0	45	1	0	0	13.84	0	470	470	1	0
0	low	30	9	85	Mem0	46	1	1	0	0	0	0	0	1	0
0	low	30	9	85	Mem0	47	1	1	0	0	0	0	0	1	0
0	low	30	9	85	Mem0	48	1	0	0	16.13	0	431	431	1	0
0	low	30	9	85	Mem0	49	1	0	0	14.9	816.57	504	252	2	14
0	low	30	9	85	Mem0	50	1	1	0	0	0	0	0	1	0
0	low	30	10	85	Mem0	1	1	1	0	0	0	0	0	1	0
0	low	30	10	85	Mem0	2	1	0	0	18	0	443	443	1	0
0	low	30	10	85	Mem0	3	1	1	0	0	0	0	0	1	0
0	low	30	10	85	Mem0	4	1	0	0	12.7	584.89	510	255	2	31
0	low	30	10	85	Mem0	5	1	0	0	14.56	1071.03	515	171.67	3	80
0	low	30	10	85	Mem0	6	1	1	0	0	0	0	0	1	0
0	low	30	10	85	Mem0	7	1	0	0	17.95	0	457	457	1	0
0	low	30	10	85	Mem0	8	1	0	0	14.17	1002.67	503	167.67	3	59
0	low	30	10	85	Mem0	9	1	1	0	0	0	0	0	1	0
0	low	30	10	85	Mem0	10	1	0	0	13.88	763.4	504	252	2	25
0	low	30	10	85	Mem0	11	1	0	0	14.63	0	445	445	1	0
0	low	30	10	85	Mem0	12	1	1	0	0	778.59	229	114.5	2	25
0	low	30	10	85	Mem0	13	1	1	0	0	0	0	0	1	0
0	low	30	10	85	Mem0	14	1	0	0	17.42	0	443	443	1	0
0	low	30	10	85	Mem0	15	1	0	0	16.35	695.03	504	252	2	42
0	low	30	10	85	Mem0	16	1	0	0	16.13	0	438	438	1	0
0	low	30	10	85	Mem0	17	1	0	0	15	0	450	450	1	0
0	low	30	10	85	Mem0	18	1	1	0	0	0	0	0	1	0
0	low	30	10	85	Mem0	19	1	1	0	0	505.13	162	81	2	30
0	low	30	10	85	Mem0	20	1	0	0	15.51	729.21	504	252	2	35
0	low	30	10	85	Mem0	21	1	0	0	12.98	748.2	504	252	2	30
0	low	30	10	85	Mem0	22	1	0	0	13.87	786.18	504	252	2	26
0	low	30	10	85	Mem0	23	1	0	0	13.54	0	445	445	1	0
0	low	30	10	85	Mem0	24	1	0	0	14.7	0	443	443	1	0
0	low	30	10	85	Mem0	25	1	1	0	0	0	0	0	1	0
0	low	30	10	85	Mem0	26	1	1	0	0	0	0	0	1	0
0	low	30	10	85	Mem0	27	1	1	0	0	0	0	0	1	0
0	low	30	10	85	Mem0	28	1	1	0	0	0	0	0	1	0
0	low	30	10	85	Mem0	29	1	0	0	15.88	0	453	453	1	0
0	low	30	10	85	Mem0	30	1	0	0	13.85	1045.71	503	167.67	3	42
0	low	30	10	85	Mem0	31	1	0	0	17.94	0	452	452	1	0
0	low	30	10	85	Mem0	32	1	0	0	14.49	0	428	428	1	0
0	low	30	10	85	Mem0	33	1	0	0	15.32	0	443	443	1	0
0	low	30	10	85	Mem0	34	1	0	0	13.79	1000.14	511	170.33	3	66
0	low	30	10	85	Mem0	35	1	1	0	0	0	0	0	1	0
0	low	30	10	85	Mem0	36	1	0	0	13.32	0	447	447	1	0
0	low	30	10	85	Mem0	37	1	0	0	16.81	0	416	416	1	0
0	low	30	10	85	Mem0	38	1	0	0	11.39	960.89	504	252	2	54
0	low	30	10	85	Mem0	39	1	0	0	13.82	0	436	436	1	0
0	low	30	10	85	Mem0	40	1	1	0	0	740.61	227	113.5	2	33
0	low	30	10	85	Mem0	41	1	0	0	16.32	0	439	439	1	0
0	low	30	10	85	Mem0	42	1	0	0	11.26	0	450	450	1	0
0	low	30	10	85	Mem0	43	1	0	0	17.25	0	416	416	1	0
0	low	30	10	85	Mem0	44	1	0	0	11.84	1097.62	504	252	2	45
0	low	30	10	85	Mem0	45	1	0	0	17.59	0	443	443	1	0
0	low	30	10	85	Mem0	46	1	0	0	17	0	446	446	1	0
0	low	30	10	85	Mem0	47	1	1	0	0	0	0	0	1	0
0	low	30	10	85	Mem0	48	1	1	0	0	0	0	0	1	0
0	low	30	10	85	Mem0	49	1	1	0	0	0	0	0	1	0
0	low	30	10	85	Mem0	50	1	1	0	0	0	0	0	1	0
0	low	30	1	85	Mem1	1	1	1	0	0	0	0	0	1	0
0	low	30	1	85	Mem1	2	1	0	0	13.63	0	447	447	1	0
0	low	30	1	85	Mem1	3	1	0	0	14.61	930.51	504	252	2	45
0	low	30	1	85	Mem1	4	1	1	0	0	0	0	0	1	0
0	low	30	1	85	Mem1	5	1	1	0	0	0	0	0	1	0
0	low	30	1	85	Mem1	6	1	0	0	15.33	565.9	506	253	2	38
0	low	30	1	85	Mem1	7	1	0	0	17.44	0	438	438	1	0
0	low	30	1	85	Mem1	8	1	0	0	14.89	683.64	527	263.5	2	55
0	low	30	1	85	Mem1	9	1	1	0	0	0	0	0	1	0
0	low	30	1	85	Mem1	10	1	0	0	16.01	0	446	446	1	0
0	low	30	1	85	Mem1	11	1	1	0	0	0	0	0	1	0
0	low	30	1	85	Mem1	12	1	0	0	17.4	0	463	463	1	0
0	low	30	1	85	Mem1	13	1	0	0	13.55	1045.71	503	167.67	3	44
0	low	30	1	85	Mem1	14	1	0	0	15.79	755.8	504	252	2	34
0	low	30	1	85	Mem1	15	1	1	0	0	0	0	0	1	0
0	low	30	1	85	Mem1	16	1	1	0	0	0	0	0	1	0
0	low	30	1	85	Mem1	17	1	0	0	14.59	1068.5	503	167.67	3	70
0	low	30	1	85	Mem1	18	1	0	0	13.73	755.8	504	252	2	35
0	low	30	1	85	Mem1	19	1	1	0	0	0	0	0	1	0
0	low	30	1	85	Mem1	20	1	0	0	15.04	0	425	425	1	0
0	low	30	1	85	Mem1	21	1	0	0	17.67	0	432	432	1	0
0	low	30	1	85	Mem1	22	1	0	0	14.83	0	423	423	1	0
0	low	30	1	85	Mem1	23	1	0	0	14.23	1005.2	540	180	3	97
0	low	30	1	85	Mem1	24	1	0	0	13.31	0	458	458	1	0
0	low	30	1	85	Mem1	25	1	0	0	14.27	888.73	504	252	2	55
0	low	30	1	85	Mem1	26	1	0	0	16.76	0	442	442	1	0
0	low	30	1	85	Mem1	27	1	0	0	16.78	0	434	434	1	0
0	low	30	1	85	Mem1	28	1	0	0	15.04	1044.45	527	263.5	2	60
0	low	30	1	85	Mem1	29	1	0	0	14.27	0	439	439	1	0
0	low	30	1	85	Mem1	30	1	0	0	17.26	0	419	419	1	0
0	low	30	1	85	Mem1	31	1	0	0	15.08	974.82	503	167.67	3	68
0	low	30	1	85	Mem1	32	1	0	0	15.89	1093.82	504	252	2	72
0	low	30	1	85	Mem1	33	1	0	0	12.64	0	440	440	1	0
0	low	30	1	85	Mem1	34	1	0	0	14.48	0	445	445	1	0
0	low	30	1	85	Mem1	35	1	0	0	13.3	0	423	423	1	0
0	low	30	1	85	Mem1	36	1	0	0	14.93	0	427	427	1	0
0	low	30	1	85	Mem1	37	1	0	0	12.68	0	441	441	1	0
0	low	30	1	85	Mem1	38	1	1	0	0	0	0	0	1	0
0	low	30	1	85	Mem1	39	1	0	0	12.6	0	419	419	1	0
0	low	30	1	85	Mem1	40	1	0	0	13.45	740.61	504	252	2	41
0	low	30	1	85	Mem1	41	1	0	0	12.21	0	447	447	1	0
0	low	30	1	85	Mem1	42	1	1	0	0	0	0	0	1	0
0	low	30	1	85	Mem1	43	1	0	0	17.91	0	428	428	1	0
0	low	30	1	85	Mem1	44	1	0	0	15.83	0	454	454	1	0
0	low	30	1	85	Mem1	45	1	0	0	16.88	0	456	456	1	0
0	low	30	1	85	Mem1	46	1	1	0	0	0	0	0	1	0
0	low	30	1	85	Mem1	47	1	0	0	11.23	0	456	456	1	0
0	low	30	1	85	Mem1	48	1	0	0	16.83	0	422	422	1	0
0	low	30	1	85	Mem1	49	1	0	0	16.62	0	424	424	1	0
0	low	30	1	85	Mem1	50	1	0	0	17.1	733.01	504	252	2	37
0	low	30	2	85	Mem1	1	1	0	0	16.19	615.28	525	262.5	2	47
0	low	30	2	85	Mem1	2	1	1	0	0	820.37	265	132.5	2	50
0	low	30	2	85	Mem1	3	1	0	0	15.09	0	419	419	1	0
0	low	30	2	85	Mem1	4	1	0	0	14.14	977.35	503	167.67	3	91
0	low	30	2	85	Mem1	5	1	1	0	0	0	0	0	1	0
0	low	30	2	85	Mem1	6	1	0	0	16.77	0	468	468	1	0
0	low	30	2	85	Mem1	7	1	1	0	0	0	0	0	1	0
0	low	30	2	85	Mem1	8	1	0	0	18.02	0	454	454	1	0
0	low	30	2	85	Mem1	9	1	1	0	0	0	0	0	1	0
0	low	30	2	85	Mem1	10	1	0	0	17.2	755.8	504	252	2	31
0	low	30	2	85	Mem1	11	1	0	0	17.54	0	419	419	1	0
0	low	30	2	85	Mem1	12	1	0	0	13.88	777.32	503	167.67	3	61
0	low	30	2	85	Mem1	13	1	1	0	0	0	0	0	1	0
0	low	30	2	85	Mem1	14	1	0	0	18.11	0	445	445	1	0
0	low	30	2	85	Mem1	15	1	0	0	15.87	782.39	504	252	2	26
0	low	30	2	85	Mem1	16	1	0	0	14.93	755.8	504	252	2	29
0	low	30	2	85	Mem1	17	1	0	0	12.44	638.06	504	252	2	37
0	low	30	2	85	Mem1	18	1	0	0	14.74	1116.61	504	252	2	62
0	low	30	2	85	Mem1	19	1	0	0	15.24	0	440	440	1	0
0	low	30	2	85	Mem1	20	1	0	0	14.66	886.2	503	167.67	3	67
0	low	30	2	85	Mem1	21	1	0	0	17.18	0	410	410	1	0
0	low	30	2	85	Mem1	22	1	0	0	15.1	729.21	504	252	2	33
0	low	30	2	85	Mem1	23	1	1	0	0	0	0	0	1	0
0	low	30	2	85	Mem1	24	1	0	0	13.77	725.42	504	252	2	36
0	low	30	2	85	Mem1	25	1	1	0	0	0	0	0	1	0
0	low	30	2	85	Mem1	26	1	1	0	0	0	0	0	1	0
0	low	30	2	85	Mem1	27	1	0	0	11.31	752	504	252	2	28
0	low	30	2	85	Mem1	28	1	0	0	16.81	1067.23	504	252	2	62
0	low	30	2	85	Mem1	29	1	0	0	14.51	0	430	430	1	0
0	low	30	2	85	Mem1	30	1	0	0	13.65	0	431	431	1	0
0	low	30	2	85	Mem1	31	1	0	0	14.95	0	417	417	1	0
0	low	30	2	85	Mem1	32	1	0	0	14.54	825.43	525	175	3	53
0	low	30	2	85	Mem1	33	1	0	0	13.11	729.21	504	252	2	35
0	low	30	2	85	Mem1	34	1	0	0	15.72	0	443	443	1	0
0	low	30	2	85	Mem1	35	1	0	0	13.81	0	438	438	1	0
0	low	30	2	85	Mem1	36	1	1	0	0	657.05	212	106	2	40
0	low	30	2	85	Mem1	37	1	0	0	18.1	0	453	453	1	0
0	low	30	2	85	Mem1	38	1	0	0	13.33	0	435	435	1	0
0	low	30	2	85	Mem1	39	1	0	0	14.3	740.61	504	252	2	49
0	low	30	2	85	Mem1	40	1	0	0	14.53	687.44	504	252	2	30
0	low	30	2	85	Mem1	41	1	0	0	13.04	0	410	410	1	0
0	low	30	2	85	Mem1	42	1	0	0	14.7	0	442	442	1	0
0	low	30	2	85	Mem1	43	1	1	0	0	645.66	207	103.5	2	38
0	low	30	2	85	Mem1	44	1	0	0	16.57	0	450	450	1	0
0	low	30	2	85	Mem1	45	1	0	0	16.36	0	449	449	1	0
0	low	30	2	85	Mem1	46	1	1	0	0	729.21	226	113	2	35
0	low	30	2	85	Mem1	47	1	0	0	17.38	368.41	507	253.5	2	22
0	low	30	2	85	Mem1	48	1	0	0	14.78	0	443	443	1	0
0	low	30	2	85	Mem1	49	1	0	0	15.81	0	432	432	1	0
0	low	30	2	85	Mem1	50	1	0	0	16.88	840.62	514	171.33	3	74
0	low	30	3	85	Mem1	1	1	0	0	17.72	0	433	433	1	0
0	low	30	3	85	Mem1	2	1	0	0	16.39	0	410	410	1	0
0	low	30	3	85	Mem1	3	1	0	0	13.66	0	446	446	1	0
0	low	30	3	85	Mem1	4	1	1	0	0	0	0	0	1	0
0	low	30	3	85	Mem1	5	1	0	0	14.27	736.81	504	252	2	34
0	low	30	3	85	Mem1	6	1	0	0	17.59	0	453	453	1	0
0	low	30	3	85	Mem1	7	1	0	0	17.89	0	456	456	1	0
0	low	30	3	85	Mem1	8	1	0	0	11.66	0	436	436	1	0
0	low	30	3	85	Mem1	9	1	0	0	13.23	919.11	504	252	2	63
0	low	30	3	85	Mem1	10	1	0	0	14.22	702.63	537	268.5	2	46
0	low	30	3	85	Mem1	11	1	0	0	14.09	740.61	504	252	2	42
0	low	30	3	85	Mem1	12	1	1	0	0	0	0	0	1	0
0	low	30	3	85	Mem1	13	1	0	0	14.51	0	453	453	1	0
0	low	30	3	85	Mem1	14	1	0	0	15.15	960.89	510	255	2	59
0	low	30	3	85	Mem1	15	1	0	0	13.72	0	445	445	1	0
0	low	30	3	85	Mem1	16	1	0	0	13.91	968.49	504	252	2	46
0	low	30	3	85	Mem1	17	1	0	0	11.71	508.93	518	259	2	33
0	low	30	3	85	Mem1	18	1	1	0	0	0	0	0	1	0
0	low	30	3	85	Mem1	19	1	0	0	14.08	0	448	448	1	0
0	low	30	3	85	Mem1	20	1	0	0	13.68	744.41	504	252	2	29
0	low	30	3	85	Mem1	21	1	0	0	18.05	0	433	433	1	0
0	low	30	3	85	Mem1	22	1	0	0	14.25	964.69	544	272	2	68
0	low	30	3	85	Mem1	23	1	1	0	0	372.2	117	58.5	2	20
0	low	30	3	85	Mem1	24	1	0	0	14.46	0	455	455	1	0
0	low	30	3	85	Mem1	25	1	0	0	13.37	1090.02	504	252	2	72
0	low	30	3	85	Mem1	26	1	0	0	16.53	759.6	504	252	2	28
0	low	30	3	85	Mem1	27	1	0	0	14.57	938.1	512	256	2	56
0	low	30	3	85	Mem1	28	1	0	0	14.14	1035.59	562	187.33	3	102
0	low	30	3	85	Mem1	29	1	0	0	14.34	959.63	507	169	3	80
0	low	30	3	85	Mem1	30	1	0	0	17.2	0	448	448	1	0
0	low	30	3	85	Mem1	31	1	0	0	17.21	0	445	445	1	0
0	low	30	3	85	Mem1	32	1	0	0	17.35	725.42	504	252	2	43
0	low	30	3	85	Mem1	33	1	0	0	15.21	505.13	510	255	2	31
0	low	30	3	85	Mem1	34	1	0	0	12.29	0	415	415	1	0
0	low	30	3	85	Mem1	35	1	1	0	0	0	0	0	1	0
0	low	30	3	85	Mem1	36	1	0	0	17.37	0	417	417	1	0
0	low	30	3	85	Mem1	37	1	0	0	13.1	736.81	504	252	2	35
0	low	30	3	85	Mem1	38	1	0	0	16.28	0	460	460	1	0
0	low	30	3	85	Mem1	39	1	0	0	13.91	789.98	504	252	2	18
0	low	30	3	85	Mem1	40	1	0	0	16.93	607.68	504	252	2	40
0	low	30	3	85	Mem1	41	1	0	0	12.76	907.72	504	252	2	70
0	low	30	3	85	Mem1	42	1	1	0	0	0	0	0	1	0
0	low	30	3	85	Mem1	43	1	0	0	16.18	0	424	424	1	0
0	low	30	3	85	Mem1	44	1	0	0	14.92	1002.67	509	254.5	2	67
0	low	30	3	85	Mem1	45	1	0	0	13.92	0	431	431	1	0
0	low	30	3	85	Mem1	46	1	0	0	15.89	741.88	503	167.67	3	72
0	low	30	3	85	Mem1	47	1	0	0	17.45	683.64	504	252	2	43
0	low	30	3	85	Mem1	48	1	1	0	0	752	229	114.5	2	32
0	low	30	3	85	Mem1	49	1	0	0	15.93	0	437	437	1	0
0	low	30	3	85	Mem1	50	1	0	0	17.29	1067.23	504	252	2	62
0	low	30	4	85	Mem1	1	1	0	0	16.68	0	428	428	1	0
0	low	30	4	85	Mem1	2	1	0	0	16.06	702.63	526	263	2	52
0	low	30	4	85	Mem1	3	1	1	0	0	0	0	0	1	0
0	low	30	4	85	Mem1	4	1	0	0	17.68	744.41	504	252	2	40
0	low	30	4	85	Mem1	5	1	0	0	17.03	717.82	504	252	2	41
0	low	30	4	85	Mem1	6	1	1	0	0	0	0	0	1	0
0	low	30	4	85	Mem1	7	1	0	0	16.41	0	437	437	1	0
0	low	30	4	85	Mem1	8	1	0	0	15.97	934.31	504	252	2	67
0	low	30	4	85	Mem1	9	1	0	0	15.94	0	422	422	1	0
0	low	30	4	85	Mem1	10	1	1	0	0	0	0	0	1	0
0	low	30	4	85	Mem1	11	1	0	0	13.69	769.73	503	167.67	3	71
0	low	30	4	85	Mem1	12	1	1	0	0	0	0	0	1	0
0	low	30	4	85	Mem1	13	1	1	0	0	0	0	0	1	0
0	low	30	4	85	Mem1	14	1	0	0	14.82	0	439	439	1	0
0	low	30	4	85	Mem1	15	1	0	0	17.53	0	458	458	1	0
0	low	30	4	85	Mem1	16	1	0	0	14.17	992.54	503	167.67	3	86
0	low	30	4	85	Mem1	17	1	0	0	14.56	0	462	462	1	0
0	low	30	4	85	Mem1	18	1	0	0	12.01	0	412	412	1	0
0	low	30	4	85	Mem1	19	1	0	0	17.97	0	430	430	1	0
0	low	30	4	85	Mem1	20	1	0	0	16.98	0	445	445	1	0
0	low	30	4	85	Mem1	21	1	0	0	17.5	0	438	438	1	0
0	low	30	4	85	Mem1	22	1	1	0	0	0	0	0	1	0
0	low	30	4	85	Mem1	23	1	0	0	16.26	0	423	423	1	0
0	low	30	4	85	Mem1	24	1	0	0	17.18	0	430	430	1	0
0	low	30	4	85	Mem1	25	1	0	0	15.11	748.2	504	252	2	30
0	low	30	4	85	Mem1	26	1	0	0	16.67	0	440	440	1	0
0	low	30	4	85	Mem1	27	1	0	0	12.61	774.79	504	252	2	26
0	low	30	4	85	Mem1	28	1	0	0	16.98	0	425	425	1	0
0	low	30	4	85	Mem1	29	1	0	0	16.88	0	440	440	1	0
0	low	30	4	85	Mem1	30	1	1	0	0	725.42	226	113	2	36
0	low	30	4	85	Mem1	31	1	0	0	13.07	822.9	503	167.67	3	57
0	low	30	4	85	Mem1	32	1	1	0	0	0	0	0	1	0
0	low	30	4	85	Mem1	33	1	0	0	17.2	0	414	414	1	0
0	low	30	4	85	Mem1	34	1	0	0	17.35	0	435	435	1	0
0	low	30	4	85	Mem1	35	1	0	0	17.5	633	503	167.67	3	60
0	low	30	4	85	Mem1	36	1	0	0	14.14	0	448	448	1	0
0	low	30	4	85	Mem1	37	1	0	0	17.42	0	441	441	1	0
0	low	30	4	85	Mem1	38	1	0	0	15.74	869.74	510	255	2	57
0	low	30	4	85	Mem1	39	1	0	0	14.51	770.99	504	252	2	25
0	low	30	4	85	Mem1	40	1	0	0	14.71	704.53	534	133.5	4	100
0	low	30	4	85	Mem1	41	1	1	0	0	0	0	0	1	0
0	low	30	4	85	Mem1	42	1	0	0	15.79	873.54	504	252	2	56
0	low	30	4	85	Mem1	43	1	0	0	14.17	1048.25	527	175.67	3	88
0	low	30	4	85	Mem1	44	1	0	0	17.48	0	440	440	1	0
0	low	30	4	85	Mem1	45	1	0	0	13.45	908.99	503	167.67	3	86
0	low	30	4	85	Mem1	46	1	0	0	11.02	0	427	427	1	0
0	low	30	4	85	Mem1	47	1	0	0	13.59	641.86	504	252	2	44
0	low	30	4	85	Mem1	48	1	0	0	16.87	800.11	530	176.67	3	68
0	low	30	4	85	Mem1	49	1	0	0	16	731.75	547	182.33	3	68
0	low	30	4	85	Mem1	50	1	0	0	14.39	0	455	455	1	0
0	low	30	5	85	Mem1	1	1	0	0	15.23	878.6	503	167.67	3	51
0	low	30	5	85	Mem1	2	1	0	0	16.16	763.4	504	252	2	30
0	low	30	5	85	Mem1	3	1	0	0	11.53	983.68	504	252	2	53
0	low	30	5	85	Mem1	4	1	1	0	0	360.81	111	55.5	2	17
0	low	30	5	85	Mem1	5	1	0	0	16.55	0	453	453	1	0
0	low	30	5	85	Mem1	6	1	0	0	13.94	0	452	452	1	0
0	low	30	5	85	Mem1	7	1	0	0	13.53	0	453	453	1	0
0	low	30	5	85	Mem1	8	1	0	0	17.26	740.61	504	252	2	30
0	low	30	5	85	Mem1	9	1	1	0	0	748.2	230	115	2	34
0	low	30	5	85	Mem1	10	1	0	0	16.92	0	458	458	1	0
0	low	30	5	85	Mem1	11	1	0	0	14.76	767.19	504	252	2	24
0	low	30	5	85	Mem1	12	1	0	0	17.54	759.6	504	252	2	50
0	low	30	5	85	Mem1	13	1	0	0	17.2	0	448	448	1	0
0	low	30	5	85	Mem1	14	1	0	0	17	660.85	504	252	2	44
0	low	30	5	85	Mem1	15	1	0	0	16.43	0	451	451	1	0
0	low	30	5	85	Mem1	16	1	0	0	16.34	0	443	443	1	0
0	low	30	5	85	Mem1	17	1	0	0	18.14	0	447	447	1	0
0	low	30	5	85	Mem1	18	1	0	0	14.69	0	446	446	1	0
0	low	30	5	85	Mem1	19	1	0	0	14.29	1038.12	524	174.67	3	93
0	low	30	5	85	Mem1	20	1	0	0	13.88	983.68	504	252	2	71
0	low	30	5	85	Mem1	21	1	0	0	17.88	0	452	452	1	0
0	low	30	5	85	Mem1	22	1	0	0	17.15	0	454	454	1	0
0	low	30	5	85	Mem1	23	1	0	0	14.9	748.2	504	252	2	32
0	low	30	5	85	Mem1	24	1	0	0	15.59	0	438	438	1	0
0	low	30	5	85	Mem1	25	1	0	0	14.45	1002.67	515	171.67	3	95
0	low	30	5	85	Mem1	26	1	0	0	14.22	731.75	516	172	3	65
0	low	30	5	85	Mem1	27	1	0	0	17.11	0	456	456	1	0
0	low	30	5	85	Mem1	28	1	0	0	12.79	755.8	504	252	2	31
0	low	30	5	85	Mem1	29	1	1	0	0	0	0	0	1	0
0	low	30	5	85	Mem1	30	1	0	0	16.21	0	434	434	1	0
0	low	30	5	85	Mem1	31	1	0	0	13.63	729.21	504	252	2	43
0	low	30	5	85	Mem1	32	1	0	0	15.59	916.58	503	167.67	3	80
0	low	30	5	85	Mem1	33	1	0	0	13.91	0	442	442	1	0
0	low	30	5	85	Mem1	34	1	0	0	16.93	600.08	528	264	2	40
0	low	30	5	85	Mem1	35	1	1	0	0	0	0	0	1	0
0	low	30	5	85	Mem1	36	1	1	0	0	527.92	173	86.5	2	35
0	low	30	5	85	Mem1	37	1	0	0	16.5	683.64	504	252	2	36
0	low	30	5	85	Mem1	38	1	0	0	13.87	0	449	449	1	0
0	low	30	5	85	Mem1	39	1	0	0	17.97	0	450	450	1	0
0	low	30	5	85	Mem1	40	1	0	0	15.01	0	450	450	1	0
0	low	30	5	85	Mem1	41	1	0	0	17.88	0	454	454	1	0
0	low	30	5	85	Mem1	42	1	0	0	17.19	938.1	504	252	2	65
0	low	30	5	85	Mem1	43	1	0	0	14.47	626.67	504	252	2	42
0	low	30	5	85	Mem1	44	1	1	0	0	0	0	0	1	0
0	low	30	5	85	Mem1	45	1	0	0	17.83	0	452	452	1	0
0	low	30	5	85	Mem1	46	1	0	0	16.44	0	452	452	1	0
0	low	30	5	85	Mem1	47	1	0	0	17.58	0	456	456	1	0
0	low	30	5	85	Mem1	48	1	0	0	13.9	974.82	503	167.67	3	76
0	low	30	5	85	Mem1	49	1	0	0	17.7	0	451	451	1	0
0	low	30	5	85	Mem1	50	1	0	0	16.64	1055.84	504	252	2	67
0	low	30	6	85	Mem1	1	1	0	0	17.11	0	434	434	1	0
0	low	30	6	85	Mem1	2	1	0	0	12.07	581.09	504	252	2	33
0	low	30	6	85	Mem1	3	1	0	0	17.75	0	422	422	1	0
0	low	30	6	85	Mem1	4	1	0	0	15.26	0	410	410	1	0
0	low	30	6	85	Mem1	5	1	0	0	14.43	744.41	504	252	2	35
0	low	30	6	85	Mem1	6	1	0	0	13.96	990.01	503	167.67	3	61
0	low	30	6	85	Mem1	7	1	0	0	16	0	443	443	1	0
0	low	30	6	85	Mem1	8	1	0	0	16.84	0	430	430	1	0
0	low	30	6	85	Mem1	9	1	0	0	14.49	0	450	450	1	0
0	low	30	6	85	Mem1	10	1	0	0	13.1	1101.42	516	258	2	71
0	low	30	6	85	Mem1	11	1	0	0	16.87	0	444	444	1	0
0	low	30	6	85	Mem1	12	1	0	0	13.35	936.84	503	167.67	3	76
0	low	30	6	85	Mem1	13	1	0	0	14.5	888.73	504	252	2	51
0	low	30	6	85	Mem1	14	1	0	0	15.82	759.6	504	252	2	27
0	low	30	6	85	Mem1	15	1	0	0	11.31	729.21	504	252	2	34
0	low	30	6	85	Mem1	16	1	0	0	14.09	921.65	503	167.67	3	69
0	low	30	6	85	Mem1	17	1	0	0	15.41	0	420	420	1	0
0	low	30	6	85	Mem1	18	1	0	0	15.51	0	450	450	1	0
0	low	30	6	85	Mem1	19	1	0	0	16.22	881.14	503	167.67	3	75
0	low	30	6	85	Mem1	20	1	0	0	14.71	1071.03	504	252	2	60
0	low	30	6	85	Mem1	21	1	0	0	16.25	1006.47	504	252	2	49
0	low	30	6	85	Mem1	22	1	0	0	15.3	0	452	452	1	0
0	low	30	6	85	Mem1	23	1	0	0	15.59	0	438	438	1	0
0	low	30	6	85	Mem1	24	1	0	0	17.48	0	433	433	1	0
0	low	30	6	85	Mem1	25	1	0	0	12.09	0	428	428	1	0
0	low	30	6	85	Mem1	26	1	0	0	17.57	0	415	415	1	0
0	low	30	6	85	Mem1	27	1	0	0	13.87	0	458	458	1	0
0	low	30	6	85	Mem1	28	1	0	0	14.88	630.47	504	252	2	41
0	low	30	6	85	Mem1	29	1	0	0	15.73	360.81	507	253.5	2	20
0	low	30	6	85	Mem1	30	1	0	0	13.61	883.67	503	167.67	3	69
0	low	30	6	85	Mem1	31	1	0	0	11.59	0	416	416	1	0
0	low	30	6	85	Mem1	32	1	1	0	0	0	0	0	1	0
0	low	30	6	85	Mem1	33	1	1	0	0	0	0	0	1	0
0	low	30	6	85	Mem1	34	1	0	0	15.66	719.09	503	167.67	3	62
0	low	30	6	85	Mem1	35	1	0	0	13.92	957.09	503	167.67	3	84
0	low	30	6	85	Mem1	36	1	0	0	13.45	0	424	424	1	0
0	low	30	6	85	Mem1	37	1	0	0	14.91	0	426	426	1	0
0	low	30	6	85	Mem1	38	1	0	0	15.94	482.35	537	268.5	2	37
0	low	30	6	85	Mem1	39	1	0	0	15.36	660.85	504	252	2	39
0	low	30	6	85	Mem1	40	1	0	0	16.2	368.41	504	252	2	20
0	low	30	6	85	Mem1	41	1	0	0	15.51	710.22	504	252	2	38
0	low	30	6	85	Mem1	42	1	0	0	13.51	0	453	453	1	0
0	low	30	6	85	Mem1	43	1	0	0	15.03	0	428	428	1	0
0	low	30	6	85	Mem1	44	1	0	0	17.86	0	454	454	1	0
0	low	30	6	85	Mem1	45	1	0	0	12.14	721.62	504	252	2	40
0	low	30	6	85	Mem1	46	1	0	0	14.26	960.89	504	252	2	68
0	low	30	6	85	Mem1	47	1	0	0	14.81	1081.16	503	167.67	3	72
0	low	30	6	85	Mem1	48	1	1	0	0	398.79	132	66	2	28
0	low	30	6	85	Mem1	49	1	0	0	11.61	0	453	453	1	0
0	low	30	6	85	Mem1	50	1	0	0	17.69	0	417	417	1	0
0	low	30	7	85	Mem1	1	1	0	0	14.03	721.62	504	252	2	53
0	low	30	7	85	Mem1	2	1	0	0	17.96	0	467	467	1	0
0	low	30	7	85	Mem1	3	1	0	0	17.06	0	442	442	1	0
0	low	30	7	85	Mem1	4	1	0	0	16.83	0	441	441	1	0
0	low	30	7	85	Mem1	5	1	0	0	17.25	0	440	440	1	0
0	low	30	7	85	Mem1	6	1	0	0	17.52	0	415	415	1	0
0	low	30	7	85	Mem1	7	1	0	0	17.72	782.39	504	252	2	26
0	low	30	7	85	Mem1	8	1	1	0	0	0	0	0	1	0
0	low	30	7	85	Mem1	9	1	0	0	11.67	372.2	507	253.5	2	22
0	low	30	7	85	Mem1	10	1	0	0	16.99	0	455	455	1	0
0	low	30	7	85	Mem1	11	1	0	0	11.67	0	420	420	1	0
0	low	30	7	85	Mem1	12	1	0	0	11.5	0	452	452	1	0
0	low	30	7	85	Mem1	13	1	1	0	0	0	0	0	1	0
0	low	30	7	85	Mem1	14	1	0	0	12.87	0	416	416	1	0
0	low	30	7	85	Mem1	15	1	0	0	16.08	0	441	441	1	0
0	low	30	7	85	Mem1	16	1	0	0	17.45	808.97	504	252	2	50
0	low	30	7	85	Mem1	17	1	0	0	13.86	0	456	456	1	0
0	low	30	7	85	Mem1	18	1	1	0	0	0	0	0	1	0
0	low	30	7	85	Mem1	19	1	1	0	0	0	0	0	1	0
0	low	30	7	85	Mem1	20	1	0	0	17.57	0	468	468	1	0
0	low	30	7	85	Mem1	21	1	0	0	16.48	0	455	455	1	0
0	low	30	7	85	Mem1	22	1	1	0	0	0	0	0	1	0
0	low	30	7	85	Mem1	23	1	0	0	13.85	934.31	503	167.67	3	86
0	low	30	7	85	Mem1	24	1	0	0	14.73	641.86	518	259	2	37
0	low	30	7	85	Mem1	25	1	0	0	11.54	0	443	443	1	0
0	low	30	7	85	Mem1	26	1	0	0	14.06	554.51	504	252	2	33
0	low	30	7	85	Mem1	27	1	0	0	12.29	630.47	510	255	2	40
0	low	30	7	85	Mem1	28	1	0	0	14.93	581.09	504	252	2	42
0	low	30	7	85	Mem1	29	1	0	0	15.45	0	457	457	1	0
0	low	30	7	85	Mem1	30	1	0	0	17.74	387.4	504	252	2	20
0	low	30	7	85	Mem1	31	1	0	0	14.49	916.58	503	167.67	3	96
0	low	30	7	85	Mem1	32	1	0	0	14.71	782.39	503	167.67	3	54
0	low	30	7	85	Mem1	33	1	0	0	13.06	0	446	446	1	0
0	low	30	7	85	Mem1	34	1	0	0	17.61	0	425	425	1	0
0	low	30	7	85	Mem1	35	1	0	0	17.81	0	457	457	1	0
0	low	30	7	85	Mem1	36	1	0	0	13.41	724.15	530	176.67	3	58
0	low	30	7	85	Mem1	37	1	0	0	18.03	0	440	440	1	0
0	low	30	7	85	Mem1	38	1	0	0	14.2	967.22	503	167.67	3	97
0	low	30	7	85	Mem1	39	1	0	0	12.2	744.41	504	252	2	44
0	low	30	7	85	Mem1	40	1	0	0	11.77	0	443	443	1	0
0	low	30	7	85	Mem1	41	1	0	0	12.67	755.8	504	252	2	34
0	low	30	7	85	Mem1	42	1	0	0	17	0	451	451	1	0
0	low	30	7	85	Mem1	43	1	0	0	17.26	1105.21	504	252	2	69
0	low	30	7	85	Mem1	44	1	0	0	17.82	0	453	453	1	0
0	low	30	7	85	Mem1	45	1	1	0	0	0	0	0	1	0
0	low	30	7	85	Mem1	46	1	0	0	15.72	0	449	449	1	0
0	low	30	7	85	Mem1	47	1	1	0	0	721.62	228	114	2	39
0	low	30	7	85	Mem1	48	1	1	0	0	0	0	0	1	0
0	low	30	7	85	Mem1	49	1	0	0	16.1	0	438	438	1	0
0	low	30	7	85	Mem1	50	1	1	0	0	0	0	0	1	0
0	low	30	8	85	Mem1	1	1	0	0	14.89	664.65	504	252	2	37
0	low	30	8	85	Mem1	2	1	0	0	12.44	0	452	452	1	0
0	low	30	8	85	Mem1	3	1	0	0	16.3	0	465	465	1	0
0	low	30	8	85	Mem1	4	1	0	0	16.59	843.16	511	170.33	3	54
0	low	30	8	85	Mem1	5	1	0	0	13.93	0	435	435	1	0
0	low	30	8	85	Mem1	6	1	0	0	12.61	425.38	504	252	2	30
0	low	30	8	85	Mem1	7	1	0	0	16.34	582.36	524	174.67	3	48
0	low	30	8	85	Mem1	8	1	0	0	12.04	0	431	431	1	0
0	low	30	8	85	Mem1	9	1	0	0	14.06	0	439	439	1	0
0	low	30	8	85	Mem1	10	1	0	0	15.54	896.33	515	171.67	3	73
0	low	30	8	85	Mem1	11	1	1	0	0	0	0	0	1	0
0	low	30	8	85	Mem1	12	1	1	0	0	0	0	0	1	0
0	low	30	8	85	Mem1	13	1	1	0	0	0	0	0	1	0
0	low	30	8	85	Mem1	14	1	0	0	13.55	1000.14	503	167.67	3	62
0	low	30	8	85	Mem1	15	1	0	0	16.35	0	420	420	1	0
0	low	30	8	85	Mem1	16	1	1	0	0	748.2	224	112	2	28
0	low	30	8	85	Mem1	17	1	0	0	15.91	944.43	503	167.67	3	63
0	low	30	8	85	Mem1	18	1	1	0	0	0	0	0	1	0
0	low	30	8	85	Mem1	19	1	0	0	15.14	0	452	452	1	0
0	low	30	8	85	Mem1	20	1	0	0	14.71	0	438	438	1	0
0	low	30	8	85	Mem1	21	1	0	0	17.68	558.31	509	254.5	2	37
0	low	30	8	85	Mem1	22	1	1	0	0	0	0	0	1	0
0	low	30	8	85	Mem1	23	1	0	0	10.84	0	436	436	1	0
0	low	30	8	85	Mem1	24	1	1	0	0	0	0	0	1	0
0	low	30	8	85	Mem1	25	1	1	0	0	497.54	156	78	2	26
0	low	30	8	85	Mem1	26	1	1	0	0	0	0	0	1	0
0	low	30	8	85	Mem1	27	1	0	0	12.67	702.63	504	252	2	44
0	low	30	8	85	Mem1	28	1	0	0	17.33	0	442	442	1	0
0	low	30	8	85	Mem1	29	1	1	0	0	0	0	0	1	0
0	low	30	8	85	Mem1	30	1	0	0	16.07	725.42	504	252	2	36
0	low	30	8	85	Mem1	31	1	0	0	15.84	0	443	443	1	0
0	low	30	8	85	Mem1	32	1	0	0	14.31	1105.21	504	252	2	68
0	low	30	8	85	Mem1	33	1	0	0	16.2	0	415	415	1	0
0	low	30	8	85	Mem1	34	1	0	0	17.44	0	442	442	1	0
0	low	30	8	85	Mem1	35	1	1	0	0	0	0	0	1	0
0	low	30	8	85	Mem1	36	1	0	0	16.44	489.94	512	256	2	35
0	low	30	8	85	Mem1	37	1	1	0	0	0	0	0	1	0
0	low	30	8	85	Mem1	38	1	0	0	15.47	911.52	503	167.67	3	87
0	low	30	8	85	Mem1	39	1	0	0	14.34	789.98	504	252	2	29
0	low	30	8	85	Mem1	40	1	0	0	17.54	372.2	504	252	2	23
0	low	30	8	85	Mem1	41	1	0	0	12.64	0	422	422	1	0
0	low	30	8	85	Mem1	42	1	0	0	17.83	0	462	462	1	0
0	low	30	8	85	Mem1	43	1	0	0	17.14	0	410	410	1	0
0	low	30	8	85	Mem1	44	1	0	0	15.57	0	439	439	1	0
0	low	30	8	85	Mem1	45	1	0	0	16.18	691.24	505	252.5	2	46
0	low	30	8	85	Mem1	46	1	0	0	13.7	0	465	465	1	0
0	low	30	8	85	Mem1	47	1	0	0	13.75	997.61	503	167.67	3	70
0	low	30	8	85	Mem1	48	1	0	0	13.93	668.45	503	167.67	3	67
0	low	30	8	85	Mem1	49	1	0	0	17.8	801.38	504	252	2	18
0	low	30	8	85	Mem1	50	1	0	0	13.68	748.2	504	252	2	34
0	low	30	9	85	Mem1	1	1	0	0	13.33	733.01	504	252	2	42
0	low	30	9	85	Mem1	2	1	0	0	17.44	0	441	441	1	0
0	low	30	9	85	Mem1	3	1	0	0	14.44	1033.05	503	167.67	3	79
0	low	30	9	85	Mem1	4	1	0	0	16.11	0	441	441	1	0
0	low	30	9	85	Mem1	5	1	0	0	17.74	0	457	457	1	0
0	low	30	9	85	Mem1	6	1	0	0	15.6	394.99	504	252	2	20
0	low	30	9	85	Mem1	7	1	0	0	11.56	0	452	452	1	0
0	low	30	9	85	Mem1	8	1	0	0	16.63	0	434	434	1	0
0	low	30	9	85	Mem1	9	1	0	0	16.84	0	439	439	1	0
0	low	30	9	85	Mem1	10	1	1	0	0	714.02	228	114	2	41
0	low	30	9	85	Mem1	11	1	0	0	14.72	691.24	504	252	2	48
0	low	30	9	85	Mem1	12	1	0	0	14.61	0	455	455	1	0
0	low	30	9	85	Mem1	13	1	0	0	16.52	938.1	504	252	2	66
0	low	30	9	85	Mem1	14	1	0	0	12.46	470.95	504	252	2	27
0	low	30	9	85	Mem1	15	1	1	0	0	767.19	257	128.5	2	56
0	low	30	9	85	Mem1	16	1	0	0	16.05	774.79	503	167.67	3	63
0	low	30	9	85	Mem1	17	1	1	0	0	763.4	233	116.5	2	33
0	low	30	9	85	Mem1	18	1	1	0	0	0	0	0	1	0
0	low	30	9	85	Mem1	19	1	0	0	12.29	0	441	441	1	0
0	low	30	9	85	Mem1	20	1	0	0	12.61	0	455	455	1	0
0	low	30	9	85	Mem1	21	1	1	0	0	0	0	0	1	0
0	low	30	9	85	Mem1	22	1	0	0	14.68	1045.71	503	167.67	3	82
0	low	30	9	85	Mem1	23	1	1	0	0	0	0	0	1	0
0	low	30	9	85	Mem1	24	1	0	0	17.89	0	453	453	1	0
0	low	30	9	85	Mem1	25	1	0	0	17.52	0	416	416	1	0
0	low	30	9	85	Mem1	26	1	1	0	0	0	0	0	1	0
0	low	30	9	85	Mem1	27	1	0	0	13.68	0	432	432	1	0
0	low	30	9	85	Mem1	28	1	1	0	10.92	0	437	437	1	0
0	low	30	9	85	Mem1	29	1	0	0	13.82	0	445	445	1	0
0	low	30	9	85	Mem1	30	1	0	0	16.2	0	426	426	1	0
0	low	30	9	85	Mem1	31	1	0	0	17.57	725.42	504	252	2	41
0	low	30	9	85	Mem1	32	1	0	0	12.14	0	459	459	1	0
0	low	30	9	85	Mem1	33	1	0	0	14.17	997.61	506	168.67	3	87
0	low	30	9	85	Mem1	34	1	0	0	16.84	0	438	438	1	0
0	low	30	9	85	Mem1	35	1	1	0	0	0	0	0	1	0
0	low	30	9	85	Mem1	36	1	0	0	17.49	0	439	439	1	0
0	low	30	9	85	Mem1	37	1	1	0	0	0	0	0	1	0
0	low	30	9	85	Mem1	38	1	1	0	0	641.86	205	102.5	2	37
0	low	30	9	85	Mem1	39	1	1	0	0	0	0	0	1	0
0	low	30	9	85	Mem1	40	1	0	0	14.08	0	440	440	1	0
0	low	30	9	85	Mem1	41	1	0	0	18.04	0	440	440	1	0
0	low	30	9	85	Mem1	42	1	0	0	15.93	0	447	447	1	0
0	low	30	9	85	Mem1	43	1	0	0	16.69	702.63	504	252	2	50
0	low	30	9	85	Mem1	44	1	0	0	15.87	0	434	434	1	0
0	low	30	9	85	Mem1	45	1	0	0	13.48	1082.43	504	252	2	76
0	low	30	9	85	Mem1	46	1	1	0	0	0	0	0	1	0
0	low	30	9	85	Mem1	47	1	0	0	14.37	941.9	503	167.67	3	87
0	low	30	9	85	Mem1	48	1	0	0	17.94	0	410	410	1	0
0	low	30	9	85	Mem1	49	1	0	0	13.61	1055.84	503	167.67	3	37
0	low	30	9	85	Mem1	50	1	0	0	12.72	0	439	439	1	0
0	low	30	10	85	Mem1	1	1	0	0	13.36	0	430	430	1	0
0	low	30	10	85	Mem1	2	1	1	0	0	0	0	0	1	0
0	low	30	10	85	Mem1	3	1	0	0	12.49	0	460	460	1	0
0	low	30	10	85	Mem1	4	1	0	0	16.85	0	442	442	1	0
0	low	30	10	85	Mem1	5	1	0	0	16.01	1006.47	504	252	2	60
0	low	30	10	85	Mem1	6	1	0	0	17.05	744.41	504	252	2	34
0	low	30	10	85	Mem1	7	1	0	0	14.33	634.27	504	252	2	33
0	low	30	10	85	Mem1	8	1	0	0	15.65	736.81	504	252	2	34
0	low	30	10	85	Mem1	9	1	0	0	16.98	0	464	464	1	0
0	low	30	10	85	Mem1	10	1	1	0	0	0	0	0	1	0
0	low	30	10	85	Mem1	11	1	0	0	17.62	789.98	507	253.5	2	59
0	low	30	10	85	Mem1	12	1	0	0	17.38	0	425	425	1	0
0	low	30	10	85	Mem1	13	1	0	0	13.4	630.47	504	252	2	34
0	low	30	10	85	Mem1	14	1	0	0	14.46	0	411	411	1	0
0	low	30	10	85	Mem1	15	1	0	0	14	0	447	447	1	0
0	low	30	10	85	Mem1	16	1	0	0	12.36	0	467	467	1	0
0	low	30	10	85	Mem1	17	1	0	0	17.63	0	426	426	1	0
0	low	30	10	85	Mem1	18	1	0	0	14.22	729.21	504	252	2	49
0	low	30	10	85	Mem1	19	1	0	0	14.01	0	438	438	1	0
0	low	30	10	85	Mem1	20	1	0	0	15.32	900.12	504	252	2	52
0	low	30	10	85	Mem1	21	1	0	0	15.03	0	449	449	1	0
0	low	30	10	85	Mem1	22	1	0	0	13.51	769.73	503	167.67	3	70
0	low	30	10	85	Mem1	23	1	0	0	16.29	0	445	445	1	0
0	low	30	10	85	Mem1	24	1	0	0	16.59	0	446	446	1	0
0	low	30	10	85	Mem1	25	1	0	0	17.97	0	449	449	1	0
0	low	30	10	85	Mem1	26	1	0	0	13.89	0	428	428	1	0
0	low	30	10	85	Mem1	27	1	0	0	11.26	0	436	436	1	0
0	low	30	10	85	Mem1	28	1	0	0	13.97	967.22	506	168.67	3	62
0	low	30	10	85	Mem1	29	1	0	0	14.08	0	443	443	1	0
0	low	30	10	85	Mem1	30	1	0	0	17.26	884.93	504	252	2	59
0	low	30	10	85	Mem1	31	1	1	0	0	0	0	0	1	0
0	low	30	10	85	Mem1	32	1	1	0	0	0	0	0	1	0
0	low	30	10	85	Mem1	33	1	0	0	14.44	664.65	507	253.5	2	36
0	low	30	10	85	Mem1	34	1	0	0	12.42	0	438	438	1	0
0	low	30	10	85	Mem1	35	1	0	0	14.11	977.35	503	167.67	3	77
0	low	30	10	85	Mem1	36	1	0	0	16.48	0	428	428	1	0
0	low	30	10	85	Mem1	37	1	0	0	15.75	0	436	436	1	0
0	low	30	10	85	Mem1	38	1	0	0	13.8	974.82	503	167.67	3	74
0	low	30	10	85	Mem1	39	1	0	0	13.19	0	430	430	1	0
0	low	30	10	85	Mem1	40	1	0	0	17.81	892.53	533	266.5	2	47
0	low	30	10	85	Mem1	41	1	0	0	17.56	0	438	438	1	0
0	low	30	10	85	Mem1	42	1	0	0	15.83	0	423	423	1	0
0	low	30	10	85	Mem1	43	1	0	0	16.05	0	420	420	1	0
0	low	30	10	85	Mem1	44	1	0	0	16.8	1006.47	515	257.5	2	71
0	low	30	10	85	Mem1	45	1	0	0	16.57	0	433	433	1	0
0	low	30	10	85	Mem1	46	1	0	0	13.61	0	435	435	1	0
0	low	30	10	85	Mem1	47	1	0	0	13.18	873.54	503	167.67	3	70
0	low	30	10	85	Mem1	48	1	0	0	17.33	0	454	454	1	0
0	low	30	10	85	Mem1	49	1	0	0	17.49	0	440	440	1	0
0	low	30	10	85	Mem1	50	1	0	0	12.27	0	437	437	1	0
0	intermediate	30	1	85	Mem0	1	1	0	0	15.94	936.84	579	193	3	60
0	intermediate	30	1	85	Mem0	2	1	0	0	14.94	888.73	539	269.5	2	43
0	intermediate	30	1	85	Mem0	3	1	0	0	12.49	764.66	574	191.33	3	55
0	intermediate	30	1	85	Mem0	4	1	0	0	11.82	979.88	576	192	3	73
0	intermediate	30	1	85	Mem0	5	1	0	0	15.86	774.79	514	171.33	3	62
0	intermediate	30	1	85	Mem0	6	1	0	0	17.72	0	438	438	1	0
0	intermediate	30	1	85	Mem0	7	1	0	0	16.54	1021.66	504	252	2	40
0	intermediate	30	1	85	Mem0	8	1	0	0	15.38	0	438	438	1	0
0	intermediate	30	1	85	Mem0	9	1	0	0	11.52	767.2	573	191	3	52
0	intermediate	30	1	85	Mem0	10	1	1	0	0	455.76	140	70	2	21
0	intermediate	30	1	85	Mem0	11	1	0	0	17.34	650.72	513	171	3	55
0	intermediate	30	1	85	Mem0	12	1	0	0	14.07	1033.05	525	175	3	72
0	intermediate	30	1	85	Mem0	13	1	0	0	13.2	954.56	557	185.67	3	51
0	intermediate	30	1	85	Mem0	14	1	0	0	14.43	774.79	537	268.5	2	29
0	intermediate	30	1	85	Mem0	15	1	0	0	16.58	0	458	458	1	0
0	intermediate	30	1	85	Mem0	16	1	1	0	0	0	0	0	1	0
0	intermediate	30	1	85	Mem0	17	1	0	0	14.35	1101.42	592	296	2	51
0	intermediate	30	1	85	Mem0	18	1	0	0	17.19	0	419	419	1	0
0	intermediate	30	1	85	Mem0	19	1	0	0	17.34	0	420	420	1	0
0	intermediate	30	1	85	Mem0	20	1	0	0	13.39	868.48	507	169	3	67
0	intermediate	30	1	85	Mem0	21	1	0	0	17.68	0	424	424	1	0
0	intermediate	30	1	85	Mem0	22	1	0	0	14.28	0	424	424	1	0
0	intermediate	30	1	85	Mem0	23	1	0	0	18.13	0	430	430	1	0
0	intermediate	30	1	85	Mem0	24	1	0	0	14.87	486.14	557	278.5	2	28
0	intermediate	30	1	85	Mem0	25	1	0	0	16.77	983.68	538	269	2	47
0	intermediate	30	1	85	Mem0	26	1	0	0	14.06	984.95	520	173.33	3	72
0	intermediate	30	1	85	Mem0	27	1	0	0	15.64	0	439	439	1	0
0	intermediate	30	1	85	Mem0	28	1	0	0	15.89	676.04	527	263.5	2	29
0	intermediate	30	1	85	Mem0	29	1	0	0	17.57	1124.2	565	282.5	2	47
0	intermediate	30	1	85	Mem0	30	1	0	0	16.84	0	425	425	1	0
0	intermediate	30	1	85	Mem0	31	1	0	0	16.04	549.44	516	172	3	43
0	intermediate	30	1	85	Mem0	32	1	0	0	12.42	1124.2	574	287	2	54
0	intermediate	30	1	85	Mem0	33	1	0	0	13.81	1128	516	258	2	39
0	intermediate	30	1	85	Mem0	34	1	1	0	0	489.94	159	79.5	2	31
0	intermediate	30	1	85	Mem0	35	1	0	0	16.59	360.81	517	258.5	2	16
0	intermediate	30	1	85	Mem0	36	1	0	0	16.67	0	435	435	1	0
0	intermediate	30	1	85	Mem0	37	1	0	0	14.14	1114.08	532	177.33	3	66
0	intermediate	30	1	85	Mem0	38	1	0	0	16.03	865.94	530	265	2	48
0	intermediate	30	1	85	Mem0	39	1	0	0	13.39	812.77	573	143.25	4	76
0	intermediate	30	1	85	Mem0	40	1	0	0	14.37	1093.82	558	279	2	37
0	intermediate	30	1	85	Mem0	41	1	1	0	0	1017.86	320	160	2	53
0	intermediate	30	1	85	Mem0	42	1	0	0	15.45	679.84	563	281.5	2	28
0	intermediate	30	1	85	Mem0	43	1	0	0	14.24	960.89	559	279.5	2	49
0	intermediate	30	1	85	Mem0	44	1	0	0	14.5	835.56	557	185.67	3	46
0	intermediate	30	1	85	Mem0	45	1	0	0	10.72	903.92	558	186	3	47
0	intermediate	30	1	85	Mem0	46	1	0	0	12.75	838.09	571	190.33	3	56
0	intermediate	30	1	85	Mem0	47	1	0	0	17.13	827.96	545	272.5	2	34
0	intermediate	30	1	85	Mem0	48	1	1	0	0	448.16	139	69.5	2	22
0	intermediate	30	1	85	Mem0	49	1	0	0	12.42	634.27	507	253.5	2	36
0	intermediate	30	1	85	Mem0	50	1	1	0	0	0	0	0	1	0
0	intermediate	30	2	85	Mem0	1	1	0	0	14.39	1152.06	565	188.33	3	79
0	intermediate	30	2	85	Mem0	2	1	0	0	17.64	0	420	420	1	0
0	intermediate	30	2	85	Mem0	3	1	0	0	15.47	1063.44	504	252	2	38
0	intermediate	30	2	85	Mem0	4	1	0	0	16.51	824.16	533	266.5	2	36
0	intermediate	30	2	85	Mem0	5	1	0	0	14.07	843.16	586	146.5	4	88
0	intermediate	30	2	85	Mem0	6	1	0	0	12.58	1146.99	673	224.33	3	88
0	intermediate	30	2	85	Mem0	7	1	0	0	15.68	1040.65	608	202.67	3	71
0	intermediate	30	2	85	Mem0	8	1	1	0	0	596.29	180	90	2	24
0	intermediate	30	2	85	Mem0	9	1	0	0	17.94	0	426	426	1	0
0	intermediate	30	2	85	Mem0	10	1	1	0	0	779.86	360	120	3	54
0	intermediate	30	2	85	Mem0	11	1	0	0	17.82	0	414	414	1	0
0	intermediate	30	2	85	Mem0	12	1	0	0	14.08	805.17	542	271	2	40
0	intermediate	30	2	85	Mem0	13	1	0	0	11.69	0	412	412	1	0
0	intermediate	30	2	85	Mem0	14	1	0	0	16.34	782.39	588	196	3	58
0	intermediate	30	2	85	Mem0	15	1	0	0	17.08	871.01	611	203.67	3	59
0	intermediate	30	2	85	Mem0	16	1	0	0	13.72	1086.23	555	185	3	81
0	intermediate	30	2	85	Mem0	17	1	0	0	17.23	900.12	509	254.5	2	46
0	intermediate	30	2	85	Mem0	18	1	0	0	14.64	0	426	426	1	0
0	intermediate	30	2	85	Mem0	19	1	0	0	13.95	1136.87	555	185	3	70
0	intermediate	30	2	85	Mem0	20	1	0	0	14.14	562.1	507	253.5	2	31
0	intermediate	30	2	85	Mem0	21	1	0	0	15.67	1025.46	569	284.5	2	49
0	intermediate	30	2	85	Mem0	22	1	0	0	11.61	0	459	459	1	0
0	intermediate	30	2	85	Mem0	23	1	0	0	14.76	425.38	531	265.5	2	23
0	intermediate	30	2	85	Mem0	24	1	1	0	0	0	0	0	1	0
0	intermediate	30	2	85	Mem0	25	1	0	0	14.33	1098.89	532	177.33	3	70
0	intermediate	30	2	85	Mem0	26	1	0	0	17.39	934.31	504	252	2	40
0	intermediate	30	2	85	Mem0	27	1	0	0	12.11	582.36	540	180	3	44
0	intermediate	30	2	85	Mem0	28	1	0	0	13.01	577.3	571	285.5	2	27
0	intermediate	30	2	85	Mem0	29	1	0	0	13.75	1136.87	565	188.33	3	77
0	intermediate	30	2	85	Mem0	30	1	0	0	15.3	776.69	589	147.25	4	81
0	intermediate	30	2	85	Mem0	31	1	0	0	15.08	512.73	517	258.5	2	25
0	intermediate	30	2	85	Mem0	32	1	0	0	18.12	368.41	506	253	2	18
0	intermediate	30	2	85	Mem0	33	1	0	0	17.86	0	432	432	1	0
0	intermediate	30	2	85	Mem0	34	1	0	0	12.47	1065.97	594	198	3	80
0	intermediate	30	2	85	Mem0	35	1	0	0	17.11	687.44	544	272	2	25
0	intermediate	30	2	85	Mem0	36	1	0	0	16.78	854.55	535	267.5	2	40
0	intermediate	30	2	85	Mem0	37	1	0	0	13.05	729.22	513	171	3	56
0	intermediate	30	2	85	Mem0	38	1	0	0	15.69	746.31	663	165.75	4	88
0	intermediate	30	2	85	Mem0	39	1	0	0	17.2	0	440	440	1	0
0	intermediate	30	2	85	Mem0	40	1	0	0	12.87	916.58	611	203.67	3	66
0	intermediate	30	2	85	Mem0	41	1	0	0	11.69	1146.99	543	271.5	2	49
0	intermediate	30	2	85	Mem0	42	1	0	0	13.91	1033.05	547	182.33	3	76
0	intermediate	30	2	85	Mem0	43	1	0	0	17.72	584.89	509	254.5	2	29
0	intermediate	30	2	85	Mem0	44	1	0	0	18.14	0	442	442	1	0
0	intermediate	30	2	85	Mem0	45	1	0	0	12.11	884.93	564	282	2	39
0	intermediate	30	2	85	Mem0	46	1	0	0	14.84	845.69	550	183.33	3	58
0	intermediate	30	2	85	Mem0	47	1	0	0	13.7	497.54	527	263.5	2	24
0	intermediate	30	2	85	Mem0	48	1	0	0	15.42	907.72	504	252	2	42
0	intermediate	30	2	85	Mem0	49	1	0	0	16.1	406.39	546	273	2	24
0	intermediate	30	2	85	Mem0	50	1	0	0	16.05	0	422	422	1	0
0	intermediate	30	3	85	Mem0	1	1	0	0	13.99	1055.84	559	186.33	3	63
0	intermediate	30	3	85	Mem0	2	1	0	0	14.79	0	455	455	1	0
0	intermediate	30	3	85	Mem0	3	1	0	0	17.59	0	459	459	1	0
0	intermediate	30	3	85	Mem0	4	1	0	0	18.04	0	442	442	1	0
0	intermediate	30	3	85	Mem0	5	1	0	0	13.48	0	454	454	1	0
0	intermediate	30	3	85	Mem0	6	1	0	0	16.4	0	425	425	1	0
0	intermediate	30	3	85	Mem0	7	1	0	0	17.19	995.07	521	260.5	2	42
0	intermediate	30	3	85	Mem0	8	1	0	0	15.14	784.92	604	201.33	3	62
0	intermediate	30	3	85	Mem0	9	1	0	0	16.93	0	412	412	1	0
0	intermediate	30	3	85	Mem0	10	1	0	0	13.83	1141.93	581	193.67	3	74
0	intermediate	30	3	85	Mem0	11	1	0	0	17.92	764.66	560	186.67	3	54
0	intermediate	30	3	85	Mem0	12	1	0	0	13.77	990.01	583	194.33	3	71
0	intermediate	30	3	85	Mem0	13	1	0	0	15.7	1036.85	507	253.5	2	36
0	intermediate	30	3	85	Mem0	14	1	0	0	12.13	1063.44	545	272.5	2	44
0	intermediate	30	3	85	Mem0	15	1	0	0	13.61	816.57	504	252	2	42
0	intermediate	30	3	85	Mem0	16	1	1	0	0	0	0	0	1	0
0	intermediate	30	3	85	Mem0	17	1	0	0	13.58	0	458	458	1	0
0	intermediate	30	3	85	Mem0	18	1	0	0	12.35	919.11	527	263.5	2	38
0	intermediate	30	3	85	Mem0	19	1	0	0	14.74	972.29	504	252	2	34
0	intermediate	30	3	85	Mem0	20	1	0	0	14.02	1082.43	504	252	2	51
0	intermediate	30	3	85	Mem0	21	1	0	0	11.59	649.46	504	252	2	23
0	intermediate	30	3	85	Mem0	22	1	0	0	18.06	0	446	446	1	0
0	intermediate	30	3	85	Mem0	23	1	0	0	15.54	901.39	590	196.67	3	70
0	intermediate	30	3	85	Mem0	24	1	0	0	15.98	1035.59	610	203.33	3	65
0	intermediate	30	3	85	Mem0	25	1	0	0	14.88	0	440	440	1	0
0	intermediate	30	3	85	Mem0	26	1	0	0	15.68	676.04	516	172	3	53
0	intermediate	30	3	85	Mem0	27	1	0	0	15.28	406.39	514	257	2	22
0	intermediate	30	3	85	Mem0	28	1	0	0	18.11	353.21	559	279.5	2	18
0	intermediate	30	3	85	Mem0	29	1	0	0	13.27	1050.78	600	200	3	78
0	intermediate	30	3	85	Mem0	30	1	0	0	17.46	467.15	508	254	2	23
0	intermediate	30	3	85	Mem0	31	1	1	0	0	619.07	192	96	2	30
0	intermediate	30	3	85	Mem0	32	1	0	0	15.36	1152.06	600	200	3	70
0	intermediate	30	3	85	Mem0	33	1	0	0	14.15	672.25	563	281.5	2	27
0	intermediate	30	3	85	Mem0	34	1	0	0	13.62	886.83	608	152	4	93
0	intermediate	30	3	85	Mem0	35	1	0	0	11.7	410.18	504	252	2	24
0	intermediate	30	3	85	Mem0	36	1	0	0	15.34	0	440	440	1	0
0	intermediate	30	3	85	Mem0	37	1	0	0	15.06	0	454	454	1	0
0	intermediate	30	3	85	Mem0	38	1	0	0	13.07	850.75	504	252	2	49
0	intermediate	30	3	85	Mem0	39	1	1	0	0	0	0	0	1	0
0	intermediate	30	3	85	Mem0	40	1	0	0	16.42	0	461	461	1	0
0	intermediate	30	3	85	Mem0	41	1	0	0	16.33	0	442	442	1	0
0	intermediate	30	3	85	Mem0	42	1	1	0	0	0	0	0	1	0
0	intermediate	30	3	85	Mem0	43	1	1	0	0	0	0	0	1	0
0	intermediate	30	3	85	Mem0	44	1	0	0	14.72	1157.12	603	201	3	86
0	intermediate	30	3	85	Mem0	45	1	1	0	0	0	0	0	1	0
0	intermediate	30	3	85	Mem0	46	1	0	0	17.62	0	442	442	1	0
0	intermediate	30	3	85	Mem0	47	1	0	0	12.19	1044.45	504	252	2	36
0	intermediate	30	3	85	Mem0	48	1	0	0	17.69	0	415	415	1	0
0	intermediate	30	3	85	Mem0	49	1	0	0	18.03	0	423	423	1	0
0	intermediate	30	3	85	Mem0	50	1	0	0	17.59	0	458	458	1	0
0	intermediate	30	4	85	Mem0	1	1	0	0	14.08	987.48	593	197.67	3	72
0	intermediate	30	4	85	Mem0	2	1	0	0	13.27	1211.56	514	257	2	40
0	intermediate	30	4	85	Mem0	3	1	0	0	14.07	907.72	558	279	2	40
0	intermediate	30	4	85	Mem0	4	1	0	0	17.42	554.51	554	277	2	32
0	intermediate	30	4	85	Mem0	5	1	0	0	15.85	0	451	451	1	0
0	intermediate	30	4	85	Mem0	6	1	0	0	12.76	0	429	429	1	0
0	intermediate	30	4	85	Mem0	7	1	1	0	0	0	0	0	1	0
0	intermediate	30	4	85	Mem0	8	1	0	0	16.21	914.05	604	201.33	3	72
0	intermediate	30	4	85	Mem0	9	1	0	0	12.44	630.47	559	186.33	3	47
0	intermediate	30	4	85	Mem0	10	1	0	0	17.98	0	444	444	1	0
0	intermediate	30	4	85	Mem0	11	1	1	0	0	759.6	237	118.5	2	38
0	intermediate	30	4	85	Mem0	12	1	0	0	14.34	998.87	570	285	2	38
0	intermediate	30	4	85	Mem0	13	1	0	0	11.97	550.71	524	262	2	23
0	intermediate	30	4	85	Mem0	14	1	0	0	11.42	0	424	424	1	0
0	intermediate	30	4	85	Mem0	15	1	0	0	12.46	645.66	546	273	2	30
0	intermediate	30	4	85	Mem0	16	1	0	0	14.46	0	449	449	1	0
0	intermediate	30	4	85	Mem0	17	1	1	0	0	0	0	0	1	0
0	intermediate	30	4	85	Mem0	18	1	0	0	15.2	0	438	438	1	0
0	intermediate	30	4	85	Mem0	19	1	1	0	0	496.27	231	77	3	37
0	intermediate	30	4	85	Mem0	20	1	1	0	0	0	0	0	1	0
0	intermediate	30	4	85	Mem0	21	1	1	0	0	0	0	0	1	0
0	intermediate	30	4	85	Mem0	22	1	0	0	16.96	0	440	440	1	0
0	intermediate	30	4	85	Mem0	23	1	0	0	14.47	0	450	450	1	0
0	intermediate	30	4	85	Mem0	24	1	0	0	13.39	748.2	552	276	2	33
0	intermediate	30	4	85	Mem0	25	1	0	0	15.86	0	454	454	1	0
0	intermediate	30	4	85	Mem0	26	1	0	0	13.08	0	446	446	1	0
0	intermediate	30	4	85	Mem0	27	1	1	0	0	0	0	0	1	0
0	intermediate	30	4	85	Mem0	28	1	0	0	17.18	619.07	504	252	2	23
0	intermediate	30	4	85	Mem0	29	1	0	0	14.85	0	444	444	1	0
0	intermediate	30	4	85	Mem0	30	1	1	0	0	0	0	0	1	0
0	intermediate	30	4	85	Mem0	31	1	0	0	12.79	1021.66	504	252	2	42
0	intermediate	30	4	85	Mem0	32	1	0	0	16.01	691.24	512	256	2	29
0	intermediate	30	4	85	Mem0	33	1	0	0	14.59	1181.17	504	252	2	50
0	intermediate	30	4	85	Mem0	34	1	0	0	13.69	869.74	504	252	2	38
0	intermediate	30	4	85	Mem0	35	1	0	0	16.86	0	447	447	1	0
0	intermediate	30	4	85	Mem0	36	1	0	0	15.71	0	410	410	1	0
0	intermediate	30	4	85	Mem0	37	1	0	0	14.05	501.34	526	263	2	27
0	intermediate	30	4	85	Mem0	38	1	0	0	14.92	0	460	460	1	0
0	intermediate	30	4	85	Mem0	39	1	0	0	14.81	0	446	446	1	0
0	intermediate	30	4	85	Mem0	40	1	0	0	14.29	782.39	593	296.5	2	42
0	intermediate	30	4	85	Mem0	41	1	0	0	18.13	0	447	447	1	0
0	intermediate	30	4	85	Mem0	42	1	0	0	14.23	717.82	556	278	2	38
0	intermediate	30	4	85	Mem0	43	1	0	0	17.69	0	450	450	1	0
0	intermediate	30	4	85	Mem0	44	1	0	0	17.42	0	448	448	1	0
0	intermediate	30	4	85	Mem0	45	1	0	0	14.81	691.24	568	284	2	25
0	intermediate	30	4	85	Mem0	46	1	0	0	11.27	968.49	504	252	2	38
0	intermediate	30	4	85	Mem0	47	1	0	0	11.74	865.94	555	185	3	64
0	intermediate	30	4	85	Mem0	48	1	0	0	15.05	1000.14	516	172	3	70
0	intermediate	30	4	85	Mem0	49	1	0	0	18.16	0	453	453	1	0
0	intermediate	30	4	85	Mem0	50	1	1	0	0	0	0	0	1	0
0	intermediate	30	5	85	Mem0	1	1	1	0	0	1029.25	317	158.5	2	47
0	intermediate	30	5	85	Mem0	2	1	0	0	11.99	0	441	441	1	0
0	intermediate	30	5	85	Mem0	3	1	0	0	13.94	1071.03	542	180.67	3	73
0	intermediate	30	5	85	Mem0	4	1	0	0	11.77	911.52	562	187.33	3	65
0	intermediate	30	5	85	Mem0	5	1	0	0	13.23	627.94	548	182.67	3	54
0	intermediate	30	5	85	Mem0	6	1	1	0	0	512.73	159	79.5	2	25
0	intermediate	30	5	85	Mem0	7	1	0	0	12.61	1119.14	643	214.33	3	80
0	intermediate	30	5	85	Mem0	8	1	1	0	0	972.29	297	148.5	2	42
0	intermediate	30	5	85	Mem0	9	1	0	0	14.14	985.58	636	159	4	92
0	intermediate	30	5	85	Mem0	10	1	0	0	16.56	0	413	413	1	0
0	intermediate	30	5	85	Mem0	11	1	0	0	12.93	903.92	564	188	3	72
0	intermediate	30	5	85	Mem0	12	1	0	0	18.37	0	447	447	1	0
0	intermediate	30	5	85	Mem0	13	1	0	0	17.68	0	455	455	1	0
0	intermediate	30	5	85	Mem0	14	1	0	0	16.38	505.13	556	278	2	25
0	intermediate	30	5	85	Mem0	15	1	0	0	17.15	615.28	512	256	2	29
0	intermediate	30	5	85	Mem0	16	1	0	0	18.05	0	444	444	1	0
0	intermediate	30	5	85	Mem0	17	1	0	0	15.11	0	437	437	1	0
0	intermediate	30	5	85	Mem0	18	1	0	0	16.94	0	446	446	1	0
0	intermediate	30	5	85	Mem0	19	1	0	0	16.59	459.56	514	257	2	29
0	intermediate	30	5	85	Mem0	20	1	0	0	13.31	1027.99	610	203.33	3	69
0	intermediate	30	5	85	Mem0	21	1	0	0	16.49	0	444	444	1	0
0	intermediate	30	5	85	Mem0	22	1	0	0	12.68	1073.57	620	206.67	3	83
0	intermediate	30	5	85	Mem0	23	1	0	0	12.78	501.34	535	267.5	2	25
0	intermediate	30	5	85	Mem0	24	1	0	0	14.84	0	446	446	1	0
0	intermediate	30	5	85	Mem0	25	1	0	0	13.45	1143.19	504	252	2	47
0	intermediate	30	5	85	Mem0	26	1	1	0	0	0	0	0	1	0
0	intermediate	30	5	85	Mem0	27	1	0	0	15.66	1059.64	537	268.5	2	50
0	intermediate	30	5	85	Mem0	28	1	0	0	12.18	345.62	507	253.5	2	21
0	intermediate	30	5	85	Mem0	29	1	0	0	15.89	0	426	426	1	0
0	intermediate	30	5	85	Mem0	30	1	0	0	14.32	0	428	428	1	0
0	intermediate	30	5	85	Mem0	31	1	0	0	18.2	0	441	441	1	0
0	intermediate	30	5	85	Mem0	32	1	1	0	0	0	0	0	1	0
0	intermediate	30	5	85	Mem0	33	1	0	0	14.96	960.89	564	282	2	46
0	intermediate	30	5	85	Mem0	34	1	0	0	12.63	814.67	633	158.25	4	72
0	intermediate	30	5	85	Mem0	35	1	0	0	15.04	1025.46	553	276.5	2	52
0	intermediate	30	5	85	Mem0	36	1	0	0	12.04	911.52	568	189.33	3	53
0	intermediate	30	5	85	Mem0	37	1	0	0	13.9	0	440	440	1	0
0	intermediate	30	5	85	Mem0	38	1	1	0	0	649.46	204	102	2	34
0	intermediate	30	5	85	Mem0	39	1	0	0	16.69	0	443	443	1	0
0	intermediate	30	5	85	Mem0	40	1	0	0	12.3	714.02	504	252	2	32
0	intermediate	30	5	85	Mem0	41	1	0	0	16.52	0	430	430	1	0
0	intermediate	30	5	85	Mem0	42	1	1	0	0	0	0	0	1	0
0	intermediate	30	5	85	Mem0	43	1	0	0	14.13	1165.98	519	259.5	2	48
0	intermediate	30	5	85	Mem0	44	1	1	0	0	0	0	0	1	0
0	intermediate	30	5	85	Mem0	45	1	0	0	15.51	640.6	540	180	3	54
0	intermediate	30	5	85	Mem0	46	1	0	0	14.17	364.61	516	258	2	16
0	intermediate	30	5	85	Mem0	47	1	1	0	0	573.5	173	86.5	2	23
0	intermediate	30	5	85	Mem0	48	1	0	0	16.73	0	443	443	1	0
0	intermediate	30	5	85	Mem0	49	1	0	0	17.47	0	438	438	1	0
0	intermediate	30	5	85	Mem0	50	1	0	0	17.44	0	455	455	1	0
0	intermediate	30	6	85	Mem0	1	1	1	0	0	0	0	0	1	0
0	intermediate	30	6	85	Mem0	2	1	0	0	12.47	944.43	511	170.33	3	49
0	intermediate	30	6	85	Mem0	3	1	0	0	16.63	968.49	674	168.5	4	93
0	intermediate	30	6	85	Mem0	4	1	0	0	17.62	353.21	532	266	2	17
0	intermediate	30	6	85	Mem0	5	1	0	0	11.87	1169.78	521	260.5	2	50
0	intermediate	30	6	85	Mem0	6	1	0	0	12.92	827.96	528	264	2	35
0	intermediate	30	6	85	Mem0	7	1	0	0	14.04	877.34	559	279.5	2	46
0	intermediate	30	6	85	Mem0	8	1	0	0	13.04	729.22	575	191.67	3	64
0	intermediate	30	6	85	Mem0	9	1	0	0	13.02	544.38	552	184	3	45
0	intermediate	30	6	85	Mem0	10	1	1	0	0	0	0	0	1	0
0	intermediate	30	6	85	Mem0	11	1	0	0	13.9	820.37	516	172	3	60
0	intermediate	30	6	85	Mem0	12	1	1	0	0	372.2	109	54.5	2	12
0	intermediate	30	6	85	Mem0	13	1	0	0	12.33	676.04	519	259.5	2	29
0	intermediate	30	6	85	Mem0	14	1	1	0	0	0	0	0	1	0
0	intermediate	30	6	85	Mem0	15	1	0	0	15.07	1005.2	550	183.33	3	79
0	intermediate	30	6	85	Mem0	16	1	0	0	13.78	734.91	623	155.75	4	74
0	intermediate	30	6	85	Mem0	17	1	0	0	13.81	0	443	443	1	0
0	intermediate	30	6	85	Mem0	18	1	0	0	13.65	1033.05	531	265.5	2	54
0	intermediate	30	6	85	Mem0	19	1	0	0	16.9	0	443	443	1	0
0	intermediate	30	6	85	Mem0	20	1	0	0	14.84	1040.65	560	280	2	47
0	intermediate	30	6	85	Mem0	21	1	0	0	14.29	909.62	576	144	4	77
0	intermediate	30	6	85	Mem0	22	1	0	0	14.06	0	438	438	1	0
0	intermediate	30	6	85	Mem0	23	1	0	0	15.47	820.37	559	279.5	2	41
0	intermediate	30	6	85	Mem0	24	1	0	0	12.51	1002.67	504	252	2	45
0	intermediate	30	6	85	Mem0	25	1	1	0	0	782.39	236	118	2	31
0	intermediate	30	6	85	Mem0	26	1	0	0	15.67	706.43	592	197.33	3	59
0	intermediate	30	6	85	Mem0	27	1	0	0	15.75	0	438	438	1	0
0	intermediate	30	6	85	Mem0	28	1	0	0	15.12	1017.86	619	206.33	3	70
0	intermediate	30	6	85	Mem0	29	1	0	0	12.03	664.65	519	259.5	2	30
0	intermediate	30	6	85	Mem0	30	1	0	0	13.79	1002.67	568	284	2	33
0	intermediate	30	6	85	Mem0	31	1	1	0	0	0	0	0	1	0
0	intermediate	30	6	85	Mem0	32	1	1	0	0	946.97	427	142.33	3	55
0	intermediate	30	6	85	Mem0	33	1	0	0	17.62	402.59	541	270.5	2	25
0	intermediate	30	6	85	Mem0	34	1	1	0	0	721.62	228	114	2	39
0	intermediate	30	6	85	Mem0	35	1	0	0	16.03	795.05	503	167.67	3	53
0	intermediate	30	6	85	Mem0	36	1	0	0	15.11	376	542	271	2	27
0	intermediate	30	6	85	Mem0	37	1	0	0	12.03	801.38	504	252	2	41
0	intermediate	30	6	85	Mem0	38	1	0	0	12.38	997.61	600	200	3	70
0	intermediate	30	6	85	Mem0	39	1	0	0	15.82	497.54	552	276	2	25
0	intermediate	30	6	85	Mem0	40	1	0	0	14.84	719.72	616	154	4	72
0	intermediate	30	6	85	Mem0	41	1	0	0	13.82	907.72	520	260	2	41
0	intermediate	30	6	85	Mem0	42	1	0	0	14.1	653.26	614	153.5	4	62
0	intermediate	30	6	85	Mem0	43	1	0	0	17.72	0	413	413	1	0
0	intermediate	30	6	85	Mem0	44	1	0	0	15.29	916.58	545	181.67	3	62
0	intermediate	30	6	85	Mem0	45	1	0	0	16.94	900.12	618	154.5	4	85
0	intermediate	30	6	85	Mem0	46	1	0	0	17.25	0	447	447	1	0
0	intermediate	30	6	85	Mem0	47	1	0	0	16	0	427	427	1	0
0	intermediate	30	6	85	Mem0	48	1	0	0	17.21	0	411	411	1	0
0	intermediate	30	6	85	Mem0	49	1	0	0	17.95	0	449	449	1	0
0	intermediate	30	6	85	Mem0	50	1	1	0	0	0	0	0	1	0
0	intermediate	30	7	85	Mem0	1	1	1	0	0	1116.61	346	173	2	53
0	intermediate	30	7	85	Mem0	2	1	0	0	18.21	0	440	440	1	0
0	intermediate	30	7	85	Mem0	3	1	1	0	0	592.49	182	91	2	27
0	intermediate	30	7	85	Mem0	4	1	1	0	0	489.94	151	75.5	2	23
0	intermediate	30	7	85	Mem0	5	1	0	0	15.56	740.61	548	274	2	33
0	intermediate	30	7	85	Mem0	6	1	0	0	16.33	846.95	528	264	2	40
0	intermediate	30	7	85	Mem0	7	1	0	0	16.55	1063.44	609	203	3	65
0	intermediate	30	7	85	Mem0	8	1	0	0	14.29	655.16	617	154.25	4	61
0	intermediate	30	7	85	Mem0	9	1	0	0	16.01	0	425	425	1	0
0	intermediate	30	7	85	Mem0	10	1	0	0	13.97	977.35	551	183.67	3	72
0	intermediate	30	7	85	Mem0	11	1	0	0	14.19	330.43	509	254.5	2	17
0	intermediate	30	7	85	Mem0	12	1	0	0	14.69	429.17	504	252	2	25
0	intermediate	30	7	85	Mem0	13	1	1	0	0	0	0	0	1	0
0	intermediate	30	7	85	Mem0	14	1	0	0	13.57	1109.01	625	208.33	3	71
0	intermediate	30	7	85	Mem0	15	1	1	0	0	0	0	0	1	0
0	intermediate	30	7	85	Mem0	16	1	1	0	0	0	0	0	1	0
0	intermediate	30	7	85	Mem0	17	1	0	0	17.29	740.61	572	286	2	32
0	intermediate	30	7	85	Mem0	18	1	1	0	0	0	0	0	1	0
0	intermediate	30	7	85	Mem0	19	1	0	0	12.34	0	420	420	1	0
0	intermediate	30	7	85	Mem0	20	1	1	0	0	0	0	0	1	0
0	intermediate	30	7	85	Mem0	21	1	1	0	0	0	0	0	1	0
0	intermediate	30	7	85	Mem0	22	1	0	0	14.76	931.77	510	170	3	65
0	intermediate	30	7	85	Mem0	23	1	0	0	15.63	921.65	538	179.33	3	73
0	intermediate	30	7	85	Mem0	24	1	1	0	0	535.52	163	81.5	2	23
0	intermediate	30	7	85	Mem0	25	1	0	0	17.73	0	448	448	1	0
0	intermediate	30	7	85	Mem0	26	1	1	0	0	0	0	0	1	0
0	intermediate	30	7	85	Mem0	27	1	0	0	16.08	470.95	547	273.5	2	29
0	intermediate	30	7	85	Mem0	28	1	1	0	0	581.09	180	90	2	28
0	intermediate	30	7	85	Mem0	29	1	0	0	17.8	0	430	430	1	0
0	intermediate	30	7	85	Mem0	30	1	1	0	0	571.6	355	88.75	4	57
0	intermediate	30	7	85	Mem0	31	1	0	0	12.12	972.29	504	252	2	45
0	intermediate	30	7	85	Mem0	32	1	0	0	17.54	0	444	444	1	0
0	intermediate	30	7	85	Mem0	33	1	0	0	14.83	1010.27	564	188	3	78
0	intermediate	30	7	85	Mem0	34	1	0	0	15.12	1169.78	523	261.5	2	46
0	intermediate	30	7	85	Mem0	35	1	0	0	16.43	957.09	553	184.33	3	60
0	intermediate	30	7	85	Mem0	36	1	0	0	14.09	679.84	571	285.5	2	30
0	intermediate	30	7	85	Mem0	37	1	0	0	16.2	964.69	577	192.33	3	67
0	intermediate	30	7	85	Mem0	38	1	0	0	17.96	0	442	442	1	0
0	intermediate	30	7	85	Mem0	39	1	1	0	0	353.21	113	56.5	2	21
0	intermediate	30	7	85	Mem0	40	1	0	0	14.77	0	419	419	1	0
0	intermediate	30	7	85	Mem0	41	1	0	0	17.55	0	415	415	1	0
0	intermediate	30	7	85	Mem0	42	1	0	0	13.15	997.61	580	193.33	3	65
0	intermediate	30	7	85	Mem0	43	1	0	0	16.05	1150.79	504	252	2	48
0	intermediate	30	7	85	Mem0	44	1	0	0	16.8	691.24	536	178.67	3	47
0	intermediate	30	7	85	Mem0	45	1	0	0	14.29	1045.71	632	210.67	3	74
0	intermediate	30	7	85	Mem0	46	1	0	0	16.18	1002.67	603	201	3	76
0	intermediate	30	7	85	Mem0	47	1	0	0	18.4	0	449	449	1	0
0	intermediate	30	7	85	Mem0	48	1	1	0	0	0	0	0	1	0
0	intermediate	30	7	85	Mem0	49	1	0	0	16.86	0	441	441	1	0
0	intermediate	30	7	85	Mem0	50	1	0	0	17.7	0	431	431	1	0
0	intermediate	30	8	85	Mem0	1	1	0	0	13.35	1014.06	547	273.5	2	39
0	intermediate	30	8	85	Mem0	2	1	0	0	14.98	0	452	452	1	0
0	intermediate	30	8	85	Mem0	3	1	0	0	13.95	0	457	457	1	0
0	intermediate	30	8	85	Mem0	4	1	0	0	14.35	1055.84	513	171	3	77
0	intermediate	30	8	85	Mem0	5	1	0	0	16.54	0	441	441	1	0
0	intermediate	30	8	85	Mem0	6	1	0	0	17.01	1082.43	509	254.5	2	49
0	intermediate	30	8	85	Mem0	7	1	0	0	14.77	1059.64	519	259.5	2	46
0	intermediate	30	8	85	Mem0	8	1	0	0	12.64	797.58	515	257.5	2	44
0	intermediate	30	8	85	Mem0	9	1	1	0	0	740.61	230	115	2	36
0	intermediate	30	8	85	Mem0	10	1	0	0	17.87	0	437	437	1	0
0	intermediate	30	8	85	Mem0	11	1	0	0	14.93	1116.61	519	173	3	78
0	intermediate	30	8	85	Mem0	12	1	1	0	0	0	0	0	1	0
0	intermediate	30	8	85	Mem0	13	1	0	0	13.35	0	448	448	1	0
0	intermediate	30	8	85	Mem0	14	1	1	0	0	0	0	0	1	0
0	intermediate	30	8	85	Mem0	15	1	0	0	15.66	440.57	514	257	2	15
0	intermediate	30	8	85	Mem0	16	1	0	0	17.6	0	443	443	1	0
0	intermediate	30	8	85	Mem0	17	1	0	0	16.18	1059.64	528	264	2	49
0	intermediate	30	8	85	Mem0	18	1	1	0	0	0	0	0	1	0
0	intermediate	30	8	85	Mem0	19	1	1	0	0	0	0	0	1	0
0	intermediate	30	8	85	Mem0	20	1	0	0	17.55	0	443	443	1	0
0	intermediate	30	8	85	Mem0	21	1	0	0	13.46	0	446	446	1	0
0	intermediate	30	8	85	Mem0	22	1	0	0	13.92	676.04	523	261.5	2	37
0	intermediate	30	8	85	Mem0	23	1	0	0	17.7	0	461	461	1	0
0	intermediate	30	8	85	Mem0	24	1	0	0	16.02	888.73	660	165	4	88
0	intermediate	30	8	85	Mem0	25	1	0	0	17.73	0	449	449	1	0
0	intermediate	30	8	85	Mem0	26	1	0	0	18.06	0	410	410	1	0
0	intermediate	30	8	85	Mem0	27	1	0	0	15.17	0	458	458	1	0
0	intermediate	30	8	85	Mem0	28	1	1	0	0	524.12	166	83	2	29
0	intermediate	30	8	85	Mem0	29	1	0	0	15.09	972.29	535	267.5	2	48
0	intermediate	30	8	85	Mem0	30	1	0	0	15.27	764.66	503	167.67	3	57
0	intermediate	30	8	85	Mem0	31	1	0	0	14.32	919.12	597	149.25	4	94
0	intermediate	30	8	85	Mem0	32	1	1	0	0	1036.85	324	162	2	52
0	intermediate	30	8	85	Mem0	33	1	0	0	14.1	0	425	425	1	0
0	intermediate	30	8	85	Mem0	34	1	1	0	0	679.84	205	102.5	2	27
0	intermediate	30	8	85	Mem0	35	1	0	0	14.07	801.38	504	252	2	37
0	intermediate	30	8	85	Mem0	36	1	0	0	16.25	922.91	518	259	2	38
0	intermediate	30	8	85	Mem0	37	1	0	0	17.95	0	431	431	1	0
0	intermediate	30	8	85	Mem0	38	1	0	0	17.08	1002.67	531	265.5	2	42
0	intermediate	30	8	85	Mem0	39	1	0	0	11.81	0	442	442	1	0
0	intermediate	30	8	85	Mem0	40	1	0	0	13.06	877.34	570	285	2	48
0	intermediate	30	8	85	Mem0	41	1	0	0	13.09	739.34	562	187.33	3	61
0	intermediate	30	8	85	Mem0	42	1	0	0	14.4	562.1	561	280.5	2	32
0	intermediate	30	8	85	Mem0	43	1	0	0	15.17	417.78	525	262.5	2	24
0	intermediate	30	8	85	Mem0	44	1	0	0	17.78	0	431	431	1	0
0	intermediate	30	8	85	Mem0	45	1	0	0	11.44	1124.2	533	266.5	2	39
0	intermediate	30	8	85	Mem0	46	1	1	0	0	0	0	0	1	0
0	intermediate	30	8	85	Mem0	47	1	0	0	17.75	0	451	451	1	0
0	intermediate	30	8	85	Mem0	48	1	0	0	11.42	919.11	600	200	3	68
0	intermediate	30	8	85	Mem0	49	1	1	0	0	0	0	0	1	0
0	intermediate	30	8	85	Mem0	50	1	0	0	18.05	0	471	471	1	0
0	intermediate	30	9	85	Mem0	1	1	0	0	13.17	0	451	451	1	0
0	intermediate	30	9	85	Mem0	2	1	0	0	17.69	0	459	459	1	0
0	intermediate	30	9	85	Mem0	3	1	0	0	14.57	1078.63	553	276.5	2	45
0	intermediate	30	9	85	Mem0	4	1	0	0	15.9	0	448	448	1	0
0	intermediate	30	9	85	Mem0	5	1	0	0	13.28	0	431	431	1	0
0	intermediate	30	9	85	Mem0	6	1	0	0	13.91	0	433	433	1	0
0	intermediate	30	9	85	Mem0	7	1	0	0	18.03	0	439	439	1	0
0	intermediate	30	9	85	Mem0	8	1	0	0	14.81	0	448	448	1	0
0	intermediate	30	9	85	Mem0	9	1	0	0	17.55	873.54	540	270	2	49
0	intermediate	30	9	85	Mem0	10	1	1	0	0	0	0	0	1	0
0	intermediate	30	9	85	Mem0	11	1	0	0	11.61	1093.82	629	209.67	3	75
0	intermediate	30	9	85	Mem0	12	1	0	0	13.94	0	433	433	1	0
0	intermediate	30	9	85	Mem0	13	1	0	0	16.38	0	446	446	1	0
0	intermediate	30	9	85	Mem0	14	1	0	0	14.62	0	422	422	1	0
0	intermediate	30	9	85	Mem0	15	1	0	0	13.83	921.65	534	178	3	66
0	intermediate	30	9	85	Mem0	16	1	1	0	0	0	0	0	1	0
0	intermediate	30	9	85	Mem0	17	1	0	0	17.83	831.76	515	257.5	2	41
0	intermediate	30	9	85	Mem0	18	1	0	0	18.01	698.83	521	260.5	2	40
0	intermediate	30	9	85	Mem0	19	1	0	0	14.58	1090.02	504	252	2	49
0	intermediate	30	9	85	Mem0	20	1	0	0	17.32	0	454	454	1	0
0	intermediate	30	9	85	Mem0	21	1	0	0	14.83	1143.19	547	273.5	2	44
0	intermediate	30	9	85	Mem0	22	1	0	0	12.4	0	470	470	1	0
0	intermediate	30	9	85	Mem0	23	1	0	0	17.43	1093.82	574	287	2	59
0	intermediate	30	9	85	Mem0	24	1	0	0	16.02	0	448	448	1	0
0	intermediate	30	9	85	Mem0	25	1	0	0	12.88	1131.8	504	252	2	61
0	intermediate	30	9	85	Mem0	26	1	0	0	13.99	919.11	552	184	3	73
0	intermediate	30	9	85	Mem0	27	1	0	0	13.79	900.12	610	152.5	4	89
0	intermediate	30	9	85	Mem0	28	1	0	0	17.89	808.97	504	252	2	40
0	intermediate	30	9	85	Mem0	29	1	0	0	14.9	493.74	556	278	2	30
0	intermediate	30	9	85	Mem0	30	1	1	0	0	0	0	0	1	0
0	intermediate	30	9	85	Mem0	31	1	0	0	13.53	0	450	450	1	0
0	intermediate	30	9	85	Mem0	32	1	0	0	16.44	463.36	504	252	2	21
0	intermediate	30	9	85	Mem0	33	1	0	0	15.85	0	456	456	1	0
0	intermediate	30	9	85	Mem0	34	1	0	0	16.5	622.87	526	263	2	32
0	intermediate	30	9	85	Mem0	35	1	0	0	14.44	1073.57	522	174	3	82
0	intermediate	30	9	85	Mem0	36	1	0	0	17.85	0	434	434	1	0
0	intermediate	30	9	85	Mem0	37	1	0	0	15.05	0	436	436	1	0
0	intermediate	30	9	85	Mem0	38	1	0	0	13.1	0	439	439	1	0
0	intermediate	30	9	85	Mem0	39	1	1	0	0	755.8	232	116	2	34
0	intermediate	30	9	85	Mem0	40	1	0	0	13.71	634.27	528	264	2	15
0	intermediate	30	9	85	Mem0	41	1	0	0	16.15	755.8	606	151.5	4	75
0	intermediate	30	9	85	Mem0	42	1	0	0	15.77	0	457	457	1	0
0	intermediate	30	9	85	Mem0	43	1	1	0	0	0	0	0	1	0
0	intermediate	30	9	85	Mem0	44	1	0	0	14.3	896.33	560	186.67	3	58
0	intermediate	30	9	85	Mem0	45	1	0	0	18.21	0	447	447	1	0
0	intermediate	30	9	85	Mem0	46	1	0	0	13.32	964.69	559	279.5	2	46
0	intermediate	30	9	85	Mem0	47	1	0	0	17.48	0	435	435	1	0
0	intermediate	30	9	85	Mem0	48	1	0	0	17.97	0	412	412	1	0
0	intermediate	30	9	85	Mem0	49	1	0	0	16.52	683.64	504	252	2	32
0	intermediate	30	9	85	Mem0	50	1	0	0	13.23	0	449	449	1	0
0	intermediate	30	10	85	Mem0	1	1	0	0	16.1	0	440	440	1	0
0	intermediate	30	10	85	Mem0	2	1	0	0	15.98	990.01	602	200.67	3	79
0	intermediate	30	10	85	Mem0	3	1	0	0	14.85	763.4	558	279	2	32
0	intermediate	30	10	85	Mem0	4	1	1	0	0	527.92	154	77	2	16
0	intermediate	30	10	85	Mem0	5	1	0	0	12.77	812.77	521	260.5	2	41
0	intermediate	30	10	85	Mem0	6	1	0	0	16.49	402.59	504	252	2	26
0	intermediate	30	10	85	Mem0	7	1	0	0	17.88	0	451	451	1	0
0	intermediate	30	10	85	Mem0	8	1	0	0	17.37	676.04	648	216	3	55
0	intermediate	30	10	85	Mem0	9	1	0	0	13.24	854.55	504	252	2	36
0	intermediate	30	10	85	Mem0	10	1	0	0	12.93	588.69	535	267.5	2	26
0	intermediate	30	10	85	Mem0	11	1	0	0	14.65	681.11	628	209.33	3	51
0	intermediate	30	10	85	Mem0	12	1	0	0	15.76	0	448	448	1	0
0	intermediate	30	10	85	Mem0	13	1	0	0	17.57	0	430	430	1	0
0	intermediate	30	10	85	Mem0	14	1	1	0	0	0	0	0	1	0
0	intermediate	30	10	85	Mem0	15	1	0	0	14.38	974.82	509	169.67	3	65
0	intermediate	30	10	85	Mem0	16	1	0	0	18.44	0	444	444	1	0
0	intermediate	30	10	85	Mem0	17	1	0	0	17.58	0	444	444	1	0
0	intermediate	30	10	85	Mem0	18	1	0	0	14.62	0	418	418	1	0
0	intermediate	30	10	85	Mem0	19	1	0	0	16.18	1162.18	568	284	2	40
0	intermediate	30	10	85	Mem0	20	1	0	0	12.89	868.48	620	206.67	3	58
0	intermediate	30	10	85	Mem0	21	1	0	0	15.02	0	438	438	1	0
0	intermediate	30	10	85	Mem0	22	1	0	0	12.63	892.53	548	274	2	38
0	intermediate	30	10	85	Mem0	23	1	0	0	15.12	0	449	449	1	0
0	intermediate	30	10	85	Mem0	24	1	0	0	14.75	960.89	504	252	2	36
0	intermediate	30	10	85	Mem0	25	1	0	0	16.25	0	443	443	1	0
0	intermediate	30	10	85	Mem0	26	1	1	0	0	0	0	0	1	0
0	intermediate	30	10	85	Mem0	27	1	0	0	15.35	1192.57	529	264.5	2	43
0	intermediate	30	10	85	Mem0	28	1	0	0	18.13	839.36	618	154.5	4	75
0	intermediate	30	10	85	Mem0	29	1	0	0	17.79	0	453	453	1	0
0	intermediate	30	10	85	Mem0	30	1	0	0	17.14	0	440	440	1	0
0	intermediate	30	10	85	Mem0	31	1	0	0	14.62	907.72	530	265	2	43
0	intermediate	30	10	85	Mem0	32	1	1	0	0	394.99	116	58	2	13
0	intermediate	30	10	85	Mem0	33	1	1	0	0	0	0	0	1	0
0	intermediate	30	10	85	Mem0	34	1	1	0	0	0	0	0	1	0
0	intermediate	30	10	85	Mem0	35	1	0	0	12.77	1105.21	504	252	2	47
0	intermediate	30	10	85	Mem0	36	1	0	0	11.61	922.91	504	252	2	38
0	intermediate	30	10	85	Mem0	37	1	0	0	18.02	0	425	425	1	0
0	intermediate	30	10	85	Mem0	38	1	1	0	0	0	0	0	1	0
0	intermediate	30	10	85	Mem0	39	1	0	0	13.03	470.95	524	174.67	3	36
0	intermediate	30	10	85	Mem0	40	1	1	0	0	0	0	0	1	0
0	intermediate	30	10	85	Mem0	41	1	0	0	14.68	1158.39	504	252	2	46
0	intermediate	30	10	85	Mem0	42	1	0	0	14.81	626.67	518	259	2	24
0	intermediate	30	10	85	Mem0	43	1	1	0	0	664.65	204	102	2	30
0	intermediate	30	10	85	Mem0	44	1	1	0	0	0	0	0	1	0
0	intermediate	30	10	85	Mem0	45	1	0	0	12.93	706.43	504	252	2	23
0	intermediate	30	10	85	Mem0	46	1	0	0	15.96	0	454	454	1	0
0	intermediate	30	10	85	Mem0	47	1	0	0	18.06	0	410	410	1	0
0	intermediate	30	10	85	Mem0	48	1	0	0	14.83	1040.65	545	181.67	3	74
0	intermediate	30	10	85	Mem0	49	1	0	0	13.31	0	440	440	1	0
0	intermediate	30	10	85	Mem0	50	1	0	0	13.98	1090.02	504	252	2	48
0	intermediate	30	1	85	Mem1	1	1	0	0	17.22	0	441	441	1	0
0	intermediate	30	1	85	Mem1	2	1	0	0	18.1	845.05	604	151	4	78
0	intermediate	30	1	85	Mem1	3	1	0	0	18.01	311.44	525	262.5	2	21
0	intermediate	30	1	85	Mem1	4	1	0	0	17.72	0	430	430	1	0
0	intermediate	30	1	85	Mem1	5	1	0	0	17.66	0	453	453	1	0
0	intermediate	30	1	85	Mem1	6	1	0	0	14.17	929.24	527	175.67	3	63
0	intermediate	30	1	85	Mem1	7	1	0	0	12.88	767.2	632	158	4	81
0	intermediate	30	1	85	Mem1	8	1	0	0	13.53	829.86	608	152	4	74
0	intermediate	30	1	85	Mem1	9	1	0	0	16.47	827.96	590	147.5	4	70
0	intermediate	30	1	85	Mem1	10	1	0	0	14.17	891.26	598	199.33	3	55
0	intermediate	30	1	85	Mem1	11	1	0	0	17.62	714.02	560	140	4	58
0	intermediate	30	1	85	Mem1	12	1	0	0	17.27	893.79	512	170.67	3	66
0	intermediate	30	1	85	Mem1	13	1	0	0	17.96	383.6	514	257	2	14
0	intermediate	30	1	85	Mem1	14	1	0	0	15.94	759.6	573	191	3	60
0	intermediate	30	1	85	Mem1	15	1	0	0	15.4	669.97	674	134.8	5	81
0	intermediate	30	1	85	Mem1	16	1	0	0	15.25	1124.21	566	188.67	3	72
0	intermediate	30	1	85	Mem1	17	1	0	0	14.91	791.88	620	155	4	82
0	intermediate	30	1	85	Mem1	18	1	0	0	14.25	767.2	592	197.33	3	55
0	intermediate	30	1	85	Mem1	19	1	0	0	17.7	0	466	466	1	0
0	intermediate	30	1	85	Mem1	20	1	0	0	15.06	696.93	530	132.5	4	67
0	intermediate	30	1	85	Mem1	21	1	0	0	13.65	1093.82	508	254	2	34
0	intermediate	30	1	85	Mem1	22	1	0	0	14.28	689.07	782	111.71	7	113
0	intermediate	30	1	85	Mem1	23	1	0	0	16.29	651.36	546	136.5	4	58
0	intermediate	30	1	85	Mem1	24	1	0	0	14.38	922.91	587	146.75	4	84
0	intermediate	30	1	85	Mem1	25	1	0	0	13.85	936.21	615	153.75	4	83
0	intermediate	30	1	85	Mem1	26	1	0	0	14.54	774.79	512	128	4	73
0	intermediate	30	1	85	Mem1	27	1	0	0	17.18	855.82	503	167.67	3	33
0	intermediate	30	1	85	Mem1	28	1	0	0	16.24	0	434	434	1	0
0	intermediate	30	1	85	Mem1	29	1	0	0	15.74	859.87	759	151.8	5	112
0	intermediate	30	1	85	Mem1	30	1	0	0	17.03	906.45	503	167.67	3	60
0	intermediate	30	1	85	Mem1	31	1	0	0	17.83	645.66	515	128.75	4	59
0	intermediate	30	1	85	Mem1	32	1	0	0	16.64	0	424	424	1	0
0	intermediate	30	1	85	Mem1	33	1	0	0	17.38	639.96	586	146.5	4	53
0	intermediate	30	1	85	Mem1	34	1	0	0	13.58	734.91	551	137.75	4	65
0	intermediate	30	1	85	Mem1	35	1	0	0	12.69	0	459	459	1	0
0	intermediate	30	1	85	Mem1	36	1	0	0	17.26	745.93	677	135.4	5	91
0	intermediate	30	1	85	Mem1	37	1	0	0	17.98	0	451	451	1	0
0	intermediate	30	1	85	Mem1	38	1	0	0	17.58	974.82	595	198.33	3	72
0	intermediate	30	1	85	Mem1	39	1	0	0	14.75	360.81	528	264	2	16
0	intermediate	30	1	85	Mem1	40	1	0	0	16.66	860.25	581	145.25	4	72
0	intermediate	30	1	85	Mem1	41	1	0	0	15.87	726.68	539	179.67	3	56
0	intermediate	30	1	85	Mem1	42	1	0	0	17.05	514.63	613	153.25	4	54
0	intermediate	30	1	85	Mem1	43	1	0	0	13.59	924.18	505	168.33	3	66
0	intermediate	30	1	85	Mem1	44	1	0	0	16.45	630.47	568	142	4	58
0	intermediate	30	1	85	Mem1	45	1	0	0	18.27	0	446	446	1	0
0	intermediate	30	1	85	Mem1	46	1	0	0	16.5	0	459	459	1	0
0	intermediate	30	1	85	Mem1	47	1	0	0	14.99	0	431	431	1	0
0	intermediate	30	1	85	Mem1	48	1	0	0	17.57	891.26	517	172.33	3	72
0	intermediate	30	1	85	Mem1	49	1	0	0	16.94	704.53	563	140.75	4	54
0	intermediate	30	1	85	Mem1	50	1	0	0	18.16	0	454	454	1	0
0	intermediate	30	2	85	Mem1	1	1	0	0	16.09	750.11	502	125.5	4	48
0	intermediate	30	2	85	Mem1	2	1	0	0	16.24	807.71	503	167.67	3	60
0	intermediate	30	2	85	Mem1	3	1	0	0	14.67	829.86	521	130.25	4	70
0	intermediate	30	2	85	Mem1	4	1	0	0	15.75	425.38	504	252	2	24
0	intermediate	30	2	85	Mem1	5	1	0	0	18.09	664.65	504	252	2	25
0	intermediate	30	2	85	Mem1	6	1	0	0	17.35	921.65	514	171.33	3	60
0	intermediate	30	2	85	Mem1	7	1	0	0	15.74	816.57	546	136.5	4	73
0	intermediate	30	2	85	Mem1	8	1	0	0	17.09	1027.36	712	178	4	91
0	intermediate	30	2	85	Mem1	9	1	0	0	13.69	698.83	543	135.75	4	61
0	intermediate	30	2	85	Mem1	10	1	0	0	14.2	774.79	559	139.75	4	81
0	intermediate	30	2	85	Mem1	11	1	0	0	14.53	822.27	549	137.25	4	81
0	intermediate	30	2	85	Mem1	12	1	0	0	17.69	0	435	435	1	0
0	intermediate	30	2	85	Mem1	13	1	0	0	15.77	1083.69	569	189.67	3	84
0	intermediate	30	2	85	Mem1	14	1	0	0	11.59	754.54	542	180.67	3	44
0	intermediate	30	2	85	Mem1	15	1	0	0	18.24	330.43	528	264	2	20
0	intermediate	30	2	85	Mem1	16	1	0	0	18.04	1146.99	525	262.5	2	52
0	intermediate	30	2	85	Mem1	17	1	0	0	11.54	0	440	440	1	0
0	intermediate	30	2	85	Mem1	18	1	0	0	11.48	769.73	573	191	3	57
0	intermediate	30	2	85	Mem1	19	1	0	0	17.63	0	410	410	1	0
0	intermediate	30	2	85	Mem1	20	1	0	0	14.79	1103.95	557	185.67	3	75
0	intermediate	30	2	85	Mem1	21	1	0	0	13.42	719.72	561	140.25	4	62
0	intermediate	30	2	85	Mem1	22	1	0	0	16.72	0	447	447	1	0
0	intermediate	30	2	85	Mem1	23	1	0	0	17.15	908.99	538	179.33	3	55
0	intermediate	30	2	85	Mem1	24	1	0	0	17.81	651.36	592	148	4	70
0	intermediate	30	2	85	Mem1	25	1	0	0	17.57	651.36	564	141	4	53
0	intermediate	30	2	85	Mem1	26	1	0	0	15.81	425.38	564	282	2	21
0	intermediate	30	2	85	Mem1	27	1	0	0	12.16	0	418	418	1	0
0	intermediate	30	2	85	Mem1	28	1	0	0	16.43	668.45	515	128.75	4	61
0	intermediate	30	2	85	Mem1	29	1	0	0	15.34	782.39	591	147.75	4	58
0	intermediate	30	2	85	Mem1	30	1	0	0	17.98	0	449	449	1	0
0	intermediate	30	2	85	Mem1	31	1	0	0	12.75	803.28	614	153.5	4	88
0	intermediate	30	2	85	Mem1	32	1	0	0	15.4	660.85	532	133	4	60
0	intermediate	30	2	85	Mem1	33	1	0	0	17	883.67	534	178	3	51
0	intermediate	30	2	85	Mem1	34	1	0	0	17.32	653.26	538	134.5	4	72
0	intermediate	30	2	85	Mem1	35	1	0	0	17.8	685.54	522	130.5	4	54
0	intermediate	30	2	85	Mem1	36	1	0	0	16.27	786.19	568	142	4	63
0	intermediate	30	2	85	Mem1	37	1	0	0	15.39	714.02	589	117.8	5	72
0	intermediate	30	2	85	Mem1	38	1	0	0	16.29	795.68	578	144.5	4	87
0	intermediate	30	2	85	Mem1	39	1	0	0	15.92	846.95	573	143.25	4	71
0	intermediate	30	2	85	Mem1	40	1	0	0	16.23	0	436	436	1	0
0	intermediate	30	2	85	Mem1	41	1	0	0	13.35	703.9	556	185.33	3	52
0	intermediate	30	2	85	Mem1	42	1	0	0	14.53	0	443	443	1	0
0	intermediate	30	2	85	Mem1	43	1	0	0	13.5	1081.16	598	199.33	3	77
0	intermediate	30	2	85	Mem1	44	1	0	0	13.32	896.33	537	268.5	2	43
0	intermediate	30	2	85	Mem1	45	1	0	0	14.43	917.22	638	159.5	4	81
0	intermediate	30	2	85	Mem1	46	1	0	0	17.08	990.01	530	176.67	3	61
0	intermediate	30	2	85	Mem1	47	1	0	0	16.89	1101.42	504	252	2	49
0	intermediate	30	2	85	Mem1	48	1	0	0	17.65	0	443	443	1	0
0	intermediate	30	2	85	Mem1	49	1	0	0	14.51	315.23	529	264.5	2	22
0	intermediate	30	2	85	Mem1	50	1	0	0	17.47	962.16	573	191	3	52
0	intermediate	30	3	85	Mem1	1	1	0	0	17.62	792.52	572	190.67	3	48
0	intermediate	30	3	85	Mem1	2	1	0	0	15.56	787.45	555	185	3	51
0	intermediate	30	3	85	Mem1	3	1	0	0	14.82	837.46	556	139	4	82
0	intermediate	30	3	85	Mem1	4	1	0	0	14	830.49	597	199	3	56
0	intermediate	30	3	85	Mem1	5	1	0	0	12.07	0	462	462	1	0
0	intermediate	30	3	85	Mem1	6	1	0	0	17.32	0	441	441	1	0
0	intermediate	30	3	85	Mem1	7	1	0	0	17.03	676.04	556	139	4	73
0	intermediate	30	3	85	Mem1	8	1	0	0	15.9	1040.65	576	288	2	49
0	intermediate	30	3	85	Mem1	9	1	0	0	16.36	0	429	429	1	0
0	intermediate	30	3	85	Mem1	10	1	0	0	13.46	0	458	458	1	0
0	intermediate	30	3	85	Mem1	11	1	0	0	15.93	1109.01	624	208	3	84
0	intermediate	30	3	85	Mem1	12	1	0	0	13.99	772.89	523	130.75	4	81
0	intermediate	30	3	85	Mem1	13	1	0	0	17.02	617.81	503	167.67	3	35
0	intermediate	30	3	85	Mem1	14	1	0	0	17.48	620.34	503	167.67	3	33
0	intermediate	30	3	85	Mem1	15	1	0	0	14.41	0	424	424	1	0
0	intermediate	30	3	85	Mem1	16	1	0	0	15.57	666.55	529	132.25	4	61
0	intermediate	30	3	85	Mem1	17	1	0	0	15.84	802.64	543	181	3	53
0	intermediate	30	3	85	Mem1	18	1	0	0	13.25	939.37	511	170.33	3	53
0	intermediate	30	3	85	Mem1	19	1	0	0	14.84	0	420	420	1	0
0	intermediate	30	3	85	Mem1	20	1	0	0	16.3	843.15	507	169	3	49
0	intermediate	30	3	85	Mem1	21	1	0	0	17.69	805.18	606	151.5	4	65
0	intermediate	30	3	85	Mem1	22	1	0	0	17.03	926.71	545	181.67	3	70
0	intermediate	30	3	85	Mem1	23	1	0	0	14.97	843.16	503	167.67	3	52
0	intermediate	30	3	85	Mem1	24	1	0	0	15.95	702.63	520	130	4	56
0	intermediate	30	3	85	Mem1	25	1	0	0	17.12	617.18	533	133.25	4	51
0	intermediate	30	3	85	Mem1	26	1	0	0	17.68	767.2	595	148.75	4	67
0	intermediate	30	3	85	Mem1	27	1	0	0	12.54	0	439	439	1	0
0	intermediate	30	3	85	Mem1	28	1	0	0	18.12	0	448	448	1	0
0	intermediate	30	3	85	Mem1	29	1	0	0	18.09	685.54	540	135	4	69
0	intermediate	30	3	85	Mem1	30	1	0	0	17.5	799.48	601	150.25	4	80
0	intermediate	30	3	85	Mem1	31	1	0	0	14.4	440.57	531	265.5	2	18
0	intermediate	30	3	85	Mem1	32	1	0	0	16.68	808.97	587	146.75	4	69
0	intermediate	30	3	85	Mem1	33	1	0	0	14.65	697.31	546	109.2	5	80
0	intermediate	30	3	85	Mem1	34	1	0	0	18.07	691.24	506	126.5	4	57
0	intermediate	30	3	85	Mem1	35	1	0	0	13.93	976.08	629	157.25	4	83
0	intermediate	30	3	85	Mem1	36	1	0	0	15.69	915.32	514	257	2	40
0	intermediate	30	3	85	Mem1	37	1	0	0	16.1	835.56	538	179.33	3	63
0	intermediate	30	3	85	Mem1	38	1	0	0	17.14	0	411	411	1	0
0	intermediate	30	3	85	Mem1	39	1	0	0	14.43	909.62	590	147.5	4	83
0	intermediate	30	3	85	Mem1	40	1	0	0	16.67	826.06	646	161.5	4	74
0	intermediate	30	3	85	Mem1	41	1	0	0	13.74	1033.05	504	252	2	52
0	intermediate	30	3	85	Mem1	42	1	0	0	17.19	746.94	521	173.67	3	42
0	intermediate	30	3	85	Mem1	43	1	0	0	16.54	417.78	504	252	2	15
0	intermediate	30	3	85	Mem1	44	1	0	0	17.96	0	449	449	1	0
0	intermediate	30	3	85	Mem1	45	1	0	0	15.56	410.18	558	279	2	26
0	intermediate	30	3	85	Mem1	46	1	0	0	18.02	719.72	544	136	4	60
0	intermediate	30	3	85	Mem1	47	1	0	0	17.72	0	433	433	1	0
0	intermediate	30	3	85	Mem1	48	1	0	0	16.1	666.93	596	119.2	5	80
0	intermediate	30	3	85	Mem1	49	1	0	0	15.82	858.35	558	139.5	4	68
0	intermediate	30	3	85	Mem1	50	1	0	0	14.32	756.56	606	121.2	5	90
0	intermediate	30	4	85	Mem1	1	1	0	0	14.59	829.86	512	128	4	65
0	intermediate	30	4	85	Mem1	2	1	0	0	17.9	0	452	452	1	0
0	intermediate	30	4	85	Mem1	3	1	0	0	13.7	0	453	453	1	0
0	intermediate	30	4	85	Mem1	4	1	0	0	14.75	898.23	551	137.75	4	73
0	intermediate	30	4	85	Mem1	5	1	0	0	13.77	0	417	417	1	0
0	intermediate	30	4	85	Mem1	6	1	0	0	13.32	0	416	416	1	0
0	intermediate	30	4	85	Mem1	7	1	0	0	17.77	0	460	460	1	0
0	intermediate	30	4	85	Mem1	8	1	0	0	14.24	1007.73	579	193	3	73
0	intermediate	30	4	85	Mem1	9	1	0	0	16.54	701.87	604	120.8	5	88
0	intermediate	30	4	85	Mem1	10	1	0	0	15.41	0	452	452	1	0
0	intermediate	30	4	85	Mem1	11	1	0	0	17.99	0	429	429	1	0
0	intermediate	30	4	85	Mem1	12	1	0	0	15.06	0	462	462	1	0
0	intermediate	30	4	85	Mem1	13	1	0	0	12.79	855.82	506	168.67	3	50
0	intermediate	30	4	85	Mem1	14	1	0	0	14.47	668.45	563	112.6	5	76
0	intermediate	30	4	85	Mem1	15	1	0	0	16.37	1002.67	529	264.5	2	42
0	intermediate	30	4	85	Mem1	16	1	0	0	13.47	0	458	458	1	0
0	intermediate	30	4	85	Mem1	17	1	0	0	17.35	1116.61	532	266	2	57
0	intermediate	30	4	85	Mem1	18	1	0	0	17.3	710.23	538	134.5	4	68
0	intermediate	30	4	85	Mem1	19	1	0	0	12.58	0	454	454	1	0
0	intermediate	30	4	85	Mem1	20	1	0	0	16.36	432.97	530	265	2	22
0	intermediate	30	4	85	Mem1	21	1	0	0	17.08	1134.33	593	197.67	3	70
0	intermediate	30	4	85	Mem1	22	1	0	0	17.33	0	444	444	1	0
0	intermediate	30	4	85	Mem1	23	1	0	0	17.97	0	458	458	1	0
0	intermediate	30	4	85	Mem1	24	1	0	0	13.49	1017.86	513	171	3	63
0	intermediate	30	4	85	Mem1	25	1	0	0	17.36	712.51	670	134	5	74
0	intermediate	30	4	85	Mem1	26	1	0	0	14.87	898.86	642	214	3	76
0	intermediate	30	4	85	Mem1	27	1	0	0	14.55	0	421	421	1	0
0	intermediate	30	4	85	Mem1	28	1	0	0	15.94	658.32	551	183.67	3	59
0	intermediate	30	4	85	Mem1	29	1	0	0	17.92	934.31	513	256.5	2	38
0	intermediate	30	4	85	Mem1	30	1	0	0	16.52	769.73	503	167.67	3	56
0	intermediate	30	4	85	Mem1	31	1	0	0	17.59	695.03	600	150	4	64
0	intermediate	30	4	85	Mem1	32	1	0	0	16.78	444.37	512	256	2	25
0	intermediate	30	4	85	Mem1	33	1	0	0	16.72	930.51	519	259.5	2	39
0	intermediate	30	4	85	Mem1	34	1	0	0	16.92	595.02	511	170.33	3	52
0	intermediate	30	4	85	Mem1	35	1	0	0	15.55	0	435	435	1	0
0	intermediate	30	4	85	Mem1	36	1	0	0	14.86	669.97	605	121	5	78
0	intermediate	30	4	85	Mem1	37	1	0	0	14.39	734.28	576	192	3	52
0	intermediate	30	4	85	Mem1	38	1	0	0	13.61	843.15	515	257.5	2	37
0	intermediate	30	4	85	Mem1	39	1	0	0	14.68	677.56	510	102	5	58
0	intermediate	30	4	85	Mem1	40	1	0	0	14.36	0	451	451	1	0
0	intermediate	30	4	85	Mem1	41	1	0	0	14.19	1098.89	562	187.33	3	92
0	intermediate	30	4	85	Mem1	42	1	0	0	12.59	660.85	502	125.5	4	56
0	intermediate	30	4	85	Mem1	43	1	0	0	17.23	764.66	562	187.33	3	59
0	intermediate	30	4	85	Mem1	44	1	0	0	16.87	799.48	588	147	4	71
0	intermediate	30	4	85	Mem1	45	1	0	0	18.14	0	443	443	1	0
0	intermediate	30	4	85	Mem1	46	1	0	0	16.76	467.15	504	252	2	22
0	intermediate	30	4	85	Mem1	47	1	0	0	16.68	873.54	503	167.67	3	56
0	intermediate	30	4	85	Mem1	48	1	0	0	16.56	838.09	505	168.33	3	66
0	intermediate	30	4	85	Mem1	49	1	0	0	13.35	876.07	604	201.33	3	57
0	intermediate	30	4	85	Mem1	50	1	0	0	16.13	837.46	596	149	4	63
0	intermediate	30	5	85	Mem1	1	1	0	0	17.89	941.9	548	182.67	3	60
0	intermediate	30	5	85	Mem1	2	1	1	0	0	779.86	357	119	3	51
0	intermediate	30	5	85	Mem1	3	1	0	0	14.22	703.9	539	179.67	3	51
0	intermediate	30	5	85	Mem1	4	1	1	0	0	0	0	0	1	0
0	intermediate	30	5	85	Mem1	5	1	0	0	17.48	850.75	641	160.25	4	68
0	intermediate	30	5	85	Mem1	6	1	0	0	13.52	727.7	619	123.8	5	95
0	intermediate	30	5	85	Mem1	7	1	0	0	17.64	856.45	674	168.5	4	75
0	intermediate	30	5	85	Mem1	8	1	0	0	17.37	649.46	578	144.5	4	59
0	intermediate	30	5	85	Mem1	9	1	0	0	15.47	812.77	564	282	2	41
0	intermediate	30	5	85	Mem1	10	1	0	0	14.44	664.65	633	105.5	6	95
0	intermediate	30	5	85	Mem1	11	1	0	0	14.11	750.48	606	121.2	5	87
0	intermediate	30	5	85	Mem1	12	1	0	0	18.08	0	447	447	1	0
0	intermediate	30	5	85	Mem1	13	1	0	0	13.46	489.94	504	252	2	30
0	intermediate	30	5	85	Mem1	14	1	0	0	14.49	1020.39	518	172.67	3	67
0	intermediate	30	5	85	Mem1	15	1	0	0	17.95	765.3	587	146.75	4	74
0	intermediate	30	5	85	Mem1	16	1	0	0	14.26	931.27	790	158	5	110
0	intermediate	30	5	85	Mem1	17	1	0	0	13.74	0	456	456	1	0
0	intermediate	30	5	85	Mem1	18	1	0	0	13.22	764.66	540	180	3	56
0	intermediate	30	5	85	Mem1	19	1	0	0	17.89	611.48	558	139.5	4	63
0	intermediate	30	5	85	Mem1	20	1	0	0	17.29	696.93	525	131.25	4	59
0	intermediate	30	5	85	Mem1	21	1	0	0	15.95	0	457	457	1	0
0	intermediate	30	5	85	Mem1	22	1	0	0	12.59	972.29	590	295	2	51
0	intermediate	30	5	85	Mem1	23	1	1	0	0	0	0	0	1	0
0	intermediate	30	5	85	Mem1	24	1	0	0	14.05	729.22	578	115.6	5	71
0	intermediate	30	5	85	Mem1	25	1	0	0	14.3	647.56	590	147.5	4	69
0	intermediate	30	5	85	Mem1	26	1	0	0	13.08	0	441	441	1	0
0	intermediate	30	5	85	Mem1	27	1	0	0	15.4	0	429	429	1	0
0	intermediate	30	5	85	Mem1	28	1	0	0	14.32	995.07	543	181	3	65
0	intermediate	30	5	85	Mem1	29	1	0	0	16.57	841.26	590	147.5	4	70
0	intermediate	30	5	85	Mem1	30	1	0	0	14.58	803.28	631	157.75	4	78
0	intermediate	30	5	85	Mem1	31	1	0	0	14.84	605.15	532	177.33	3	49
0	intermediate	30	5	85	Mem1	32	1	0	0	13.86	581.09	506	253	2	29
0	intermediate	30	5	85	Mem1	33	1	0	0	17.67	0	424	424	1	0
0	intermediate	30	5	85	Mem1	34	1	0	0	12.26	778.59	598	149.5	4	71
0	intermediate	30	5	85	Mem1	35	1	0	0	14.63	0	452	452	1	0
0	intermediate	30	5	85	Mem1	36	1	0	0	15.74	754.54	544	181.33	3	56
0	intermediate	30	5	85	Mem1	37	1	0	0	14.22	873.54	602	200.67	3	48
0	intermediate	30	5	85	Mem1	38	1	0	0	14.08	1040.65	503	167.67	3	64
0	intermediate	30	5	85	Mem1	39	1	0	0	16.16	726.18	663	132.6	5	102
0	intermediate	30	5	85	Mem1	40	1	0	0	17.09	668.45	587	146.75	4	70
0	intermediate	30	5	85	Mem1	41	1	0	0	17.6	812.77	565	188.33	3	56
0	intermediate	30	5	85	Mem1	42	1	0	0	18.06	688.2	656	131.2	5	89
0	intermediate	30	5	85	Mem1	43	1	0	0	17.47	643.13	545	181.67	3	49
0	intermediate	30	5	85	Mem1	44	1	0	0	15.44	924.18	503	167.67	3	69
0	intermediate	30	5	85	Mem1	45	1	0	0	17.5	653.26	590	118	5	79
0	intermediate	30	5	85	Mem1	46	1	0	0	16.65	801.38	597	149.25	4	58
0	intermediate	30	5	85	Mem1	47	1	0	0	14.74	649.46	597	149.25	4	70
0	intermediate	30	5	85	Mem1	48	1	0	0	17.15	622.87	564	141	4	63
0	intermediate	30	5	85	Mem1	49	1	0	0	13.07	932.41	663	165.75	4	86
0	intermediate	30	5	85	Mem1	50	1	0	0	14.75	673.01	520	104	5	73
0	intermediate	30	6	85	Mem1	1	1	0	0	17.52	715.92	542	135.5	4	72
0	intermediate	30	6	85	Mem1	2	1	0	0	15.94	903.92	518	172.67	3	48
0	intermediate	30	6	85	Mem1	3	1	0	0	15.88	967.22	578	192.67	3	78
0	intermediate	30	6	85	Mem1	4	1	0	0	14.47	900.13	559	139.75	4	71
0	intermediate	30	6	85	Mem1	5	1	0	0	16.28	1116.61	548	274	2	49
0	intermediate	30	6	85	Mem1	6	1	0	0	15.45	1139.4	611	203.67	3	74
0	intermediate	30	6	85	Mem1	7	1	0	0	15.86	954.56	532	177.33	3	76
0	intermediate	30	6	85	Mem1	8	1	0	0	13.78	812.77	592	197.33	3	70
0	intermediate	30	6	85	Mem1	9	1	0	0	17.64	0	413	413	1	0
0	intermediate	30	6	85	Mem1	10	1	0	0	13.59	772.89	523	130.75	4	67
0	intermediate	30	6	85	Mem1	11	1	0	0	18.24	679.84	507	126.75	4	66
0	intermediate	30	6	85	Mem1	12	1	1	0	0	0	0	0	1	0
0	intermediate	30	6	85	Mem1	13	1	0	0	17.43	0	423	423	1	0
0	intermediate	30	6	85	Mem1	14	1	0	0	16.56	657.05	522	130.5	4	53
0	intermediate	30	6	85	Mem1	15	1	0	0	16.99	0	434	434	1	0
0	intermediate	30	6	85	Mem1	16	1	0	0	16.09	795.05	583	194.33	3	57
0	intermediate	30	6	85	Mem1	17	1	0	0	14.29	846.95	533	133.25	4	67
0	intermediate	30	6	85	Mem1	18	1	0	0	14.81	670.35	521	130.25	4	49
0	intermediate	30	6	85	Mem1	19	1	0	0	15.62	669.97	551	110.2	5	68
0	intermediate	30	6	85	Mem1	20	1	0	0	12.52	535.52	604	151	4	61
0	intermediate	30	6	85	Mem1	21	1	0	0	17.74	733.01	547	136.75	4	67
0	intermediate	30	6	85	Mem1	22	1	0	0	13.69	892.53	608	152	4	98
0	intermediate	30	6	85	Mem1	23	1	0	0	15.06	770.99	552	138	4	68
0	intermediate	30	6	85	Mem1	24	1	0	0	17.82	898.86	547	182.33	3	50
0	intermediate	30	6	85	Mem1	25	1	0	0	15.2	769.1	642	160.5	4	63
0	intermediate	30	6	85	Mem1	26	1	0	0	15.98	669.97	584	116.8	5	64
0	intermediate	30	6	85	Mem1	27	1	0	0	16.11	714.02	545	181.67	3	52
0	intermediate	30	6	85	Mem1	28	1	0	0	16.47	1030.52	552	184	3	70
0	intermediate	30	6	85	Mem1	29	1	0	0	16.28	535.52	504	252	2	23
0	intermediate	30	6	85	Mem1	30	1	1	0	0	0	0	0	1	0
0	intermediate	30	6	85	Mem1	31	1	0	0	16.26	729.21	522	261	2	38
0	intermediate	30	6	85	Mem1	32	1	0	0	14.05	865.94	520	260	2	45
0	intermediate	30	6	85	Mem1	33	1	0	0	14.18	797.58	538	134.5	4	69
0	intermediate	30	6	85	Mem1	34	1	0	0	17.11	774.79	568	284	2	46
0	intermediate	30	6	85	Mem1	35	1	0	0	17.81	0	431	431	1	0
0	intermediate	30	6	85	Mem1	36	1	0	0	17.04	1006.47	688	172	4	74
0	intermediate	30	6	85	Mem1	37	1	0	0	14.38	892.53	573	143.25	4	86
0	intermediate	30	6	85	Mem1	38	1	0	0	15.17	742.51	614	153.5	4	81
0	intermediate	30	6	85	Mem1	39	1	0	0	18.16	0	445	445	1	0
0	intermediate	30	6	85	Mem1	40	1	0	0	17.58	888.73	503	167.67	3	55
0	intermediate	30	6	85	Mem1	41	1	0	0	13.3	962.16	507	169	3	68
0	intermediate	30	6	85	Mem1	42	1	0	0	17.46	1040.65	621	207	3	75
0	intermediate	30	6	85	Mem1	43	1	0	0	15.48	0	464	464	1	0
0	intermediate	30	6	85	Mem1	44	1	0	0	15.68	734.91	569	142.25	4	58
0	intermediate	30	6	85	Mem1	45	1	0	0	15.41	501.34	524	262	2	24
0	intermediate	30	6	85	Mem1	46	1	0	0	17.22	827.96	539	179.67	3	41
0	intermediate	30	6	85	Mem1	47	1	0	0	17.85	723.52	529	132.25	4	66
0	intermediate	30	6	85	Mem1	48	1	1	0	0	330.43	104	52	2	18
0	intermediate	30	6	85	Mem1	49	1	0	0	14.2	1025.46	514	171.33	3	71
0	intermediate	30	6	85	Mem1	50	1	0	0	14.82	949.5	546	182	3	69
0	intermediate	30	7	85	Mem1	1	1	0	0	13.68	659.33	550	110	5	72
0	intermediate	30	7	85	Mem1	2	1	0	0	13.91	838.09	521	173.67	3	66
0	intermediate	30	7	85	Mem1	3	1	1	0	0	657.05	196	98	2	24
0	intermediate	30	7	85	Mem1	4	1	0	0	17.36	769.73	605	201.67	3	53
0	intermediate	30	7	85	Mem1	5	1	0	0	18.01	440.57	523	261.5	2	21
0	intermediate	30	7	85	Mem1	6	1	0	0	15.55	0	443	443	1	0
0	intermediate	30	7	85	Mem1	7	1	0	0	15.14	668.45	549	274.5	2	32
0	intermediate	30	7	85	Mem1	8	1	0	0	15.19	677.94	534	133.5	4	69
0	intermediate	30	7	85	Mem1	9	1	0	0	16.65	663.38	572	190.67	3	48
0	intermediate	30	7	85	Mem1	10	1	0	0	17.23	742.51	566	141.5	4	74
0	intermediate	30	7	85	Mem1	11	1	0	0	17.85	0	458	458	1	0
0	intermediate	30	7	85	Mem1	12	1	0	0	15.28	816.57	623	155.75	4	77
0	intermediate	30	7	85	Mem1	13	1	0	0	12.93	0	460	460	1	0
0	intermediate	30	7	85	Mem1	14	1	0	0	15.31	830.5	616	205.33	3	63
0	intermediate	30	7	85	Mem1	15	1	0	0	18.1	717.82	528	132	4	67
0	intermediate	30	7	85	Mem1	16	1	0	0	15.16	643.13	518	172.67	3	52
0	intermediate	30	7	85	Mem1	17	1	0	0	17.37	638.06	503	167.67	3	44
0	intermediate	30	7	85	Mem1	18	1	0	0	17.12	987.48	544	181.33	3	62
0	intermediate	30	7	85	Mem1	19	1	0	0	17.58	709.47	623	124.6	5	78
0	intermediate	30	7	85	Mem1	20	1	0	0	14.64	708.96	512	170.67	3	53
0	intermediate	30	7	85	Mem1	21	1	0	0	16.55	717.82	579	144.75	4	71
0	intermediate	30	7	85	Mem1	22	1	0	0	15.8	0	456	456	1	0
0	intermediate	30	7	85	Mem1	23	1	0	0	16.2	574.76	524	174.67	3	33
0	intermediate	30	7	85	Mem1	24	1	0	0	15.93	1078.63	541	270.5	2	46
0	intermediate	30	7	85	Mem1	25	1	0	0	13.42	527.92	519	259.5	2	26
0	intermediate	30	7	85	Mem1	26	1	0	0	16.97	744.41	503	167.67	3	51
0	intermediate	30	7	85	Mem1	27	1	0	0	14.49	873.54	561	140.25	4	74
0	intermediate	30	7	85	Mem1	28	1	0	0	17.91	0	426	426	1	0
0	intermediate	30	7	85	Mem1	29	1	0	0	14.22	0	425	425	1	0
0	intermediate	30	7	85	Mem1	30	1	0	0	14.63	888.73	594	148.5	4	92
0	intermediate	30	7	85	Mem1	31	1	0	0	14.47	679.08	530	106	5	70
0	intermediate	30	7	85	Mem1	32	1	0	0	13.94	824.17	549	137.25	4	78
0	intermediate	30	7	85	Mem1	33	1	1	0	0	0	0	0	1	0
0	intermediate	30	7	85	Mem1	34	1	0	0	15.55	1071.03	544	181.33	3	74
0	intermediate	30	7	85	Mem1	35	1	0	0	16.39	734.91	539	134.75	4	65
0	intermediate	30	7	85	Mem1	36	1	1	0	0	429.17	130	65	2	18
0	intermediate	30	7	85	Mem1	37	1	0	0	15.48	695.03	584	146	4	72
0	intermediate	30	7	85	Mem1	38	1	0	0	17.21	679.84	528	132	4	63
0	intermediate	30	7	85	Mem1	39	1	0	0	13.97	659.33	551	110.2	5	79
0	intermediate	30	7	85	Mem1	40	1	0	0	16.9	0	428	428	1	0
0	intermediate	30	7	85	Mem1	41	1	0	0	12.83	845.05	621	155.25	4	74
0	intermediate	30	7	85	Mem1	42	1	0	0	15.98	1035.59	543	181	3	80
0	intermediate	30	7	85	Mem1	43	1	0	0	15.62	704.53	502	125.5	4	58
0	intermediate	30	7	85	Mem1	44	1	0	0	15.46	769.1	591	147.75	4	69
0	intermediate	30	7	85	Mem1	45	1	0	0	13.69	0	427	427	1	0
0	intermediate	30	7	85	Mem1	46	1	0	0	17.77	345.62	530	265	2	18
0	intermediate	30	7	85	Mem1	47	1	0	0	14.05	778.59	502	125.5	4	64
0	intermediate	30	7	85	Mem1	48	1	0	0	17.51	311.44	536	268	2	11
0	intermediate	30	7	85	Mem1	49	1	0	0	13.55	689.72	587	117.4	5	89
0	intermediate	30	7	85	Mem1	50	1	1	0	0	0	0	0	1	0
0	intermediate	30	8	85	Mem1	1	1	0	0	13.26	893.29	740	148	5	98
0	intermediate	30	8	85	Mem1	2	1	0	0	17.67	535.52	504	252	2	26
0	intermediate	30	8	85	Mem1	3	1	0	0	16.43	774.79	503	167.67	3	50
0	intermediate	30	8	85	Mem1	4	1	0	0	15.49	338.02	511	255.5	2	19
0	intermediate	30	8	85	Mem1	5	1	0	0	13.82	604.64	525	105	5	77
0	intermediate	30	8	85	Mem1	6	1	0	0	15.34	584.89	503	167.67	3	34
0	intermediate	30	8	85	Mem1	7	1	0	0	13.4	700.73	527	131.75	4	74
0	intermediate	30	8	85	Mem1	8	1	0	0	16.55	850.75	503	167.67	3	58
0	intermediate	30	8	85	Mem1	9	1	0	0	15.66	0	453	453	1	0
0	intermediate	30	8	85	Mem1	10	1	0	0	14.91	0	451	451	1	0
0	intermediate	30	8	85	Mem1	11	1	0	0	15.76	784.29	582	145.5	4	66
0	intermediate	30	8	85	Mem1	12	1	0	0	15.21	712.13	645	161.25	4	79
0	intermediate	30	8	85	Mem1	13	1	0	0	14.23	820.37	503	167.67	3	52
0	intermediate	30	8	85	Mem1	14	1	0	0	16.64	550.71	507	253.5	2	18
0	intermediate	30	8	85	Mem1	15	1	0	0	16.24	749.47	576	192	3	58
0	intermediate	30	8	85	Mem1	16	1	0	0	17.49	0	456	456	1	0
0	intermediate	30	8	85	Mem1	17	1	0	0	17.28	939.37	549	183	3	66
0	intermediate	30	8	85	Mem1	18	1	0	0	14.28	0	450	450	1	0
0	intermediate	30	8	85	Mem1	19	1	0	0	16.12	647.18	575	115	5	73
0	intermediate	30	8	85	Mem1	20	1	0	0	15.46	653.26	565	188.33	3	43
0	intermediate	30	8	85	Mem1	21	1	0	0	17.79	0	458	458	1	0
0	intermediate	30	8	85	Mem1	22	1	0	0	17.49	672.25	538	269	2	29
0	intermediate	30	8	85	Mem1	23	1	0	0	16.53	916.58	549	183	3	57
0	intermediate	30	8	85	Mem1	24	1	0	0	14.9	1154.59	510	255	2	53
0	intermediate	30	8	85	Mem1	25	1	0	0	14.89	708.96	520	173.33	3	56
0	intermediate	30	8	85	Mem1	26	1	0	0	14.12	693.14	587	146.75	4	78
0	intermediate	30	8	85	Mem1	27	1	0	0	14.93	905.82	560	140	4	84
0	intermediate	30	8	85	Mem1	28	1	0	0	15.96	931.77	529	176.33	3	68
0	intermediate	30	8	85	Mem1	29	1	0	0	13.58	810.87	553	138.25	4	73
0	intermediate	30	8	85	Mem1	30	1	0	0	13.58	786.19	578	144.5	4	78
0	intermediate	30	8	85	Mem1	31	1	0	0	15.88	805.18	570	142.5	4	89
0	intermediate	30	8	85	Mem1	32	1	0	0	16.31	906.45	563	187.67	3	71
0	intermediate	30	8	85	Mem1	33	1	0	0	16.89	0	436	436	1	0
0	intermediate	30	8	85	Mem1	34	1	0	0	13.38	0	435	435	1	0
0	intermediate	30	8	85	Mem1	35	1	0	0	14.53	709.47	572	114.4	5	94
0	intermediate	30	8	85	Mem1	36	1	1	0	0	0	0	0	1	0
0	intermediate	30	8	85	Mem1	37	1	0	0	12.8	0	414	414	1	0
0	intermediate	30	8	85	Mem1	38	1	0	0	12.9	796.31	820	136.67	6	121
0	intermediate	30	8	85	Mem1	39	1	0	0	16.98	0	440	440	1	0
0	intermediate	30	8	85	Mem1	40	1	0	0	15.36	0	423	423	1	0
0	intermediate	30	8	85	Mem1	41	1	0	0	14.21	865.94	503	167.67	3	62
0	intermediate	30	8	85	Mem1	42	1	0	0	17.7	0	455	455	1	0
0	intermediate	30	8	85	Mem1	43	1	0	0	16.84	632.37	531	132.75	4	73
0	intermediate	30	8	85	Mem1	44	1	0	0	17.44	693.14	570	142.5	4	60
0	intermediate	30	8	85	Mem1	45	1	0	0	17.96	703.39	657	131.4	5	94
0	intermediate	30	8	85	Mem1	46	1	0	0	17.65	0	438	438	1	0
0	intermediate	30	8	85	Mem1	47	1	0	0	13.25	459.56	534	267	2	16
0	intermediate	30	8	85	Mem1	48	1	0	0	18.03	0	440	440	1	0
0	intermediate	30	8	85	Mem1	49	1	0	0	11.17	0	450	450	1	0
0	intermediate	30	8	85	Mem1	50	1	0	0	13.84	898.23	584	146	4	76
0	intermediate	30	9	85	Mem1	1	1	0	0	17.61	406.39	504	252	2	15
0	intermediate	30	9	85	Mem1	2	1	0	0	14.56	883.03	562	140.5	4	86
0	intermediate	30	9	85	Mem1	3	1	0	0	17.74	0	410	410	1	0
0	intermediate	30	9	85	Mem1	4	1	0	0	13.57	881.14	599	149.75	4	85
0	intermediate	30	9	85	Mem1	5	1	0	0	13.63	0	430	430	1	0
0	intermediate	30	9	85	Mem1	6	1	0	0	15.4	1015.33	503	167.67	3	62
0	intermediate	30	9	85	Mem1	7	1	0	0	14.09	0	438	438	1	0
0	intermediate	30	9	85	Mem1	8	1	0	0	17.46	0	464	464	1	0
0	intermediate	30	9	85	Mem1	9	1	0	0	15.57	884.93	620	155	4	88
0	intermediate	30	9	85	Mem1	10	1	0	0	13.09	992.54	595	198.33	3	71
0	intermediate	30	9	85	Mem1	11	1	0	0	17.44	0	462	462	1	0
0	intermediate	30	9	85	Mem1	12	1	0	0	16.11	736.81	556	139	4	74
0	intermediate	30	9	85	Mem1	13	1	0	0	15.66	808.97	568	142	4	60
0	intermediate	30	9	85	Mem1	14	1	0	0	15.25	0	430	430	1	0
0	intermediate	30	9	85	Mem1	15	1	0	0	15.77	1106.48	551	183.67	3	77
0	intermediate	30	9	85	Mem1	16	1	0	0	13.98	0	470	470	1	0
0	intermediate	30	9	85	Mem1	17	1	0	0	16.33	868.48	515	171.67	3	58
0	intermediate	30	9	85	Mem1	18	1	0	0	14.26	829.86	527	131.75	4	69
0	intermediate	30	9	85	Mem1	19	1	0	0	13.87	835.56	546	182	3	52
0	intermediate	30	9	85	Mem1	20	1	0	0	13.35	984.95	503	167.67	3	61
0	intermediate	30	9	85	Mem1	21	1	0	0	13.54	383.6	504	252	2	18
0	intermediate	30	9	85	Mem1	22	1	0	0	17.51	674.15	584	146	4	62
0	intermediate	30	9	85	Mem1	23	1	0	0	16.61	597.55	504	168	3	45
0	intermediate	30	9	85	Mem1	24	1	0	0	17.82	0	455	455	1	0
0	intermediate	30	9	85	Mem1	25	1	0	0	16.83	831.76	577	144.25	4	74
0	intermediate	30	9	85	Mem1	26	1	0	0	16.65	850.75	619	154.75	4	71
0	intermediate	30	9	85	Mem1	27	1	0	0	14.44	686.17	663	110.5	6	108
0	intermediate	30	9	85	Mem1	28	1	0	0	14.58	902.02	629	157.25	4	88
0	intermediate	30	9	85	Mem1	29	1	0	0	16.86	734.91	512	128	4	63
0	intermediate	30	9	85	Mem1	30	1	0	0	14.88	982.41	588	196	3	58
0	intermediate	30	9	85	Mem1	31	1	0	0	15.3	931.77	542	180.67	3	68
0	intermediate	30	9	85	Mem1	32	1	0	0	14.23	917.22	642	160.5	4	95
0	intermediate	30	9	85	Mem1	33	1	0	0	17.2	625.91	571	114.2	5	70
0	intermediate	30	9	85	Mem1	34	1	0	0	14.2	845.05	548	137	4	80
0	intermediate	30	9	85	Mem1	35	1	0	0	16.99	1030.52	533	177.67	3	68
0	intermediate	30	9	85	Mem1	36	1	0	0	15.1	990.01	511	170.33	3	70
0	intermediate	30	9	85	Mem1	37	1	0	0	15.2	974.82	562	187.33	3	70
0	intermediate	30	9	85	Mem1	38	1	0	0	16.19	647.56	516	129	4	58
0	intermediate	30	9	85	Mem1	39	1	0	0	16.6	0	427	427	1	0
0	intermediate	30	9	85	Mem1	40	1	0	0	15.98	875.44	629	157.25	4	80
0	intermediate	30	9	85	Mem1	41	1	0	0	17.17	622.87	576	192	3	49
0	intermediate	30	9	85	Mem1	42	1	0	0	13.62	839.36	533	266.5	2	46
0	intermediate	30	9	85	Mem1	43	1	0	0	17.06	767.19	515	257.5	2	35
0	intermediate	30	9	85	Mem1	44	1	0	0	16.7	952.03	519	173	3	58
0	intermediate	30	9	85	Mem1	45	1	0	0	13.78	865.94	574	143.5	4	81
0	intermediate	30	9	85	Mem1	46	1	0	0	17.23	622.87	545	136.25	4	67
0	intermediate	30	9	85	Mem1	47	1	0	0	13.2	0	445	445	1	0
0	intermediate	30	9	85	Mem1	48	1	0	0	13.88	0	422	422	1	0
0	intermediate	30	9	85	Mem1	49	1	0	0	18.11	695.03	586	146.5	4	66
0	intermediate	30	9	85	Mem1	50	1	0	0	16.23	0	418	418	1	0
0	intermediate	30	10	85	Mem1	1	1	0	0	17.76	391.19	504	252	2	19
0	intermediate	30	10	85	Mem1	2	1	0	0	14.15	0	451	451	1	0
0	intermediate	30	10	85	Mem1	3	1	1	0	0	0	0	0	1	0
0	intermediate	30	10	85	Mem1	4	1	0	0	18.22	0	466	466	1	0
0	intermediate	30	10	85	Mem1	5	1	1	0	0	569.7	175	87.5	2	26
0	intermediate	30	10	85	Mem1	6	1	0	0	14.85	710.99	613	122.6	5	73
0	intermediate	30	10	85	Mem1	7	1	0	0	12.44	693.14	553	138.25	4	63
0	intermediate	30	10	85	Mem1	8	1	0	0	15.04	0	454	454	1	0
0	intermediate	30	10	85	Mem1	9	1	0	0	17.5	729.22	562	140.5	4	65
0	intermediate	30	10	85	Mem1	10	1	0	0	14.72	763.4	509	127.25	4	49
0	intermediate	30	10	85	Mem1	11	1	0	0	17.83	648.19	507	169	3	50
0	intermediate	30	10	85	Mem1	12	1	0	0	12.93	0	424	424	1	0
0	intermediate	30	10	85	Mem1	13	1	0	0	13.46	856.45	607	151.75	4	87
0	intermediate	30	10	85	Mem1	14	1	0	0	13.34	992.54	503	167.67	3	53
0	intermediate	30	10	85	Mem1	15	1	0	0	18.08	787.45	567	189	3	51
0	intermediate	30	10	85	Mem1	16	1	0	0	16.98	789.98	646	161.5	4	73
0	intermediate	30	10	85	Mem1	17	1	0	0	17.72	0	436	436	1	0
0	intermediate	30	10	85	Mem1	18	1	0	0	14.48	886.2	636	212	3	60
0	intermediate	30	10	85	Mem1	19	1	0	0	13.14	997.61	534	178	3	65
0	intermediate	30	10	85	Mem1	20	1	1	0	0	0	0	0	1	0
0	intermediate	30	10	85	Mem1	21	1	0	0	14.87	1083.69	503	167.67	3	73
0	intermediate	30	10	85	Mem1	22	1	0	0	16.97	615.28	503	167.67	3	33
0	intermediate	30	10	85	Mem1	23	1	0	0	15.94	786.19	511	127.75	4	65
0	intermediate	30	10	85	Mem1	24	1	0	0	17.43	1033.05	520	260	2	52
0	intermediate	30	10	85	Mem1	25	1	0	0	18	0	456	456	1	0
0	intermediate	30	10	85	Mem1	26	1	0	0	18.04	0	445	445	1	0
0	intermediate	30	10	85	Mem1	27	1	0	0	14.91	425.38	550	275	2	22
0	intermediate	30	10	85	Mem1	28	1	1	0	0	0	0	0	1	0
0	intermediate	30	10	85	Mem1	29	1	0	0	16.47	848.22	516	172	3	59
0	intermediate	30	10	85	Mem1	30	1	0	0	13.09	0	456	456	1	0
0	intermediate	30	10	85	Mem1	31	1	0	0	17.43	0	445	445	1	0
0	intermediate	30	10	85	Mem1	32	1	0	0	17.73	0	452	452	1	0
0	intermediate	30	10	85	Mem1	33	1	0	0	15.64	911.52	568	189.33	3	71
0	intermediate	30	10	85	Mem1	34	1	1	0	0	0	0	0	1	0
0	intermediate	30	10	85	Mem1	35	1	0	0	12.5	795.05	592	197.33	3	50
0	intermediate	30	10	85	Mem1	36	1	0	0	14.27	896.33	528	176	3	49
0	intermediate	30	10	85	Mem1	37	1	0	0	14.43	818.47	548	137	4	72
0	intermediate	30	10	85	Mem1	38	1	0	0	15.04	0	451	451	1	0
0	intermediate	30	10	85	Mem1	39	1	0	0	17.32	465.89	517	172.33	3	36
0	intermediate	30	10	85	Mem1	40	1	0	0	14.53	793.78	508	127	4	78
0	intermediate	30	10	85	Mem1	41	1	0	0	17.22	825.43	503	167.67	3	55
0	intermediate	30	10	85	Mem1	42	1	0	0	14.56	911.52	504	252	2	38
0	intermediate	30	10	85	Mem1	43	1	0	0	16.2	0	452	452	1	0
0	intermediate	30	10	85	Mem1	44	1	0	0	16.51	898.86	503	167.67	3	68
0	intermediate	30	10	85	Mem1	45	1	0	0	13.58	843.15	507	253.5	2	39
0	intermediate	30	10	85	Mem1	46	1	0	0	14.14	822.27	525	131.25	4	67
0	intermediate	30	10	85	Mem1	47	1	0	0	16.48	807.07	541	135.25	4	63
0	intermediate	30	10	85	Mem1	48	1	0	0	15.72	0	410	410	1	0
0	intermediate	30	10	85	Mem1	49	1	0	0	16.92	869.74	533	266.5	2	32
[truncated: 158,001 more rows]
