# Supplementary material for: Breeding success of a marine central place forager in the context of climate change: A modeling approach
Source: PLoS One. 2017 Mar 29;12(3):e0173797. doi: 10.1371/journal.pone.0173797 (PMC5371308; doi:10.1371/journal.pone.0173797)
Supplement: S6 Dataset — (ZIP) [file pone.0173797.s010.zip › simulation_results_dist350.txt]

Aggreg	Abund	Dist (x10)	Rep	Length	Mem	Simul	DeathPup	DeathSeal	PupWeightEnd	FemWeightEnd	MeanDtrip	TseaTot	MeanTtrip	TripNbr	NbrFish
0	low	35	1	85	Mem0	1	1	1	0	0	0	0	0	1	0
0	low	35	1	85	Mem0	2	1	0	0	15.26	729.21	504	252	2	33
0	low	35	1	85	Mem0	3	1	1	0	0	892.53	289	144.5	2	55
0	low	35	1	85	Mem0	4	1	0	0	12.88	0	444	444	1	0
0	low	35	1	85	Mem0	5	1	1	0	0	0	0	0	1	0
0	low	35	1	85	Mem0	6	1	1	0	0	0	0	0	1	0
0	low	35	1	85	Mem0	7	1	1	0	0	0	0	0	1	0
0	low	35	1	85	Mem0	8	1	0	0	13.76	0	425	425	1	0
0	low	35	1	85	Mem0	9	1	1	0	0	0	0	0	1	0
0	low	35	1	85	Mem0	10	1	1	0	0	0	0	0	1	0
0	low	35	1	85	Mem0	11	1	0	0	14.2	0	439	439	1	0
0	low	35	1	85	Mem0	12	1	1	0	0	0	0	0	1	0
0	low	35	1	85	Mem0	13	1	0	0	12.95	0	431	431	1	0
0	low	35	1	85	Mem0	14	1	1	0	0	0	0	0	1	0
0	low	35	1	85	Mem0	15	1	0	0	14.2	748.2	504	252	2	32
0	low	35	1	85	Mem0	16	1	1	0	0	0	0	0	1	0
0	low	35	1	85	Mem0	17	1	1	0	0	0	0	0	1	0
0	low	35	1	85	Mem0	18	1	1	0	0	0	0	0	1	0
0	low	35	1	85	Mem0	19	1	0	0	14.19	782.39	504	252	2	24
0	low	35	1	85	Mem0	20	1	1	0	0	0	0	0	1	0
0	low	35	1	85	Mem0	21	1	1	0	0	0	0	0	1	0
0	low	35	1	85	Mem0	22	1	1	0	0	0	0	0	1	0
0	low	35	1	85	Mem0	23	1	1	0	0	0	0	0	1	0
0	low	35	1	85	Mem0	24	1	1	0	0	0	0	0	1	0
0	low	35	1	85	Mem0	25	1	0	0	16.77	0	458	458	1	0
0	low	35	1	85	Mem0	26	1	0	0	16.93	0	441	441	1	0
0	low	35	1	85	Mem0	27	1	1	0	0	0	0	0	1	0
0	low	35	1	85	Mem0	28	1	1	0	0	725.42	226	113	2	36
0	low	35	1	85	Mem0	29	1	1	0	0	0	0	0	1	0
0	low	35	1	85	Mem0	30	1	0	0	13.43	0	450	450	1	0
0	low	35	1	85	Mem0	31	1	1	0	0	0	0	0	1	0
0	low	35	1	85	Mem0	32	1	1	0	0	0	0	0	1	0
0	low	35	1	85	Mem0	33	1	0	0	14.93	0	414	414	1	0
0	low	35	1	85	Mem0	34	1	0	0	11.97	0	431	431	1	0
0	low	35	1	85	Mem0	35	1	1	0	0	0	0	0	1	0
0	low	35	1	85	Mem0	36	1	0	0	16.97	0	437	437	1	0
0	low	35	1	85	Mem0	37	1	0	0	15.81	0	410	410	1	0
0	low	35	1	85	Mem0	38	1	1	0	0	0	0	0	1	0
0	low	35	1	85	Mem0	39	1	0	0	12.8	0	440	440	1	0
0	low	35	1	85	Mem0	40	1	0	0	13.15	0	444	444	1	0
0	low	35	1	85	Mem0	41	1	0	0	17	0	450	450	1	0
0	low	35	1	85	Mem0	42	1	1	0	0	0	0	0	1	0
0	low	35	1	85	Mem0	43	1	1	0	0	0	0	0	1	0
0	low	35	1	85	Mem0	44	1	1	0	0	0	0	0	1	0
0	low	35	1	85	Mem0	45	1	1	0	0	0	0	0	1	0
0	low	35	1	85	Mem0	46	1	1	0	0	0	0	0	1	0
0	low	35	1	85	Mem0	47	1	0	0	12.95	0	460	460	1	0
0	low	35	1	85	Mem0	48	1	0	0	14.44	740.61	504	252	2	32
0	low	35	1	85	Mem0	49	1	1	0	0	0	0	0	1	0
0	low	35	1	85	Mem0	50	1	1	0	0	774.79	227	113.5	2	24
0	low	35	2	85	Mem0	1	1	0	0	14.51	0	451	451	1	0
0	low	35	2	85	Mem0	2	1	1	0	0	0	0	0	1	0
0	low	35	2	85	Mem0	3	1	0	0	13.49	0	460	460	1	0
0	low	35	2	85	Mem0	4	1	1	0	0	0	0	0	1	0
0	low	35	2	85	Mem0	5	1	0	0	11.63	0	411	411	1	0
0	low	35	2	85	Mem0	6	1	1	0	0	0	0	0	1	0
0	low	35	2	85	Mem0	7	1	0	0	12.66	795.05	515	171.67	3	73
0	low	35	2	85	Mem0	8	1	1	0	0	721.62	224	112	2	35
0	low	35	2	85	Mem0	9	1	0	0	13.57	357.01	504	252	2	20
0	low	35	2	85	Mem0	10	1	1	0	0	0	0	0	1	0
0	low	35	2	85	Mem0	11	1	1	0	0	0	0	0	1	0
0	low	35	2	85	Mem0	12	1	1	0	0	0	0	0	1	0
0	low	35	2	85	Mem0	13	1	1	0	0	0	0	0	1	0
0	low	35	2	85	Mem0	14	1	1	0	0	0	0	0	1	0
0	low	35	2	85	Mem0	15	1	1	0	0	0	0	0	1	0
0	low	35	2	85	Mem0	16	1	1	0	0	729.21	224	112	2	33
0	low	35	2	85	Mem0	17	1	0	0	13.26	0	461	461	1	0
0	low	35	2	85	Mem0	18	1	0	0	12.05	774.79	504	252	2	24
0	low	35	2	85	Mem0	19	1	1	0	0	0	0	0	1	0
0	low	35	2	85	Mem0	20	1	0	0	13.94	1025.46	508	254	2	44
0	low	35	2	85	Mem0	21	1	1	0	0	0	0	0	1	0
0	low	35	2	85	Mem0	22	1	1	0	0	0	0	0	1	0
0	low	35	2	85	Mem0	23	1	0	0	15.26	0	429	429	1	0
0	low	35	2	85	Mem0	24	1	0	0	17.38	0	469	469	1	0
0	low	35	2	85	Mem0	25	1	0	0	17.05	0	426	426	1	0
0	low	35	2	85	Mem0	26	1	1	0	0	0	0	0	1	0
0	low	35	2	85	Mem0	27	1	1	0	0	0	0	0	1	0
0	low	35	2	85	Mem0	28	1	0	0	12.22	0	414	414	1	0
0	low	35	2	85	Mem0	29	1	1	0	0	0	0	0	1	0
0	low	35	2	85	Mem0	30	1	1	0	0	0	0	0	1	0
0	low	35	2	85	Mem0	31	1	1	0	0	0	0	0	1	0
0	low	35	2	85	Mem0	32	1	0	0	16.38	0	439	439	1	0
0	low	35	2	85	Mem0	33	1	0	0	15.98	740.61	504	252	2	30
0	low	35	2	85	Mem0	34	1	1	0	0	0	0	0	1	0
0	low	35	2	85	Mem0	35	1	0	0	17.45	0	444	444	1	0
0	low	35	2	85	Mem0	36	1	0	0	12.69	0	421	421	1	0
0	low	35	2	85	Mem0	37	1	1	0	0	0	0	0	1	0
0	low	35	2	85	Mem0	38	1	1	0	0	0	0	0	1	0
0	low	35	2	85	Mem0	39	1	0	0	17.92	0	427	427	1	0
0	low	35	2	85	Mem0	40	1	0	0	14.89	0	438	438	1	0
0	low	35	2	85	Mem0	41	1	0	0	17.58	0	416	416	1	0
0	low	35	2	85	Mem0	42	1	0	0	11.88	0	418	418	1	0
0	low	35	2	85	Mem0	43	1	1	0	0	0	0	0	1	0
0	low	35	2	85	Mem0	44	1	1	0	0	0	0	0	1	0
0	low	35	2	85	Mem0	45	1	1	0	0	0	0	0	1	0
0	low	35	2	85	Mem0	46	1	0	0	14.69	0	442	442	1	0
0	low	35	2	85	Mem0	47	1	0	0	17.29	0	427	427	1	0
0	low	35	2	85	Mem0	48	1	0	0	16.6	0	410	410	1	0
0	low	35	2	85	Mem0	49	1	1	0	0	0	0	0	1	0
0	low	35	2	85	Mem0	50	1	1	0	0	0	0	0	1	0
0	low	35	3	85	Mem0	1	1	0	0	15.01	759.6	504	252	2	34
0	low	35	3	85	Mem0	2	1	0	0	17.7	0	450	450	1	0
0	low	35	3	85	Mem0	3	1	1	0	0	0	0	0	1	0
0	low	35	3	85	Mem0	4	1	0	0	12.72	0	452	452	1	0
0	low	35	3	85	Mem0	5	1	1	0	0	0	0	0	1	0
0	low	35	3	85	Mem0	6	1	1	0	0	0	0	0	1	0
0	low	35	3	85	Mem0	7	1	0	0	15.71	0	441	441	1	0
0	low	35	3	85	Mem0	8	1	0	0	16.71	0	442	442	1	0
0	low	35	3	85	Mem0	9	1	1	0	0	0	0	0	1	0
0	low	35	3	85	Mem0	10	1	1	0	0	0	0	0	1	0
0	low	35	3	85	Mem0	11	1	1	0	0	0	0	0	1	0
0	low	35	3	85	Mem0	12	1	1	0	0	0	0	0	1	0
0	low	35	3	85	Mem0	13	1	1	0	0	0	0	0	1	0
0	low	35	3	85	Mem0	14	1	0	0	13.1	0	438	438	1	0
0	low	35	3	85	Mem0	15	1	0	0	14.05	0	427	427	1	0
0	low	35	3	85	Mem0	16	1	1	0	0	0	0	0	1	0
0	low	35	3	85	Mem0	17	1	1	0	0	0	0	0	1	0
0	low	35	3	85	Mem0	18	1	0	0	11.26	0	455	455	1	0
0	low	35	3	85	Mem0	19	1	0	0	14.78	997.61	503	167.67	3	104
0	low	35	3	85	Mem0	20	1	0	0	16.39	0	416	416	1	0
0	low	35	3	85	Mem0	21	1	1	0	0	0	0	0	1	0
0	low	35	3	85	Mem0	22	1	0	0	16.63	0	431	431	1	0
0	low	35	3	85	Mem0	23	1	0	0	15.54	634.27	504	252	2	35
0	low	35	3	85	Mem0	24	1	1	0	0	0	0	0	1	0
0	low	35	3	85	Mem0	25	1	1	0	0	725.42	232	116	2	42
0	low	35	3	85	Mem0	26	1	0	0	14.19	0	422	422	1	0
0	low	35	3	85	Mem0	27	1	1	0	0	759.6	233	116.5	2	34
0	low	35	3	85	Mem0	28	1	0	0	14.97	0	443	443	1	0
0	low	35	3	85	Mem0	29	1	0	0	11.6	0	442	442	1	0
0	low	35	3	85	Mem0	30	1	0	0	13.5	0	440	440	1	0
0	low	35	3	85	Mem0	31	1	1	0	0	0	0	0	1	0
0	low	35	3	85	Mem0	32	1	0	0	16.92	668.45	504	252	2	49
0	low	35	3	85	Mem0	33	1	0	0	17.2	0	438	438	1	0
0	low	35	3	85	Mem0	34	1	0	0	17.81	0	460	460	1	0
0	low	35	3	85	Mem0	35	1	0	0	13.38	0	436	436	1	0
0	low	35	3	85	Mem0	36	1	0	0	16.34	0	461	461	1	0
0	low	35	3	85	Mem0	37	1	0	0	14.24	0	425	425	1	0
0	low	35	3	85	Mem0	38	1	0	0	12.81	0	442	442	1	0
0	low	35	3	85	Mem0	39	1	1	0	0	763.4	229	114.5	2	29
0	low	35	3	85	Mem0	40	1	0	0	11.93	0	428	428	1	0
0	low	35	3	85	Mem0	41	1	1	0	0	0	0	0	1	0
0	low	35	3	85	Mem0	42	1	1	0	0	0	0	0	1	0
0	low	35	3	85	Mem0	43	1	1	0	0	0	0	0	1	0
0	low	35	3	85	Mem0	44	1	1	0	0	0	0	0	1	0
0	low	35	3	85	Mem0	45	1	1	0	0	0	0	0	1	0
0	low	35	3	85	Mem0	46	1	1	0	0	0	0	0	1	0
0	low	35	3	85	Mem0	47	1	0	0	13.87	789.98	504	252	2	17
0	low	35	3	85	Mem0	48	1	0	0	11.56	0	426	426	1	0
0	low	35	3	85	Mem0	49	1	0	0	12.95	941.9	504	252	2	66
0	low	35	3	85	Mem0	50	1	1	0	0	0	0	0	1	0
0	low	35	4	85	Mem0	1	1	0	0	15.11	0	455	455	1	0
0	low	35	4	85	Mem0	2	1	0	0	17.81	0	438	438	1	0
0	low	35	4	85	Mem0	3	1	1	0	0	0	0	0	1	0
0	low	35	4	85	Mem0	4	1	1	0	0	0	0	0	1	0
0	low	35	4	85	Mem0	5	1	0	0	16.93	744.41	504	252	2	30
0	low	35	4	85	Mem0	6	1	0	0	15.36	0	415	415	1	0
0	low	35	4	85	Mem0	7	1	1	0	0	0	0	0	1	0
0	low	35	4	85	Mem0	8	1	0	0	14.45	0	446	446	1	0
0	low	35	4	85	Mem0	9	1	1	0	0	0	0	0	1	0
0	low	35	4	85	Mem0	10	1	0	0	12.13	0	419	419	1	0
0	low	35	4	85	Mem0	11	1	1	0	0	0	0	0	1	0
0	low	35	4	85	Mem0	12	1	0	0	15.09	0	430	430	1	0
0	low	35	4	85	Mem0	13	1	0	0	13.96	0	453	453	1	0
0	low	35	4	85	Mem0	14	1	0	0	14.71	0	444	444	1	0
0	low	35	4	85	Mem0	15	1	1	0	0	0	0	0	1	0
0	low	35	4	85	Mem0	16	1	0	0	15	782.39	513	256.5	2	56
0	low	35	4	85	Mem0	17	1	0	0	17.5	0	442	442	1	0
0	low	35	4	85	Mem0	18	1	1	0	0	0	0	0	1	0
0	low	35	4	85	Mem0	19	1	0	0	15.88	767.19	504	252	2	26
0	low	35	4	85	Mem0	20	1	0	0	14.73	0	457	457	1	0
0	low	35	4	85	Mem0	21	1	0	0	14.05	0	438	438	1	0
0	low	35	4	85	Mem0	22	1	0	0	16.36	0	424	424	1	0
0	low	35	4	85	Mem0	23	1	1	0	0	0	0	0	1	0
0	low	35	4	85	Mem0	24	1	1	0	0	725.42	233	116.5	2	43
0	low	35	4	85	Mem0	25	1	0	0	18.05	0	428	428	1	0
0	low	35	4	85	Mem0	26	1	1	0	0	714.02	239	119.5	2	52
0	low	35	4	85	Mem0	27	1	0	0	16.52	725.42	504	252	2	35
0	low	35	4	85	Mem0	28	1	0	0	18.02	0	445	445	1	0
0	low	35	4	85	Mem0	29	1	1	0	0	0	0	0	1	0
0	low	35	4	85	Mem0	30	1	1	0	0	0	0	0	1	0
0	low	35	4	85	Mem0	31	1	0	0	15.71	0	431	431	1	0
0	low	35	4	85	Mem0	32	1	0	0	15.05	0	438	438	1	0
0	low	35	4	85	Mem0	33	1	0	0	15.58	0	441	441	1	0
0	low	35	4	85	Mem0	34	1	1	0	0	0	0	0	1	0
0	low	35	4	85	Mem0	35	1	0	0	17.23	0	433	433	1	0
0	low	35	4	85	Mem0	36	1	0	0	14.41	0	435	435	1	0
0	low	35	4	85	Mem0	37	1	1	0	0	729.21	233	116.5	2	42
0	low	35	4	85	Mem0	38	1	1	0	0	0	0	0	1	0
0	low	35	4	85	Mem0	39	1	1	0	0	0	0	0	1	0
0	low	35	4	85	Mem0	40	1	1	0	0	0	0	0	1	0
0	low	35	4	85	Mem0	41	1	1	0	0	0	0	0	1	0
0	low	35	4	85	Mem0	42	1	0	0	14.96	0	438	438	1	0
0	low	35	4	85	Mem0	43	1	0	0	14.37	0	439	439	1	0
0	low	35	4	85	Mem0	44	1	1	0	0	0	0	0	1	0
0	low	35	4	85	Mem0	45	1	1	0	0	0	0	0	1	0
0	low	35	4	85	Mem0	46	1	0	0	12.31	0	445	445	1	0
0	low	35	4	85	Mem0	47	1	0	0	15.49	0	445	445	1	0
0	low	35	4	85	Mem0	48	1	0	0	14.36	0	412	412	1	0
0	low	35	4	85	Mem0	49	1	0	0	15.46	1050.78	503	167.67	3	48
0	low	35	4	85	Mem0	50	1	1	0	0	0	0	0	1	0
0	low	35	5	85	Mem0	1	1	1	0	0	0	0	0	1	0
0	low	35	5	85	Mem0	2	1	0	0	15.11	733.01	504	252	2	35
0	low	35	5	85	Mem0	3	1	0	0	13.14	0	445	445	1	0
0	low	35	5	85	Mem0	4	1	0	0	13.85	0	438	438	1	0
0	low	35	5	85	Mem0	5	1	0	0	17.04	0	457	457	1	0
0	low	35	5	85	Mem0	6	1	0	0	16.22	729.21	504	252	2	49
0	low	35	5	85	Mem0	7	1	1	0	0	0	0	0	1	0
0	low	35	5	85	Mem0	8	1	1	0	0	0	0	0	1	0
0	low	35	5	85	Mem0	9	1	0	0	11.91	729.21	504	252	2	37
0	low	35	5	85	Mem0	10	1	1	0	0	0	0	0	1	0
0	low	35	5	85	Mem0	11	1	1	0	0	0	0	0	1	0
0	low	35	5	85	Mem0	12	1	0	0	13.04	929.24	503	167.67	3	72
0	low	35	5	85	Mem0	13	1	1	0	0	0	0	0	1	0
0	low	35	5	85	Mem0	14	1	0	0	13.58	1058.37	503	167.67	3	40
0	low	35	5	85	Mem0	15	1	0	0	16.39	0	456	456	1	0
0	low	35	5	85	Mem0	16	1	1	0	0	0	0	0	1	0
0	low	35	5	85	Mem0	17	1	1	0	0	0	0	0	1	0
0	low	35	5	85	Mem0	18	1	0	0	13.95	0	432	432	1	0
0	low	35	5	85	Mem0	19	1	1	0	0	0	0	0	1	0
0	low	35	5	85	Mem0	20	1	1	0	0	0	0	0	1	0
0	low	35	5	85	Mem0	21	1	0	0	11.24	1105.21	504	252	2	59
0	low	35	5	85	Mem0	22	1	0	0	16.76	0	467	467	1	0
0	low	35	5	85	Mem0	23	1	0	0	16.26	0	446	446	1	0
0	low	35	5	85	Mem0	24	1	0	0	18.08	0	447	447	1	0
0	low	35	5	85	Mem0	25	1	0	0	12.87	786.18	504	252	2	21
0	low	35	5	85	Mem0	26	1	0	0	13.01	733.01	504	252	2	43
0	low	35	5	85	Mem0	27	1	1	0	0	0	0	0	1	0
0	low	35	5	85	Mem0	28	1	0	0	15.42	0	452	452	1	0
0	low	35	5	85	Mem0	29	1	0	0	13.52	995.07	503	167.67	3	63
0	low	35	5	85	Mem0	30	1	0	0	17.65	0	433	433	1	0
0	low	35	5	85	Mem0	31	1	1	0	0	0	0	0	1	0
0	low	35	5	85	Mem0	32	1	0	0	16.59	0	446	446	1	0
0	low	35	5	85	Mem0	33	1	0	0	16.33	0	438	438	1	0
0	low	35	5	85	Mem0	34	1	1	0	0	0	0	0	1	0
0	low	35	5	85	Mem0	35	1	0	0	16.23	0	430	430	1	0
0	low	35	5	85	Mem0	36	1	0	0	14.58	0	452	452	1	0
0	low	35	5	85	Mem0	37	1	1	0	0	0	0	0	1	0
0	low	35	5	85	Mem0	38	1	1	0	0	0	0	0	1	0
0	low	35	5	85	Mem0	39	1	0	0	15.58	0	413	413	1	0
0	low	35	5	85	Mem0	40	1	1	0	0	0	0	0	1	0
0	low	35	5	85	Mem0	41	1	0	0	13.26	0	425	425	1	0
0	low	35	5	85	Mem0	42	1	0	0	13.77	755.8	504	252	2	29
0	low	35	5	85	Mem0	43	1	0	0	18.11	0	467	467	1	0
0	low	35	5	85	Mem0	44	1	1	0	0	0	0	0	1	0
0	low	35	5	85	Mem0	45	1	0	0	15.28	774.79	504	252	2	25
0	low	35	5	85	Mem0	46	1	1	0	0	782.39	225	112.5	2	20
0	low	35	5	85	Mem0	47	1	1	0	0	0	0	0	1	0
0	low	35	5	85	Mem0	48	1	1	0	0	0	0	0	1	0
0	low	35	5	85	Mem0	49	1	1	0	0	0	0	0	1	0
0	low	35	5	85	Mem0	50	1	1	0	0	0	0	0	1	0
0	low	35	6	85	Mem0	1	1	0	0	17.8	0	410	410	1	0
0	low	35	6	85	Mem0	2	1	0	0	14.92	0	439	439	1	0
0	low	35	6	85	Mem0	3	1	1	0	0	0	0	0	1	0
0	low	35	6	85	Mem0	4	1	0	0	15.1	0	444	444	1	0
0	low	35	6	85	Mem0	5	1	1	0	0	892.53	293	146.5	2	59
0	low	35	6	85	Mem0	6	1	0	0	12.47	0	456	456	1	0
0	low	35	6	85	Mem0	7	1	1	0	0	0	0	0	1	0
0	low	35	6	85	Mem0	8	1	0	0	13.59	1030.52	503	167.67	3	47
0	low	35	6	85	Mem0	9	1	0	0	17.62	0	429	429	1	0
0	low	35	6	85	Mem0	10	1	0	0	17.76	0	439	439	1	0
0	low	35	6	85	Mem0	11	1	1	0	0	0	0	0	1	0
0	low	35	6	85	Mem0	12	1	1	0	0	0	0	0	1	0
0	low	35	6	85	Mem0	13	1	0	0	16.3	0	420	420	1	0
0	low	35	6	85	Mem0	14	1	0	0	17.85	0	447	447	1	0
0	low	35	6	85	Mem0	15	1	0	0	14.47	0	451	451	1	0
0	low	35	6	85	Mem0	16	1	0	0	15.47	0	422	422	1	0
0	low	35	6	85	Mem0	17	1	0	0	17.55	0	445	445	1	0
0	low	35	6	85	Mem0	18	1	1	0	0	0	0	0	1	0
0	low	35	6	85	Mem0	19	1	1	0	0	0	0	0	1	0
0	low	35	6	85	Mem0	20	1	0	0	16.49	0	432	432	1	0
0	low	35	6	85	Mem0	21	1	0	0	13.29	0	443	443	1	0
0	low	35	6	85	Mem0	22	1	1	0	0	0	0	0	1	0
0	low	35	6	85	Mem0	23	1	1	0	0	0	0	0	1	0
0	low	35	6	85	Mem0	24	1	1	0	0	0	0	0	1	0
0	low	35	6	85	Mem0	25	1	0	0	13.99	0	446	446	1	0
0	low	35	6	85	Mem0	26	1	0	0	17.58	0	441	441	1	0
0	low	35	6	85	Mem0	27	1	1	0	0	0	0	0	1	0
0	low	35	6	85	Mem0	28	1	0	0	11.05	0	440	440	1	0
0	low	35	6	85	Mem0	29	1	0	0	18.11	0	418	418	1	0
0	low	35	6	85	Mem0	30	1	1	0	0	0	0	0	1	0
0	low	35	6	85	Mem0	31	1	1	0	0	0	0	0	1	0
0	low	35	6	85	Mem0	32	1	0	0	16.47	463.36	504	252	2	27
0	low	35	6	85	Mem0	33	1	0	0	14.52	0	425	425	1	0
0	low	35	6	85	Mem0	34	1	1	0	0	0	0	0	1	0
0	low	35	6	85	Mem0	35	1	0	0	14.88	752	504	252	2	33
0	low	35	6	85	Mem0	36	1	1	0	0	0	0	0	1	0
0	low	35	6	85	Mem0	37	1	1	0	0	0	0	0	1	0
0	low	35	6	85	Mem0	38	1	0	0	13.95	0	423	423	1	0
0	low	35	6	85	Mem0	39	1	1	0	0	0	0	0	1	0
0	low	35	6	85	Mem0	40	1	0	0	14.49	0	423	423	1	0
0	low	35	6	85	Mem0	41	1	0	0	12.41	797.58	504	252	2	22
0	low	35	6	85	Mem0	42	1	0	0	15.8	0	441	441	1	0
0	low	35	6	85	Mem0	43	1	0	0	13.71	0	440	440	1	0
0	low	35	6	85	Mem0	44	1	0	0	17.14	0	441	441	1	0
0	low	35	6	85	Mem0	45	1	0	0	18.11	0	423	423	1	0
0	low	35	6	85	Mem0	46	1	1	0	0	0	0	0	1	0
0	low	35	6	85	Mem0	47	1	0	0	17.63	0	459	459	1	0
0	low	35	6	85	Mem0	48	1	1	0	0	0	0	0	1	0
0	low	35	6	85	Mem0	49	1	0	0	12.67	0	424	424	1	0
0	low	35	6	85	Mem0	50	1	0	0	16.43	0	434	434	1	0
0	low	35	7	85	Mem0	1	1	0	0	14.43	0	450	450	1	0
0	low	35	7	85	Mem0	2	1	0	0	14.27	0	435	435	1	0
0	low	35	7	85	Mem0	3	1	1	0	0	714.02	226	113	2	39
0	low	35	7	85	Mem0	4	1	0	0	13.39	0	446	446	1	0
0	low	35	7	85	Mem0	5	1	1	0	0	0	0	0	1	0
0	low	35	7	85	Mem0	6	1	0	0	13.71	0	459	459	1	0
0	low	35	7	85	Mem0	7	1	0	0	16.49	0	442	442	1	0
0	low	35	7	85	Mem0	8	1	0	0	12.26	0	440	440	1	0
0	low	35	7	85	Mem0	9	1	0	0	15.17	0	446	446	1	0
0	low	35	7	85	Mem0	10	1	1	0	0	0	0	0	1	0
0	low	35	7	85	Mem0	11	1	1	0	0	0	0	0	1	0
0	low	35	7	85	Mem0	12	1	1	0	0	0	0	0	1	0
0	low	35	7	85	Mem0	13	1	0	0	14.91	0	453	453	1	0
0	low	35	7	85	Mem0	14	1	0	0	15.2	0	455	455	1	0
0	low	35	7	85	Mem0	15	1	0	0	14.07	0	446	446	1	0
0	low	35	7	85	Mem0	16	1	0	0	12.92	0	416	416	1	0
0	low	35	7	85	Mem0	17	1	1	0	0	0	0	0	1	0
0	low	35	7	85	Mem0	18	1	1	0	0	0	0	0	1	0
0	low	35	7	85	Mem0	19	1	1	0	0	0	0	0	1	0
0	low	35	7	85	Mem0	20	1	0	0	11.42	0	440	440	1	0
0	low	35	7	85	Mem0	21	1	1	0	0	0	0	0	1	0
0	low	35	7	85	Mem0	22	1	0	0	17.5	0	450	450	1	0
0	low	35	7	85	Mem0	23	1	1	0	0	0	0	0	1	0
0	low	35	7	85	Mem0	24	1	1	0	0	987.48	311	155.5	2	52
0	low	35	7	85	Mem0	25	1	0	0	17.39	0	441	441	1	0
0	low	35	7	85	Mem0	26	1	0	0	14.32	710.22	504	252	2	40
0	low	35	7	85	Mem0	27	1	0	0	13.22	0	410	410	1	0
0	low	35	7	85	Mem0	28	1	1	0	0	0	0	0	1	0
0	low	35	7	85	Mem0	29	1	0	0	14.83	0	443	443	1	0
0	low	35	7	85	Mem0	30	1	1	0	0	0	0	0	1	0
0	low	35	7	85	Mem0	31	1	1	0	0	0	0	0	1	0
0	low	35	7	85	Mem0	32	1	1	0	0	0	0	0	1	0
0	low	35	7	85	Mem0	33	1	0	0	11.52	0	457	457	1	0
0	low	35	7	85	Mem0	34	1	0	0	17.49	0	448	448	1	0
0	low	35	7	85	Mem0	35	1	0	0	16.54	0	452	452	1	0
0	low	35	7	85	Mem0	36	1	1	0	0	0	0	0	1	0
0	low	35	7	85	Mem0	37	1	0	0	14.66	0	450	450	1	0
0	low	35	7	85	Mem0	38	1	0	0	14.78	789.98	504	252	2	20
0	low	35	7	85	Mem0	39	1	0	0	17.72	0	433	433	1	0
0	low	35	7	85	Mem0	40	1	0	0	14.4	0	463	463	1	0
0	low	35	7	85	Mem0	41	1	0	0	14.67	0	434	434	1	0
0	low	35	7	85	Mem0	42	1	0	0	17.31	0	448	448	1	0
0	low	35	7	85	Mem0	43	1	0	0	14.1	1053.31	503	167.67	3	44
0	low	35	7	85	Mem0	44	1	0	0	13.15	820.37	504	252	2	13
0	low	35	7	85	Mem0	45	1	0	0	17.24	0	456	456	1	0
0	low	35	7	85	Mem0	46	1	0	0	13.87	0	451	451	1	0
0	low	35	7	85	Mem0	47	1	0	0	15.22	0	455	455	1	0
0	low	35	7	85	Mem0	48	1	1	0	0	763.4	230	115	2	30
0	low	35	7	85	Mem0	49	1	1	0	0	0	0	0	1	0
0	low	35	7	85	Mem0	50	1	1	0	0	0	0	0	1	0
0	low	35	8	85	Mem0	1	1	0	0	12	0	438	438	1	0
0	low	35	8	85	Mem0	2	1	1	0	0	767.19	227	113.5	2	26
0	low	35	8	85	Mem0	3	1	0	0	17.56	0	438	438	1	0
0	low	35	8	85	Mem0	4	1	1	0	0	0	0	0	1	0
0	low	35	8	85	Mem0	5	1	1	0	0	0	0	0	1	0
0	low	35	8	85	Mem0	6	1	1	0	0	0	0	0	1	0
0	low	35	8	85	Mem0	7	1	0	0	13.27	0	441	441	1	0
0	low	35	8	85	Mem0	8	1	1	0	0	0	0	0	1	0
0	low	35	8	85	Mem0	9	1	0	0	11.12	0	444	444	1	0
0	low	35	8	85	Mem0	10	1	0	0	15.35	0	435	435	1	0
0	low	35	8	85	Mem0	11	1	0	0	17.79	0	439	439	1	0
0	low	35	8	85	Mem0	12	1	0	0	15.76	733.01	504	252	2	35
0	low	35	8	85	Mem0	13	1	1	0	0	0	0	0	1	0
0	low	35	8	85	Mem0	14	1	1	0	0	0	0	0	1	0
0	low	35	8	85	Mem0	15	1	0	0	16.72	0	430	430	1	0
0	low	35	8	85	Mem0	16	1	0	0	15.12	0	431	431	1	0
0	low	35	8	85	Mem0	17	1	1	0	0	0	0	0	1	0
0	low	35	8	85	Mem0	18	1	0	0	18.11	0	424	424	1	0
0	low	35	8	85	Mem0	19	1	1	0	0	0	0	0	1	0
0	low	35	8	85	Mem0	20	1	1	0	0	0	0	0	1	0
0	low	35	8	85	Mem0	21	1	1	0	0	657.05	210	105	2	38
0	low	35	8	85	Mem0	22	1	1	0	0	0	0	0	1	0
0	low	35	8	85	Mem0	23	1	0	0	13.66	957.09	503	167.67	3	83
0	low	35	8	85	Mem0	24	1	1	0	0	0	0	0	1	0
0	low	35	8	85	Mem0	25	1	0	0	13.9	0	444	444	1	0
0	low	35	8	85	Mem0	26	1	0	0	13.75	0	426	426	1	0
0	low	35	8	85	Mem0	27	1	0	0	17.47	0	440	440	1	0
0	low	35	8	85	Mem0	28	1	0	0	15.28	0	438	438	1	0
0	low	35	8	85	Mem0	29	1	1	0	0	0	0	0	1	0
0	low	35	8	85	Mem0	30	1	1	0	0	0	0	0	1	0
0	low	35	8	85	Mem0	31	1	0	0	17.81	0	457	457	1	0
0	low	35	8	85	Mem0	32	1	1	0	0	0	0	0	1	0
0	low	35	8	85	Mem0	33	1	0	0	12.74	793.78	504	252	2	16
0	low	35	8	85	Mem0	34	1	0	0	13.54	0	420	420	1	0
0	low	35	8	85	Mem0	35	1	1	0	0	0	0	0	1	0
0	low	35	8	85	Mem0	36	1	0	0	16.1	0	439	439	1	0
0	low	35	8	85	Mem0	37	1	1	0	0	0	0	0	1	0
0	low	35	8	85	Mem0	38	1	1	0	0	717.82	237	118.5	2	49
0	low	35	8	85	Mem0	39	1	1	0	0	0	0	0	1	0
0	low	35	8	85	Mem0	40	1	0	0	12.09	573.5	504	252	2	40
0	low	35	8	85	Mem0	41	1	0	0	11.47	0	439	439	1	0
0	low	35	8	85	Mem0	42	1	1	0	0	0	0	0	1	0
0	low	35	8	85	Mem0	43	1	1	0	0	0	0	0	1	0
0	low	35	8	85	Mem0	44	1	1	0	0	0	0	0	1	0
0	low	35	8	85	Mem0	45	1	1	0	0	0	0	0	1	0
0	low	35	8	85	Mem0	46	1	0	0	13.54	0	449	449	1	0
0	low	35	8	85	Mem0	47	1	1	0	0	778.59	226	113	2	22
0	low	35	8	85	Mem0	48	1	1	0	0	421.58	139	69.5	2	29
0	low	35	8	85	Mem0	49	1	1	0	0	0	0	0	1	0
0	low	35	8	85	Mem0	50	1	1	0	0	0	0	0	1	0
0	low	35	9	85	Mem0	1	1	0	0	13.66	1027.99	503	167.67	3	55
0	low	35	9	85	Mem0	2	1	0	0	11.59	0	439	439	1	0
0	low	35	9	85	Mem0	3	1	0	0	13.82	786.18	504	252	2	24
0	low	35	9	85	Mem0	4	1	1	0	0	0	0	0	1	0
0	low	35	9	85	Mem0	5	1	1	0	0	634.27	203	101.5	2	37
0	low	35	9	85	Mem0	6	1	0	0	15.52	0	471	471	1	0
0	low	35	9	85	Mem0	7	1	1	0	0	0	0	0	1	0
0	low	35	9	85	Mem0	8	1	1	0	0	0	0	0	1	0
0	low	35	9	85	Mem0	9	1	0	0	15.26	0	467	467	1	0
0	low	35	9	85	Mem0	10	1	1	0	0	721.62	225	112.5	2	36
0	low	35	9	85	Mem0	11	1	0	0	17.74	0	455	455	1	0
0	low	35	9	85	Mem0	12	1	1	0	0	0	0	0	1	0
0	low	35	9	85	Mem0	13	1	0	0	15.64	0	438	438	1	0
0	low	35	9	85	Mem0	14	1	0	0	15.1	0	432	432	1	0
0	low	35	9	85	Mem0	15	1	1	0	0	0	0	0	1	0
0	low	35	9	85	Mem0	16	1	0	0	13.46	936.84	505	168.33	3	86
0	low	35	9	85	Mem0	17	1	1	0	0	0	0	0	1	0
0	low	35	9	85	Mem0	18	1	1	0	0	0	0	0	1	0
0	low	35	9	85	Mem0	19	1	1	0	0	0	0	0	1	0
0	low	35	9	85	Mem0	20	1	0	0	13.35	0	453	453	1	0
0	low	35	9	85	Mem0	21	1	0	0	16.11	0	413	413	1	0
0	low	35	9	85	Mem0	22	1	0	0	13.57	0	422	422	1	0
0	low	35	9	85	Mem0	23	1	1	0	0	0	0	0	1	0
0	low	35	9	85	Mem0	24	1	1	0	0	0	0	0	1	0
0	low	35	9	85	Mem0	25	1	0	0	14.88	0	425	425	1	0
0	low	35	9	85	Mem0	26	1	1	0	0	0	0	0	1	0
0	low	35	9	85	Mem0	27	1	1	0	0	0	0	0	1	0
0	low	35	9	85	Mem0	28	1	1	0	0	0	0	0	1	0
0	low	35	9	85	Mem0	29	1	1	0	0	0	0	0	1	0
0	low	35	9	85	Mem0	30	1	1	0	0	0	0	0	1	0
0	low	35	9	85	Mem0	31	1	1	0	0	710.22	228	114	2	42
0	low	35	9	85	Mem0	32	1	0	0	13.87	0	449	449	1	0
0	low	35	9	85	Mem0	33	1	1	0	0	0	0	0	1	0
0	low	35	9	85	Mem0	34	1	1	0	0	0	0	0	1	0
0	low	35	9	85	Mem0	35	1	1	0	0	0	0	0	1	0
0	low	35	9	85	Mem0	36	1	1	0	0	0	0	0	1	0
0	low	35	9	85	Mem0	37	1	0	0	16.74	0	459	459	1	0
0	low	35	9	85	Mem0	38	1	0	0	13.92	0	441	441	1	0
0	low	35	9	85	Mem0	39	1	0	0	14.22	0	428	428	1	0
0	low	35	9	85	Mem0	40	1	0	0	17.98	0	446	446	1	0
0	low	35	9	85	Mem0	41	1	0	0	11.95	0	427	427	1	0
0	low	35	9	85	Mem0	42	1	0	0	13.43	990.01	503	167.67	3	62
0	low	35	9	85	Mem0	43	1	1	0	0	0	0	0	1	0
0	low	35	9	85	Mem0	44	1	0	0	15.73	0	439	439	1	0
0	low	35	9	85	Mem0	45	1	1	0	0	0	0	0	1	0
0	low	35	9	85	Mem0	46	1	1	0	0	0	0	0	1	0
0	low	35	9	85	Mem0	47	1	1	0	0	0	0	0	1	0
0	low	35	9	85	Mem0	48	1	0	0	13.99	0	441	441	1	0
0	low	35	9	85	Mem0	49	1	0	0	15.18	0	428	428	1	0
0	low	35	9	85	Mem0	50	1	0	0	13.23	0	453	453	1	0
0	low	35	10	85	Mem0	1	1	0	0	16.12	0	430	430	1	0
0	low	35	10	85	Mem0	2	1	1	0	0	0	0	0	1	0
0	low	35	10	85	Mem0	3	1	1	0	0	0	0	0	1	0
0	low	35	10	85	Mem0	4	1	0	0	13.29	0	424	424	1	0
0	low	35	10	85	Mem0	5	1	1	0	0	0	0	0	1	0
0	low	35	10	85	Mem0	6	1	1	0	0	0	0	0	1	0
0	low	35	10	85	Mem0	7	1	1	0	0	789.98	226	113	2	19
0	low	35	10	85	Mem0	8	1	0	0	13.99	0	435	435	1	0
0	low	35	10	85	Mem0	9	1	0	0	14.69	0	441	441	1	0
0	low	35	10	85	Mem0	10	1	1	0	0	0	0	0	1	0
0	low	35	10	85	Mem0	11	1	1	0	0	0	0	0	1	0
0	low	35	10	85	Mem0	12	1	0	0	17.38	767.19	504	252	2	27
0	low	35	10	85	Mem0	13	1	0	0	12.93	0	425	425	1	0
0	low	35	10	85	Mem0	14	1	0	0	11.47	801.38	504	252	2	52
0	low	35	10	85	Mem0	15	1	1	0	0	0	0	0	1	0
0	low	35	10	85	Mem0	16	1	1	0	0	0	0	0	1	0
0	low	35	10	85	Mem0	17	1	1	0	0	0	0	0	1	0
0	low	35	10	85	Mem0	18	1	1	0	0	0	0	0	1	0
0	low	35	10	85	Mem0	19	1	1	0	0	0	0	0	1	0
0	low	35	10	85	Mem0	20	1	0	0	14.95	808.97	504	252	2	17
0	low	35	10	85	Mem0	21	1	1	0	0	0	0	0	1	0
0	low	35	10	85	Mem0	22	1	0	0	14.91	763.4	504	252	2	31
0	low	35	10	85	Mem0	23	1	1	0	0	0	0	0	1	0
0	low	35	10	85	Mem0	24	1	1	0	0	0	0	0	1	0
0	low	35	10	85	Mem0	25	1	1	0	0	0	0	0	1	0
0	low	35	10	85	Mem0	26	1	0	0	12.02	793.78	504	252	2	18
0	low	35	10	85	Mem0	27	1	0	0	11.19	0	439	439	1	0
0	low	35	10	85	Mem0	28	1	0	0	17.07	0	423	423	1	0
0	low	35	10	85	Mem0	29	1	0	0	13.47	740.61	504	252	2	34
0	low	35	10	85	Mem0	30	1	0	0	12.37	0	442	442	1	0
0	low	35	10	85	Mem0	31	1	0	0	13.54	789.98	504	252	2	18
0	low	35	10	85	Mem0	32	1	0	0	15.22	0	455	455	1	0
0	low	35	10	85	Mem0	33	1	1	0	0	0	0	0	1	0
0	low	35	10	85	Mem0	34	1	0	0	14.15	767.19	504	252	2	24
0	low	35	10	85	Mem0	35	1	1	0	0	0	0	0	1	0
0	low	35	10	85	Mem0	36	1	1	0	0	0	0	0	1	0
0	low	35	10	85	Mem0	37	1	1	0	0	0	0	0	1	0
0	low	35	10	85	Mem0	38	1	1	0	0	0	0	0	1	0
0	low	35	10	85	Mem0	39	1	1	0	0	0	0	0	1	0
0	low	35	10	85	Mem0	40	1	0	0	13.01	934.31	503	167.67	3	69
0	low	35	10	85	Mem0	41	1	0	0	14.83	0	440	440	1	0
0	low	35	10	85	Mem0	42	1	0	0	13.18	0	428	428	1	0
0	low	35	10	85	Mem0	43	1	0	0	13.41	0	433	433	1	0
0	low	35	10	85	Mem0	44	1	1	0	0	0	0	0	1	0
0	low	35	10	85	Mem0	45	1	0	0	13.4	0	426	426	1	0
0	low	35	10	85	Mem0	46	1	0	0	14.15	0	440	440	1	0
0	low	35	10	85	Mem0	47	1	0	0	16.59	0	420	420	1	0
0	low	35	10	85	Mem0	48	1	0	0	16.6	0	454	454	1	0
0	low	35	10	85	Mem0	49	1	0	0	14.2	0	438	438	1	0
0	low	35	10	85	Mem0	50	1	1	0	0	0	0	0	1	0
0	low	35	1	85	Mem1	1	1	1	0	0	0	0	0	1	0
0	low	35	1	85	Mem1	2	1	0	0	14.8	759.6	504	252	2	45
0	low	35	1	85	Mem1	3	1	0	0	16.6	0	429	429	1	0
0	low	35	1	85	Mem1	4	1	1	0	0	0	0	0	1	0
0	low	35	1	85	Mem1	5	1	0	0	16.19	0	423	423	1	0
0	low	35	1	85	Mem1	6	1	0	0	11.46	0	450	450	1	0
0	low	35	1	85	Mem1	7	1	0	0	14.61	0	444	444	1	0
0	low	35	1	85	Mem1	8	1	1	0	0	0	0	0	1	0
0	low	35	1	85	Mem1	9	1	0	0	14.74	982.41	503	167.67	3	61
0	low	35	1	85	Mem1	10	1	0	0	17.66	0	411	411	1	0
0	low	35	1	85	Mem1	11	1	0	0	12.13	0	445	445	1	0
0	low	35	1	85	Mem1	12	1	0	0	16.5	0	438	438	1	0
0	low	35	1	85	Mem1	13	1	0	0	14.81	0	433	433	1	0
0	low	35	1	85	Mem1	14	1	0	0	13.87	977.35	503	167.67	3	71
0	low	35	1	85	Mem1	15	1	0	0	17.95	0	454	454	1	0
0	low	35	1	85	Mem1	16	1	0	0	11.74	763.4	504	252	2	30
0	low	35	1	85	Mem1	17	1	0	0	14.27	0	441	441	1	0
0	low	35	1	85	Mem1	18	1	0	0	14.99	767.2	503	167.67	3	47
0	low	35	1	85	Mem1	19	1	0	0	14.05	0	453	453	1	0
0	low	35	1	85	Mem1	20	1	0	0	17.24	0	425	425	1	0
0	low	35	1	85	Mem1	21	1	1	0	0	0	0	0	1	0
0	low	35	1	85	Mem1	22	1	0	0	14.04	535.52	504	252	2	26
0	low	35	1	85	Mem1	23	1	0	0	12.95	0	440	440	1	0
0	low	35	1	85	Mem1	24	1	0	0	15.34	755.8	504	252	2	33
0	low	35	1	85	Mem1	25	1	0	0	12.21	687.44	504	252	2	52
0	low	35	1	85	Mem1	26	1	1	0	0	0	0	0	1	0
0	low	35	1	85	Mem1	27	1	0	0	13.63	1020.39	503	167.67	3	57
0	low	35	1	85	Mem1	28	1	0	0	13.75	0	443	443	1	0
0	low	35	1	85	Mem1	29	1	0	0	13.87	0	444	444	1	0
0	low	35	1	85	Mem1	30	1	0	0	17.05	645.66	504	252	2	39
0	low	35	1	85	Mem1	31	1	0	0	17.09	0	424	424	1	0
0	low	35	1	85	Mem1	32	1	0	0	17.73	0	433	433	1	0
0	low	35	1	85	Mem1	33	1	0	0	14.19	0	442	442	1	0
0	low	35	1	85	Mem1	34	1	0	0	14.25	0	439	439	1	0
0	low	35	1	85	Mem1	35	1	1	0	0	657.05	202	101	2	30
0	low	35	1	85	Mem1	36	1	0	0	17	0	438	438	1	0
0	low	35	1	85	Mem1	37	1	1	0	0	455.76	148	74	2	29
0	low	35	1	85	Mem1	38	1	0	0	16.78	0	444	444	1	0
0	low	35	1	85	Mem1	39	1	0	0	17.47	0	459	459	1	0
0	low	35	1	85	Mem1	40	1	0	0	16.25	717.82	504	252	2	44
0	low	35	1	85	Mem1	41	1	0	0	15.81	0	415	415	1	0
0	low	35	1	85	Mem1	42	1	0	0	15.92	0	445	445	1	0
0	low	35	1	85	Mem1	43	1	0	0	16.05	0	423	423	1	0
0	low	35	1	85	Mem1	44	1	0	0	15.49	402.59	504	252	2	20
0	low	35	1	85	Mem1	45	1	0	0	18.13	0	422	422	1	0
0	low	35	1	85	Mem1	46	1	1	0	0	0	0	0	1	0
0	low	35	1	85	Mem1	47	1	0	0	18.19	0	441	441	1	0
0	low	35	1	85	Mem1	48	1	1	0	0	0	0	0	1	0
0	low	35	1	85	Mem1	49	1	0	0	14.4	987.48	503	167.67	3	65
0	low	35	1	85	Mem1	50	1	0	0	14.27	740.61	504	252	2	32
0	low	35	2	85	Mem1	1	1	0	0	13.95	1027.99	503	167.67	3	57
0	low	35	2	85	Mem1	2	1	1	0	0	0	0	0	1	0
0	low	35	2	85	Mem1	3	1	0	0	17.74	0	425	425	1	0
0	low	35	2	85	Mem1	4	1	0	0	12.98	0	439	439	1	0
0	low	35	2	85	Mem1	5	1	1	0	0	0	0	0	1	0
0	low	35	2	85	Mem1	6	1	0	0	11.6	691.24	543	271.5	2	41
0	low	35	2	85	Mem1	7	1	0	0	17.82	0	426	426	1	0
0	low	35	2	85	Mem1	8	1	0	0	14.77	0	450	450	1	0
0	low	35	2	85	Mem1	9	1	0	0	13.47	972.29	504	252	2	66
0	low	35	2	85	Mem1	10	1	0	0	17.94	0	453	453	1	0
0	low	35	2	85	Mem1	11	1	0	0	17.61	0	410	410	1	0
0	low	35	2	85	Mem1	12	1	0	0	12.2	695.03	504	252	2	42
0	low	35	2	85	Mem1	13	1	0	0	14.22	921.65	503	167.67	3	65
0	low	35	2	85	Mem1	14	1	0	0	16.75	0	426	426	1	0
0	low	35	2	85	Mem1	15	1	0	0	14.29	360.81	504	252	2	22
0	low	35	2	85	Mem1	16	1	0	0	11.76	0	442	442	1	0
0	low	35	2	85	Mem1	17	1	0	0	15.79	497.54	504	252	2	24
0	low	35	2	85	Mem1	18	1	1	0	0	0	0	0	1	0
0	low	35	2	85	Mem1	19	1	0	0	15.62	0	417	417	1	0
0	low	35	2	85	Mem1	20	1	0	0	16.52	0	460	460	1	0
0	low	35	2	85	Mem1	21	1	0	0	13.54	0	412	412	1	0
0	low	35	2	85	Mem1	22	1	0	0	18.05	0	443	443	1	0
0	low	35	2	85	Mem1	23	1	0	0	11.89	0	433	433	1	0
0	low	35	2	85	Mem1	24	1	1	0	0	0	0	0	1	0
0	low	35	2	85	Mem1	25	1	0	0	15.75	0	410	410	1	0
0	low	35	2	85	Mem1	26	1	0	0	17.19	0	457	457	1	0
0	low	35	2	85	Mem1	27	1	0	0	14.8	698.83	524	262	2	44
0	low	35	2	85	Mem1	28	1	1	0	0	736.81	226	113	2	33
0	low	35	2	85	Mem1	29	1	0	0	10.98	0	442	442	1	0
0	low	35	2	85	Mem1	30	1	1	0	0	729.21	232	116	2	41
0	low	35	2	85	Mem1	31	1	1	0	0	0	0	0	1	0
0	low	35	2	85	Mem1	32	1	1	0	0	676.04	216	108	2	39
0	low	35	2	85	Mem1	33	1	0	0	17.72	0	445	445	1	0
0	low	35	2	85	Mem1	34	1	0	0	17.42	0	413	413	1	0
0	low	35	2	85	Mem1	35	1	0	0	14.97	0	442	442	1	0
0	low	35	2	85	Mem1	36	1	0	0	16.42	0	434	434	1	0
0	low	35	2	85	Mem1	37	1	0	0	12.87	748.2	504	252	2	33
0	low	35	2	85	Mem1	38	1	0	0	14.36	0	470	470	1	0
0	low	35	2	85	Mem1	39	1	1	0	0	0	0	0	1	0
0	low	35	2	85	Mem1	40	1	1	0	0	0	0	0	1	0
0	low	35	2	85	Mem1	41	1	0	0	13.4	1000.14	503	167.67	3	57
0	low	35	2	85	Mem1	42	1	0	0	13	0	425	425	1	0
0	low	35	2	85	Mem1	43	1	1	0	0	516.53	161	80.5	2	26
0	low	35	2	85	Mem1	44	1	0	0	14.97	896.33	504	252	2	57
0	low	35	2	85	Mem1	45	1	0	0	13.53	0	443	443	1	0
0	low	35	2	85	Mem1	46	1	0	0	17.68	0	438	438	1	0
0	low	35	2	85	Mem1	47	1	0	0	14.28	0	443	443	1	0
0	low	35	2	85	Mem1	48	1	0	0	18.06	0	453	453	1	0
0	low	35	2	85	Mem1	49	1	0	0	15.07	0	437	437	1	0
0	low	35	2	85	Mem1	50	1	0	0	13.52	0	431	431	1	0
0	low	35	3	85	Mem1	1	1	0	0	17.78	0	456	456	1	0
0	low	35	3	85	Mem1	2	1	0	0	17.41	0	438	438	1	0
0	low	35	3	85	Mem1	3	1	1	0	0	0	0	0	1	0
0	low	35	3	85	Mem1	4	1	0	0	17.95	0	451	451	1	0
0	low	35	3	85	Mem1	5	1	0	0	16.37	752	504	252	2	35
0	low	35	3	85	Mem1	6	1	0	0	12.6	0	440	440	1	0
0	low	35	3	85	Mem1	7	1	0	0	17.27	752	504	252	2	33
0	low	35	3	85	Mem1	8	1	0	0	13.91	987.48	503	167.67	3	64
0	low	35	3	85	Mem1	9	1	0	0	13.18	0	455	455	1	0
0	low	35	3	85	Mem1	10	1	0	0	15.66	702.63	504	252	2	42
0	low	35	3	85	Mem1	11	1	0	0	12.2	710.22	504	252	2	47
0	low	35	3	85	Mem1	12	1	1	0	0	1124.2	358	179	2	63
0	low	35	3	85	Mem1	13	1	0	0	16.24	0	450	450	1	0
0	low	35	3	85	Mem1	14	1	0	0	13.1	0	420	420	1	0
0	low	35	3	85	Mem1	15	1	0	0	15.34	0	437	437	1	0
0	low	35	3	85	Mem1	16	1	0	0	15.45	0	441	441	1	0
0	low	35	3	85	Mem1	17	1	0	0	17.43	0	424	424	1	0
0	low	35	3	85	Mem1	18	1	0	0	16.35	0	438	438	1	0
0	low	35	3	85	Mem1	19	1	0	0	15.34	512.73	504	252	2	34
0	low	35	3	85	Mem1	20	1	1	0	0	0	0	0	1	0
0	low	35	3	85	Mem1	21	1	0	0	17.57	0	456	456	1	0
0	low	35	3	85	Mem1	22	1	1	0	0	0	0	0	1	0
0	low	35	3	85	Mem1	23	1	0	0	14.74	759.6	504	252	2	29
0	low	35	3	85	Mem1	24	1	0	0	13.74	0	441	441	1	0
0	low	35	3	85	Mem1	25	1	0	0	12.35	0	412	412	1	0
0	low	35	3	85	Mem1	26	1	1	0	0	0	0	0	1	0
0	low	35	3	85	Mem1	27	1	0	0	15.24	0	442	442	1	0
0	low	35	3	85	Mem1	28	1	0	0	17.69	0	454	454	1	0
0	low	35	3	85	Mem1	29	1	1	0	0	0	0	0	1	0
0	low	35	3	85	Mem1	30	1	0	0	15.03	0	431	431	1	0
0	low	35	3	85	Mem1	31	1	0	0	16.47	0	413	413	1	0
0	low	35	3	85	Mem1	32	1	1	0	0	0	0	0	1	0
0	low	35	3	85	Mem1	33	1	0	0	13.98	896.33	503	167.67	3	79
0	low	35	3	85	Mem1	34	1	0	0	15.96	0	441	441	1	0
0	low	35	3	85	Mem1	35	1	0	0	16.02	0	449	449	1	0
0	low	35	3	85	Mem1	36	1	0	0	17.5	0	459	459	1	0
0	low	35	3	85	Mem1	37	1	1	0	0	0	0	0	1	0
0	low	35	3	85	Mem1	38	1	0	0	17.43	0	445	445	1	0
0	low	35	3	85	Mem1	39	1	0	0	12.11	0	439	439	1	0
0	low	35	3	85	Mem1	40	1	1	0	0	0	0	0	1	0
0	low	35	3	85	Mem1	41	1	0	0	16.75	0	464	464	1	0
0	low	35	3	85	Mem1	42	1	1	0	0	0	0	0	1	0
0	low	35	3	85	Mem1	43	1	0	0	12.73	0	425	425	1	0
0	low	35	3	85	Mem1	44	1	0	0	11.81	1116.61	504	252	2	67
0	low	35	3	85	Mem1	45	1	0	0	15.07	0	422	422	1	0
0	low	35	3	85	Mem1	46	1	1	0	0	0	0	0	1	0
0	low	35	3	85	Mem1	47	1	1	0	0	0	0	0	1	0
0	low	35	3	85	Mem1	48	1	0	0	12.74	0	427	427	1	0
0	low	35	3	85	Mem1	49	1	0	0	13.64	691.24	504	252	2	51
0	low	35	3	85	Mem1	50	1	0	0	12.64	0	410	410	1	0
0	low	35	4	85	Mem1	1	1	0	0	11.47	1086.22	504	252	2	57
0	low	35	4	85	Mem1	2	1	0	0	16.55	786.18	504	252	2	23
0	low	35	4	85	Mem1	3	1	0	0	16.47	615.28	544	272	2	41
0	low	35	4	85	Mem1	4	1	0	0	15.2	0	446	446	1	0
0	low	35	4	85	Mem1	5	1	0	0	15.45	1053.31	503	167.67	3	43
0	low	35	4	85	Mem1	6	1	0	0	17.44	0	430	430	1	0
0	low	35	4	85	Mem1	7	1	0	0	16.1	0	441	441	1	0
0	low	35	4	85	Mem1	8	1	0	0	15.73	0	422	422	1	0
0	low	35	4	85	Mem1	9	1	0	0	13.61	967.22	503	167.67	3	77
0	low	35	4	85	Mem1	10	1	0	0	17.24	995.07	508	254	2	59
0	low	35	4	85	Mem1	11	1	0	0	15.61	976.08	504	252	2	53
0	low	35	4	85	Mem1	12	1	1	0	0	0	0	0	1	0
0	low	35	4	85	Mem1	13	1	0	0	16.85	0	419	419	1	0
0	low	35	4	85	Mem1	14	1	1	0	0	0	0	0	1	0
0	low	35	4	85	Mem1	15	1	0	0	15.61	0	445	445	1	0
0	low	35	4	85	Mem1	16	1	1	0	0	0	0	0	1	0
0	low	35	4	85	Mem1	17	1	0	0	17.54	0	441	441	1	0
0	low	35	4	85	Mem1	18	1	0	0	11.63	0	453	453	1	0
0	low	35	4	85	Mem1	19	1	0	0	17.52	0	461	461	1	0
0	low	35	4	85	Mem1	20	1	0	0	12.76	0	432	432	1	0
0	low	35	4	85	Mem1	21	1	0	0	12.88	0	445	445	1	0
0	low	35	4	85	Mem1	22	1	1	0	0	0	0	0	1	0
0	low	35	4	85	Mem1	23	1	0	0	16.62	0	436	436	1	0
0	low	35	4	85	Mem1	24	1	0	0	13.57	729.21	504	252	2	36
0	low	35	4	85	Mem1	25	1	0	0	13.61	0	445	445	1	0
0	low	35	4	85	Mem1	26	1	0	0	14.77	929.24	503	167.67	3	81
0	low	35	4	85	Mem1	27	1	0	0	14.38	0	448	448	1	0
0	low	35	4	85	Mem1	28	1	1	0	0	0	0	0	1	0
0	low	35	4	85	Mem1	29	1	0	0	17.74	0	442	442	1	0
0	low	35	4	85	Mem1	30	1	0	0	16.14	0	457	457	1	0
0	low	35	4	85	Mem1	31	1	0	0	14.78	0	441	441	1	0
0	low	35	4	85	Mem1	32	1	1	0	0	0	0	0	1	0
0	low	35	4	85	Mem1	33	1	0	0	14.65	1048.25	503	167.67	3	80
0	low	35	4	85	Mem1	34	1	0	0	16.34	0	416	416	1	0
0	low	35	4	85	Mem1	35	1	0	0	16.29	0	438	438	1	0
0	low	35	4	85	Mem1	36	1	0	0	14.75	736.81	504	252	2	31
0	low	35	4	85	Mem1	37	1	0	0	12.27	1017.86	504	252	2	63
0	low	35	4	85	Mem1	38	1	0	0	13.24	0	443	443	1	0
0	low	35	4	85	Mem1	39	1	0	0	12.6	0	429	429	1	0
0	low	35	4	85	Mem1	40	1	0	0	15.85	0	444	444	1	0
0	low	35	4	85	Mem1	41	1	0	0	16.42	0	427	427	1	0
0	low	35	4	85	Mem1	42	1	0	0	14.36	808.97	504	252	2	55
0	low	35	4	85	Mem1	43	1	0	0	12.87	1006.47	504	252	2	72
0	low	35	4	85	Mem1	44	1	0	0	17.18	0	462	462	1	0
0	low	35	4	85	Mem1	45	1	0	0	16.29	0	441	441	1	0
0	low	35	4	85	Mem1	46	1	1	0	0	0	0	0	1	0
0	low	35	4	85	Mem1	47	1	0	0	17.35	0	439	439	1	0
0	low	35	4	85	Mem1	48	1	0	0	13.4	0	418	418	1	0
0	low	35	4	85	Mem1	49	1	0	0	16.01	0	440	440	1	0
0	low	35	4	85	Mem1	50	1	0	0	17.1	0	426	426	1	0
0	low	35	5	85	Mem1	1	1	1	0	0	797.58	260	130	2	51
0	low	35	5	85	Mem1	2	1	0	0	13.12	0	459	459	1	0
0	low	35	5	85	Mem1	3	1	0	0	15.95	0	439	439	1	0
0	low	35	5	85	Mem1	4	1	0	0	11.93	0	446	446	1	0
0	low	35	5	85	Mem1	5	1	0	0	17.37	0	446	446	1	0
0	low	35	5	85	Mem1	6	1	0	0	14.41	770.99	504	252	2	28
0	low	35	5	85	Mem1	7	1	0	0	14.14	649.46	504	252	2	32
0	low	35	5	85	Mem1	8	1	0	0	12.6	801.38	504	252	2	19
0	low	35	5	85	Mem1	9	1	0	0	14.69	683.64	504	252	2	44
0	low	35	5	85	Mem1	10	1	0	0	16.78	0	414	414	1	0
0	low	35	5	85	Mem1	11	1	1	0	0	0	0	0	1	0
0	low	35	5	85	Mem1	12	1	0	0	13.51	0	420	420	1	0
0	low	35	5	85	Mem1	13	1	0	0	14.39	964.69	503	167.67	3	74
0	low	35	5	85	Mem1	14	1	1	0	0	767.19	225	112.5	2	24
0	low	35	5	85	Mem1	15	1	0	0	16.86	0	436	436	1	0
0	low	35	5	85	Mem1	16	1	1	0	0	0	0	0	1	0
0	low	35	5	85	Mem1	17	1	0	0	15.61	0	446	446	1	0
0	low	35	5	85	Mem1	18	1	0	0	15.95	755.8	504	252	2	36
0	low	35	5	85	Mem1	19	1	0	0	17.74	0	432	432	1	0
0	low	35	5	85	Mem1	20	1	0	0	16.27	873.54	514	171.33	3	73
0	low	35	5	85	Mem1	21	1	1	0	0	0	0	0	1	0
0	low	35	5	85	Mem1	22	1	1	0	0	0	0	0	1	0
0	low	35	5	85	Mem1	23	1	0	0	13.67	782.39	504	252	2	19
0	low	35	5	85	Mem1	24	1	0	0	14.57	990.01	503	167.67	3	69
0	low	35	5	85	Mem1	25	1	0	0	14.14	664.65	523	261.5	2	36
0	low	35	5	85	Mem1	26	1	0	0	14.43	757.07	503	167.67	3	72
0	low	35	5	85	Mem1	27	1	0	0	16.64	0	458	458	1	0
0	low	35	5	85	Mem1	28	1	0	0	18.17	653.26	504	252	2	34
0	low	35	5	85	Mem1	29	1	1	0	0	0	0	0	1	0
0	low	35	5	85	Mem1	30	1	0	0	17.73	0	425	425	1	0
0	low	35	5	85	Mem1	31	1	0	0	15.53	0	427	427	1	0
0	low	35	5	85	Mem1	32	1	0	0	12.28	0	438	438	1	0
0	low	35	5	85	Mem1	33	1	0	0	14.59	630.47	504	252	2	38
0	low	35	5	85	Mem1	34	1	1	0	0	638.06	207	103.5	2	40
0	low	35	5	85	Mem1	35	1	1	0	0	0	0	0	1	0
0	low	35	5	85	Mem1	36	1	0	0	17.88	0	456	456	1	0
0	low	35	5	85	Mem1	37	1	1	0	0	0	0	0	1	0
0	low	35	5	85	Mem1	38	1	0	0	14.26	0	452	452	1	0
0	low	35	5	85	Mem1	39	1	0	0	12.53	0	422	422	1	0
0	low	35	5	85	Mem1	40	1	0	0	14.02	0	445	445	1	0
0	low	35	5	85	Mem1	41	1	0	0	17	763.4	504	252	2	26
0	low	35	5	85	Mem1	42	1	0	0	14.92	0	439	439	1	0
0	low	35	5	85	Mem1	43	1	0	0	14.03	820.37	504	252	2	48
0	low	35	5	85	Mem1	44	1	0	0	14.78	901.39	503	167.67	3	75
0	low	35	5	85	Mem1	45	1	0	0	15.35	706.43	504	252	2	39
0	low	35	5	85	Mem1	46	1	0	0	17.64	0	431	431	1	0
0	low	35	5	85	Mem1	47	1	1	0	0	0	0	0	1	0
0	low	35	5	85	Mem1	48	1	0	0	14.06	710.22	504	252	2	45
0	low	35	5	85	Mem1	49	1	0	0	16.8	706.43	504	252	2	39
0	low	35	5	85	Mem1	50	1	0	0	15.48	0	440	440	1	0
0	low	35	6	85	Mem1	1	1	0	0	14.66	748.2	504	252	2	31
0	low	35	6	85	Mem1	2	1	0	0	14.75	914.05	526	175.33	3	78
0	low	35	6	85	Mem1	3	1	0	0	12.12	816.57	504	252	2	52
0	low	35	6	85	Mem1	4	1	0	0	17.11	493.74	512	256	2	36
0	low	35	6	85	Mem1	5	1	0	0	13.16	1101.42	504	252	2	58
0	low	35	6	85	Mem1	6	1	0	0	17.72	736.81	504	252	2	41
0	low	35	6	85	Mem1	7	1	0	0	16.49	0	459	459	1	0
0	low	35	6	85	Mem1	8	1	1	0	0	721.62	225	112.5	2	36
0	low	35	6	85	Mem1	9	1	0	0	13.49	990.01	503	167.67	3	64
0	low	35	6	85	Mem1	10	1	0	0	15.15	916.58	503	167.67	3	54
0	low	35	6	85	Mem1	11	1	0	0	17.36	0	445	445	1	0
0	low	35	6	85	Mem1	12	1	0	0	12.26	0	438	438	1	0
0	low	35	6	85	Mem1	13	1	1	0	0	0	0	0	1	0
0	low	35	6	85	Mem1	14	1	0	0	17.08	0	432	432	1	0
0	low	35	6	85	Mem1	15	1	0	0	16.97	0	463	463	1	0
0	low	35	6	85	Mem1	16	1	1	0	0	0	0	0	1	0
0	low	35	6	85	Mem1	17	1	1	0	0	0	0	0	1	0
0	low	35	6	85	Mem1	18	1	0	0	16.89	0	435	435	1	0
0	low	35	6	85	Mem1	19	1	0	0	13.77	984.95	527	175.67	3	95
0	low	35	6	85	Mem1	20	1	0	0	11.91	0	428	428	1	0
0	low	35	6	85	Mem1	21	1	0	0	17.36	0	433	433	1	0
0	low	35	6	85	Mem1	22	1	0	0	17.6	748.2	504	252	2	29
0	low	35	6	85	Mem1	23	1	0	0	14.93	649.46	504	252	2	36
0	low	35	6	85	Mem1	24	1	0	0	16.88	0	413	413	1	0
0	low	35	6	85	Mem1	25	1	0	0	17.02	0	441	441	1	0
0	low	35	6	85	Mem1	26	1	0	0	16.91	717.82	504	252	2	37
0	low	35	6	85	Mem1	27	1	0	0	16.14	744.41	504	252	2	32
0	low	35	6	85	Mem1	28	1	0	0	17.68	0	418	418	1	0
0	low	35	6	85	Mem1	29	1	1	0	0	0	0	0	1	0
0	low	35	6	85	Mem1	30	1	0	0	14.04	896.33	504	252	2	55
0	low	35	6	85	Mem1	31	1	0	0	15.04	0	453	453	1	0
0	low	35	6	85	Mem1	32	1	0	0	12.92	0	439	439	1	0
0	low	35	6	85	Mem1	33	1	0	0	13.53	0	441	441	1	0
0	low	35	6	85	Mem1	34	1	0	0	13.48	0	438	438	1	0
0	low	35	6	85	Mem1	35	1	0	0	16.74	827.96	504	252	2	40
0	low	35	6	85	Mem1	36	1	1	0	0	763.4	229	114.5	2	29
0	low	35	6	85	Mem1	37	1	0	0	17.49	774.79	504	252	2	33
0	low	35	6	85	Mem1	38	1	0	0	15.01	0	445	445	1	0
0	low	35	6	85	Mem1	39	1	1	0	0	0	0	0	1	0
0	low	35	6	85	Mem1	40	1	0	0	13.68	952.03	503	167.67	3	81
0	low	35	6	85	Mem1	41	1	0	0	13.81	748.2	504	252	2	34
0	low	35	6	85	Mem1	42	1	0	0	14.93	805.18	503	167.67	3	84
0	low	35	6	85	Mem1	43	1	0	0	16.15	0	420	420	1	0
0	low	35	6	85	Mem1	44	1	0	0	14.24	1002.67	503	167.67	3	57
0	low	35	6	85	Mem1	45	1	0	0	16.33	687.44	504	252	2	40
0	low	35	6	85	Mem1	46	1	0	0	16.17	0	452	452	1	0
0	low	35	6	85	Mem1	47	1	0	0	15.83	0	450	450	1	0
0	low	35	6	85	Mem1	48	1	0	0	17.38	0	441	441	1	0
0	low	35	6	85	Mem1	49	1	0	0	14.75	0	430	430	1	0
0	low	35	6	85	Mem1	50	1	1	0	0	0	0	0	1	0
0	low	35	7	85	Mem1	1	1	0	0	14.38	0	420	420	1	0
0	low	35	7	85	Mem1	2	1	0	0	17.51	463.36	504	252	2	30
0	low	35	7	85	Mem1	3	1	0	0	11.95	0	434	434	1	0
0	low	35	7	85	Mem1	4	1	1	0	0	0	0	0	1	0
0	low	35	7	85	Mem1	5	1	0	0	15.32	0	447	447	1	0
0	low	35	7	85	Mem1	6	1	0	0	14.21	0	447	447	1	0
0	low	35	7	85	Mem1	7	1	0	0	17.73	0	440	440	1	0
0	low	35	7	85	Mem1	8	1	1	0	0	706.43	227	113.5	2	42
0	low	35	7	85	Mem1	9	1	0	0	17.56	0	434	434	1	0
0	low	35	7	85	Mem1	10	1	0	0	17.29	914.05	505	168.33	3	51
0	low	35	7	85	Mem1	11	1	0	0	18.07	0	443	443	1	0
0	low	35	7	85	Mem1	12	1	0	0	17.32	0	442	442	1	0
0	low	35	7	85	Mem1	13	1	1	0	0	793.78	225	112.5	2	17
0	low	35	7	85	Mem1	14	1	0	0	13.49	916.58	503	167.67	3	93
0	low	35	7	85	Mem1	15	1	0	0	17.67	0	436	436	1	0
0	low	35	7	85	Mem1	16	1	0	0	12.95	683.64	504	252	2	46
0	low	35	7	85	Mem1	17	1	1	0	0	733.01	226	113	2	34
0	low	35	7	85	Mem1	18	1	0	0	17.72	0	453	453	1	0
0	low	35	7	85	Mem1	19	1	0	0	14.5	1022.93	503	167.67	3	85
0	low	35	7	85	Mem1	20	1	0	0	17.6	0	438	438	1	0
0	low	35	7	85	Mem1	21	1	0	0	13.64	736.81	504	252	2	38
0	low	35	7	85	Mem1	22	1	0	0	14.97	736.81	504	252	2	31
0	low	35	7	85	Mem1	23	1	1	0	0	0	0	0	1	0
0	low	35	7	85	Mem1	24	1	0	0	15.71	0	438	438	1	0
0	low	35	7	85	Mem1	25	1	0	0	15.29	0	430	430	1	0
0	low	35	7	85	Mem1	26	1	0	0	13.63	0	438	438	1	0
0	low	35	7	85	Mem1	27	1	0	0	14.02	962.16	503	167.67	3	93
0	low	35	7	85	Mem1	28	1	0	0	12.02	835.56	503	167.67	3	64
0	low	35	7	85	Mem1	29	1	0	0	16.78	0	420	420	1	0
0	low	35	7	85	Mem1	30	1	0	0	14.4	835.56	504	252	2	51
0	low	35	7	85	Mem1	31	1	0	0	14.13	1000.14	503	167.67	3	55
0	low	35	7	85	Mem1	32	1	1	0	0	0	0	0	1	0
0	low	35	7	85	Mem1	33	1	0	0	17.2	0	449	449	1	0
0	low	35	7	85	Mem1	34	1	0	0	16.9	797.58	504	252	2	17
0	low	35	7	85	Mem1	35	1	0	0	13.21	0	430	430	1	0
0	low	35	7	85	Mem1	36	1	0	0	13.57	729.21	504	252	2	35
0	low	35	7	85	Mem1	37	1	1	0	0	0	0	0	1	0
0	low	35	7	85	Mem1	38	1	0	0	15.13	0	437	437	1	0
0	low	35	7	85	Mem1	39	1	0	0	17.6	0	466	466	1	0
0	low	35	7	85	Mem1	40	1	1	0	0	0	0	0	1	0
0	low	35	7	85	Mem1	41	1	0	0	17.2	0	417	417	1	0
0	low	35	7	85	Mem1	42	1	0	0	11.79	0	414	414	1	0
0	low	35	7	85	Mem1	43	1	0	0	16.22	0	439	439	1	0
0	low	35	7	85	Mem1	44	1	0	0	13.86	979.88	503	167.67	3	69
0	low	35	7	85	Mem1	45	1	0	0	17.71	770.99	504	252	2	23
0	low	35	7	85	Mem1	46	1	0	0	13.08	782.39	503	167.67	3	61
0	low	35	7	85	Mem1	47	1	0	0	17.2	0	469	469	1	0
0	low	35	7	85	Mem1	48	1	0	0	17.15	0	427	427	1	0
0	low	35	7	85	Mem1	49	1	0	0	11.82	786.18	504	252	2	22
0	low	35	7	85	Mem1	50	1	0	0	13.25	759.6	504	252	2	47
0	low	35	8	85	Mem1	1	1	0	0	16.63	0	439	439	1	0
0	low	35	8	85	Mem1	2	1	0	0	16.24	0	442	442	1	0
0	low	35	8	85	Mem1	3	1	0	0	17.22	0	458	458	1	0
0	low	35	8	85	Mem1	4	1	0	0	15.19	0	427	427	1	0
0	low	35	8	85	Mem1	5	1	0	0	16.32	0	443	443	1	0
0	low	35	8	85	Mem1	6	1	0	0	16.76	0	444	444	1	0
0	low	35	8	85	Mem1	7	1	0	0	11.24	748.2	504	252	2	29
0	low	35	8	85	Mem1	8	1	0	0	16.26	0	441	441	1	0
0	low	35	8	85	Mem1	9	1	0	0	13.58	0	412	412	1	0
0	low	35	8	85	Mem1	10	1	0	0	12.93	740.61	504	252	2	31
0	low	35	8	85	Mem1	11	1	1	0	0	0	0	0	1	0
0	low	35	8	85	Mem1	12	1	0	0	14.25	774.79	504	252	2	34
0	low	35	8	85	Mem1	13	1	0	0	14.29	0	417	417	1	0
0	low	35	8	85	Mem1	14	1	0	0	12.93	767.19	504	252	2	40
0	low	35	8	85	Mem1	15	1	0	0	14.44	1050.78	503	167.67	3	72
0	low	35	8	85	Mem1	16	1	0	0	16.73	0	451	451	1	0
0	low	35	8	85	Mem1	17	1	0	0	17.64	0	426	426	1	0
0	low	35	8	85	Mem1	18	1	0	0	14.68	984.95	505	168.33	3	108
0	low	35	8	85	Mem1	19	1	0	0	16.3	0	438	438	1	0
0	low	35	8	85	Mem1	20	1	0	0	15.67	0	438	438	1	0
0	low	35	8	85	Mem1	21	1	0	0	14.71	995.07	503	167.67	3	64
0	low	35	8	85	Mem1	22	1	0	0	12.61	0	459	459	1	0
0	low	35	8	85	Mem1	23	1	0	0	16.84	440.57	504	252	2	28
0	low	35	8	85	Mem1	24	1	0	0	15.99	0	438	438	1	0
0	low	35	8	85	Mem1	25	1	0	0	15.26	0	446	446	1	0
0	low	35	8	85	Mem1	26	1	0	0	14.13	1040.65	503	167.67	3	48
0	low	35	8	85	Mem1	27	1	0	0	14.69	0	435	435	1	0
0	low	35	8	85	Mem1	28	1	0	0	14.09	772.26	503	167.67	3	48
0	low	35	8	85	Mem1	29	1	0	0	15.78	945.7	504	252	2	62
0	low	35	8	85	Mem1	30	1	0	0	14.75	0	441	441	1	0
0	low	35	8	85	Mem1	31	1	0	0	15.75	748.2	504	252	2	45
0	low	35	8	85	Mem1	32	1	0	0	16.6	0	437	437	1	0
0	low	35	8	85	Mem1	33	1	0	0	17.52	0	441	441	1	0
0	low	35	8	85	Mem1	34	1	0	0	14.63	1012.8	503	167.67	3	62
0	low	35	8	85	Mem1	35	1	0	0	17.76	0	443	443	1	0
0	low	35	8	85	Mem1	36	1	0	0	17.62	0	415	415	1	0
0	low	35	8	85	Mem1	37	1	0	0	17	0	417	417	1	0
0	low	35	8	85	Mem1	38	1	0	0	16.92	0	443	443	1	0
0	low	35	8	85	Mem1	39	1	1	0	0	653.26	205	102.5	2	34
0	low	35	8	85	Mem1	40	1	0	0	12.07	535.52	504	252	2	32
0	low	35	8	85	Mem1	41	1	0	0	13.68	977.35	503	167.67	3	67
0	low	35	8	85	Mem1	42	1	0	0	11.92	0	442	442	1	0
0	low	35	8	85	Mem1	43	1	0	0	12.37	0	445	445	1	0
0	low	35	8	85	Mem1	44	1	0	0	12.91	444.37	504	252	2	32
0	low	35	8	85	Mem1	45	1	0	0	17.42	0	438	438	1	0
0	low	35	8	85	Mem1	46	1	1	0	0	0	0	0	1	0
0	low	35	8	85	Mem1	47	1	1	0	0	657.05	204	102	2	32
0	low	35	8	85	Mem1	48	1	1	0	0	0	0	0	1	0
0	low	35	8	85	Mem1	49	1	0	0	15.64	729.21	504	252	2	32
0	low	35	8	85	Mem1	50	1	0	0	16.65	0	463	463	1	0
0	low	35	9	85	Mem1	1	1	0	0	12.41	0	452	452	1	0
0	low	35	9	85	Mem1	2	1	0	0	18.01	0	424	424	1	0
0	low	35	9	85	Mem1	3	1	0	0	13.71	0	410	410	1	0
0	low	35	9	85	Mem1	4	1	0	0	17.21	0	452	452	1	0
0	low	35	9	85	Mem1	5	1	0	0	17.64	0	434	434	1	0
0	low	35	9	85	Mem1	6	1	1	0	0	0	0	0	1	0
0	low	35	9	85	Mem1	7	1	0	0	17.7	0	441	441	1	0
0	low	35	9	85	Mem1	8	1	0	0	12.93	0	465	465	1	0
0	low	35	9	85	Mem1	9	1	0	0	11.92	754.54	503	167.67	3	65
0	low	35	9	85	Mem1	10	1	0	0	12.93	916.58	503	167.67	3	69
0	low	35	9	85	Mem1	11	1	0	0	11.44	0	411	411	1	0
0	low	35	9	85	Mem1	12	1	0	0	13.3	0	414	414	1	0
0	low	35	9	85	Mem1	13	1	1	0	0	733.01	228	114	2	36
0	low	35	9	85	Mem1	14	1	1	0	0	0	0	0	1	0
0	low	35	9	85	Mem1	15	1	0	0	11.56	816.57	504	252	2	12
0	low	35	9	85	Mem1	16	1	0	0	13.31	0	444	444	1	0
0	low	35	9	85	Mem1	17	1	0	0	16.71	0	435	435	1	0
0	low	35	9	85	Mem1	18	1	1	0	0	0	0	0	1	0
0	low	35	9	85	Mem1	19	1	0	0	13.19	729.21	504	252	2	37
0	low	35	9	85	Mem1	20	1	1	0	0	0	0	0	1	0
0	low	35	9	85	Mem1	21	1	0	0	17.34	0	417	417	1	0
0	low	35	9	85	Mem1	22	1	1	0	0	0	0	0	1	0
0	low	35	9	85	Mem1	23	1	0	0	13.49	729.21	504	252	2	33
0	low	35	9	85	Mem1	24	1	1	0	0	0	0	0	1	0
0	low	35	9	85	Mem1	25	1	0	0	13.92	0	449	449	1	0
0	low	35	9	85	Mem1	26	1	1	0	0	0	0	0	1	0
0	low	35	9	85	Mem1	27	1	0	0	13.53	764.66	503	167.67	3	62
0	low	35	9	85	Mem1	28	1	0	0	13.9	717.82	504	252	2	46
0	low	35	9	85	Mem1	29	1	0	0	17.96	714.02	504	252	2	40
0	low	35	9	85	Mem1	30	1	1	0	0	740.61	226	113	2	32
0	low	35	9	85	Mem1	31	1	0	0	17.56	0	453	453	1	0
0	low	35	9	85	Mem1	32	1	0	0	14.59	0	419	419	1	0
0	low	35	9	85	Mem1	33	1	0	0	13.02	0	417	417	1	0
0	low	35	9	85	Mem1	34	1	0	0	13.63	638.06	504	252	2	40
0	low	35	9	85	Mem1	35	1	0	0	18.18	0	420	420	1	0
0	low	35	9	85	Mem1	36	1	0	0	13.65	0	412	412	1	0
0	low	35	9	85	Mem1	37	1	0	0	18.03	0	467	467	1	0
0	low	35	9	85	Mem1	38	1	0	0	14.22	0	438	438	1	0
0	low	35	9	85	Mem1	39	1	0	0	17.11	0	439	439	1	0
0	low	35	9	85	Mem1	40	1	0	0	16.22	0	440	440	1	0
0	low	35	9	85	Mem1	41	1	0	0	17.31	733.01	504	252	2	35
0	low	35	9	85	Mem1	42	1	0	0	17.46	0	438	438	1	0
0	low	35	9	85	Mem1	43	1	0	0	15.95	0	447	447	1	0
0	low	35	9	85	Mem1	44	1	0	0	15.94	797.58	504	252	2	16
0	low	35	9	85	Mem1	45	1	0	0	15.38	0	429	429	1	0
0	low	35	9	85	Mem1	46	1	0	0	14.84	0	438	438	1	0
0	low	35	9	85	Mem1	47	1	1	0	0	653.26	202	101	2	31
0	low	35	9	85	Mem1	48	1	1	0	0	0	0	0	1	0
0	low	35	9	85	Mem1	49	1	0	0	15	744.41	504	252	2	40
0	low	35	9	85	Mem1	50	1	0	0	14.41	921.65	503	167.67	3	69
0	low	35	10	85	Mem1	1	1	0	0	14.31	0	453	453	1	0
0	low	35	10	85	Mem1	2	1	0	0	13.52	778.59	504	252	2	28
0	low	35	10	85	Mem1	3	1	0	0	14	990.01	503	167.67	3	73
0	low	35	10	85	Mem1	4	1	1	0	0	0	0	0	1	0
0	low	35	10	85	Mem1	5	1	0	0	14.38	984.95	503	167.67	3	96
0	low	35	10	85	Mem1	6	1	0	0	14.67	964.69	503	167.67	3	66
0	low	35	10	85	Mem1	7	1	0	0	12.3	717.82	504	252	2	38
0	low	35	10	85	Mem1	8	1	0	0	17.81	0	450	450	1	0
0	low	35	10	85	Mem1	9	1	0	0	14.85	0	455	455	1	0
0	low	35	10	85	Mem1	10	1	0	0	16.31	725.42	504	252	2	39
0	low	35	10	85	Mem1	11	1	0	0	16.41	0	437	437	1	0
0	low	35	10	85	Mem1	12	1	0	0	17.26	752	504	252	2	52
0	low	35	10	85	Mem1	13	1	0	0	12.23	0	455	455	1	0
0	low	35	10	85	Mem1	14	1	0	0	17.36	0	452	452	1	0
0	low	35	10	85	Mem1	15	1	0	0	11.98	0	439	439	1	0
0	low	35	10	85	Mem1	16	1	0	0	17.69	0	441	441	1	0
0	low	35	10	85	Mem1	17	1	0	0	13.83	0	415	415	1	0
0	low	35	10	85	Mem1	18	1	0	0	15.15	729.21	504	252	2	33
0	low	35	10	85	Mem1	19	1	0	0	15.47	733.01	504	252	2	32
0	low	35	10	85	Mem1	20	1	1	0	0	0	0	0	1	0
0	low	35	10	85	Mem1	21	1	0	0	12.73	770.99	504	252	2	44
0	low	35	10	85	Mem1	22	1	0	0	13.25	795.05	517	172.33	3	50
0	low	35	10	85	Mem1	23	1	0	0	17.68	0	439	439	1	0
0	low	35	10	85	Mem1	24	1	0	0	15.17	0	438	438	1	0
0	low	35	10	85	Mem1	25	1	1	0	0	0	0	0	1	0
0	low	35	10	85	Mem1	26	1	0	0	18.08	0	467	467	1	0
0	low	35	10	85	Mem1	27	1	0	0	16.22	512.73	504	252	2	31
0	low	35	10	85	Mem1	28	1	1	0	0	0	0	0	1	0
0	low	35	10	85	Mem1	29	1	0	0	14.11	1030.52	503	167.67	3	43
0	low	35	10	85	Mem1	30	1	0	0	11.86	0	424	424	1	0
0	low	35	10	85	Mem1	31	1	0	0	17.01	0	430	430	1	0
0	low	35	10	85	Mem1	32	1	0	0	13.13	0	422	422	1	0
0	low	35	10	85	Mem1	33	1	0	0	15	1043.18	503	167.67	3	93
0	low	35	10	85	Mem1	34	1	0	0	15.58	0	441	441	1	0
0	low	35	10	85	Mem1	35	1	0	0	16.93	770.99	504	252	2	23
0	low	35	10	85	Mem1	36	1	0	0	13.66	974.82	503	167.67	3	76
0	low	35	10	85	Mem1	37	1	0	0	18.08	0	470	470	1	0
0	low	35	10	85	Mem1	38	1	0	0	17.41	0	444	444	1	0
0	low	35	10	85	Mem1	39	1	0	0	16.41	729.21	504	252	2	37
0	low	35	10	85	Mem1	40	1	0	0	16.53	0	442	442	1	0
0	low	35	10	85	Mem1	41	1	1	0	0	725.42	228	114	2	38
0	low	35	10	85	Mem1	42	1	0	0	15.55	0	415	415	1	0
0	low	35	10	85	Mem1	43	1	0	0	14.69	0	440	440	1	0
0	low	35	10	85	Mem1	44	1	0	0	18.15	0	418	418	1	0
0	low	35	10	85	Mem1	45	1	0	0	14.27	974.82	503	167.67	3	67
0	low	35	10	85	Mem1	46	1	0	0	11.53	752	504	252	2	28
0	low	35	10	85	Mem1	47	1	0	0	16.81	0	424	424	1	0
0	low	35	10	85	Mem1	48	1	0	0	16.05	695.03	504	252	2	39
0	low	35	10	85	Mem1	49	1	0	0	17.59	0	439	439	1	0
0	low	35	10	85	Mem1	50	1	0	0	16.24	0	446	446	1	0
0	intermediate	35	1	85	Mem0	1	1	1	0	0	0	0	0	1	0
0	intermediate	35	1	85	Mem0	2	1	0	0	13.99	1035.59	518	172.67	3	78
0	intermediate	35	1	85	Mem0	3	1	0	0	12.78	0	444	444	1	0
0	intermediate	35	1	85	Mem0	4	1	0	0	16.56	916.58	548	182.67	3	61
0	intermediate	35	1	85	Mem0	5	1	0	0	17.79	0	461	461	1	0
0	intermediate	35	1	85	Mem0	6	1	1	0	0	0	0	0	1	0
0	intermediate	35	1	85	Mem0	7	1	1	0	0	353.21	109	54.5	2	17
0	intermediate	35	1	85	Mem0	8	1	0	0	16.28	512.73	548	274	2	23
0	intermediate	35	1	85	Mem0	9	1	0	0	13.72	1182.44	588	196	3	81
0	intermediate	35	1	85	Mem0	10	1	1	0	0	827.96	254	127	2	37
0	intermediate	35	1	85	Mem0	11	1	0	0	17.56	0	456	456	1	0
0	intermediate	35	1	85	Mem0	12	1	0	0	15.51	698.83	605	201.67	3	52
0	intermediate	35	1	85	Mem0	13	1	1	0	0	968.49	299	149.5	2	45
0	intermediate	35	1	85	Mem0	14	1	0	0	18.07	686.17	625	208.33	3	54
0	intermediate	35	1	85	Mem0	15	1	0	0	16.61	907.72	534	267	2	47
0	intermediate	35	1	85	Mem0	16	1	0	0	17.8	0	419	419	1	0
0	intermediate	35	1	85	Mem0	17	1	1	0	0	0	0	0	1	0
0	intermediate	35	1	85	Mem0	18	1	0	0	15.53	876.07	548	182.67	3	61
0	intermediate	35	1	85	Mem0	19	1	0	0	18	0	443	443	1	0
0	intermediate	35	1	85	Mem0	20	1	0	0	11.46	0	442	442	1	0
0	intermediate	35	1	85	Mem0	21	1	0	0	16.95	1096.35	586	195.33	3	72
0	intermediate	35	1	85	Mem0	22	1	0	0	17.68	0	453	453	1	0
0	intermediate	35	1	85	Mem0	23	1	0	0	16.33	860.88	581	193.67	3	51
0	intermediate	35	1	85	Mem0	24	1	0	0	15.11	0	443	443	1	0
0	intermediate	35	1	85	Mem0	25	1	0	0	13.61	919.11	550	183.33	3	69
0	intermediate	35	1	85	Mem0	26	1	0	0	14.65	1040.65	548	274	2	57
0	intermediate	35	1	85	Mem0	27	1	0	0	17.67	0	439	439	1	0
0	intermediate	35	1	85	Mem0	28	1	0	0	14.97	954.56	517	172.33	3	76
0	intermediate	35	1	85	Mem0	29	1	0	0	11.45	0	429	429	1	0
0	intermediate	35	1	85	Mem0	30	1	0	0	16.68	520.33	522	261	2	29
0	intermediate	35	1	85	Mem0	31	1	0	0	16.52	330.43	538	269	2	19
0	intermediate	35	1	85	Mem0	32	1	0	0	13.28	1040.65	504	252	2	45
0	intermediate	35	1	85	Mem0	33	1	0	0	16.23	0	441	441	1	0
0	intermediate	35	1	85	Mem0	34	1	0	0	17.11	1074.83	532	266	2	46
0	intermediate	35	1	85	Mem0	35	1	0	0	18.09	0	451	451	1	0
0	intermediate	35	1	85	Mem0	36	1	0	0	16.98	474.75	504	252	2	27
0	intermediate	35	1	85	Mem0	37	1	0	0	15.33	349.42	539	269.5	2	20
0	intermediate	35	1	85	Mem0	38	1	0	0	17.83	0	447	447	1	0
0	intermediate	35	1	85	Mem0	39	1	0	0	12.08	539.32	504	252	2	21
0	intermediate	35	1	85	Mem0	40	1	0	0	15.05	782.39	647	161.75	4	75
0	intermediate	35	1	85	Mem0	41	1	0	0	14.51	1143.19	511	255.5	2	53
0	intermediate	35	1	85	Mem0	42	1	0	0	13.2	812.77	607	202.33	3	65
0	intermediate	35	1	85	Mem0	43	1	1	0	0	660.85	203	101.5	2	30
0	intermediate	35	1	85	Mem0	44	1	0	0	16.33	693.14	572	143	4	67
0	intermediate	35	1	85	Mem0	45	1	0	0	14.2	1091.29	533	177.67	3	78
0	intermediate	35	1	85	Mem0	46	1	0	0	18.23	0	451	451	1	0
0	intermediate	35	1	85	Mem0	47	1	0	0	12.36	1106.48	600	200	3	65
0	intermediate	35	1	85	Mem0	48	1	0	0	17.94	0	442	442	1	0
0	intermediate	35	1	85	Mem0	49	1	0	0	17.38	0	440	440	1	0
0	intermediate	35	1	85	Mem0	50	1	0	0	14.39	0	457	457	1	0
0	intermediate	35	2	85	Mem0	1	1	0	0	12.47	908.99	519	173	3	62
0	intermediate	35	2	85	Mem0	2	1	0	0	15.93	0	440	440	1	0
0	intermediate	35	2	85	Mem0	3	1	0	0	12.57	0	421	421	1	0
0	intermediate	35	2	85	Mem0	4	1	0	0	14.91	0	439	439	1	0
0	intermediate	35	2	85	Mem0	5	1	0	0	15.67	657.05	530	265	2	35
0	intermediate	35	2	85	Mem0	6	1	0	0	16.92	952.03	545	181.67	3	63
0	intermediate	35	2	85	Mem0	7	1	0	0	13.05	0	445	445	1	0
0	intermediate	35	2	85	Mem0	8	1	0	0	17.57	0	439	439	1	0
0	intermediate	35	2	85	Mem0	9	1	0	0	17.59	0	439	439	1	0
0	intermediate	35	2	85	Mem0	10	1	0	0	14.3	0	434	434	1	0
0	intermediate	35	2	85	Mem0	11	1	0	0	16.26	725.42	564	282	2	38
0	intermediate	35	2	85	Mem0	12	1	0	0	12.57	957.09	579	193	3	66
0	intermediate	35	2	85	Mem0	13	1	0	0	18.1	0	442	442	1	0
0	intermediate	35	2	85	Mem0	14	1	0	0	17.19	425.38	506	253	2	27
0	intermediate	35	2	85	Mem0	15	1	0	0	16.82	759.6	536	178.67	3	63
0	intermediate	35	2	85	Mem0	16	1	0	0	15.35	527.92	511	255.5	2	21
0	intermediate	35	2	85	Mem0	17	1	1	0	0	0	0	0	1	0
0	intermediate	35	2	85	Mem0	18	1	1	0	0	558.31	171	85.5	2	25
0	intermediate	35	2	85	Mem0	19	1	0	0	16.67	740.61	533	266.5	2	37
0	intermediate	35	2	85	Mem0	20	1	1	0	0	0	0	0	1	0
0	intermediate	35	2	85	Mem0	21	1	0	0	14.09	990.01	614	204.67	3	85
0	intermediate	35	2	85	Mem0	22	1	1	0	0	0	0	0	1	0
0	intermediate	35	2	85	Mem0	23	1	0	0	16.61	410.18	513	256.5	2	25
0	intermediate	35	2	85	Mem0	24	1	0	0	15.03	686.17	528	176	3	63
0	intermediate	35	2	85	Mem0	25	1	0	0	17.63	0	443	443	1	0
0	intermediate	35	2	85	Mem0	26	1	0	0	11.25	800.11	602	200.67	3	61
0	intermediate	35	2	85	Mem0	27	1	0	0	17.35	0	438	438	1	0
0	intermediate	35	2	85	Mem0	28	1	1	0	0	0	0	0	1	0
0	intermediate	35	2	85	Mem0	29	1	1	0	0	0	0	0	1	0
0	intermediate	35	2	85	Mem0	30	1	0	0	15.41	1067.23	565	282.5	2	63
0	intermediate	35	2	85	Mem0	31	1	0	0	14.96	0	450	450	1	0
0	intermediate	35	2	85	Mem0	32	1	0	0	12.86	584.89	533	266.5	2	28
0	intermediate	35	2	85	Mem0	33	1	0	0	15.52	0	430	430	1	0
0	intermediate	35	2	85	Mem0	34	1	0	0	13.93	1036.85	506	253	2	39
0	intermediate	35	2	85	Mem0	35	1	0	0	13.59	1036.85	531	265.5	2	53
0	intermediate	35	2	85	Mem0	36	1	0	0	17.22	0	419	419	1	0
0	intermediate	35	2	85	Mem0	37	1	0	0	18.02	824.16	529	264.5	2	44
0	intermediate	35	2	85	Mem0	38	1	0	0	17.8	876.07	521	173.67	3	70
0	intermediate	35	2	85	Mem0	39	1	0	0	15.29	0	421	421	1	0
0	intermediate	35	2	85	Mem0	40	1	1	0	0	0	0	0	1	0
0	intermediate	35	2	85	Mem0	41	1	0	0	14.34	827.96	553	184.33	3	62
0	intermediate	35	2	85	Mem0	42	1	0	0	13.33	0	443	443	1	0
0	intermediate	35	2	85	Mem0	43	1	0	0	17.14	0	438	438	1	0
0	intermediate	35	2	85	Mem0	44	1	0	0	12.89	835.56	550	183.33	3	61
0	intermediate	35	2	85	Mem0	45	1	0	0	14.38	945.7	504	252	2	33
0	intermediate	35	2	85	Mem0	46	1	0	0	17.87	0	410	410	1	0
0	intermediate	35	2	85	Mem0	47	1	1	0	0	0	0	0	1	0
0	intermediate	35	2	85	Mem0	48	1	0	0	17.62	0	412	412	1	0
0	intermediate	35	2	85	Mem0	49	1	0	0	12.98	0	429	429	1	0
0	intermediate	35	2	85	Mem0	50	1	0	0	12.24	991.28	553	276.5	2	44
0	intermediate	35	3	85	Mem0	1	1	0	0	17.38	619.07	530	265	2	27
0	intermediate	35	3	85	Mem0	2	1	0	0	12.97	752	537	179	3	62
0	intermediate	35	3	85	Mem0	3	1	0	0	13.02	901.39	525	175	3	64
0	intermediate	35	3	85	Mem0	4	1	1	0	0	0	0	0	1	0
0	intermediate	35	3	85	Mem0	5	1	0	0	16.77	907.72	519	259.5	2	41
0	intermediate	35	3	85	Mem0	6	1	1	0	0	0	0	0	1	0
0	intermediate	35	3	85	Mem0	7	1	0	0	11.4	0	433	433	1	0
0	intermediate	35	3	85	Mem0	8	1	1	0	0	0	0	0	1	0
0	intermediate	35	3	85	Mem0	9	1	0	0	17.95	0	450	450	1	0
0	intermediate	35	3	85	Mem0	10	1	1	0	0	596.29	186	93	2	30
0	intermediate	35	3	85	Mem0	11	1	0	0	13.53	0	438	438	1	0
0	intermediate	35	3	85	Mem0	12	1	0	0	15.11	0	428	428	1	0
0	intermediate	35	3	85	Mem0	13	1	0	0	17.63	0	441	441	1	0
0	intermediate	35	3	85	Mem0	14	1	0	0	13.34	964.69	517	258.5	2	53
0	intermediate	35	3	85	Mem0	15	1	0	0	12.62	736.81	562	281	2	32
0	intermediate	35	3	85	Mem0	16	1	0	0	15.49	574.76	566	188.67	3	49
0	intermediate	35	3	85	Mem0	17	1	0	0	13.09	1055.84	545	181.67	3	66
0	intermediate	35	3	85	Mem0	18	1	0	0	14.9	1124.21	503	167.67	3	58
0	intermediate	35	3	85	Mem0	19	1	0	0	13.68	976.08	534	267	2	42
0	intermediate	35	3	85	Mem0	20	1	0	0	13.96	929.24	553	184.33	3	65
0	intermediate	35	3	85	Mem0	21	1	0	0	15.01	0	446	446	1	0
0	intermediate	35	3	85	Mem0	22	1	0	0	13.76	0	441	441	1	0
0	intermediate	35	3	85	Mem0	23	1	0	0	17.99	0	426	426	1	0
0	intermediate	35	3	85	Mem0	24	1	0	0	17.44	0	440	440	1	0
0	intermediate	35	3	85	Mem0	25	1	0	0	13.92	1103.95	563	187.67	3	70
0	intermediate	35	3	85	Mem0	26	1	0	0	14.53	0	413	413	1	0
0	intermediate	35	3	85	Mem0	27	1	0	0	15.35	1033.05	542	271	2	40
0	intermediate	35	3	85	Mem0	28	1	0	0	11.78	858.35	522	261	2	50
0	intermediate	35	3	85	Mem0	29	1	0	0	13.12	708.96	555	185	3	49
0	intermediate	35	3	85	Mem0	30	1	0	0	14.26	1050.78	503	167.67	3	66
0	intermediate	35	3	85	Mem0	31	1	0	0	15.92	1055.84	545	272.5	2	50
0	intermediate	35	3	85	Mem0	32	1	0	0	11.58	1078.63	504	252	2	50
0	intermediate	35	3	85	Mem0	33	1	1	0	0	676.04	207	103.5	2	30
0	intermediate	35	3	85	Mem0	34	1	0	0	14.5	1109.01	504	252	2	45
0	intermediate	35	3	85	Mem0	35	1	0	0	13.91	733.01	508	254	2	42
0	intermediate	35	3	85	Mem0	36	1	0	0	18.13	0	444	444	1	0
0	intermediate	35	3	85	Mem0	37	1	0	0	12.34	786.18	504	252	2	32
0	intermediate	35	3	85	Mem0	38	1	0	0	14.17	0	441	441	1	0
0	intermediate	35	3	85	Mem0	39	1	0	0	14.72	1015.33	544	181.33	3	75
0	intermediate	35	3	85	Mem0	40	1	0	0	17.58	315.23	536	268	2	22
0	intermediate	35	3	85	Mem0	41	1	1	0	0	0	0	0	1	0
0	intermediate	35	3	85	Mem0	42	1	0	0	17.65	683.64	526	263	2	32
0	intermediate	35	3	85	Mem0	43	1	0	0	15.24	607.68	525	262.5	2	30
0	intermediate	35	3	85	Mem0	44	1	0	0	15.77	0	421	421	1	0
0	intermediate	35	3	85	Mem0	45	1	1	0	0	731.75	350	116.67	3	63
0	intermediate	35	3	85	Mem0	46	1	0	0	15.13	432.97	517	258.5	2	24
0	intermediate	35	3	85	Mem0	47	1	0	0	15.3	797.58	504	252	2	29
0	intermediate	35	3	85	Mem0	48	1	1	0	0	0	0	0	1	0
0	intermediate	35	3	85	Mem0	49	1	0	0	15.79	0	450	450	1	0
0	intermediate	35	3	85	Mem0	50	1	0	0	13.54	0	442	442	1	0
0	intermediate	35	4	85	Mem0	1	1	1	0	0	0	0	0	1	0
0	intermediate	35	4	85	Mem0	2	1	0	0	12.85	0	439	439	1	0
0	intermediate	35	4	85	Mem0	3	1	1	0	0	0	0	0	1	0
0	intermediate	35	4	85	Mem0	4	1	0	0	14.96	0	450	450	1	0
0	intermediate	35	4	85	Mem0	5	1	1	0	0	550.71	180	90	2	36
0	intermediate	35	4	85	Mem0	6	1	0	0	12.49	1135.6	533	266.5	2	57
0	intermediate	35	4	85	Mem0	7	1	0	0	18	0	452	452	1	0
0	intermediate	35	4	85	Mem0	8	1	0	0	17.55	619.07	507	253.5	2	28
0	intermediate	35	4	85	Mem0	9	1	0	0	15.53	846.95	504	252	2	44
0	intermediate	35	4	85	Mem0	10	1	0	0	13.51	0	433	433	1	0
0	intermediate	35	4	85	Mem0	11	1	0	0	13.51	0	441	441	1	0
0	intermediate	35	4	85	Mem0	12	1	0	0	12.36	0	453	453	1	0
0	intermediate	35	4	85	Mem0	13	1	1	0	0	729.21	232	116	2	41
0	intermediate	35	4	85	Mem0	14	1	1	0	0	0	0	0	1	0
0	intermediate	35	4	85	Mem0	15	1	0	0	12.73	1044.45	540	270	2	52
0	intermediate	35	4	85	Mem0	16	1	0	0	14.24	911.52	541	270.5	2	41
0	intermediate	35	4	85	Mem0	17	1	0	0	16.54	0	415	415	1	0
0	intermediate	35	4	85	Mem0	18	1	0	0	13.77	1154.59	504	252	2	56
0	intermediate	35	4	85	Mem0	19	1	0	0	17.02	759.6	504	252	2	38
0	intermediate	35	4	85	Mem0	20	1	0	0	13.44	0	452	452	1	0
0	intermediate	35	4	85	Mem0	21	1	0	0	17.81	0	452	452	1	0
0	intermediate	35	4	85	Mem0	22	1	0	0	13.1	903.92	529	264.5	2	43
0	intermediate	35	4	85	Mem0	23	1	0	0	15.82	0	458	458	1	0
0	intermediate	35	4	85	Mem0	24	1	0	0	17.45	1063.44	504	252	2	53
0	intermediate	35	4	85	Mem0	25	1	0	0	13.69	888.73	519	173	3	70
0	intermediate	35	4	85	Mem0	26	1	0	0	17.9	0	455	455	1	0
0	intermediate	35	4	85	Mem0	27	1	0	0	16.82	0	433	433	1	0
0	intermediate	35	4	85	Mem0	28	1	1	0	0	527.92	167	83.5	2	29
0	intermediate	35	4	85	Mem0	29	1	0	0	14.46	991.28	504	252	2	50
0	intermediate	35	4	85	Mem0	30	1	0	0	18.09	911.52	508	254	2	44
0	intermediate	35	4	85	Mem0	31	1	0	0	15.36	1093.82	504	252	2	49
0	intermediate	35	4	85	Mem0	32	1	0	0	16.27	0	446	446	1	0
0	intermediate	35	4	85	Mem0	33	1	0	0	13.2	0	432	432	1	0
0	intermediate	35	4	85	Mem0	34	1	0	0	12.43	1192.57	504	252	2	47
0	intermediate	35	4	85	Mem0	35	1	0	0	17.31	0	417	417	1	0
0	intermediate	35	4	85	Mem0	36	1	0	0	16.99	992.54	544	181.33	3	69
0	intermediate	35	4	85	Mem0	37	1	0	0	14.14	1109.01	540	180	3	76
0	intermediate	35	4	85	Mem0	38	1	0	0	11.67	1086.22	504	252	2	42
0	intermediate	35	4	85	Mem0	39	1	0	0	18.33	0	443	443	1	0
0	intermediate	35	4	85	Mem0	40	1	0	0	17.12	0	412	412	1	0
0	intermediate	35	4	85	Mem0	41	1	0	0	17.5	846.95	504	252	2	36
0	intermediate	35	4	85	Mem0	42	1	0	0	17.35	0	451	451	1	0
0	intermediate	35	4	85	Mem0	43	1	0	0	12.65	774.79	568	284	2	29
0	intermediate	35	4	85	Mem0	44	1	0	0	13.19	0	453	453	1	0
0	intermediate	35	4	85	Mem0	45	1	0	0	12.86	1014.06	504	252	2	44
0	intermediate	35	4	85	Mem0	46	1	0	0	18.11	440.57	536	268	2	25
0	intermediate	35	4	85	Mem0	47	1	0	0	11.75	0	427	427	1	0
0	intermediate	35	4	85	Mem0	48	1	0	0	11.06	763.4	504	252	2	39
0	intermediate	35	4	85	Mem0	49	1	1	0	0	0	0	0	1	0
0	intermediate	35	4	85	Mem0	50	1	0	0	13.11	535.52	504	252	2	22
0	intermediate	35	5	85	Mem0	1	1	0	0	15.66	0	430	430	1	0
0	intermediate	35	5	85	Mem0	2	1	0	0	15.59	953.3	504	252	2	50
0	intermediate	35	5	85	Mem0	3	1	0	0	16.8	0	448	448	1	0
0	intermediate	35	5	85	Mem0	4	1	0	0	16.86	976.08	575	287.5	2	48
0	intermediate	35	5	85	Mem0	5	1	1	0	0	0	0	0	1	0
0	intermediate	35	5	85	Mem0	6	1	0	0	12.85	0	414	414	1	0
0	intermediate	35	5	85	Mem0	7	1	0	0	14.58	0	466	466	1	0
0	intermediate	35	5	85	Mem0	8	1	0	0	13.69	0	410	410	1	0
0	intermediate	35	5	85	Mem0	9	1	0	0	15.98	1105.21	557	278.5	2	56
0	intermediate	35	5	85	Mem0	10	1	0	0	15.05	1088.76	569	189.67	3	74
0	intermediate	35	5	85	Mem0	11	1	0	0	15.55	911.52	574	287	2	41
0	intermediate	35	5	85	Mem0	12	1	0	0	17.52	0	461	461	1	0
0	intermediate	35	5	85	Mem0	13	1	0	0	11.94	550.71	537	268.5	2	32
0	intermediate	35	5	85	Mem0	14	1	0	0	12.5	1128	504	252	2	39
0	intermediate	35	5	85	Mem0	15	1	0	0	14.25	1146.99	618	206	3	80
0	intermediate	35	5	85	Mem0	16	1	1	0	0	0	0	0	1	0
0	intermediate	35	5	85	Mem0	17	1	0	0	12.69	670.98	540	180	3	49
0	intermediate	35	5	85	Mem0	18	1	0	0	15.58	668.45	504	252	2	33
0	intermediate	35	5	85	Mem0	19	1	0	0	16.74	0	420	420	1	0
0	intermediate	35	5	85	Mem0	20	1	0	0	13.08	0	430	430	1	0
0	intermediate	35	5	85	Mem0	21	1	1	0	0	0	0	0	1	0
0	intermediate	35	5	85	Mem0	22	1	0	0	15.67	0	426	426	1	0
0	intermediate	35	5	85	Mem0	23	1	0	0	14.51	0	427	427	1	0
0	intermediate	35	5	85	Mem0	24	1	0	0	13.3	931.77	525	175	3	67
0	intermediate	35	5	85	Mem0	25	1	0	0	16.44	0	413	413	1	0
0	intermediate	35	5	85	Mem0	26	1	0	0	13.05	565.9	553	276.5	2	27
0	intermediate	35	5	85	Mem0	27	1	0	0	16.4	972.29	504	252	2	45
0	intermediate	35	5	85	Mem0	28	1	0	0	12.63	622.87	531	265.5	2	25
0	intermediate	35	5	85	Mem0	29	1	0	0	15.37	0	443	443	1	0
0	intermediate	35	5	85	Mem0	30	1	1	0	0	360.81	112	56	2	18
0	intermediate	35	5	85	Mem0	31	1	0	0	16.43	0	461	461	1	0
0	intermediate	35	5	85	Mem0	32	1	0	0	15.95	0	436	436	1	0
0	intermediate	35	5	85	Mem0	33	1	0	0	14.51	0	453	453	1	0
0	intermediate	35	5	85	Mem0	34	1	0	0	18.02	919.11	540	270	2	42
0	intermediate	35	5	85	Mem0	35	1	0	0	15.49	546.91	517	258.5	2	21
0	intermediate	35	5	85	Mem0	36	1	0	0	12.99	820.37	509	254.5	2	36
0	intermediate	35	5	85	Mem0	37	1	0	0	14.65	0	426	426	1	0
0	intermediate	35	5	85	Mem0	38	1	0	0	15.6	0	433	433	1	0
0	intermediate	35	5	85	Mem0	39	1	0	0	13.95	721.62	534	267	2	38
0	intermediate	35	5	85	Mem0	40	1	0	0	18.01	0	427	427	1	0
0	intermediate	35	5	85	Mem0	41	1	0	0	12.84	835.56	586	195.33	3	64
0	intermediate	35	5	85	Mem0	42	1	0	0	18.07	0	444	444	1	0
0	intermediate	35	5	85	Mem0	43	1	0	0	13.74	0	444	444	1	0
0	intermediate	35	5	85	Mem0	44	1	0	0	13.68	0	441	441	1	0
0	intermediate	35	5	85	Mem0	45	1	0	0	13.52	1181.17	504	252	2	50
0	intermediate	35	5	85	Mem0	46	1	0	0	13.19	630.47	504	252	2	28
0	intermediate	35	5	85	Mem0	47	1	0	0	14.66	0	450	450	1	0
0	intermediate	35	5	85	Mem0	48	1	0	0	14.87	0	418	418	1	0
0	intermediate	35	5	85	Mem0	49	1	0	0	17.25	1165.98	504	252	2	45
0	intermediate	35	5	85	Mem0	50	1	0	0	16.68	1090.02	514	257	2	42
0	intermediate	35	6	85	Mem0	1	1	0	0	14.05	979.88	557	278.5	2	48
0	intermediate	35	6	85	Mem0	2	1	0	0	17.76	0	454	454	1	0
0	intermediate	35	6	85	Mem0	3	1	0	0	17.23	979.88	518	259	2	46
0	intermediate	35	6	85	Mem0	4	1	0	0	12.14	0	434	434	1	0
0	intermediate	35	6	85	Mem0	5	1	0	0	13.6	1076.1	555	185	3	80
0	intermediate	35	6	85	Mem0	6	1	1	0	0	0	0	0	1	0
0	intermediate	35	6	85	Mem0	7	1	0	0	13.14	467.15	558	279	2	28
0	intermediate	35	6	85	Mem0	8	1	0	0	14.87	840.62	509	169.67	3	46
0	intermediate	35	6	85	Mem0	9	1	0	0	13.68	410.18	534	267	2	24
0	intermediate	35	6	85	Mem0	10	1	0	0	13.21	1006.47	511	255.5	2	37
0	intermediate	35	6	85	Mem0	11	1	0	0	13.11	1014.06	504	252	2	42
0	intermediate	35	6	85	Mem0	12	1	0	0	13.95	0	441	441	1	0
0	intermediate	35	6	85	Mem0	13	1	0	0	17.19	0	439	439	1	0
0	intermediate	35	6	85	Mem0	14	1	0	0	16.71	846.95	513	256.5	2	34
0	intermediate	35	6	85	Mem0	15	1	0	0	17.71	0	439	439	1	0
0	intermediate	35	6	85	Mem0	16	1	0	0	16.11	0	415	415	1	0
0	intermediate	35	6	85	Mem0	17	1	0	0	17.15	619.07	504	252	2	29
0	intermediate	35	6	85	Mem0	18	1	0	0	13.3	1029.25	542	271	2	53
0	intermediate	35	6	85	Mem0	19	1	1	0	0	0	0	0	1	0
0	intermediate	35	6	85	Mem0	20	1	1	0	0	0	0	0	1	0
0	intermediate	35	6	85	Mem0	21	1	0	0	13.6	1105.21	504	252	2	45
0	intermediate	35	6	85	Mem0	22	1	0	0	13.25	0	423	423	1	0
0	intermediate	35	6	85	Mem0	23	1	0	0	15.17	843.15	538	179.33	3	58
0	intermediate	35	6	85	Mem0	24	1	1	0	0	0	0	0	1	0
0	intermediate	35	6	85	Mem0	25	1	0	0	12.32	967.22	532	177.33	3	47
0	intermediate	35	6	85	Mem0	26	1	0	0	17.48	0	442	442	1	0
0	intermediate	35	6	85	Mem0	27	1	0	0	17.41	0	438	438	1	0
0	intermediate	35	6	85	Mem0	28	1	0	0	14.76	0	424	424	1	0
0	intermediate	35	6	85	Mem0	29	1	0	0	13.07	827.96	504	252	2	42
0	intermediate	35	6	85	Mem0	30	1	0	0	15.66	0	434	434	1	0
0	intermediate	35	6	85	Mem0	31	1	0	0	18	0	441	441	1	0
0	intermediate	35	6	85	Mem0	32	1	0	0	13.69	0	430	430	1	0
0	intermediate	35	6	85	Mem0	33	1	0	0	17.13	0	458	458	1	0
0	intermediate	35	6	85	Mem0	34	1	0	0	17.58	0	443	443	1	0
0	intermediate	35	6	85	Mem0	35	1	0	0	17.07	0	453	453	1	0
0	intermediate	35	6	85	Mem0	36	1	0	0	17.52	0	439	439	1	0
0	intermediate	35	6	85	Mem0	37	1	0	0	11.37	926.71	504	252	2	44
0	intermediate	35	6	85	Mem0	38	1	1	0	0	486.14	142	71	2	15
0	intermediate	35	6	85	Mem0	39	1	0	0	17.66	0	453	453	1	0
0	intermediate	35	6	85	Mem0	40	1	1	0	0	0	0	0	1	0
0	intermediate	35	6	85	Mem0	41	1	0	0	17.98	505.13	514	257	2	29
0	intermediate	35	6	85	Mem0	42	1	0	0	14	1006.47	532	266	2	43
0	intermediate	35	6	85	Mem0	43	1	0	0	17.48	0	462	462	1	0
0	intermediate	35	6	85	Mem0	44	1	0	0	13.8	816.57	547	273.5	2	39
0	intermediate	35	6	85	Mem0	45	1	0	0	13.21	873.54	535	267.5	2	33
0	intermediate	35	6	85	Mem0	46	1	0	0	18.14	907.72	504	252	2	39
0	intermediate	35	6	85	Mem0	47	1	1	0	0	512.73	160	80	2	26
0	intermediate	35	6	85	Mem0	48	1	0	0	13.38	764.66	611	203.67	3	56
0	intermediate	35	6	85	Mem0	49	1	1	0	0	0	0	0	1	0
0	intermediate	35	6	85	Mem0	50	1	0	0	13.79	0	431	431	1	0
0	intermediate	35	7	85	Mem0	1	1	1	0	0	0	0	0	1	0
0	intermediate	35	7	85	Mem0	2	1	0	0	14.53	625.4	563	187.67	3	43
0	intermediate	35	7	85	Mem0	3	1	0	0	15.45	820.37	523	261.5	2	40
0	intermediate	35	7	85	Mem0	4	1	0	0	14.25	884.93	540	270	2	44
0	intermediate	35	7	85	Mem0	5	1	0	0	15.22	1020.39	558	186	3	71
0	intermediate	35	7	85	Mem0	6	1	0	0	17.38	0	459	459	1	0
0	intermediate	35	7	85	Mem0	7	1	0	0	13.77	900.12	504	252	2	43
0	intermediate	35	7	85	Mem0	8	1	0	0	16	0	440	440	1	0
0	intermediate	35	7	85	Mem0	9	1	0	0	16.73	0	461	461	1	0
0	intermediate	35	7	85	Mem0	10	1	0	0	17.26	886.2	558	186	3	59
0	intermediate	35	7	85	Mem0	11	1	0	0	14.42	754.54	544	181.33	3	62
0	intermediate	35	7	85	Mem0	12	1	1	0	0	774.79	352	117.33	3	48
0	intermediate	35	7	85	Mem0	13	1	0	0	12.89	0	425	425	1	0
0	intermediate	35	7	85	Mem0	14	1	0	0	16.06	721.62	533	177.67	3	56
0	intermediate	35	7	85	Mem0	15	1	0	0	14.51	990.01	531	177	3	87
0	intermediate	35	7	85	Mem0	16	1	0	0	13.46	919.11	504	252	2	47
0	intermediate	35	7	85	Mem0	17	1	0	0	14.8	0	453	453	1	0
0	intermediate	35	7	85	Mem0	18	1	0	0	18.23	0	441	441	1	0
0	intermediate	35	7	85	Mem0	19	1	0	0	15.26	687.44	504	252	2	32
0	intermediate	35	7	85	Mem0	20	1	0	0	17.11	0	454	454	1	0
0	intermediate	35	7	85	Mem0	21	1	0	0	13.6	984.95	503	167.67	3	59
0	intermediate	35	7	85	Mem0	22	1	0	0	18.21	0	440	440	1	0
0	intermediate	35	7	85	Mem0	23	1	0	0	14.42	1017.86	523	261.5	2	38
0	intermediate	35	7	85	Mem0	24	1	0	0	15.66	1074.83	526	263	2	48
0	intermediate	35	7	85	Mem0	25	1	1	0	0	505.13	158	79	2	26
0	intermediate	35	7	85	Mem0	26	1	0	0	15.08	801.38	542	271	2	41
0	intermediate	35	7	85	Mem0	27	1	1	0	0	0	0	0	1	0
0	intermediate	35	7	85	Mem0	28	1	1	0	0	0	0	0	1	0
0	intermediate	35	7	85	Mem0	29	1	0	0	15.98	603.88	557	278.5	2	27
0	intermediate	35	7	85	Mem0	30	1	0	0	14.84	1111.55	522	174	3	80
0	intermediate	35	7	85	Mem0	31	1	0	0	15.54	888.73	504	252	2	28
0	intermediate	35	7	85	Mem0	32	1	0	0	17.9	0	451	451	1	0
0	intermediate	35	7	85	Mem0	33	1	0	0	14.78	1065.97	503	167.67	3	77
0	intermediate	35	7	85	Mem0	34	1	1	0	0	0	0	0	1	0
0	intermediate	35	7	85	Mem0	35	1	0	0	13.52	0	442	442	1	0
0	intermediate	35	7	85	Mem0	36	1	0	0	17.58	0	442	442	1	0
0	intermediate	35	7	85	Mem0	37	1	1	0	0	596.29	185	92.5	2	29
0	intermediate	35	7	85	Mem0	38	1	0	0	13.44	825.43	503	167.67	3	65
0	intermediate	35	7	85	Mem0	39	1	0	0	17.26	987.48	553	184.33	3	68
0	intermediate	35	7	85	Mem0	40	1	0	0	14.43	0	458	458	1	0
0	intermediate	35	7	85	Mem0	41	1	0	0	14.13	719.72	570	142.5	4	79
0	intermediate	35	7	85	Mem0	42	1	0	0	15	1086.23	505	168.33	3	78
0	intermediate	35	7	85	Mem0	43	1	1	0	0	0	0	0	1	0
0	intermediate	35	7	85	Mem0	44	1	0	0	18.12	619.07	565	141.25	4	68
0	intermediate	35	7	85	Mem0	45	1	0	0	11.09	0	438	438	1	0
0	intermediate	35	7	85	Mem0	46	1	0	0	15.76	740.61	525	262.5	2	39
0	intermediate	35	7	85	Mem0	47	1	1	0	0	964.69	298	149	2	45
0	intermediate	35	7	85	Mem0	48	1	0	0	16.32	535.52	518	259	2	25
0	intermediate	35	7	85	Mem0	49	1	0	0	12.37	807.71	557	185.67	3	60
0	intermediate	35	7	85	Mem0	50	1	0	0	14.61	840.62	541	180.33	3	52
0	intermediate	35	8	85	Mem0	1	1	1	0	10.94	0	452	452	1	0
0	intermediate	35	8	85	Mem0	2	1	0	0	14.43	0	441	441	1	0
0	intermediate	35	8	85	Mem0	3	1	0	0	13.78	1029.25	504	252	2	40
0	intermediate	35	8	85	Mem0	4	1	1	0	0	0	0	0	1	0
0	intermediate	35	8	85	Mem0	5	1	0	0	17	698.83	613	153.25	4	73
0	intermediate	35	8	85	Mem0	6	1	0	0	17.41	0	466	466	1	0
0	intermediate	35	8	85	Mem0	7	1	0	0	13.72	858.35	571	142.75	4	80
0	intermediate	35	8	85	Mem0	8	1	0	0	17.86	0	429	429	1	0
0	intermediate	35	8	85	Mem0	9	1	0	0	12.6	1071.03	504	252	2	49
0	intermediate	35	8	85	Mem0	10	1	0	0	11.47	581.09	519	259.5	2	32
0	intermediate	35	8	85	Mem0	11	1	1	0	0	0	0	0	1	0
0	intermediate	35	8	85	Mem0	12	1	0	0	12.26	0	440	440	1	0
0	intermediate	35	8	85	Mem0	13	1	0	0	13.54	0	453	453	1	0
0	intermediate	35	8	85	Mem0	14	1	0	0	16.2	0	442	442	1	0
0	intermediate	35	8	85	Mem0	15	1	0	0	17.63	0	438	438	1	0
0	intermediate	35	8	85	Mem0	16	1	0	0	13.06	0	427	427	1	0
0	intermediate	35	8	85	Mem0	17	1	0	0	13.63	0	440	440	1	0
0	intermediate	35	8	85	Mem0	18	1	0	0	17.55	0	470	470	1	0
0	intermediate	35	8	85	Mem0	19	1	0	0	17.95	0	427	427	1	0
0	intermediate	35	8	85	Mem0	20	1	1	0	0	432.97	138	69	2	25
0	intermediate	35	8	85	Mem0	21	1	0	0	17.77	881.14	522	174	3	61
0	intermediate	35	8	85	Mem0	22	1	0	0	13.25	0	433	433	1	0
0	intermediate	35	8	85	Mem0	23	1	0	0	12.93	835.56	524	262	2	39
0	intermediate	35	8	85	Mem0	24	1	0	0	17.55	493.74	533	266.5	2	32
0	intermediate	35	8	85	Mem0	25	1	0	0	14.67	0	436	436	1	0
0	intermediate	35	8	85	Mem0	26	1	0	0	14.7	1014.06	504	252	2	48
0	intermediate	35	8	85	Mem0	27	1	0	0	14.41	0	414	414	1	0
0	intermediate	35	8	85	Mem0	28	1	0	0	18.02	0	444	444	1	0
0	intermediate	35	8	85	Mem0	29	1	0	0	14.98	0	416	416	1	0
0	intermediate	35	8	85	Mem0	30	1	1	0	0	0	0	0	1	0
0	intermediate	35	8	85	Mem0	31	1	0	0	13.89	845.69	613	204.33	3	63
0	intermediate	35	8	85	Mem0	32	1	0	0	14.82	808.97	520	260	2	35
0	intermediate	35	8	85	Mem0	33	1	0	0	15.91	645.66	550	275	2	36
0	intermediate	35	8	85	Mem0	34	1	1	0	0	710.22	218	109	2	32
0	intermediate	35	8	85	Mem0	35	1	0	0	12.65	516.53	527	263.5	2	25
0	intermediate	35	8	85	Mem0	36	1	0	0	11.39	1131.8	504	252	2	59
0	intermediate	35	8	85	Mem0	37	1	0	0	14.43	702.63	504	252	2	33
0	intermediate	35	8	85	Mem0	38	1	0	0	17.97	0	417	417	1	0
0	intermediate	35	8	85	Mem0	39	1	0	0	12.17	0	438	438	1	0
0	intermediate	35	8	85	Mem0	40	1	0	0	16.36	1120.41	541	270.5	2	52
0	intermediate	35	8	85	Mem0	41	1	0	0	14.31	698.83	504	252	2	20
0	intermediate	35	8	85	Mem0	42	1	1	0	0	0	0	0	1	0
0	intermediate	35	8	85	Mem0	43	1	0	0	17.89	0	447	447	1	0
0	intermediate	35	8	85	Mem0	44	1	0	0	13.76	0	435	435	1	0
0	intermediate	35	8	85	Mem0	45	1	0	0	17.9	0	426	426	1	0
0	intermediate	35	8	85	Mem0	46	1	1	0	0	0	0	0	1	0
0	intermediate	35	8	85	Mem0	47	1	0	0	18.18	0	421	421	1	0
0	intermediate	35	8	85	Mem0	48	1	1	0	0	0	0	0	1	0
0	intermediate	35	8	85	Mem0	49	1	0	0	14.18	641.86	554	277	2	32
0	intermediate	35	8	85	Mem0	50	1	1	0	0	0	0	0	1	0
0	intermediate	35	9	85	Mem0	1	1	0	0	17.43	0	464	464	1	0
0	intermediate	35	9	85	Mem0	2	1	0	0	11.53	0	440	440	1	0
0	intermediate	35	9	85	Mem0	3	1	0	0	15.9	805.17	543	271.5	2	41
0	intermediate	35	9	85	Mem0	4	1	1	0	0	0	0	0	1	0
0	intermediate	35	9	85	Mem0	5	1	1	0	0	0	0	0	1	0
0	intermediate	35	9	85	Mem0	6	1	0	0	15.07	797.58	520	260	2	46
0	intermediate	35	9	85	Mem0	7	1	0	0	17.1	0	449	449	1	0
0	intermediate	35	9	85	Mem0	8	1	0	0	14.34	0	471	471	1	0
0	intermediate	35	9	85	Mem0	9	1	0	0	16.91	0	448	448	1	0
0	intermediate	35	9	85	Mem0	10	1	0	0	11.43	708.33	607	151.75	4	80
0	intermediate	35	9	85	Mem0	11	1	0	0	14.13	770.99	520	260	2	26
0	intermediate	35	9	85	Mem0	12	1	1	0	0	512.73	163	81.5	2	29
0	intermediate	35	9	85	Mem0	13	1	0	0	16.83	0	413	413	1	0
0	intermediate	35	9	85	Mem0	14	1	0	0	14.56	945.7	504	252	2	40
0	intermediate	35	9	85	Mem0	15	1	0	0	16.39	1086.22	534	267	2	45
0	intermediate	35	9	85	Mem0	16	1	0	0	14.03	0	445	445	1	0
0	intermediate	35	9	85	Mem0	17	1	0	0	14.82	1059.64	515	257.5	2	51
0	intermediate	35	9	85	Mem0	18	1	0	0	13.38	0	441	441	1	0
0	intermediate	35	9	85	Mem0	19	1	0	0	17.18	0	443	443	1	0
0	intermediate	35	9	85	Mem0	20	1	0	0	18.19	567.8	532	133	4	56
0	intermediate	35	9	85	Mem0	21	1	0	0	17.6	0	452	452	1	0
0	intermediate	35	9	85	Mem0	22	1	0	0	16.83	679.84	540	270	2	30
0	intermediate	35	9	85	Mem0	23	1	0	0	13.81	1002.67	504	252	2	50
0	intermediate	35	9	85	Mem0	24	1	0	0	14.69	1196.37	504	252	2	44
0	intermediate	35	9	85	Mem0	25	1	0	0	14.03	0	427	427	1	0
0	intermediate	35	9	85	Mem0	26	1	1	0	0	383.6	116	58	2	16
0	intermediate	35	9	85	Mem0	27	1	0	0	15.7	584.89	504	252	2	29
0	intermediate	35	9	85	Mem0	28	1	0	0	17.57	0	457	457	1	0
0	intermediate	35	9	85	Mem0	29	1	0	0	17.99	0	431	431	1	0
0	intermediate	35	9	85	Mem0	30	1	0	0	17.78	0	448	448	1	0
0	intermediate	35	9	85	Mem0	31	1	0	0	13.93	931.77	576	192	3	76
0	intermediate	35	9	85	Mem0	32	1	0	0	12.75	843.15	552	276	2	32
0	intermediate	35	9	85	Mem0	33	1	0	0	16.41	0	449	449	1	0
0	intermediate	35	9	85	Mem0	34	1	0	0	12.57	0	451	451	1	0
0	intermediate	35	9	85	Mem0	35	1	0	0	17.86	0	425	425	1	0
0	intermediate	35	9	85	Mem0	36	1	0	0	16.7	0	442	442	1	0
0	intermediate	35	9	85	Mem0	37	1	0	0	18.15	0	445	445	1	0
0	intermediate	35	9	85	Mem0	38	1	0	0	13.09	0	454	454	1	0
0	intermediate	35	9	85	Mem0	39	1	1	0	0	717.82	229	114.5	2	41
0	intermediate	35	9	85	Mem0	40	1	0	0	16.73	0	439	439	1	0
0	intermediate	35	9	85	Mem0	41	1	0	0	14.64	0	412	412	1	0
0	intermediate	35	9	85	Mem0	42	1	0	0	13.46	410.18	554	277	2	22
0	intermediate	35	9	85	Mem0	43	1	0	0	13.71	0	443	443	1	0
0	intermediate	35	9	85	Mem0	44	1	0	0	14.44	0	456	456	1	0
0	intermediate	35	9	85	Mem0	45	1	1	0	0	0	0	0	1	0
0	intermediate	35	9	85	Mem0	46	1	0	0	16.29	778.59	504	252	2	32
0	intermediate	35	9	85	Mem0	47	1	0	0	14.19	939.37	522	174	3	70
0	intermediate	35	9	85	Mem0	48	1	0	0	12.1	0	433	433	1	0
0	intermediate	35	9	85	Mem0	49	1	1	0	0	676.04	211	105.5	2	34
0	intermediate	35	9	85	Mem0	50	1	0	0	18.04	0	443	443	1	0
0	intermediate	35	10	85	Mem0	1	1	0	0	17.47	0	443	443	1	0
0	intermediate	35	10	85	Mem0	2	1	0	0	14.44	1053.31	503	167.67	3	71
0	intermediate	35	10	85	Mem0	3	1	1	0	0	0	0	0	1	0
0	intermediate	35	10	85	Mem0	4	1	0	0	18.1	0	445	445	1	0
0	intermediate	35	10	85	Mem0	5	1	1	0	0	672.25	215	107.5	2	39
0	intermediate	35	10	85	Mem0	6	1	0	0	12.93	1078.63	536	268	2	41
0	intermediate	35	10	85	Mem0	7	1	0	0	13.19	1040.65	552	276	2	49
0	intermediate	35	10	85	Mem0	8	1	0	0	17.24	789.98	527	175.67	3	56
0	intermediate	35	10	85	Mem0	9	1	0	0	16.95	0	439	439	1	0
0	intermediate	35	10	85	Mem0	10	1	0	0	16.91	0	419	419	1	0
0	intermediate	35	10	85	Mem0	11	1	0	0	17.73	0	457	457	1	0
0	intermediate	35	10	85	Mem0	12	1	0	0	14.44	0	414	414	1	0
0	intermediate	35	10	85	Mem0	13	1	1	0	0	0	0	0	1	0
0	intermediate	35	10	85	Mem0	14	1	0	0	12.64	944.43	559	186.33	3	69
0	intermediate	35	10	85	Mem0	15	1	0	0	12.72	0	456	456	1	0
0	intermediate	35	10	85	Mem0	16	1	0	0	17.24	0	420	420	1	0
0	intermediate	35	10	85	Mem0	17	1	0	0	18.06	0	440	440	1	0
0	intermediate	35	10	85	Mem0	18	1	0	0	17.32	900.12	548	274	2	44
0	intermediate	35	10	85	Mem0	19	1	0	0	14.81	858.35	516	258	2	39
0	intermediate	35	10	85	Mem0	20	1	0	0	18.11	0	448	448	1	0
0	intermediate	35	10	85	Mem0	21	1	0	0	12.58	1078.63	522	261	2	41
0	intermediate	35	10	85	Mem0	22	1	0	0	13.77	972.29	553	276.5	2	39
0	intermediate	35	10	85	Mem0	23	1	1	0	0	900.12	284	142	2	48
0	intermediate	35	10	85	Mem0	24	1	0	0	16.41	603.88	508	254	2	17
0	intermediate	35	10	85	Mem0	25	1	1	0	0	679.84	207	103.5	2	29
0	intermediate	35	10	85	Mem0	26	1	0	0	13.95	1169.78	531	265.5	2	49
0	intermediate	35	10	85	Mem0	27	1	1	0	0	0	0	0	1	0
0	intermediate	35	10	85	Mem0	28	1	0	0	14.57	972.29	565	282.5	2	46
0	intermediate	35	10	85	Mem0	29	1	0	0	12.97	1007.73	545	181.67	3	70
0	intermediate	35	10	85	Mem0	30	1	0	0	13.65	0	413	413	1	0
0	intermediate	35	10	85	Mem0	31	1	0	0	13.3	693.77	543	181	3	59
0	intermediate	35	10	85	Mem0	32	1	0	0	15.37	0	447	447	1	0
0	intermediate	35	10	85	Mem0	33	1	0	0	16.61	573.5	504	252	2	23
0	intermediate	35	10	85	Mem0	34	1	0	0	15.31	0	449	449	1	0
0	intermediate	35	10	85	Mem0	35	1	1	0	0	0	0	0	1	0
0	intermediate	35	10	85	Mem0	36	1	0	0	17.45	0	442	442	1	0
0	intermediate	35	10	85	Mem0	37	1	0	0	17.61	820.37	516	172	3	62
0	intermediate	35	10	85	Mem0	38	1	1	0	0	0	0	0	1	0
0	intermediate	35	10	85	Mem0	39	1	0	0	12.71	951.4	655	163.75	4	74
0	intermediate	35	10	85	Mem0	40	1	0	0	15.2	767.2	566	188.67	3	54
0	intermediate	35	10	85	Mem0	41	1	0	0	13.19	907.72	510	255	2	44
0	intermediate	35	10	85	Mem0	42	1	0	0	13.95	1184.97	518	259	2	48
0	intermediate	35	10	85	Mem0	43	1	0	0	12.36	643.13	511	170.33	3	56
0	intermediate	35	10	85	Mem0	44	1	0	0	17.65	0	440	440	1	0
0	intermediate	35	10	85	Mem0	45	1	0	0	17	0	453	453	1	0
0	intermediate	35	10	85	Mem0	46	1	0	0	15.07	1021.66	504	252	2	43
0	intermediate	35	10	85	Mem0	47	1	0	0	13.71	1197.63	602	200.67	3	80
0	intermediate	35	10	85	Mem0	48	1	1	0	0	0	0	0	1	0
0	intermediate	35	10	85	Mem0	49	1	0	0	18.06	0	448	448	1	0
0	intermediate	35	10	85	Mem0	50	1	0	0	18.12	0	450	450	1	0
0	intermediate	35	1	85	Mem1	1	1	0	0	15.63	0	453	453	1	0
0	intermediate	35	1	85	Mem1	2	1	0	0	12.74	565.9	508	254	2	22
0	intermediate	35	1	85	Mem1	3	1	0	0	14.74	817.83	565	188.33	3	67
0	intermediate	35	1	85	Mem1	4	1	0	0	18.03	0	462	462	1	0
0	intermediate	35	1	85	Mem1	5	1	1	0	0	554.51	175	87.5	2	30
0	intermediate	35	1	85	Mem1	6	1	0	0	15.21	1015.33	540	180	3	68
0	intermediate	35	1	85	Mem1	7	1	0	0	15.45	1027.99	526	175.33	3	79
0	intermediate	35	1	85	Mem1	8	1	0	0	17.51	345.62	536	268	2	16
0	intermediate	35	1	85	Mem1	9	1	0	0	13.91	752	502	125.5	4	66
0	intermediate	35	1	85	Mem1	10	1	0	0	17.63	914.05	568	189.33	3	69
0	intermediate	35	1	85	Mem1	11	1	0	0	14.92	987.48	505	168.33	3	65
0	intermediate	35	1	85	Mem1	12	1	0	0	17.79	0	433	433	1	0
0	intermediate	35	1	85	Mem1	13	1	0	0	11.37	679.84	513	256.5	2	34
0	intermediate	35	1	85	Mem1	14	1	0	0	17.33	0	442	442	1	0
0	intermediate	35	1	85	Mem1	15	1	0	0	17.37	727.32	621	155.25	4	76
0	intermediate	35	1	85	Mem1	16	1	0	0	13.84	702.63	514	128.5	4	69
0	intermediate	35	1	85	Mem1	17	1	0	0	16.44	0	449	449	1	0
0	intermediate	35	1	85	Mem1	18	1	0	0	17.61	1033.05	569	189.67	3	68
0	intermediate	35	1	85	Mem1	19	1	0	0	14.93	1021.66	504	252	2	41
0	intermediate	35	1	85	Mem1	20	1	0	0	17.96	1139.4	511	255.5	2	57
0	intermediate	35	1	85	Mem1	21	1	0	0	17.68	995.07	541	180.33	3	56
0	intermediate	35	1	85	Mem1	22	1	0	0	15.14	0	463	463	1	0
0	intermediate	35	1	85	Mem1	23	1	0	0	13.35	543.11	504	252	2	34
0	intermediate	35	1	85	Mem1	24	1	0	0	18.14	562.1	517	258.5	2	21
0	intermediate	35	1	85	Mem1	25	1	0	0	13.99	729.22	502	125.5	4	52
0	intermediate	35	1	85	Mem1	26	1	0	0	13.82	767.2	520	130	4	76
0	intermediate	35	1	85	Mem1	27	1	0	0	17.83	364.61	541	270.5	2	18
0	intermediate	35	1	85	Mem1	28	1	0	0	17.03	0	437	437	1	0
0	intermediate	35	1	85	Mem1	29	1	0	0	17.63	0	462	462	1	0
0	intermediate	35	1	85	Mem1	30	1	0	0	16.88	822.27	583	145.75	4	89
0	intermediate	35	1	85	Mem1	31	1	0	0	17.74	0	439	439	1	0
0	intermediate	35	1	85	Mem1	32	1	0	0	14.76	780.49	532	133	4	68
0	intermediate	35	1	85	Mem1	33	1	0	0	15.66	931.77	578	192.67	3	70
0	intermediate	35	1	85	Mem1	34	1	0	0	14.65	850.75	544	272	2	37
0	intermediate	35	1	85	Mem1	35	1	0	0	17.49	643.13	503	167.67	3	53
0	intermediate	35	1	85	Mem1	36	1	1	0	0	0	0	0	1	0
0	intermediate	35	1	85	Mem1	37	1	0	0	16.95	865.94	554	184.67	3	56
0	intermediate	35	1	85	Mem1	38	1	0	0	17.1	0	433	433	1	0
0	intermediate	35	1	85	Mem1	39	1	0	0	15.35	814.67	604	151	4	88
0	intermediate	35	1	85	Mem1	40	1	0	0	13.81	0	440	440	1	0
0	intermediate	35	1	85	Mem1	41	1	0	0	18.22	0	453	453	1	0
0	intermediate	35	1	85	Mem1	42	1	0	0	17.67	936.84	589	196.33	3	61
0	intermediate	35	1	85	Mem1	43	1	0	0	17.04	645.66	527	175.67	3	53
0	intermediate	35	1	85	Mem1	44	1	0	0	14.04	875.44	579	144.75	4	72
0	intermediate	35	1	85	Mem1	45	1	0	0	14.21	748.97	649	129.8	5	91
0	intermediate	35	1	85	Mem1	46	1	0	0	13.86	721.62	561	140.25	4	78
0	intermediate	35	1	85	Mem1	47	1	0	0	16.28	929.24	540	180	3	70
0	intermediate	35	1	85	Mem1	48	1	0	0	15.89	1007.73	589	196.33	3	71
0	intermediate	35	1	85	Mem1	49	1	0	0	16.66	505.13	504	252	2	29
0	intermediate	35	1	85	Mem1	50	1	0	0	17.92	815.3	503	167.67	3	51
0	intermediate	35	2	85	Mem1	1	1	0	0	13.42	1043.18	559	186.33	3	79
0	intermediate	35	2	85	Mem1	2	1	0	0	16.88	744.41	530	132.5	4	73
0	intermediate	35	2	85	Mem1	3	1	0	0	16.26	639.96	547	136.75	4	58
0	intermediate	35	2	85	Mem1	4	1	0	0	16.89	657.05	540	270	2	33
0	intermediate	35	2	85	Mem1	5	1	0	0	13.16	685.54	555	138.75	4	62
0	intermediate	35	2	85	Mem1	6	1	0	0	14.97	908.99	544	181.33	3	64
0	intermediate	35	2	85	Mem1	7	1	0	0	16.58	818.47	577	144.25	4	88
0	intermediate	35	2	85	Mem1	8	1	0	0	16.74	997.61	563	187.67	3	85
0	intermediate	35	2	85	Mem1	9	1	0	0	16.33	0	459	459	1	0
0	intermediate	35	2	85	Mem1	10	1	0	0	14.41	888.73	562	140.5	4	78
0	intermediate	35	2	85	Mem1	11	1	0	0	13.75	1053.31	520	173.33	3	60
0	intermediate	35	2	85	Mem1	12	1	0	0	14.25	810.87	530	132.5	4	74
0	intermediate	35	2	85	Mem1	13	1	0	0	16.34	744.41	506	168.67	3	48
0	intermediate	35	2	85	Mem1	14	1	0	0	17.63	696.93	555	138.75	4	76
0	intermediate	35	2	85	Mem1	15	1	0	0	15.27	0	430	430	1	0
0	intermediate	35	2	85	Mem1	16	1	0	0	14.41	810.87	513	128.25	4	70
0	intermediate	35	2	85	Mem1	17	1	0	0	17.97	0	429	429	1	0
0	intermediate	35	2	85	Mem1	18	1	0	0	17.44	1128	504	252	2	59
0	intermediate	35	2	85	Mem1	19	1	0	0	14.38	1109.01	534	178	3	78
0	intermediate	35	2	85	Mem1	20	1	0	0	16.9	792.51	543	181	3	51
0	intermediate	35	2	85	Mem1	21	1	0	0	18.12	0	455	455	1	0
0	intermediate	35	2	85	Mem1	22	1	0	0	13.72	683.64	570	114	5	82
0	intermediate	35	2	85	Mem1	23	1	0	0	16.03	635.03	689	137.8	5	77
0	intermediate	35	2	85	Mem1	24	1	0	0	14.56	916.58	503	167.67	3	51
0	intermediate	35	2	85	Mem1	25	1	1	0	0	0	0	0	1	0
0	intermediate	35	2	85	Mem1	26	1	0	0	17.95	0	421	421	1	0
0	intermediate	35	2	85	Mem1	27	1	0	0	13.15	0	442	442	1	0
0	intermediate	35	2	85	Mem1	28	1	0	0	16.94	448.16	504	252	2	20
0	intermediate	35	2	85	Mem1	29	1	0	0	17.85	0	450	450	1	0
0	intermediate	35	2	85	Mem1	30	1	0	0	17.49	0	416	416	1	0
0	intermediate	35	2	85	Mem1	31	1	0	0	16.02	0	448	448	1	0
0	intermediate	35	2	85	Mem1	32	1	0	0	16.64	0	422	422	1	0
0	intermediate	35	2	85	Mem1	33	1	0	0	16.94	792.52	506	168.67	3	52
0	intermediate	35	2	85	Mem1	34	1	0	0	14.11	846.95	536	134	4	64
0	intermediate	35	2	85	Mem1	35	1	0	0	16.87	914.05	606	202	3	72
0	intermediate	35	2	85	Mem1	36	1	0	0	15.88	914.05	559	186.33	3	68
0	intermediate	35	2	85	Mem1	37	1	0	0	18.02	0	430	430	1	0
0	intermediate	35	2	85	Mem1	38	1	0	0	10.91	338.02	522	261	2	22
0	intermediate	35	2	85	Mem1	39	1	0	0	18.05	763.4	555	138.75	4	48
0	intermediate	35	2	85	Mem1	40	1	0	0	14.81	850.75	517	129.25	4	66
0	intermediate	35	2	85	Mem1	41	1	0	0	16.97	641.86	524	262	2	35
0	intermediate	35	2	85	Mem1	42	1	0	0	14.68	860.25	545	136.25	4	85
0	intermediate	35	2	85	Mem1	43	1	0	0	15.92	979.88	572	190.67	3	69
0	intermediate	35	2	85	Mem1	44	1	0	0	14.56	830.5	503	167.67	3	61
0	intermediate	35	2	85	Mem1	45	1	0	0	13.77	1055.84	619	206.33	3	80
0	intermediate	35	2	85	Mem1	46	1	0	0	15.48	757.7	569	142.25	4	68
0	intermediate	35	2	85	Mem1	47	1	0	0	15.31	0	444	444	1	0
0	intermediate	35	2	85	Mem1	48	1	0	0	12.66	929.24	588	196	3	66
0	intermediate	35	2	85	Mem1	49	1	0	0	16.32	550.71	521	260.5	2	23
0	intermediate	35	2	85	Mem1	50	1	0	0	14.63	508.93	518	259	2	29
0	intermediate	35	3	85	Mem1	1	1	0	0	16.5	638.06	503	167.67	3	46
0	intermediate	35	3	85	Mem1	2	1	0	0	14.87	905.82	555	138.75	4	77
0	intermediate	35	3	85	Mem1	3	1	0	0	15.27	959.63	503	167.67	3	46
0	intermediate	35	3	85	Mem1	4	1	0	0	14	772.89	545	136.25	4	81
0	intermediate	35	3	85	Mem1	5	1	0	0	14.26	816.57	550	137.5	4	91
0	intermediate	35	3	85	Mem1	6	1	0	0	14.44	1124.21	542	180.67	3	82
0	intermediate	35	3	85	Mem1	7	1	0	0	15.64	746.31	619	154.75	4	79
0	intermediate	35	3	85	Mem1	8	1	0	0	14.53	758.08	584	116.8	5	74
0	intermediate	35	3	85	Mem1	9	1	0	0	14.94	871.01	503	167.67	3	48
0	intermediate	35	3	85	Mem1	10	1	0	0	17.67	0	439	439	1	0
0	intermediate	35	3	85	Mem1	11	1	0	0	14.11	962.16	518	172.67	3	63
0	intermediate	35	3	85	Mem1	12	1	0	0	14.47	689.72	537	107.4	5	70
0	intermediate	35	3	85	Mem1	13	1	0	0	17.02	762.13	511	170.33	3	49
0	intermediate	35	3	85	Mem1	14	1	0	0	17.3	979.88	564	188	3	52
0	intermediate	35	3	85	Mem1	15	1	0	0	14.85	837.46	565	141.25	4	88
0	intermediate	35	3	85	Mem1	16	1	0	0	15.17	786.19	521	130.25	4	79
0	intermediate	35	3	85	Mem1	17	1	0	0	14.35	883.67	515	171.67	3	62
0	intermediate	35	3	85	Mem1	18	1	1	0	0	0	0	0	1	0
0	intermediate	35	3	85	Mem1	19	1	0	0	14.94	1111.55	526	175.33	3	63
0	intermediate	35	3	85	Mem1	20	1	0	0	14.39	727.32	558	139.5	4	61
0	intermediate	35	3	85	Mem1	21	1	0	0	15.87	921.65	509	169.67	3	59
0	intermediate	35	3	85	Mem1	22	1	0	0	14.63	791.88	522	130.5	4	76
0	intermediate	35	3	85	Mem1	23	1	0	0	16.23	830.5	503	167.67	3	62
0	intermediate	35	3	85	Mem1	24	1	0	0	15.2	1058.37	533	177.67	3	66
0	intermediate	35	3	85	Mem1	25	1	0	0	17.98	1015.33	565	188.33	3	80
0	intermediate	35	3	85	Mem1	26	1	0	0	13.67	648.19	542	180.67	3	45
0	intermediate	35	3	85	Mem1	27	1	0	0	15.1	774.79	507	126.75	4	69
0	intermediate	35	3	85	Mem1	28	1	0	0	17.54	610.21	504	168	3	41
0	intermediate	35	3	85	Mem1	29	1	0	0	17.51	868.48	503	167.67	3	56
0	intermediate	35	3	85	Mem1	30	1	0	0	16.24	650.72	503	167.67	3	38
0	intermediate	35	3	85	Mem1	31	1	0	0	15	871.64	529	132.25	4	73
0	intermediate	35	3	85	Mem1	32	1	0	0	18.04	0	452	452	1	0
0	intermediate	35	3	85	Mem1	33	1	0	0	17.14	848.22	521	173.67	3	45
0	intermediate	35	3	85	Mem1	34	1	0	0	17.73	1090.02	504	252	2	53
0	intermediate	35	3	85	Mem1	35	1	0	0	16.27	742.89	638	127.6	5	91
0	intermediate	35	3	85	Mem1	36	1	0	0	14.93	349.42	513	256.5	2	17
0	intermediate	35	3	85	Mem1	37	1	0	0	14.95	752	502	125.5	4	67
0	intermediate	35	3	85	Mem1	38	1	0	0	13.67	997.61	589	196.33	3	67
0	intermediate	35	3	85	Mem1	39	1	0	0	17.73	930.51	658	164.5	4	88
0	intermediate	35	3	85	Mem1	40	1	0	0	14.71	761.12	600	120	5	94
0	intermediate	35	3	85	Mem1	41	1	0	0	18.1	429.17	526	263	2	24
0	intermediate	35	3	85	Mem1	42	1	0	0	17.7	726.68	503	167.67	3	52
0	intermediate	35	3	85	Mem1	43	1	0	0	16.88	673.51	525	175	3	37
0	intermediate	35	3	85	Mem1	44	1	0	0	11.35	0	452	452	1	0
0	intermediate	35	3	85	Mem1	45	1	0	0	15.9	0	430	430	1	0
0	intermediate	35	3	85	Mem1	46	1	0	0	18.04	0	456	456	1	0
0	intermediate	35	3	85	Mem1	47	1	0	0	14.62	776.69	550	137.5	4	71
0	intermediate	35	3	85	Mem1	48	1	0	0	14.75	867.84	536	134	4	74
0	intermediate	35	3	85	Mem1	49	1	0	0	16.07	827.96	584	146	4	71
0	intermediate	35	3	85	Mem1	50	1	0	0	17.77	848.22	510	170	3	61
0	intermediate	35	4	85	Mem1	1	1	0	0	15.87	979.88	569	189.67	3	71
0	intermediate	35	4	85	Mem1	2	1	0	0	15.38	734.28	503	167.67	3	44
0	intermediate	35	4	85	Mem1	3	1	0	0	15.7	714.02	503	167.67	3	48
0	intermediate	35	4	85	Mem1	4	1	0	0	18.13	0	441	441	1	0
0	intermediate	35	4	85	Mem1	5	1	0	0	14	843.16	517	172.33	3	63
0	intermediate	35	4	85	Mem1	6	1	0	0	14.89	984.95	522	174	3	66
0	intermediate	35	4	85	Mem1	7	1	0	0	17.02	752	503	167.67	3	54
0	intermediate	35	4	85	Mem1	8	1	0	0	17.36	941.9	562	281	2	50
0	intermediate	35	4	85	Mem1	9	1	0	0	13.9	0	441	441	1	0
0	intermediate	35	4	85	Mem1	10	1	0	0	14.53	1114.08	514	171.33	3	61
0	intermediate	35	4	85	Mem1	11	1	0	0	17.09	0	467	467	1	0
0	intermediate	35	4	85	Mem1	12	1	0	0	16.08	898.86	514	171.33	3	63
0	intermediate	35	4	85	Mem1	13	1	0	0	17.79	0	437	437	1	0
0	intermediate	35	4	85	Mem1	14	1	0	0	13.92	752	507	253.5	2	35
0	intermediate	35	4	85	Mem1	15	1	0	0	17.97	360.81	521	260.5	2	16
0	intermediate	35	4	85	Mem1	16	1	0	0	17.81	0	454	454	1	0
0	intermediate	35	4	85	Mem1	17	1	0	0	14.23	875.44	577	144.25	4	94
0	intermediate	35	4	85	Mem1	18	1	0	0	13.66	769.1	517	129.25	4	67
0	intermediate	35	4	85	Mem1	19	1	0	0	18.12	683.64	584	146	4	71
0	intermediate	35	4	85	Mem1	20	1	0	0	17.87	0	462	462	1	0
0	intermediate	35	4	85	Mem1	21	1	0	0	17.02	1035.59	545	181.67	3	71
0	intermediate	35	4	85	Mem1	22	1	0	0	15.42	0	427	427	1	0
0	intermediate	35	4	85	Mem1	23	1	0	0	13.18	451.96	511	255.5	2	19
0	intermediate	35	4	85	Mem1	24	1	0	0	12.37	459.56	508	254	2	19
0	intermediate	35	4	85	Mem1	25	1	0	0	14.14	854.55	560	140	4	85
0	intermediate	35	4	85	Mem1	26	1	0	0	14.81	1060.91	503	167.67	3	80
0	intermediate	35	4	85	Mem1	27	1	0	0	17.77	0	477	477	1	0
0	intermediate	35	4	85	Mem1	28	1	0	0	15.67	660.85	502	125.5	4	55
0	intermediate	35	4	85	Mem1	29	1	0	0	13.89	710.99	591	118.2	5	87
0	intermediate	35	4	85	Mem1	30	1	0	0	17.6	683.64	503	167.67	3	42
0	intermediate	35	4	85	Mem1	31	1	0	0	17.89	619.07	568	142	4	62
0	intermediate	35	4	85	Mem1	32	1	0	0	11.29	0	438	438	1	0
0	intermediate	35	4	85	Mem1	33	1	0	0	14.29	816.57	516	129	4	66
0	intermediate	35	4	85	Mem1	34	1	0	0	14.19	0	457	457	1	0
0	intermediate	35	4	85	Mem1	35	1	0	0	16.54	803.28	571	142.75	4	83
0	intermediate	35	4	85	Mem1	36	1	0	0	16.31	0	439	439	1	0
0	intermediate	35	4	85	Mem1	37	1	0	0	15.56	744.41	503	167.67	3	62
0	intermediate	35	4	85	Mem1	38	1	0	0	16.6	0	455	455	1	0
0	intermediate	35	4	85	Mem1	39	1	0	0	17.29	777.32	566	188.67	3	70
0	intermediate	35	4	85	Mem1	40	1	0	0	17.44	0	438	438	1	0
0	intermediate	35	4	85	Mem1	41	1	0	0	14.47	810.87	502	125.5	4	61
0	intermediate	35	4	85	Mem1	42	1	0	0	16.49	638.06	507	169	3	48
0	intermediate	35	4	85	Mem1	43	1	0	0	12.43	0	410	410	1	0
0	intermediate	35	4	85	Mem1	44	1	1	0	0	0	0	0	1	0
0	intermediate	35	4	85	Mem1	45	1	0	0	17.77	0	460	460	1	0
0	intermediate	35	4	85	Mem1	46	1	0	0	15.23	691.24	515	257.5	2	33
0	intermediate	35	4	85	Mem1	47	1	0	0	14.75	0	429	429	1	0
0	intermediate	35	4	85	Mem1	48	1	0	0	18.13	991.28	539	269.5	2	49
0	intermediate	35	4	85	Mem1	49	1	0	0	15.52	733.01	570	142.5	4	74
0	intermediate	35	4	85	Mem1	50	1	0	0	16.78	744.41	629	125.8	5	85
0	intermediate	35	5	85	Mem1	1	1	0	0	17.91	957.09	516	172	3	57
0	intermediate	35	5	85	Mem1	2	1	0	0	14.02	805.18	530	132.5	4	77
0	intermediate	35	5	85	Mem1	3	1	0	0	17.14	714.02	513	171	3	56
0	intermediate	35	5	85	Mem1	4	1	0	0	13.66	0	434	434	1	0
0	intermediate	35	5	85	Mem1	5	1	0	0	17.32	549.44	514	171.33	3	33
0	intermediate	35	5	85	Mem1	6	1	0	0	15.52	725.42	538	134.5	4	58
0	intermediate	35	5	85	Mem1	7	1	1	0	0	660.85	306	102	3	47
0	intermediate	35	5	85	Mem1	8	1	0	0	18.01	653.26	504	252	2	36
0	intermediate	35	5	85	Mem1	9	1	0	0	14.84	873.54	516	172	3	64
0	intermediate	35	5	85	Mem1	10	1	0	0	15.03	0	441	441	1	0
0	intermediate	35	5	85	Mem1	11	1	0	0	15.59	544.38	580	193.33	3	38
0	intermediate	35	5	85	Mem1	12	1	0	0	13.39	1063.44	560	186.67	3	73
0	intermediate	35	5	85	Mem1	13	1	0	0	13.48	1033.05	535	178.33	3	68
0	intermediate	35	5	85	Mem1	14	1	0	0	15.03	789.98	513	128.25	4	63
0	intermediate	35	5	85	Mem1	15	1	0	0	12.25	0	423	423	1	0
0	intermediate	35	5	85	Mem1	16	1	0	0	13.61	852.65	590	147.5	4	93
0	intermediate	35	5	85	Mem1	17	1	0	0	16.51	894.43	620	155	4	89
0	intermediate	35	5	85	Mem1	18	1	0	0	16.87	731.12	535	133.75	4	72
0	intermediate	35	5	85	Mem1	19	1	0	0	12.4	649.46	535	267.5	2	32
0	intermediate	35	5	85	Mem1	20	1	0	0	11.45	812.77	550	183.33	3	48
0	intermediate	35	5	85	Mem1	21	1	0	0	17.21	0	438	438	1	0
0	intermediate	35	5	85	Mem1	22	1	0	0	17.75	421.58	522	261	2	20
0	intermediate	35	5	85	Mem1	23	1	0	0	14.09	543.11	504	252	2	26
0	intermediate	35	5	85	Mem1	24	1	1	0	0	0	0	0	1	0
0	intermediate	35	5	85	Mem1	25	1	0	0	17.84	0	429	429	1	0
0	intermediate	35	5	85	Mem1	26	1	0	0	17.57	0	410	410	1	0
0	intermediate	35	5	85	Mem1	27	1	0	0	14.48	848.85	576	144	4	87
0	intermediate	35	5	85	Mem1	28	1	0	0	17.91	1154.59	504	252	2	37
0	intermediate	35	5	85	Mem1	29	1	0	0	15.6	736.81	529	132.25	4	80
0	intermediate	35	5	85	Mem1	30	1	0	0	17.69	926.71	586	195.33	3	61
0	intermediate	35	5	85	Mem1	31	1	0	0	14.93	831.76	502	125.5	4	65
0	intermediate	35	5	85	Mem1	32	1	0	0	17.95	759.6	597	149.25	4	69
0	intermediate	35	5	85	Mem1	33	1	0	0	14.78	554.51	533	266.5	2	20
0	intermediate	35	5	85	Mem1	34	1	0	0	17.32	893.79	587	195.67	3	57
0	intermediate	35	5	85	Mem1	35	1	0	0	15.61	767.2	503	167.67	3	53
0	intermediate	35	5	85	Mem1	36	1	0	0	16.89	0	452	452	1	0
0	intermediate	35	5	85	Mem1	37	1	0	0	17.11	0	459	459	1	0
0	intermediate	35	5	85	Mem1	38	1	0	0	15.28	858.35	569	142.25	4	87
0	intermediate	35	5	85	Mem1	39	1	0	0	14.44	791.88	583	145.75	4	62
0	intermediate	35	5	85	Mem1	40	1	0	0	13.43	0	423	423	1	0
0	intermediate	35	5	85	Mem1	41	1	0	0	15.63	982.41	557	185.67	3	69
0	intermediate	35	5	85	Mem1	42	1	0	0	18.13	764.66	542	180.67	3	59
0	intermediate	35	5	85	Mem1	43	1	0	0	16.19	862.14	514	257	2	36
0	intermediate	35	5	85	Mem1	44	1	0	0	14.26	818.47	528	132	4	76
0	intermediate	35	5	85	Mem1	45	1	0	0	14.65	1020.39	537	179	3	58
0	intermediate	35	5	85	Mem1	46	1	0	0	16.03	1043.18	593	197.67	3	80
0	intermediate	35	5	85	Mem1	47	1	0	0	14.75	753.9	595	148.75	4	72
0	intermediate	35	5	85	Mem1	48	1	0	0	15.97	812.77	504	252	2	42
0	intermediate	35	5	85	Mem1	49	1	0	0	16.77	752	503	167.67	3	44
0	intermediate	35	5	85	Mem1	50	1	1	0	0	0	0	0	1	0
0	intermediate	35	6	85	Mem1	1	1	0	0	15.33	677.94	506	126.5	4	57
0	intermediate	35	6	85	Mem1	2	1	0	0	15.32	817.83	503	167.67	3	61
0	intermediate	35	6	85	Mem1	3	1	0	0	13.79	755.8	504	252	2	26
0	intermediate	35	6	85	Mem1	4	1	0	0	13.46	873.54	503	167.67	3	58
0	intermediate	35	6	85	Mem1	5	1	0	0	12.85	516.53	517	258.5	2	25
0	intermediate	35	6	85	Mem1	6	1	0	0	17.67	602.62	503	167.67	3	32
0	intermediate	35	6	85	Mem1	7	1	0	0	15.74	843.16	560	140	4	77
0	intermediate	35	6	85	Mem1	8	1	0	0	14.16	683.64	504	252	2	36
0	intermediate	35	6	85	Mem1	9	1	0	0	14.17	495.64	620	155	4	51
0	intermediate	35	6	85	Mem1	10	1	0	0	15.68	995.07	504	252	2	48
0	intermediate	35	6	85	Mem1	11	1	0	0	17.61	1150.79	521	260.5	2	53
0	intermediate	35	6	85	Mem1	12	1	0	0	18.02	860.88	548	182.67	3	48
0	intermediate	35	6	85	Mem1	13	1	0	0	17.22	777.32	507	169	3	45
0	intermediate	35	6	85	Mem1	14	1	0	0	15.02	0	435	435	1	0
0	intermediate	35	6	85	Mem1	15	1	0	0	14.69	529.19	515	171.67	3	45
0	intermediate	35	6	85	Mem1	16	1	0	0	17.96	0	428	428	1	0
0	intermediate	35	6	85	Mem1	17	1	0	0	15.19	698.83	550	183.33	3	47
0	intermediate	35	6	85	Mem1	18	1	0	0	12.81	1078.63	504	252	2	49
0	intermediate	35	6	85	Mem1	19	1	0	0	15.96	657.81	576	115.2	5	84
0	intermediate	35	6	85	Mem1	20	1	0	0	12.35	721.62	541	180.33	3	40
0	intermediate	35	6	85	Mem1	21	1	0	0	14.2	772.89	502	125.5	4	72
0	intermediate	35	6	85	Mem1	22	1	0	0	14.95	934.31	503	167.67	3	71
0	intermediate	35	6	85	Mem1	23	1	0	0	14.31	854.55	504	252	2	41
0	intermediate	35	6	85	Mem1	24	1	1	0	0	0	0	0	1	0
0	intermediate	35	6	85	Mem1	25	1	0	0	14.4	936.84	515	171.67	3	61
0	intermediate	35	6	85	Mem1	26	1	0	0	12.49	444.37	518	259	2	23
0	intermediate	35	6	85	Mem1	27	1	0	0	14.67	686.17	523	174.33	3	52
0	intermediate	35	6	85	Mem1	28	1	0	0	17.45	0	414	414	1	0
0	intermediate	35	6	85	Mem1	29	1	0	0	15.47	731.75	503	167.67	3	45
0	intermediate	35	6	85	Mem1	30	1	0	0	15.24	1030.52	503	167.67	3	61
0	intermediate	35	6	85	Mem1	31	1	0	0	13.51	341.82	534	267	2	17
0	intermediate	35	6	85	Mem1	32	1	0	0	12.3	1058.37	589	196.33	3	74
0	intermediate	35	6	85	Mem1	33	1	0	0	15.28	854.55	570	142.5	4	71
0	intermediate	35	6	85	Mem1	34	1	0	0	17.6	0	437	437	1	0
0	intermediate	35	6	85	Mem1	35	1	0	0	14.36	0	428	428	1	0
0	intermediate	35	6	85	Mem1	36	1	0	0	14.78	0	443	443	1	0
0	intermediate	35	6	85	Mem1	37	1	0	0	14.38	820.37	521	130.25	4	72
0	intermediate	35	6	85	Mem1	38	1	0	0	17.44	602.62	526	175.33	3	44
0	intermediate	35	6	85	Mem1	39	1	0	0	16.57	979.88	503	167.67	3	47
0	intermediate	35	6	85	Mem1	40	1	0	0	16.74	338.02	545	272.5	2	19
0	intermediate	35	6	85	Mem1	41	1	0	0	17.76	815.3	503	167.67	3	58
0	intermediate	35	6	85	Mem1	42	1	0	0	12.9	769.09	550	137.5	4	72
0	intermediate	35	6	85	Mem1	43	1	0	0	14.08	848.22	503	167.67	3	54
0	intermediate	35	6	85	Mem1	44	1	0	0	16.15	755.8	555	138.75	4	54
0	intermediate	35	6	85	Mem1	45	1	0	0	17.53	691.24	582	145.5	4	78
0	intermediate	35	6	85	Mem1	46	1	0	0	16.54	683.64	567	141.75	4	63
0	intermediate	35	6	85	Mem1	47	1	0	0	16.1	744.41	506	168.67	3	39
0	intermediate	35	6	85	Mem1	48	1	0	0	15.39	1098.89	565	188.33	3	71
0	intermediate	35	6	85	Mem1	49	1	0	0	14.37	731.75	534	178	3	55
0	intermediate	35	6	85	Mem1	50	1	0	0	17.72	767.2	503	167.67	3	46
0	intermediate	35	7	85	Mem1	1	1	0	0	16.66	820.37	518	172.67	3	52
0	intermediate	35	7	85	Mem1	2	1	0	0	13.71	748.21	505	126.25	4	61
0	intermediate	35	7	85	Mem1	3	1	0	0	17.1	886.2	503	167.67	3	58
0	intermediate	35	7	85	Mem1	4	1	0	0	16.09	759.6	550	137.5	4	82
0	intermediate	35	7	85	Mem1	5	1	0	0	13.89	757.07	540	180	3	60
0	intermediate	35	7	85	Mem1	6	1	0	0	16.41	757.07	520	173.33	3	54
0	intermediate	35	7	85	Mem1	7	1	0	0	15.86	1207.76	504	252	2	42
0	intermediate	35	7	85	Mem1	8	1	0	0	14.52	753.52	638	127.6	5	111
0	intermediate	35	7	85	Mem1	9	1	0	0	14.85	946.97	515	171.67	3	74
0	intermediate	35	7	85	Mem1	10	1	0	0	17.17	734.28	533	177.67	3	39
0	intermediate	35	7	85	Mem1	11	1	0	0	14.32	613.38	605	151.25	4	66
0	intermediate	35	7	85	Mem1	12	1	0	0	14.23	786.19	502	125.5	4	66
0	intermediate	35	7	85	Mem1	13	1	0	0	16.15	878.6	520	173.33	3	61
0	intermediate	35	7	85	Mem1	14	1	0	0	16.85	954.56	575	191.67	3	79
0	intermediate	35	7	85	Mem1	15	1	0	0	13.7	941.9	504	252	2	41
0	intermediate	35	7	85	Mem1	16	1	0	0	18.08	0	443	443	1	0
0	intermediate	35	7	85	Mem1	17	1	0	0	14.56	814.67	508	127	4	68
0	intermediate	35	7	85	Mem1	18	1	0	0	17.3	579.83	561	187	3	55
0	intermediate	35	7	85	Mem1	19	1	0	0	17.52	886.2	512	170.67	3	57
0	intermediate	35	7	85	Mem1	20	1	0	0	12.4	992.54	570	190	3	64
0	intermediate	35	7	85	Mem1	21	1	0	0	12.63	0	437	437	1	0
0	intermediate	35	7	85	Mem1	22	1	0	0	15.87	803.28	598	149.5	4	77
0	intermediate	35	7	85	Mem1	23	1	0	0	17.98	0	411	411	1	0
0	intermediate	35	7	85	Mem1	24	1	0	0	14.41	891.26	508	169.33	3	58
0	intermediate	35	7	85	Mem1	25	1	0	0	14.89	1096.35	590	196.67	3	94
0	intermediate	35	7	85	Mem1	26	1	0	0	13.29	0	424	424	1	0
0	intermediate	35	7	85	Mem1	27	1	0	0	15.34	1050.78	590	196.67	3	72
0	intermediate	35	7	85	Mem1	28	1	0	0	17.65	545.01	533	133.25	4	57
0	intermediate	35	7	85	Mem1	29	1	0	0	18.16	815.3	518	172.67	3	40
0	intermediate	35	7	85	Mem1	30	1	0	0	16.45	881.14	503	167.67	3	74
0	intermediate	35	7	85	Mem1	31	1	0	0	14.38	820.37	530	132.5	4	81
0	intermediate	35	7	85	Mem1	32	1	0	0	16.44	544.38	557	185.67	3	41
0	intermediate	35	7	85	Mem1	33	1	0	0	15.55	0	446	446	1	0
0	intermediate	35	7	85	Mem1	34	1	0	0	17.04	840.62	503	167.67	3	56
0	intermediate	35	7	85	Mem1	35	1	0	0	13.81	835.56	582	145.5	4	74
0	intermediate	35	7	85	Mem1	36	1	0	0	14.25	0	443	443	1	0
0	intermediate	35	7	85	Mem1	37	1	0	0	17.55	0	460	460	1	0
0	intermediate	35	7	85	Mem1	38	1	0	0	13.58	883.03	605	151.25	4	77
0	intermediate	35	7	85	Mem1	39	1	0	0	14.86	0	432	432	1	0
0	intermediate	35	7	85	Mem1	40	1	0	0	15.08	792.51	562	187.33	3	56
0	intermediate	35	7	85	Mem1	41	1	0	0	15.12	860.88	507	169	3	61
0	intermediate	35	7	85	Mem1	42	1	0	0	16.22	797.58	508	169.33	3	49
0	intermediate	35	7	85	Mem1	43	1	0	0	15.04	780.49	581	145.25	4	83
0	intermediate	35	7	85	Mem1	44	1	0	0	15.66	916.58	517	172.33	3	65
0	intermediate	35	7	85	Mem1	45	1	0	0	16.49	789.98	503	167.67	3	52
0	intermediate	35	7	85	Mem1	46	1	0	0	14.96	1220.42	558	186	3	77
0	intermediate	35	7	85	Mem1	47	1	0	0	15.09	733.01	513	128.25	4	68
0	intermediate	35	7	85	Mem1	48	1	0	0	15	0	453	453	1	0
0	intermediate	35	7	85	Mem1	49	1	0	0	14.54	664.65	512	128	4	68
0	intermediate	35	7	85	Mem1	50	1	0	0	17.49	731.75	503	167.67	3	45
0	intermediate	35	8	85	Mem1	1	1	0	0	14.11	854.55	550	137.5	4	74
0	intermediate	35	8	85	Mem1	2	1	0	0	13.98	1116.61	536	268	2	44
0	intermediate	35	8	85	Mem1	3	1	0	0	14.79	911.52	507	169	3	61
0	intermediate	35	8	85	Mem1	4	1	0	0	15.28	997.61	506	168.67	3	62
0	intermediate	35	8	85	Mem1	5	1	1	0	0	0	0	0	1	0
0	intermediate	35	8	85	Mem1	6	1	0	0	13.51	1083.69	569	189.67	3	80
0	intermediate	35	8	85	Mem1	7	1	0	0	14.23	700.35	569	113.8	5	87
0	intermediate	35	8	85	Mem1	8	1	0	0	16.03	0	429	429	1	0
0	intermediate	35	8	85	Mem1	9	1	0	0	15.47	277.25	515	257.5	2	17
0	intermediate	35	8	85	Mem1	10	1	0	0	15.39	827.96	553	276.5	2	31
0	intermediate	35	8	85	Mem1	11	1	0	0	14.35	808.97	516	129	4	72
0	intermediate	35	8	85	Mem1	12	1	0	0	12.87	372.2	538	269	2	19
0	intermediate	35	8	85	Mem1	13	1	0	0	11.1	941.9	531	265.5	2	54
0	intermediate	35	8	85	Mem1	14	1	0	0	16.54	0	412	412	1	0
0	intermediate	35	8	85	Mem1	15	1	0	0	15.99	786.18	504	252	2	26
0	intermediate	35	8	85	Mem1	16	1	0	0	16.85	1036.85	540	270	2	55
0	intermediate	35	8	85	Mem1	17	1	0	0	17.97	979.88	504	252	2	48
0	intermediate	35	8	85	Mem1	18	1	0	0	15.77	748.21	502	125.5	4	69
0	intermediate	35	8	85	Mem1	19	1	0	0	15.16	969.75	503	167.67	3	70
0	intermediate	35	8	85	Mem1	20	1	0	0	18.14	679.84	502	125.5	4	63
0	intermediate	35	8	85	Mem1	21	1	0	0	15.28	753.9	521	130.25	4	74
0	intermediate	35	8	85	Mem1	22	1	0	0	12.82	816.57	590	147.5	4	75
0	intermediate	35	8	85	Mem1	23	1	0	0	13.99	734.91	502	125.5	4	66
0	intermediate	35	8	85	Mem1	24	1	0	0	16.24	782.39	503	167.67	3	53
0	intermediate	35	8	85	Mem1	25	1	0	0	17.95	698.83	534	133.5	4	61
0	intermediate	35	8	85	Mem1	26	1	0	0	14.53	750.11	502	125.5	4	63
0	intermediate	35	8	85	Mem1	27	1	0	0	16.24	641.86	504	126	4	64
0	intermediate	35	8	85	Mem1	28	1	0	0	16.37	569.7	504	252	2	35
0	intermediate	35	8	85	Mem1	29	1	0	0	11.02	779.86	538	179.33	3	55
0	intermediate	35	8	85	Mem1	30	1	0	0	14.38	791.88	502	125.5	4	68
0	intermediate	35	8	85	Mem1	31	1	0	0	16.56	632.37	505	126.25	4	67
0	intermediate	35	8	85	Mem1	32	1	0	0	17.73	0	452	452	1	0
0	intermediate	35	8	85	Mem1	33	1	0	0	14.92	0	443	443	1	0
0	intermediate	35	8	85	Mem1	34	1	0	0	13.89	569.7	588	196	3	38
0	intermediate	35	8	85	Mem1	35	1	0	0	12.38	736.81	504	252	2	43
0	intermediate	35	8	85	Mem1	36	1	0	0	14.54	0	429	429	1	0
0	intermediate	35	8	85	Mem1	37	1	0	0	15.3	0	436	436	1	0
0	intermediate	35	8	85	Mem1	38	1	0	0	15.8	776.69	525	131.25	4	62
0	intermediate	35	8	85	Mem1	39	1	0	0	17.35	569.7	546	273	2	28
0	intermediate	35	8	85	Mem1	40	1	0	0	15.66	617.81	535	178.33	3	49
0	intermediate	35	8	85	Mem1	41	1	0	0	14.2	1030.52	516	172	3	85
0	intermediate	35	8	85	Mem1	42	1	0	0	17.32	719.09	508	169.33	3	51
0	intermediate	35	8	85	Mem1	43	1	0	0	12.38	926.71	504	252	2	42
0	intermediate	35	8	85	Mem1	44	1	0	0	17.03	0	452	452	1	0
0	intermediate	35	8	85	Mem1	45	1	0	0	14.64	770.99	504	252	2	38
0	intermediate	35	8	85	Mem1	46	1	0	0	15.79	892.53	576	144	4	78
0	intermediate	35	8	85	Mem1	47	1	0	0	14.28	725.42	534	267	2	39
0	intermediate	35	8	85	Mem1	48	1	0	0	17.25	0	435	435	1	0
0	intermediate	35	8	85	Mem1	49	1	0	0	17.34	729.22	582	145.5	4	67
0	intermediate	35	8	85	Mem1	50	1	1	0	0	0	0	0	1	0
0	intermediate	35	9	85	Mem1	1	1	0	0	15.52	1135.6	546	273	2	51
0	intermediate	35	9	85	Mem1	2	1	0	0	15.96	769.73	516	172	3	52
0	intermediate	35	9	85	Mem1	3	1	0	0	16.01	976.08	545	272.5	2	46
0	intermediate	35	9	85	Mem1	4	1	0	0	16.33	1124.21	597	199	3	83
0	intermediate	35	9	85	Mem1	5	1	0	0	17.61	742.51	575	143.75	4	64
0	intermediate	35	9	85	Mem1	6	1	0	0	17.58	0	435	435	1	0
0	intermediate	35	9	85	Mem1	7	1	0	0	13.1	962.16	587	195.67	3	72
0	intermediate	35	9	85	Mem1	8	1	0	0	17.62	565.9	504	252	2	25
0	intermediate	35	9	85	Mem1	9	1	1	0	0	0	0	0	1	0
0	intermediate	35	9	85	Mem1	10	1	0	0	14.88	734.91	502	125.5	4	57
0	intermediate	35	9	85	Mem1	11	1	0	0	13.99	801.38	525	131.25	4	73
0	intermediate	35	9	85	Mem1	12	1	0	0	16.65	830.5	503	167.67	3	51
0	intermediate	35	9	85	Mem1	13	1	0	0	14.27	731.75	529	176.33	3	47
0	intermediate	35	9	85	Mem1	14	1	0	0	12.19	0	440	440	1	0
0	intermediate	35	9	85	Mem1	15	1	0	0	14.32	1128	538	269	2	42
0	intermediate	35	9	85	Mem1	16	1	0	0	14.53	718.58	571	114.2	5	87
0	intermediate	35	9	85	Mem1	17	1	0	0	16.94	619.07	502	125.5	4	53
0	intermediate	35	9	85	Mem1	18	1	0	0	14.54	856.45	537	134.25	4	70
0	intermediate	35	9	85	Mem1	19	1	0	0	17.04	820.37	518	172.67	3	57
0	intermediate	35	9	85	Mem1	20	1	0	0	11.72	0	438	438	1	0
0	intermediate	35	9	85	Mem1	21	1	0	0	16.29	1000.14	563	187.67	3	80
0	intermediate	35	9	85	Mem1	22	1	0	0	14.81	824.17	502	125.5	4	65
0	intermediate	35	9	85	Mem1	23	1	0	0	17.04	648.19	503	167.67	3	43
0	intermediate	35	9	85	Mem1	24	1	0	0	16.32	436.77	543	271.5	2	22
0	intermediate	35	9	85	Mem1	25	1	0	0	14.52	780.49	620	155	4	71
0	intermediate	35	9	85	Mem1	26	1	0	0	12.62	0	440	440	1	0
0	intermediate	35	9	85	Mem1	27	1	1	0	0	0	0	0	1	0
0	intermediate	35	9	85	Mem1	28	1	0	0	13.82	657.05	562	281	2	33
0	intermediate	35	9	85	Mem1	29	1	0	0	13.53	681.11	503	167.67	3	44
0	intermediate	35	9	85	Mem1	30	1	0	0	18.04	677.94	527	131.75	4	66
0	intermediate	35	9	85	Mem1	31	1	0	0	15.13	791.88	558	139.5	4	61
0	intermediate	35	9	85	Mem1	32	1	0	0	13.95	1000.14	511	170.33	3	79
0	intermediate	35	9	85	Mem1	33	1	0	0	17.78	840.62	514	171.33	3	59
0	intermediate	35	9	85	Mem1	34	1	0	0	14.68	759.6	530	132.5	4	69
0	intermediate	35	9	85	Mem1	35	1	0	0	12.57	0	445	445	1	0
0	intermediate	35	9	85	Mem1	36	1	0	0	14.71	669.97	523	104.6	5	77
0	intermediate	35	9	85	Mem1	37	1	0	0	13.67	1040.65	542	271	2	50
0	intermediate	35	9	85	Mem1	38	1	0	0	16.93	0	459	459	1	0
0	intermediate	35	9	85	Mem1	39	1	0	0	14.2	648.19	522	174	3	51
0	intermediate	35	9	85	Mem1	40	1	1	0	0	394.99	129	64.5	2	26
0	intermediate	35	9	85	Mem1	41	1	0	0	14.32	797.58	507	126.75	4	68
0	intermediate	35	9	85	Mem1	42	1	0	0	15.66	1165.98	541	270.5	2	48
0	intermediate	35	9	85	Mem1	43	1	0	0	14.47	757.7	504	126	4	68
0	intermediate	35	9	85	Mem1	44	1	0	0	12.48	987.48	509	254.5	2	46
0	intermediate	35	9	85	Mem1	45	1	0	0	12.79	0	426	426	1	0
0	intermediate	35	9	85	Mem1	46	1	0	0	14.21	864.04	583	145.75	4	93
0	intermediate	35	9	85	Mem1	47	1	0	0	17.84	0	452	452	1	0
0	intermediate	35	9	85	Mem1	48	1	0	0	13.39	600.08	516	172	3	41
0	intermediate	35	9	85	Mem1	49	1	0	0	14.75	1002.67	503	167.67	3	69
0	intermediate	35	9	85	Mem1	50	1	0	0	16.61	941.9	511	170.33	3	67
0	intermediate	35	10	85	Mem1	1	1	0	0	13.34	0	438	438	1	0
0	intermediate	35	10	85	Mem1	2	1	0	0	17.99	0	450	450	1	0
0	intermediate	35	10	85	Mem1	3	1	0	0	17.01	810.24	503	167.67	3	62
0	intermediate	35	10	85	Mem1	4	1	0	0	11.59	0	439	439	1	0
0	intermediate	35	10	85	Mem1	5	1	0	0	11.68	900.12	559	279.5	2	39
0	intermediate	35	10	85	Mem1	6	1	0	0	14.48	612.74	523	174.33	3	42
0	intermediate	35	10	85	Mem1	7	1	0	0	16.28	529.19	533	177.67	3	41
0	intermediate	35	10	85	Mem1	8	1	0	0	15.77	800.11	510	170	3	55
0	intermediate	35	10	85	Mem1	9	1	0	0	15.4	805.18	539	179.67	3	61
0	intermediate	35	10	85	Mem1	10	1	0	0	15.6	1164.72	645	215	3	87
0	intermediate	35	10	85	Mem1	11	1	0	0	17.56	0	424	424	1	0
0	intermediate	35	10	85	Mem1	12	1	0	0	17.73	764.66	503	167.67	3	54
0	intermediate	35	10	85	Mem1	13	1	0	0	15.53	1000.14	503	167.67	3	72
0	intermediate	35	10	85	Mem1	14	1	0	0	17.22	926.71	586	195.33	3	52
0	intermediate	35	10	85	Mem1	15	1	0	0	14.68	1005.2	520	173.33	3	69
0	intermediate	35	10	85	Mem1	16	1	0	0	13.67	0	448	448	1	0
0	intermediate	35	10	85	Mem1	17	1	0	0	15.84	505.13	504	252	2	30
0	intermediate	35	10	85	Mem1	18	1	0	0	16.17	731.11	517	129.25	4	57
0	intermediate	35	10	85	Mem1	19	1	0	0	14.2	778.59	511	127.75	4	78
0	intermediate	35	10	85	Mem1	20	1	0	0	13.2	945.7	521	260.5	2	51
0	intermediate	35	10	85	Mem1	21	1	0	0	16.49	777.32	551	183.67	3	48
0	intermediate	35	10	85	Mem1	22	1	0	0	14.91	696.93	531	132.75	4	65
0	intermediate	35	10	85	Mem1	23	1	0	0	14.56	992.54	503	167.67	3	63
0	intermediate	35	10	85	Mem1	24	1	0	0	14.35	865.94	549	137.25	4	75
0	intermediate	35	10	85	Mem1	25	1	0	0	16.07	581.09	591	147.75	4	65
0	intermediate	35	10	85	Mem1	26	1	0	0	12.04	774.79	504	252	2	25
0	intermediate	35	10	85	Mem1	27	1	0	0	14.24	577.3	508	254	2	36
0	intermediate	35	10	85	Mem1	28	1	0	0	15.27	791.88	519	129.75	4	62
0	intermediate	35	10	85	Mem1	29	1	0	0	15.87	863.41	545	181.67	3	64
0	intermediate	35	10	85	Mem1	30	1	0	0	17.57	906.45	503	167.67	3	43
0	intermediate	35	10	85	Mem1	31	1	0	0	15.5	765.3	502	125.5	4	54
0	intermediate	35	10	85	Mem1	32	1	0	0	18.01	0	449	449	1	0
0	intermediate	35	10	85	Mem1	33	1	0	0	16.9	838.09	571	190.33	3	62
0	intermediate	35	10	85	Mem1	34	1	0	0	13.75	891.26	558	186	3	59
0	intermediate	35	10	85	Mem1	35	1	0	0	14.23	795.68	502	125.5	4	61
0	intermediate	35	10	85	Mem1	36	1	0	0	14.02	1007.73	503	167.67	3	75
0	intermediate	35	10	85	Mem1	37	1	0	0	14.26	789.98	513	128.25	4	76
0	intermediate	35	10	85	Mem1	38	1	0	0	16.87	903.92	508	169.33	3	66
0	intermediate	35	10	85	Mem1	39	1	0	0	15.17	0	446	446	1	0
0	intermediate	35	10	85	Mem1	40	1	0	0	17.02	575.4	507	126.75	4	45
0	intermediate	35	10	85	Mem1	41	1	0	0	17.75	0	410	410	1	0
0	intermediate	35	10	85	Mem1	42	1	0	0	15.14	1063.44	550	275	2	47
0	intermediate	35	10	85	Mem1	43	1	0	0	17.3	812.77	524	174.67	3	50
0	intermediate	35	10	85	Mem1	44	1	0	0	12.21	448.16	504	252	2	22
0	intermediate	35	10	85	Mem1	45	1	1	0	0	0	0	0	1	0
0	intermediate	35	10	85	Mem1	46	1	0	0	14.22	797.58	549	137.25	4	78
0	intermediate	35	10	85	Mem1	47	1	0	0	16.47	919.11	503	167.67	3	55
0	intermediate	35	10	85	Mem1	48	1	0	0	15.98	881.14	510	170	3	50
0	intermediate	35	10	85	Mem1	49	1	0	0	16.26	0	453	453	1	0
[truncated: 158,001 more rows]
