# Supplementary material for: Breeding success of a marine central place forager in the context of climate change: A modeling approach
Source: PLoS One. 2017 Mar 29;12(3):e0173797. doi: 10.1371/journal.pone.0173797 (PMC5371308; doi:10.1371/journal.pone.0173797)
Supplement: S6 Dataset — (ZIP) [file pone.0173797.s010.zip › simulation_results_dist400.txt]

Aggreg	Abund	Dist (x10)	Rep	Length	Mem	Simul	DeathPup	DeathSeal	PupWeightEnd	FemWeightEnd	MeanDtrip	TseaTot	MeanTtrip	TripNbr	NbrFish
0	low	40	1	85	Mem0	1	1	1	0	0	0	0	0	1	0
0	low	40	1	85	Mem0	2	1	1	0	0	0	0	0	1	0
0	low	40	1	85	Mem0	3	1	1	0	0	786.18	226	113	2	20
0	low	40	1	85	Mem0	4	1	1	0	0	0	0	0	1	0
0	low	40	1	85	Mem0	5	1	1	0	0	0	0	0	1	0
0	low	40	1	85	Mem0	6	1	1	0	0	0	0	0	1	0
0	low	40	1	85	Mem0	7	1	1	0	0	0	0	0	1	0
0	low	40	1	85	Mem0	8	1	1	0	0	0	0	0	1	0
0	low	40	1	85	Mem0	9	1	1	0	0	0	0	0	1	0
0	low	40	1	85	Mem0	10	1	1	0	0	0	0	0	1	0
0	low	40	1	85	Mem0	11	1	1	0	0	0	0	0	1	0
0	low	40	1	85	Mem0	12	1	1	0	0	0	0	0	1	0
0	low	40	1	85	Mem0	13	1	1	0	0	0	0	0	1	0
0	low	40	1	85	Mem0	14	1	0	0	12.77	0	436	436	1	0
0	low	40	1	85	Mem0	15	1	0	0	17.01	0	425	425	1	0
0	low	40	1	85	Mem0	16	1	1	0	0	0	0	0	1	0
0	low	40	1	85	Mem0	17	1	0	0	17.37	0	452	452	1	0
0	low	40	1	85	Mem0	18	1	1	0	0	0	0	0	1	0
0	low	40	1	85	Mem0	19	1	1	0	0	0	0	0	1	0
0	low	40	1	85	Mem0	20	1	0	0	13.05	789.98	504	252	2	18
0	low	40	1	85	Mem0	21	1	1	0	0	793.78	264	132	2	56
0	low	40	1	85	Mem0	22	1	1	0	0	0	0	0	1	0
0	low	40	1	85	Mem0	23	1	0	0	13.13	0	449	449	1	0
0	low	40	1	85	Mem0	24	1	1	0	0	0	0	0	1	0
0	low	40	1	85	Mem0	25	1	0	0	11.48	0	439	439	1	0
0	low	40	1	85	Mem0	26	1	0	0	12.89	0	442	442	1	0
0	low	40	1	85	Mem0	27	1	0	0	17.21	0	421	421	1	0
0	low	40	1	85	Mem0	28	1	1	0	0	0	0	0	1	0
0	low	40	1	85	Mem0	29	1	1	0	0	0	0	0	1	0
0	low	40	1	85	Mem0	30	1	0	0	14.16	0	454	454	1	0
0	low	40	1	85	Mem0	31	1	1	0	0	0	0	0	1	0
0	low	40	1	85	Mem0	32	1	1	0	0	0	0	0	1	0
0	low	40	1	85	Mem0	33	1	1	0	0	0	0	0	1	0
0	low	40	1	85	Mem0	34	1	1	0	0	0	0	0	1	0
0	low	40	1	85	Mem0	35	1	0	0	11.26	0	444	444	1	0
0	low	40	1	85	Mem0	36	1	1	0	0	0	0	0	1	0
0	low	40	1	85	Mem0	37	1	1	0	0	0	0	0	1	0
0	low	40	1	85	Mem0	38	1	1	0	0	0	0	0	1	0
0	low	40	1	85	Mem0	39	1	1	0	0	0	0	0	1	0
0	low	40	1	85	Mem0	40	1	0	0	17.33	0	427	427	1	0
0	low	40	1	85	Mem0	41	1	1	0	0	0	0	0	1	0
0	low	40	1	85	Mem0	42	1	0	0	17.83	0	446	446	1	0
0	low	40	1	85	Mem0	43	1	1	0	0	0	0	0	1	0
0	low	40	1	85	Mem0	44	1	0	0	12.17	0	448	448	1	0
0	low	40	1	85	Mem0	45	1	0	0	11.24	0	443	443	1	0
0	low	40	1	85	Mem0	46	1	0	0	11.92	778.59	504	252	2	22
0	low	40	1	85	Mem0	47	1	0	0	17.77	0	452	452	1	0
0	low	40	1	85	Mem0	48	1	1	0	0	801.38	224	112	2	14
0	low	40	1	85	Mem0	49	1	0	0	16.76	0	437	437	1	0
0	low	40	1	85	Mem0	50	1	1	0	0	0	0	0	1	0
0	low	40	2	85	Mem0	1	1	0	0	10.97	0	447	447	1	0
0	low	40	2	85	Mem0	2	1	1	0	0	763.4	229	114.5	2	29
0	low	40	2	85	Mem0	3	1	0	0	12.53	0	420	420	1	0
0	low	40	2	85	Mem0	4	1	0	0	13.69	0	425	425	1	0
0	low	40	2	85	Mem0	5	1	0	0	13.94	774.79	504	252	2	24
0	low	40	2	85	Mem0	6	1	1	0	0	0	0	0	1	0
0	low	40	2	85	Mem0	7	1	1	0	0	0	0	0	1	0
0	low	40	2	85	Mem0	8	1	0	0	13.44	793.78	504	252	2	21
0	low	40	2	85	Mem0	9	1	1	0	0	873.54	290	145	2	61
0	low	40	2	85	Mem0	10	1	1	0	0	801.38	227	113.5	2	17
0	low	40	2	85	Mem0	11	1	0	0	15.66	0	467	467	1	0
0	low	40	2	85	Mem0	12	1	0	0	13.65	0	439	439	1	0
0	low	40	2	85	Mem0	13	1	1	0	0	0	0	0	1	0
0	low	40	2	85	Mem0	14	1	1	0	0	0	0	0	1	0
0	low	40	2	85	Mem0	15	1	1	0	0	0	0	0	1	0
0	low	40	2	85	Mem0	16	1	0	0	13.77	0	432	432	1	0
0	low	40	2	85	Mem0	17	1	1	0	0	0	0	0	1	0
0	low	40	2	85	Mem0	18	1	0	0	12.7	0	451	451	1	0
0	low	40	2	85	Mem0	19	1	1	0	0	0	0	0	1	0
0	low	40	2	85	Mem0	20	1	1	0	0	0	0	0	1	0
0	low	40	2	85	Mem0	21	1	1	0	0	0	0	0	1	0
0	low	40	2	85	Mem0	22	1	0	0	11.96	759.6	504	252	2	26
0	low	40	2	85	Mem0	23	1	1	0	0	0	0	0	1	0
0	low	40	2	85	Mem0	24	1	0	0	14.52	0	419	419	1	0
0	low	40	2	85	Mem0	25	1	1	0	0	0	0	0	1	0
0	low	40	2	85	Mem0	26	1	0	0	17.35	786.18	504	252	2	21
0	low	40	2	85	Mem0	27	1	1	0	0	0	0	0	1	0
0	low	40	2	85	Mem0	28	1	0	0	17.15	797.58	504	252	2	21
0	low	40	2	85	Mem0	29	1	0	0	12.9	896.33	503	167.67	3	80
0	low	40	2	85	Mem0	30	1	0	0	13.55	1027.99	503	167.67	3	51
0	low	40	2	85	Mem0	31	1	0	0	12.77	0	460	460	1	0
0	low	40	2	85	Mem0	32	1	0	0	15.07	0	449	449	1	0
0	low	40	2	85	Mem0	33	1	1	0	0	0	0	0	1	0
0	low	40	2	85	Mem0	34	1	1	0	0	805.17	226	113	2	15
0	low	40	2	85	Mem0	35	1	0	0	14.4	0	412	412	1	0
0	low	40	2	85	Mem0	36	1	1	0	0	801.38	230	115	2	20
0	low	40	2	85	Mem0	37	1	1	0	0	0	0	0	1	0
0	low	40	2	85	Mem0	38	1	0	0	14.3	0	410	410	1	0
0	low	40	2	85	Mem0	39	1	0	0	17.08	0	430	430	1	0
0	low	40	2	85	Mem0	40	1	0	0	17.69	0	433	433	1	0
0	low	40	2	85	Mem0	41	1	1	0	0	0	0	0	1	0
0	low	40	2	85	Mem0	42	1	1	0	0	0	0	0	1	0
0	low	40	2	85	Mem0	43	1	1	0	0	0	0	0	1	0
0	low	40	2	85	Mem0	44	1	0	0	14.38	0	459	459	1	0
0	low	40	2	85	Mem0	45	1	1	0	0	0	0	0	1	0
0	low	40	2	85	Mem0	46	1	1	0	0	740.61	229	114.5	2	35
0	low	40	2	85	Mem0	47	1	1	0	0	0	0	0	1	0
0	low	40	2	85	Mem0	48	1	1	0	0	0	0	0	1	0
0	low	40	2	85	Mem0	49	1	0	0	14.63	0	441	441	1	0
0	low	40	2	85	Mem0	50	1	1	0	0	0	0	0	1	0
0	low	40	3	85	Mem0	1	1	1	0	0	0	0	0	1	0
0	low	40	3	85	Mem0	2	1	0	0	16.77	0	439	439	1	0
0	low	40	3	85	Mem0	3	1	0	0	11.37	759.6	504	252	2	25
0	low	40	3	85	Mem0	4	1	1	0	0	0	0	0	1	0
0	low	40	3	85	Mem0	5	1	0	0	14.56	0	462	462	1	0
0	low	40	3	85	Mem0	6	1	1	0	0	0	0	0	1	0
0	low	40	3	85	Mem0	7	1	1	0	0	0	0	0	1	0
0	low	40	3	85	Mem0	8	1	1	0	0	0	0	0	1	0
0	low	40	3	85	Mem0	9	1	0	0	17.61	0	466	466	1	0
0	low	40	3	85	Mem0	10	1	0	0	17.39	0	435	435	1	0
0	low	40	3	85	Mem0	11	1	1	0	0	0	0	0	1	0
0	low	40	3	85	Mem0	12	1	1	0	0	812.77	225	112.5	2	12
0	low	40	3	85	Mem0	13	1	0	0	12.03	0	423	423	1	0
0	low	40	3	85	Mem0	14	1	1	0	0	767.19	226	113	2	25
0	low	40	3	85	Mem0	15	1	1	0	0	0	0	0	1	0
0	low	40	3	85	Mem0	16	1	0	0	11.73	0	414	414	1	0
0	low	40	3	85	Mem0	17	1	1	0	0	778.59	227	113.5	2	23
0	low	40	3	85	Mem0	18	1	1	0	0	0	0	0	1	0
0	low	40	3	85	Mem0	19	1	0	0	12.81	0	468	468	1	0
0	low	40	3	85	Mem0	20	1	1	0	0	0	0	0	1	0
0	low	40	3	85	Mem0	21	1	0	0	16.91	0	448	448	1	0
0	low	40	3	85	Mem0	22	1	0	0	13.5	0	449	449	1	0
0	low	40	3	85	Mem0	23	1	0	0	16.47	0	427	427	1	0
0	low	40	3	85	Mem0	24	1	0	0	14.4	767.19	504	252	2	26
0	low	40	3	85	Mem0	25	1	1	0	0	0	0	0	1	0
0	low	40	3	85	Mem0	26	1	1	0	0	0	0	0	1	0
0	low	40	3	85	Mem0	27	1	1	0	0	0	0	0	1	0
0	low	40	3	85	Mem0	28	1	0	0	13.98	0	432	432	1	0
0	low	40	3	85	Mem0	29	1	0	0	14.16	1002.67	503	167.67	3	60
0	low	40	3	85	Mem0	30	1	0	0	17.56	0	422	422	1	0
0	low	40	3	85	Mem0	31	1	1	0	0	0	0	0	1	0
0	low	40	3	85	Mem0	32	1	1	0	0	0	0	0	1	0
0	low	40	3	85	Mem0	33	1	0	0	15.54	782.39	504	252	2	20
0	low	40	3	85	Mem0	34	1	0	0	13.47	0	437	437	1	0
0	low	40	3	85	Mem0	35	1	1	0	0	0	0	0	1	0
0	low	40	3	85	Mem0	36	1	1	0	0	0	0	0	1	0
0	low	40	3	85	Mem0	37	1	1	0	0	0	0	0	1	0
0	low	40	3	85	Mem0	38	1	1	0	0	0	0	0	1	0
0	low	40	3	85	Mem0	39	1	1	0	0	0	0	0	1	0
0	low	40	3	85	Mem0	40	1	0	0	12.64	763.4	504	252	2	27
0	low	40	3	85	Mem0	41	1	0	0	17.95	0	467	467	1	0
0	low	40	3	85	Mem0	42	1	0	0	16.07	0	421	421	1	0
0	low	40	3	85	Mem0	43	1	0	0	16.58	782.39	504	252	2	19
0	low	40	3	85	Mem0	44	1	1	0	0	0	0	0	1	0
0	low	40	3	85	Mem0	45	1	0	0	12.89	0	412	412	1	0
0	low	40	3	85	Mem0	46	1	0	0	13.86	0	453	453	1	0
0	low	40	3	85	Mem0	47	1	0	0	12.85	0	442	442	1	0
0	low	40	3	85	Mem0	48	1	0	0	15.12	0	425	425	1	0
0	low	40	3	85	Mem0	49	1	0	0	13.35	0	423	423	1	0
0	low	40	3	85	Mem0	50	1	1	0	0	0	0	0	1	0
0	low	40	4	85	Mem0	1	1	1	0	0	0	0	0	1	0
0	low	40	4	85	Mem0	2	1	0	0	16.27	0	443	443	1	0
0	low	40	4	85	Mem0	3	1	0	0	13.08	0	454	454	1	0
0	low	40	4	85	Mem0	4	1	0	0	14.36	755.8	504	252	2	32
0	low	40	4	85	Mem0	5	1	0	0	17.82	0	456	456	1	0
0	low	40	4	85	Mem0	6	1	0	0	11.17	0	445	445	1	0
0	low	40	4	85	Mem0	7	1	0	0	11.61	0	449	449	1	0
0	low	40	4	85	Mem0	8	1	1	0	0	0	0	0	1	0
0	low	40	4	85	Mem0	9	1	0	0	13.76	0	457	457	1	0
0	low	40	4	85	Mem0	10	1	1	0	0	0	0	0	1	0
0	low	40	4	85	Mem0	11	1	0	0	15.64	789.98	504	252	2	20
0	low	40	4	85	Mem0	12	1	1	0	0	0	0	0	1	0
0	low	40	4	85	Mem0	13	1	1	0	0	0	0	0	1	0
0	low	40	4	85	Mem0	14	1	1	0	0	0	0	0	1	0
0	low	40	4	85	Mem0	15	1	1	0	0	0	0	0	1	0
0	low	40	4	85	Mem0	16	1	1	0	0	797.58	230	115	2	21
0	low	40	4	85	Mem0	17	1	1	0	0	0	0	0	1	0
0	low	40	4	85	Mem0	18	1	0	0	16.18	744.41	504	252	2	32
0	low	40	4	85	Mem0	19	1	0	0	13.91	0	428	428	1	0
0	low	40	4	85	Mem0	20	1	0	0	15.44	0	453	453	1	0
0	low	40	4	85	Mem0	21	1	0	0	12.04	0	427	427	1	0
0	low	40	4	85	Mem0	22	1	1	0	0	0	0	0	1	0
0	low	40	4	85	Mem0	23	1	1	0	0	0	0	0	1	0
0	low	40	4	85	Mem0	24	1	1	0	0	0	0	0	1	0
0	low	40	4	85	Mem0	25	1	0	0	13.19	0	458	458	1	0
0	low	40	4	85	Mem0	26	1	1	0	0	0	0	0	1	0
0	low	40	4	85	Mem0	27	1	0	0	16.91	0	452	452	1	0
0	low	40	4	85	Mem0	28	1	0	0	11.48	774.79	504	252	2	23
0	low	40	4	85	Mem0	29	1	1	0	0	0	0	0	1	0
0	low	40	4	85	Mem0	30	1	1	0	0	0	0	0	1	0
0	low	40	4	85	Mem0	31	1	1	0	0	0	0	0	1	0
0	low	40	4	85	Mem0	32	1	1	0	0	0	0	0	1	0
0	low	40	4	85	Mem0	33	1	1	0	0	797.58	225	112.5	2	16
0	low	40	4	85	Mem0	34	1	0	0	14.29	0	455	455	1	0
0	low	40	4	85	Mem0	35	1	0	0	17.41	0	443	443	1	0
0	low	40	4	85	Mem0	36	1	1	0	0	0	0	0	1	0
0	low	40	4	85	Mem0	37	1	0	0	14.05	695.03	504	252	2	43
0	low	40	4	85	Mem0	38	1	1	0	0	0	0	0	1	0
0	low	40	4	85	Mem0	39	1	1	0	0	740.61	227	113.5	2	33
0	low	40	4	85	Mem0	40	1	1	0	0	0	0	0	1	0
0	low	40	4	85	Mem0	41	1	0	0	16.25	0	442	442	1	0
0	low	40	4	85	Mem0	42	1	0	0	12.92	0	440	440	1	0
0	low	40	4	85	Mem0	43	1	0	0	13.38	1038.12	503	167.67	3	41
0	low	40	4	85	Mem0	44	1	0	0	13.8	0	432	432	1	0
0	low	40	4	85	Mem0	45	1	1	0	0	0	0	0	1	0
0	low	40	4	85	Mem0	46	1	1	0	0	0	0	0	1	0
0	low	40	4	85	Mem0	47	1	1	0	0	0	0	0	1	0
0	low	40	4	85	Mem0	48	1	1	0	0	0	0	0	1	0
0	low	40	4	85	Mem0	49	1	1	0	0	748.2	226	113	2	30
0	low	40	4	85	Mem0	50	1	1	0	0	0	0	0	1	0
0	low	40	5	85	Mem0	1	1	1	0	0	0	0	0	1	0
0	low	40	5	85	Mem0	2	1	0	0	14.61	0	450	450	1	0
0	low	40	5	85	Mem0	3	1	1	0	0	0	0	0	1	0
0	low	40	5	85	Mem0	4	1	1	0	0	0	0	0	1	0
0	low	40	5	85	Mem0	5	1	1	0	0	0	0	0	1	0
0	low	40	5	85	Mem0	6	1	1	0	0	0	0	0	1	0
0	low	40	5	85	Mem0	7	1	0	0	16.54	0	411	411	1	0
0	low	40	5	85	Mem0	8	1	0	0	14.03	0	428	428	1	0
0	low	40	5	85	Mem0	9	1	1	0	0	0	0	0	1	0
0	low	40	5	85	Mem0	10	1	1	0	0	0	0	0	1	0
0	low	40	5	85	Mem0	11	1	1	0	0	0	0	0	1	0
0	low	40	5	85	Mem0	12	1	0	0	13.31	0	420	420	1	0
0	low	40	5	85	Mem0	13	1	1	0	0	0	0	0	1	0
0	low	40	5	85	Mem0	14	1	0	0	17.33	0	445	445	1	0
0	low	40	5	85	Mem0	15	1	1	0	0	793.78	239	119.5	2	31
0	low	40	5	85	Mem0	16	1	1	0	0	0	0	0	1	0
0	low	40	5	85	Mem0	17	1	1	0	0	641.86	204	102	2	36
0	low	40	5	85	Mem0	18	1	1	0	0	0	0	0	1	0
0	low	40	5	85	Mem0	19	1	1	0	0	0	0	0	1	0
0	low	40	5	85	Mem0	20	1	1	0	0	0	0	0	1	0
0	low	40	5	85	Mem0	21	1	1	0	0	0	0	0	1	0
0	low	40	5	85	Mem0	22	1	1	0	0	793.78	226	113	2	18
0	low	40	5	85	Mem0	23	1	1	0	0	0	0	0	1	0
0	low	40	5	85	Mem0	24	1	0	0	15.86	0	437	437	1	0
0	low	40	5	85	Mem0	25	1	1	0	0	0	0	0	1	0
0	low	40	5	85	Mem0	26	1	1	0	0	881.13	285	142.5	2	54
0	low	40	5	85	Mem0	27	1	1	0	0	770.99	225	112.5	2	23
0	low	40	5	85	Mem0	28	1	1	0	0	0	0	0	1	0
0	low	40	5	85	Mem0	29	1	1	0	0	0	0	0	1	0
0	low	40	5	85	Mem0	30	1	0	0	16.8	778.59	504	252	2	24
0	low	40	5	85	Mem0	31	1	1	0	0	0	0	0	1	0
0	low	40	5	85	Mem0	32	1	0	0	17.52	0	417	417	1	0
0	low	40	5	85	Mem0	33	1	0	0	13.42	812.77	504	252	2	13
0	low	40	5	85	Mem0	34	1	0	0	13	0	445	445	1	0
0	low	40	5	85	Mem0	35	1	0	0	13.26	949.5	503	167.67	3	49
0	low	40	5	85	Mem0	36	1	0	0	13.45	893.79	503	167.67	3	81
0	low	40	5	85	Mem0	37	1	0	0	17.75	0	434	434	1	0
0	low	40	5	85	Mem0	38	1	0	0	16.6	0	426	426	1	0
0	low	40	5	85	Mem0	39	1	1	0	0	0	0	0	1	0
0	low	40	5	85	Mem0	40	1	1	0	0	0	0	0	1	0
0	low	40	5	85	Mem0	41	1	0	0	17.94	789.98	504	252	2	24
0	low	40	5	85	Mem0	42	1	0	0	14.7	0	446	446	1	0
0	low	40	5	85	Mem0	43	1	1	0	0	763.4	224	112	2	24
0	low	40	5	85	Mem0	44	1	0	0	15.41	0	448	448	1	0
0	low	40	5	85	Mem0	45	1	1	0	0	0	0	0	1	0
0	low	40	5	85	Mem0	46	1	1	0	0	0	0	0	1	0
0	low	40	5	85	Mem0	47	1	0	0	15.37	0	444	444	1	0
0	low	40	5	85	Mem0	48	1	0	0	13.53	0	443	443	1	0
0	low	40	5	85	Mem0	49	1	1	0	0	759.6	224	112	2	25
0	low	40	5	85	Mem0	50	1	1	0	0	0	0	0	1	0
0	low	40	6	85	Mem0	1	1	1	0	0	0	0	0	1	0
0	low	40	6	85	Mem0	2	1	0	0	13.73	0	458	458	1	0
0	low	40	6	85	Mem0	3	1	1	0	0	0	0	0	1	0
0	low	40	6	85	Mem0	4	1	0	0	13.92	0	454	454	1	0
0	low	40	6	85	Mem0	5	1	0	0	16.16	0	431	431	1	0
0	low	40	6	85	Mem0	6	1	0	0	16.37	0	465	465	1	0
0	low	40	6	85	Mem0	7	1	0	0	17.84	0	431	431	1	0
0	low	40	6	85	Mem0	8	1	0	0	15.41	0	426	426	1	0
0	low	40	6	85	Mem0	9	1	0	0	15.48	0	450	450	1	0
0	low	40	6	85	Mem0	10	1	1	0	0	0	0	0	1	0
0	low	40	6	85	Mem0	11	1	1	0	0	0	0	0	1	0
0	low	40	6	85	Mem0	12	1	1	0	0	0	0	0	1	0
0	low	40	6	85	Mem0	13	1	0	0	14.24	0	441	441	1	0
0	low	40	6	85	Mem0	14	1	0	0	17.05	0	425	425	1	0
0	low	40	6	85	Mem0	15	1	1	0	0	748.2	233	116.5	2	37
0	low	40	6	85	Mem0	16	1	1	0	0	0	0	0	1	0
0	low	40	6	85	Mem0	17	1	1	0	0	0	0	0	1	0
0	low	40	6	85	Mem0	18	1	1	0	0	736.81	228	114	2	35
0	low	40	6	85	Mem0	19	1	1	0	0	0	0	0	1	0
0	low	40	6	85	Mem0	20	1	1	0	0	0	0	0	1	0
0	low	40	6	85	Mem0	21	1	1	0	0	748.2	226	113	2	30
0	low	40	6	85	Mem0	22	1	0	0	15.58	808.97	504	252	2	14
0	low	40	6	85	Mem0	23	1	1	0	0	0	0	0	1	0
0	low	40	6	85	Mem0	24	1	1	0	0	0	0	0	1	0
0	low	40	6	85	Mem0	25	1	0	0	12.47	0	439	439	1	0
0	low	40	6	85	Mem0	26	1	1	0	0	0	0	0	1	0
0	low	40	6	85	Mem0	27	1	0	0	13.98	0	453	453	1	0
0	low	40	6	85	Mem0	28	1	1	0	0	0	0	0	1	0
0	low	40	6	85	Mem0	29	1	1	0	0	0	0	0	1	0
0	low	40	6	85	Mem0	30	1	1	0	0	824.16	233	116.5	2	17
0	low	40	6	85	Mem0	31	1	1	0	0	0	0	0	1	0
0	low	40	6	85	Mem0	32	1	0	0	12.06	0	468	468	1	0
0	low	40	6	85	Mem0	33	1	1	0	0	0	0	0	1	0
0	low	40	6	85	Mem0	34	1	0	0	13.71	0	432	432	1	0
0	low	40	6	85	Mem0	35	1	1	0	0	0	0	0	1	0
0	low	40	6	85	Mem0	36	1	0	0	16.18	0	461	461	1	0
0	low	40	6	85	Mem0	37	1	1	0	0	812.77	231	115.5	2	18
0	low	40	6	85	Mem0	38	1	1	0	0	0	0	0	1	0
0	low	40	6	85	Mem0	39	1	0	0	12.8	0	440	440	1	0
0	low	40	6	85	Mem0	40	1	1	0	0	0	0	0	1	0
0	low	40	6	85	Mem0	41	1	1	0	0	0	0	0	1	0
0	low	40	6	85	Mem0	42	1	0	0	17.7	0	461	461	1	0
0	low	40	6	85	Mem0	43	1	0	0	13.85	0	410	410	1	0
0	low	40	6	85	Mem0	44	1	1	0	0	0	0	0	1	0
0	low	40	6	85	Mem0	45	1	0	0	13.9	774.79	504	252	2	22
0	low	40	6	85	Mem0	46	1	0	0	16.67	0	445	445	1	0
0	low	40	6	85	Mem0	47	1	0	0	15.3	0	453	453	1	0
0	low	40	6	85	Mem0	48	1	1	0	0	0	0	0	1	0
0	low	40	6	85	Mem0	49	1	1	0	0	0	0	0	1	0
0	low	40	6	85	Mem0	50	1	1	0	0	0	0	0	1	0
0	low	40	7	85	Mem0	1	1	1	0	0	0	0	0	1	0
0	low	40	7	85	Mem0	2	1	0	0	17.93	748.2	504	252	2	29
0	low	40	7	85	Mem0	3	1	0	0	13.84	0	438	438	1	0
0	low	40	7	85	Mem0	4	1	1	0	0	0	0	0	1	0
0	low	40	7	85	Mem0	5	1	0	0	17.57	0	456	456	1	0
0	low	40	7	85	Mem0	6	1	1	0	0	0	0	0	1	0
0	low	40	7	85	Mem0	7	1	1	0	0	0	0	0	1	0
0	low	40	7	85	Mem0	8	1	1	0	0	0	0	0	1	0
0	low	40	7	85	Mem0	9	1	1	0	0	0	0	0	1	0
0	low	40	7	85	Mem0	10	1	1	0	0	0	0	0	1	0
0	low	40	7	85	Mem0	11	1	1	0	0	0	0	0	1	0
0	low	40	7	85	Mem0	12	1	1	0	0	0	0	0	1	0
0	low	40	7	85	Mem0	13	1	0	0	14.78	0	410	410	1	0
0	low	40	7	85	Mem0	14	1	0	0	17.66	0	430	430	1	0
0	low	40	7	85	Mem0	15	1	0	0	17.7	0	449	449	1	0
0	low	40	7	85	Mem0	16	1	1	0	0	0	0	0	1	0
0	low	40	7	85	Mem0	17	1	1	0	0	0	0	0	1	0
0	low	40	7	85	Mem0	18	1	0	0	14.41	997.61	503	167.67	3	61
0	low	40	7	85	Mem0	19	1	0	0	12.92	0	434	434	1	0
0	low	40	7	85	Mem0	20	1	1	0	0	0	0	0	1	0
0	low	40	7	85	Mem0	21	1	1	0	0	0	0	0	1	0
0	low	40	7	85	Mem0	22	1	0	0	14.27	0	438	438	1	0
0	low	40	7	85	Mem0	23	1	1	0	0	0	0	0	1	0
0	low	40	7	85	Mem0	24	1	1	0	0	0	0	0	1	0
0	low	40	7	85	Mem0	25	1	0	0	13.4	992.54	503	167.67	3	60
0	low	40	7	85	Mem0	26	1	1	0	0	0	0	0	1	0
0	low	40	7	85	Mem0	27	1	0	0	12.4	759.6	504	252	2	26
0	low	40	7	85	Mem0	28	1	1	0	0	801.38	227	113.5	2	17
0	low	40	7	85	Mem0	29	1	0	0	16.95	0	439	439	1	0
0	low	40	7	85	Mem0	30	1	0	0	16.84	0	438	438	1	0
0	low	40	7	85	Mem0	31	1	1	0	0	0	0	0	1	0
0	low	40	7	85	Mem0	32	1	0	0	13.69	1048.25	503	167.67	3	48
0	low	40	7	85	Mem0	33	1	1	0	0	0	0	0	1	0
0	low	40	7	85	Mem0	34	1	1	0	0	0	0	0	1	0
0	low	40	7	85	Mem0	35	1	1	0	0	0	0	0	1	0
0	low	40	7	85	Mem0	36	1	1	0	0	0	0	0	1	0
0	low	40	7	85	Mem0	37	1	0	0	16.67	0	438	438	1	0
0	low	40	7	85	Mem0	38	1	1	0	0	0	0	0	1	0
0	low	40	7	85	Mem0	39	1	0	0	15.49	0	424	424	1	0
0	low	40	7	85	Mem0	40	1	1	0	0	0	0	0	1	0
0	low	40	7	85	Mem0	41	1	0	0	16.85	0	421	421	1	0
0	low	40	7	85	Mem0	42	1	1	0	0	717.82	231	115.5	2	43
0	low	40	7	85	Mem0	43	1	1	0	0	0	0	0	1	0
0	low	40	7	85	Mem0	44	1	0	0	12.61	820.37	504	252	2	10
0	low	40	7	85	Mem0	45	1	0	0	15.49	0	411	411	1	0
0	low	40	7	85	Mem0	46	1	0	0	16.83	0	438	438	1	0
0	low	40	7	85	Mem0	47	1	1	0	0	0	0	0	1	0
0	low	40	7	85	Mem0	48	1	1	0	0	0	0	0	1	0
0	low	40	7	85	Mem0	49	1	0	0	16.01	0	444	444	1	0
0	low	40	7	85	Mem0	50	1	1	0	0	0	0	0	1	0
0	low	40	8	85	Mem0	1	1	1	0	0	0	0	0	1	0
0	low	40	8	85	Mem0	2	1	1	0	0	0	0	0	1	0
0	low	40	8	85	Mem0	3	1	0	0	14.86	0	459	459	1	0
0	low	40	8	85	Mem0	4	1	0	0	13.03	0	438	438	1	0
0	low	40	8	85	Mem0	5	1	1	0	0	0	0	0	1	0
0	low	40	8	85	Mem0	6	1	1	0	0	0	0	0	1	0
0	low	40	8	85	Mem0	7	1	1	0	0	763.4	225	112.5	2	25
0	low	40	8	85	Mem0	8	1	1	0	0	0	0	0	1	0
0	low	40	8	85	Mem0	9	1	0	0	14.25	774.79	504	252	2	22
0	low	40	8	85	Mem0	10	1	1	0	0	0	0	0	1	0
0	low	40	8	85	Mem0	11	1	1	0	0	0	0	0	1	0
0	low	40	8	85	Mem0	12	1	1	0	0	0	0	0	1	0
0	low	40	8	85	Mem0	13	1	0	0	12.38	0	450	450	1	0
0	low	40	8	85	Mem0	14	1	1	0	0	0	0	0	1	0
0	low	40	8	85	Mem0	15	1	0	0	15.68	0	439	439	1	0
0	low	40	8	85	Mem0	16	1	1	0	0	0	0	0	1	0
0	low	40	8	85	Mem0	17	1	0	0	16.87	0	462	462	1	0
0	low	40	8	85	Mem0	18	1	1	0	0	721.62	229	114.5	2	40
0	low	40	8	85	Mem0	19	1	1	0	0	797.58	232	116	2	23
0	low	40	8	85	Mem0	20	1	1	0	0	812.77	228	114	2	15
0	low	40	8	85	Mem0	21	1	1	0	0	0	0	0	1	0
0	low	40	8	85	Mem0	22	1	0	0	16.95	0	452	452	1	0
0	low	40	8	85	Mem0	23	1	1	0	0	0	0	0	1	0
0	low	40	8	85	Mem0	24	1	0	0	12.06	0	431	431	1	0
0	low	40	8	85	Mem0	25	1	1	0	0	0	0	0	1	0
0	low	40	8	85	Mem0	26	1	1	0	0	0	0	0	1	0
0	low	40	8	85	Mem0	27	1	1	0	0	0	0	0	1	0
0	low	40	8	85	Mem0	28	1	0	0	16.28	0	439	439	1	0
0	low	40	8	85	Mem0	29	1	1	0	0	0	0	0	1	0
0	low	40	8	85	Mem0	30	1	0	0	17.47	0	438	438	1	0
0	low	40	8	85	Mem0	31	1	1	0	0	0	0	0	1	0
0	low	40	8	85	Mem0	32	1	0	0	13.55	0	468	468	1	0
0	low	40	8	85	Mem0	33	1	1	0	0	0	0	0	1	0
0	low	40	8	85	Mem0	34	1	0	0	16.19	816.57	504	252	2	11
0	low	40	8	85	Mem0	35	1	0	0	12.11	0	419	419	1	0
0	low	40	8	85	Mem0	36	1	0	0	12.53	1048.24	504	252	2	64
0	low	40	8	85	Mem0	37	1	0	0	11.75	0	443	443	1	0
0	low	40	8	85	Mem0	38	1	1	0	0	0	0	0	1	0
0	low	40	8	85	Mem0	39	1	1	0	0	0	0	0	1	0
0	low	40	8	85	Mem0	40	1	1	0	0	0	0	0	1	0
0	low	40	8	85	Mem0	41	1	1	0	0	0	0	0	1	0
0	low	40	8	85	Mem0	42	1	0	0	16.38	0	425	425	1	0
0	low	40	8	85	Mem0	43	1	0	0	14.72	0	430	430	1	0
0	low	40	8	85	Mem0	44	1	0	0	15.29	0	412	412	1	0
0	low	40	8	85	Mem0	45	1	0	0	15.07	0	437	437	1	0
0	low	40	8	85	Mem0	46	1	1	0	0	0	0	0	1	0
0	low	40	8	85	Mem0	47	1	1	0	0	0	0	0	1	0
0	low	40	8	85	Mem0	48	1	1	0	0	0	0	0	1	0
0	low	40	8	85	Mem0	49	1	1	0	0	0	0	0	1	0
0	low	40	8	85	Mem0	50	1	0	0	15.51	0	447	447	1	0
0	low	40	9	85	Mem0	1	1	1	0	0	0	0	0	1	0
0	low	40	9	85	Mem0	2	1	1	0	0	0	0	0	1	0
0	low	40	9	85	Mem0	3	1	1	0	0	0	0	0	1	0
0	low	40	9	85	Mem0	4	1	1	0	0	0	0	0	1	0
0	low	40	9	85	Mem0	5	1	0	0	12.53	729.21	504	252	2	35
0	low	40	9	85	Mem0	6	1	1	0	0	0	0	0	1	0
0	low	40	9	85	Mem0	7	1	1	0	0	0	0	0	1	0
0	low	40	9	85	Mem0	8	1	0	0	14.93	0	443	443	1	0
0	low	40	9	85	Mem0	9	1	0	0	16.89	0	455	455	1	0
0	low	40	9	85	Mem0	10	1	1	0	0	0	0	0	1	0
0	low	40	9	85	Mem0	11	1	1	0	0	0	0	0	1	0
0	low	40	9	85	Mem0	12	1	0	0	14.08	0	451	451	1	0
0	low	40	9	85	Mem0	13	1	1	0	0	0	0	0	1	0
0	low	40	9	85	Mem0	14	1	1	0	0	0	0	0	1	0
0	low	40	9	85	Mem0	15	1	1	0	0	0	0	0	1	0
0	low	40	9	85	Mem0	16	1	1	0	0	0	0	0	1	0
0	low	40	9	85	Mem0	17	1	1	0	0	0	0	0	1	0
0	low	40	9	85	Mem0	18	1	0	0	17.1	0	425	425	1	0
0	low	40	9	85	Mem0	19	1	1	0	0	0	0	0	1	0
0	low	40	9	85	Mem0	20	1	0	0	14.2	0	440	440	1	0
0	low	40	9	85	Mem0	21	1	0	0	17.66	0	458	458	1	0
0	low	40	9	85	Mem0	22	1	0	0	13.85	1035.59	503	167.67	3	41
0	low	40	9	85	Mem0	23	1	0	0	15.57	0	452	452	1	0
0	low	40	9	85	Mem0	24	1	0	0	17.07	0	427	427	1	0
0	low	40	9	85	Mem0	25	1	0	0	11.76	0	440	440	1	0
0	low	40	9	85	Mem0	26	1	0	0	13.72	926.71	504	252	2	49
0	low	40	9	85	Mem0	27	1	1	0	0	0	0	0	1	0
0	low	40	9	85	Mem0	28	1	0	0	17.21	0	459	459	1	0
0	low	40	9	85	Mem0	29	1	1	0	0	0	0	0	1	0
0	low	40	9	85	Mem0	30	1	1	0	0	0	0	0	1	0
0	low	40	9	85	Mem0	31	1	0	0	13.93	0	453	453	1	0
0	low	40	9	85	Mem0	32	1	0	0	15.28	0	444	444	1	0
0	low	40	9	85	Mem0	33	1	0	0	17.12	0	439	439	1	0
0	low	40	9	85	Mem0	34	1	1	0	0	0	0	0	1	0
0	low	40	9	85	Mem0	35	1	1	0	0	0	0	0	1	0
0	low	40	9	85	Mem0	36	1	0	0	17.89	0	449	449	1	0
0	low	40	9	85	Mem0	37	1	1	0	0	0	0	0	1	0
0	low	40	9	85	Mem0	38	1	1	0	0	755.8	227	113.5	2	29
0	low	40	9	85	Mem0	39	1	0	0	11.96	0	448	448	1	0
0	low	40	9	85	Mem0	40	1	0	0	14.95	0	420	420	1	0
0	low	40	9	85	Mem0	41	1	1	0	0	0	0	0	1	0
0	low	40	9	85	Mem0	42	1	1	0	0	0	0	0	1	0
0	low	40	9	85	Mem0	43	1	1	0	0	774.79	223	111.5	2	20
0	low	40	9	85	Mem0	44	1	1	0	0	0	0	0	1	0
0	low	40	9	85	Mem0	45	1	1	0	0	0	0	0	1	0
0	low	40	9	85	Mem0	46	1	1	0	0	0	0	0	1	0
0	low	40	9	85	Mem0	47	1	1	0	0	0	0	0	1	0
0	low	40	9	85	Mem0	48	1	1	0	0	0	0	0	1	0
0	low	40	9	85	Mem0	49	1	0	0	17.9	0	427	427	1	0
0	low	40	9	85	Mem0	50	1	1	0	0	0	0	0	1	0
0	low	40	10	85	Mem0	1	1	1	0	0	725.42	225	112.5	2	35
0	low	40	10	85	Mem0	2	1	1	0	0	0	0	0	1	0
0	low	40	10	85	Mem0	3	1	0	0	14.94	0	428	428	1	0
0	low	40	10	85	Mem0	4	1	1	0	0	0	0	0	1	0
0	low	40	10	85	Mem0	5	1	0	0	11.91	0	438	438	1	0
0	low	40	10	85	Mem0	6	1	1	0	0	0	0	0	1	0
0	low	40	10	85	Mem0	7	1	1	0	0	0	0	0	1	0
0	low	40	10	85	Mem0	8	1	0	0	11.69	0	416	416	1	0
0	low	40	10	85	Mem0	9	1	1	0	0	0	0	0	1	0
0	low	40	10	85	Mem0	10	1	0	0	13.25	0	448	448	1	0
0	low	40	10	85	Mem0	11	1	0	0	12.64	808.97	504	252	2	12
0	low	40	10	85	Mem0	12	1	0	0	15.83	0	412	412	1	0
0	low	40	10	85	Mem0	13	1	0	0	13.06	0	443	443	1	0
0	low	40	10	85	Mem0	14	1	0	0	13.31	0	421	421	1	0
0	low	40	10	85	Mem0	15	1	1	0	0	0	0	0	1	0
0	low	40	10	85	Mem0	16	1	1	0	0	0	0	0	1	0
0	low	40	10	85	Mem0	17	1	0	0	18.09	0	456	456	1	0
0	low	40	10	85	Mem0	18	1	1	0	0	0	0	0	1	0
0	low	40	10	85	Mem0	19	1	0	0	14.67	801.38	504	252	2	15
0	low	40	10	85	Mem0	20	1	0	0	12.66	0	443	443	1	0
0	low	40	10	85	Mem0	21	1	1	0	0	0	0	0	1	0
0	low	40	10	85	Mem0	22	1	1	0	0	0	0	0	1	0
0	low	40	10	85	Mem0	23	1	1	0	0	0	0	0	1	0
0	low	40	10	85	Mem0	24	1	0	0	12.45	0	422	422	1	0
0	low	40	10	85	Mem0	25	1	0	0	11.85	0	456	456	1	0
0	low	40	10	85	Mem0	26	1	1	0	0	0	0	0	1	0
0	low	40	10	85	Mem0	27	1	1	0	0	0	0	0	1	0
0	low	40	10	85	Mem0	28	1	1	0	0	0	0	0	1	0
0	low	40	10	85	Mem0	29	1	1	0	0	0	0	0	1	0
0	low	40	10	85	Mem0	30	1	1	0	0	0	0	0	1	0
0	low	40	10	85	Mem0	31	1	1	0	0	0	0	0	1	0
0	low	40	10	85	Mem0	32	1	1	0	0	801.38	225	112.5	2	15
0	low	40	10	85	Mem0	33	1	1	0	0	0	0	0	1	0
0	low	40	10	85	Mem0	34	1	1	0	0	778.59	224	112	2	20
0	low	40	10	85	Mem0	35	1	1	0	0	0	0	0	1	0
0	low	40	10	85	Mem0	36	1	1	0	0	0	0	0	1	0
0	low	40	10	85	Mem0	37	1	1	0	0	0	0	0	1	0
0	low	40	10	85	Mem0	38	1	1	0	0	0	0	0	1	0
0	low	40	10	85	Mem0	39	1	1	0	0	622.87	206	103	2	43
0	low	40	10	85	Mem0	40	1	1	0	0	0	0	0	1	0
0	low	40	10	85	Mem0	41	1	0	0	15.26	0	452	452	1	0
0	low	40	10	85	Mem0	42	1	0	0	16.97	0	426	426	1	0
0	low	40	10	85	Mem0	43	1	1	0	0	0	0	0	1	0
0	low	40	10	85	Mem0	44	1	0	0	16.46	0	443	443	1	0
0	low	40	10	85	Mem0	45	1	1	0	0	0	0	0	1	0
0	low	40	10	85	Mem0	46	1	1	0	0	0	0	0	1	0
0	low	40	10	85	Mem0	47	1	0	0	12.15	0	438	438	1	0
0	low	40	10	85	Mem0	48	1	1	0	0	0	0	0	1	0
0	low	40	10	85	Mem0	49	1	1	0	0	763.4	226	113	2	26
0	low	40	10	85	Mem0	50	1	0	0	13.15	0	440	440	1	0
0	low	40	1	85	Mem1	1	1	1	0	0	0	0	0	1	0
0	low	40	1	85	Mem1	2	1	1	0	0	0	0	0	1	0
0	low	40	1	85	Mem1	3	1	0	0	13.84	992.54	503	167.67	3	65
0	low	40	1	85	Mem1	4	1	0	0	15.47	0	442	442	1	0
0	low	40	1	85	Mem1	5	1	0	0	14.33	706.43	504	252	2	39
0	low	40	1	85	Mem1	6	1	0	0	13.67	0	464	464	1	0
0	low	40	1	85	Mem1	7	1	0	0	16.66	740.61	504	252	2	33
0	low	40	1	85	Mem1	8	1	1	0	0	0	0	0	1	0
0	low	40	1	85	Mem1	9	1	0	0	13.26	952.03	503	167.67	3	71
0	low	40	1	85	Mem1	10	1	0	0	15.16	0	465	465	1	0
0	low	40	1	85	Mem1	11	1	0	0	13.16	929.24	503	167.67	3	67
0	low	40	1	85	Mem1	12	1	0	0	16.23	752	504	252	2	28
0	low	40	1	85	Mem1	13	1	0	0	15.88	0	449	449	1	0
0	low	40	1	85	Mem1	14	1	0	0	13.61	759.6	504	252	2	32
0	low	40	1	85	Mem1	15	1	1	0	0	0	0	0	1	0
0	low	40	1	85	Mem1	16	1	0	0	17.16	0	431	431	1	0
0	low	40	1	85	Mem1	17	1	1	0	0	0	0	0	1	0
0	low	40	1	85	Mem1	18	1	1	0	0	695.03	232	116	2	50
0	low	40	1	85	Mem1	19	1	0	0	15.77	748.2	504	252	2	33
0	low	40	1	85	Mem1	20	1	1	0	0	0	0	0	1	0
0	low	40	1	85	Mem1	21	1	1	0	0	0	0	0	1	0
0	low	40	1	85	Mem1	22	1	1	0	0	0	0	0	1	0
0	low	40	1	85	Mem1	23	1	1	0	0	698.83	224	112	2	41
0	low	40	1	85	Mem1	24	1	1	0	0	0	0	0	1	0
0	low	40	1	85	Mem1	25	1	0	0	16.06	725.42	504	252	2	39
0	low	40	1	85	Mem1	26	1	1	0	0	0	0	0	1	0
0	low	40	1	85	Mem1	27	1	0	0	18.05	0	450	450	1	0
0	low	40	1	85	Mem1	28	1	1	0	0	725.42	229	114.5	2	39
0	low	40	1	85	Mem1	29	1	0	0	14.17	744.41	504	252	2	30
0	low	40	1	85	Mem1	30	1	0	0	17.9	0	425	425	1	0
0	low	40	1	85	Mem1	31	1	0	0	13.37	0	440	440	1	0
0	low	40	1	85	Mem1	32	1	0	0	12.84	721.62	504	252	2	35
0	low	40	1	85	Mem1	33	1	0	0	12.44	0	458	458	1	0
0	low	40	1	85	Mem1	34	1	0	0	16.25	0	415	415	1	0
0	low	40	1	85	Mem1	35	1	0	0	15.44	0	425	425	1	0
0	low	40	1	85	Mem1	36	1	0	0	14.42	664.65	504	252	2	34
0	low	40	1	85	Mem1	37	1	0	0	17.61	0	431	431	1	0
0	low	40	1	85	Mem1	38	1	0	0	12.29	0	440	440	1	0
0	low	40	1	85	Mem1	39	1	1	0	0	0	0	0	1	0
0	low	40	1	85	Mem1	40	1	0	0	17.08	0	448	448	1	0
0	low	40	1	85	Mem1	41	1	0	0	15.27	0	440	440	1	0
0	low	40	1	85	Mem1	42	1	0	0	17.24	0	456	456	1	0
0	low	40	1	85	Mem1	43	1	0	0	16.85	0	452	452	1	0
0	low	40	1	85	Mem1	44	1	0	0	15.55	0	416	416	1	0
0	low	40	1	85	Mem1	45	1	0	0	16.35	0	473	473	1	0
0	low	40	1	85	Mem1	46	1	0	0	12.56	0	437	437	1	0
0	low	40	1	85	Mem1	47	1	0	0	17.33	0	441	441	1	0
0	low	40	1	85	Mem1	48	1	0	0	17.5	0	424	424	1	0
0	low	40	1	85	Mem1	49	1	1	0	0	0	0	0	1	0
0	low	40	1	85	Mem1	50	1	1	0	0	0	0	0	1	0
0	low	40	2	85	Mem1	1	1	0	0	14.71	0	441	441	1	0
0	low	40	2	85	Mem1	2	1	0	0	17.52	774.79	504	252	2	25
0	low	40	2	85	Mem1	3	1	0	0	14.22	0	413	413	1	0
0	low	40	2	85	Mem1	4	1	1	0	0	0	0	0	1	0
0	low	40	2	85	Mem1	5	1	0	0	13.06	0	437	437	1	0
0	low	40	2	85	Mem1	6	1	0	0	15.19	0	450	450	1	0
0	low	40	2	85	Mem1	7	1	0	0	13.68	0	434	434	1	0
0	low	40	2	85	Mem1	8	1	0	0	14.68	0	430	430	1	0
0	low	40	2	85	Mem1	9	1	0	0	12.92	0	435	435	1	0
0	low	40	2	85	Mem1	10	1	0	0	16.07	607.68	539	269.5	2	41
0	low	40	2	85	Mem1	11	1	0	0	17.76	0	410	410	1	0
0	low	40	2	85	Mem1	12	1	1	0	0	0	0	0	1	0
0	low	40	2	85	Mem1	13	1	0	0	15.8	789.98	504	252	2	20
0	low	40	2	85	Mem1	14	1	0	0	11.69	0	447	447	1	0
0	low	40	2	85	Mem1	15	1	0	0	12.36	733.01	504	252	2	40
0	low	40	2	85	Mem1	16	1	0	0	15.33	0	418	418	1	0
0	low	40	2	85	Mem1	17	1	0	0	14.69	649.46	522	261	2	40
0	low	40	2	85	Mem1	18	1	0	0	13.14	0	449	449	1	0
0	low	40	2	85	Mem1	19	1	0	0	17.34	0	460	460	1	0
0	low	40	2	85	Mem1	20	1	1	0	0	0	0	0	1	0
0	low	40	2	85	Mem1	21	1	1	0	0	0	0	0	1	0
0	low	40	2	85	Mem1	22	1	0	0	13.85	946.97	503	167.67	3	59
0	low	40	2	85	Mem1	23	1	1	0	0	0	0	0	1	0
0	low	40	2	85	Mem1	24	1	0	0	11.54	0	425	425	1	0
0	low	40	2	85	Mem1	25	1	0	0	14.78	812.77	503	167.67	3	69
0	low	40	2	85	Mem1	26	1	0	0	13.98	967.22	503	167.67	3	74
0	low	40	2	85	Mem1	27	1	0	0	12.27	0	449	449	1	0
0	low	40	2	85	Mem1	28	1	0	0	13.09	792.52	503	167.67	3	56
0	low	40	2	85	Mem1	29	1	0	0	16.59	759.6	504	252	2	47
0	low	40	2	85	Mem1	30	1	0	0	14.07	0	417	417	1	0
0	low	40	2	85	Mem1	31	1	0	0	13.47	911.52	535	178.33	3	66
0	low	40	2	85	Mem1	32	1	0	0	14.29	0	438	438	1	0
0	low	40	2	85	Mem1	33	1	0	0	15.86	903.92	504	252	2	53
0	low	40	2	85	Mem1	34	1	1	0	0	0	0	0	1	0
0	low	40	2	85	Mem1	35	1	0	0	14.79	0	440	440	1	0
0	low	40	2	85	Mem1	36	1	0	0	15.17	770.99	504	252	2	23
0	low	40	2	85	Mem1	37	1	1	0	0	0	0	0	1	0
0	low	40	2	85	Mem1	38	1	0	0	16.81	0	434	434	1	0
0	low	40	2	85	Mem1	39	1	0	0	13.19	763.4	504	252	2	25
0	low	40	2	85	Mem1	40	1	0	0	16.45	0	443	443	1	0
0	low	40	2	85	Mem1	41	1	0	0	14.92	554.51	554	277	2	31
0	low	40	2	85	Mem1	42	1	1	0	0	729.21	230	115	2	39
0	low	40	2	85	Mem1	43	1	0	0	17.43	0	460	460	1	0
0	low	40	2	85	Mem1	44	1	1	0	0	0	0	0	1	0
0	low	40	2	85	Mem1	45	1	0	0	16.84	0	424	424	1	0
0	low	40	2	85	Mem1	46	1	0	0	15.24	863.41	503	167.67	3	83
0	low	40	2	85	Mem1	47	1	1	0	0	0	0	0	1	0
0	low	40	2	85	Mem1	48	1	0	0	17.68	0	453	453	1	0
0	low	40	2	85	Mem1	49	1	0	0	13.86	946.97	503	167.67	3	55
0	low	40	2	85	Mem1	50	1	0	0	17.82	0	445	445	1	0
0	low	40	3	85	Mem1	1	1	0	0	15.5	0	446	446	1	0
0	low	40	3	85	Mem1	2	1	0	0	15.39	0	432	432	1	0
0	low	40	3	85	Mem1	3	1	0	0	16.34	0	428	428	1	0
0	low	40	3	85	Mem1	4	1	0	0	17.07	0	459	459	1	0
0	low	40	3	85	Mem1	5	1	0	0	17.47	0	420	420	1	0
0	low	40	3	85	Mem1	6	1	0	0	14.61	0	445	445	1	0
0	low	40	3	85	Mem1	7	1	1	0	0	470.95	156	78	2	33
0	low	40	3	85	Mem1	8	1	0	0	13.57	868.48	503	167.67	3	71
0	low	40	3	85	Mem1	9	1	0	0	13.55	949.5	503	167.67	3	82
0	low	40	3	85	Mem1	10	1	0	0	16.66	0	438	438	1	0
0	low	40	3	85	Mem1	11	1	1	0	0	0	0	0	1	0
0	low	40	3	85	Mem1	12	1	0	0	17.69	0	458	458	1	0
0	low	40	3	85	Mem1	13	1	0	0	18.02	717.82	504	252	2	42
0	low	40	3	85	Mem1	14	1	0	0	15.49	0	419	419	1	0
0	low	40	3	85	Mem1	15	1	0	0	12.03	0	453	453	1	0
0	low	40	3	85	Mem1	16	1	1	0	0	0	0	0	1	0
0	low	40	3	85	Mem1	17	1	0	0	14.4	792.52	504	168	3	60
0	low	40	3	85	Mem1	18	1	0	0	17.63	0	447	447	1	0
0	low	40	3	85	Mem1	19	1	0	0	14.17	1015.33	503	167.67	3	77
0	low	40	3	85	Mem1	20	1	0	0	17.32	0	441	441	1	0
0	low	40	3	85	Mem1	21	1	0	0	14.62	0	471	471	1	0
0	low	40	3	85	Mem1	22	1	0	0	18.07	0	430	430	1	0
0	low	40	3	85	Mem1	23	1	0	0	17.79	0	432	432	1	0
0	low	40	3	85	Mem1	24	1	0	0	12.85	774.79	504	252	2	23
0	low	40	3	85	Mem1	25	1	1	0	0	0	0	0	1	0
0	low	40	3	85	Mem1	26	1	0	0	17.8	0	431	431	1	0
0	low	40	3	85	Mem1	27	1	0	0	14.28	1038.12	503	167.67	3	49
0	low	40	3	85	Mem1	28	1	0	0	14.76	1109.01	504	252	2	69
0	low	40	3	85	Mem1	29	1	0	0	18.02	0	451	451	1	0
0	low	40	3	85	Mem1	30	1	0	0	14.75	0	466	466	1	0
0	low	40	3	85	Mem1	31	1	0	0	13.35	706.43	504	252	2	41
0	low	40	3	85	Mem1	32	1	0	0	17.56	0	416	416	1	0
0	low	40	3	85	Mem1	33	1	0	0	15.98	0	459	459	1	0
0	low	40	3	85	Mem1	34	1	0	0	12.98	717.82	504	252	2	41
0	low	40	3	85	Mem1	35	1	0	0	15.26	903.92	503	167.67	3	74
0	low	40	3	85	Mem1	36	1	0	0	13.16	0	438	438	1	0
0	low	40	3	85	Mem1	37	1	0	0	15.76	0	445	445	1	0
0	low	40	3	85	Mem1	38	1	0	0	13.99	0	450	450	1	0
0	low	40	3	85	Mem1	39	1	0	0	17.86	0	427	427	1	0
0	low	40	3	85	Mem1	40	1	0	0	12.75	0	439	439	1	0
0	low	40	3	85	Mem1	41	1	0	0	14.99	0	428	428	1	0
0	low	40	3	85	Mem1	42	1	1	0	0	0	0	0	1	0
0	low	40	3	85	Mem1	43	1	0	0	17.56	0	428	428	1	0
0	low	40	3	85	Mem1	44	1	0	0	14.69	740.61	504	252	2	33
0	low	40	3	85	Mem1	45	1	0	0	16.7	425.38	504	252	2	29
0	low	40	3	85	Mem1	46	1	0	0	12.62	744.41	504	252	2	30
0	low	40	3	85	Mem1	47	1	0	0	16.33	0	452	452	1	0
0	low	40	3	85	Mem1	48	1	0	0	13.31	936.84	503	167.67	3	64
0	low	40	3	85	Mem1	49	1	0	0	17.59	759.6	504	252	2	30
0	low	40	3	85	Mem1	50	1	0	0	13.15	0	421	421	1	0
0	low	40	4	85	Mem1	1	1	0	0	12.46	755.8	504	252	2	28
0	low	40	4	85	Mem1	2	1	1	0	0	0	0	0	1	0
0	low	40	4	85	Mem1	3	1	0	0	17.84	793.78	504	252	2	19
0	low	40	4	85	Mem1	4	1	0	0	16.37	0	459	459	1	0
0	low	40	4	85	Mem1	5	1	0	0	11.49	0	442	442	1	0
0	low	40	4	85	Mem1	6	1	1	0	0	0	0	0	1	0
0	low	40	4	85	Mem1	7	1	0	0	16.26	0	426	426	1	0
0	low	40	4	85	Mem1	8	1	0	0	12.23	0	452	452	1	0
0	low	40	4	85	Mem1	9	1	0	0	16.89	0	441	441	1	0
0	low	40	4	85	Mem1	10	1	0	0	16.82	0	436	436	1	0
0	low	40	4	85	Mem1	11	1	1	0	0	512.73	171	85.5	2	37
0	low	40	4	85	Mem1	12	1	0	0	13.49	969.75	503	167.67	3	72
0	low	40	4	85	Mem1	13	1	0	0	17.83	0	431	431	1	0
0	low	40	4	85	Mem1	14	1	1	0	0	0	0	0	1	0
0	low	40	4	85	Mem1	15	1	0	0	11.56	0	415	415	1	0
0	low	40	4	85	Mem1	16	1	0	0	15.23	0	451	451	1	0
0	low	40	4	85	Mem1	17	1	0	0	11.2	752	504	252	2	28
0	low	40	4	85	Mem1	18	1	1	0	0	0	0	0	1	0
0	low	40	4	85	Mem1	19	1	1	0	0	0	0	0	1	0
0	low	40	4	85	Mem1	20	1	0	0	14.9	0	422	422	1	0
0	low	40	4	85	Mem1	21	1	1	0	0	0	0	0	1	0
0	low	40	4	85	Mem1	22	1	1	0	0	0	0	0	1	0
0	low	40	4	85	Mem1	23	1	0	0	15.37	0	432	432	1	0
0	low	40	4	85	Mem1	24	1	0	0	15.06	0	454	454	1	0
0	low	40	4	85	Mem1	25	1	0	0	17.55	0	442	442	1	0
0	low	40	4	85	Mem1	26	1	0	0	14.18	0	420	420	1	0
0	low	40	4	85	Mem1	27	1	0	0	16.41	436.77	504	252	2	28
0	low	40	4	85	Mem1	28	1	1	0	0	0	0	0	1	0
0	low	40	4	85	Mem1	29	1	0	0	16.83	0	453	453	1	0
0	low	40	4	85	Mem1	30	1	0	0	13.39	0	454	454	1	0
0	low	40	4	85	Mem1	31	1	1	0	0	0	0	0	1	0
0	low	40	4	85	Mem1	32	1	0	0	15.03	740.61	504	252	2	35
0	low	40	4	85	Mem1	33	1	0	0	16.1	710.22	504	252	2	48
0	low	40	4	85	Mem1	34	1	0	0	16.65	0	445	445	1	0
0	low	40	4	85	Mem1	35	1	0	0	13.74	952.03	503	167.67	3	55
0	low	40	4	85	Mem1	36	1	1	0	0	0	0	0	1	0
0	low	40	4	85	Mem1	37	1	0	0	12.93	0	441	441	1	0
0	low	40	4	85	Mem1	38	1	0	0	17.2	0	411	411	1	0
0	low	40	4	85	Mem1	39	1	0	0	17.7	0	418	418	1	0
0	low	40	4	85	Mem1	40	1	0	0	16.44	0	467	467	1	0
0	low	40	4	85	Mem1	41	1	1	0	0	0	0	0	1	0
0	low	40	4	85	Mem1	42	1	0	0	16.47	0	460	460	1	0
0	low	40	4	85	Mem1	43	1	0	0	17.68	0	415	415	1	0
0	low	40	4	85	Mem1	44	1	0	0	14.63	0	421	421	1	0
0	low	40	4	85	Mem1	45	1	0	0	15.79	860.88	506	168.67	3	64
0	low	40	4	85	Mem1	46	1	0	0	17.55	0	433	433	1	0
0	low	40	4	85	Mem1	47	1	0	0	12.13	1048.24	504	252	2	63
0	low	40	4	85	Mem1	48	1	1	0	0	0	0	0	1	0
0	low	40	4	85	Mem1	49	1	1	0	0	816.57	267	133.5	2	53
0	low	40	4	85	Mem1	50	1	0	0	18.01	0	452	452	1	0
0	low	40	5	85	Mem1	1	1	0	0	11.96	0	451	451	1	0
0	low	40	5	85	Mem1	2	1	1	0	0	0	0	0	1	0
0	low	40	5	85	Mem1	3	1	0	0	15.35	778.59	504	252	2	22
0	low	40	5	85	Mem1	4	1	1	0	0	0	0	0	1	0
0	low	40	5	85	Mem1	5	1	0	0	15.64	0	442	442	1	0
0	low	40	5	85	Mem1	6	1	1	0	0	0	0	0	1	0
0	low	40	5	85	Mem1	7	1	0	0	17.44	714.02	504	252	2	38
0	low	40	5	85	Mem1	8	1	0	0	16.84	0	446	446	1	0
0	low	40	5	85	Mem1	9	1	0	0	14	886.2	503	167.67	3	71
0	low	40	5	85	Mem1	10	1	1	0	0	0	0	0	1	0
0	low	40	5	85	Mem1	11	1	0	0	15.11	1090.02	504	252	2	60
0	low	40	5	85	Mem1	12	1	0	0	14.63	0	430	430	1	0
0	low	40	5	85	Mem1	13	1	0	0	15.58	0	439	439	1	0
0	low	40	5	85	Mem1	14	1	0	0	14.1	736.81	504	252	2	39
0	low	40	5	85	Mem1	15	1	0	0	17.98	0	424	424	1	0
0	low	40	5	85	Mem1	16	1	0	0	14.98	0	431	431	1	0
0	low	40	5	85	Mem1	17	1	0	0	18.04	0	450	450	1	0
0	low	40	5	85	Mem1	18	1	0	0	16.99	0	438	438	1	0
0	low	40	5	85	Mem1	19	1	0	0	16.18	0	453	453	1	0
0	low	40	5	85	Mem1	20	1	0	0	16.92	0	442	442	1	0
0	low	40	5	85	Mem1	21	1	0	0	14.3	721.62	504	252	2	41
0	low	40	5	85	Mem1	22	1	0	0	15.62	698.83	504	252	2	37
0	low	40	5	85	Mem1	23	1	0	0	17.63	0	456	456	1	0
0	low	40	5	85	Mem1	24	1	0	0	14.93	0	453	453	1	0
0	low	40	5	85	Mem1	25	1	1	0	0	0	0	0	1	0
0	low	40	5	85	Mem1	26	1	0	0	17.51	740.61	504	252	2	30
0	low	40	5	85	Mem1	27	1	0	0	17.93	0	443	443	1	0
0	low	40	5	85	Mem1	28	1	1	0	0	0	0	0	1	0
0	low	40	5	85	Mem1	29	1	1	0	0	0	0	0	1	0
0	low	40	5	85	Mem1	30	1	0	0	14.5	1101.42	504	252	2	67
0	low	40	5	85	Mem1	31	1	0	0	12.88	0	425	425	1	0
0	low	40	5	85	Mem1	32	1	0	0	12.85	0	447	447	1	0
0	low	40	5	85	Mem1	33	1	1	0	0	0	0	0	1	0
0	low	40	5	85	Mem1	34	1	0	0	15.23	531.72	504	252	2	30
0	low	40	5	85	Mem1	35	1	0	0	15.47	0	452	452	1	0
0	low	40	5	85	Mem1	36	1	0	0	13.74	855.82	503	167.67	3	65
0	low	40	5	85	Mem1	37	1	0	0	13.81	919.11	503	167.67	3	75
0	low	40	5	85	Mem1	38	1	0	0	15.14	0	454	454	1	0
0	low	40	5	85	Mem1	39	1	0	0	17.14	755.8	504	252	2	28
0	low	40	5	85	Mem1	40	1	1	0	0	0	0	0	1	0
0	low	40	5	85	Mem1	41	1	0	0	14.42	717.82	504	252	2	37
0	low	40	5	85	Mem1	42	1	0	0	11.37	0	428	428	1	0
0	low	40	5	85	Mem1	43	1	0	0	15.7	0	415	415	1	0
0	low	40	5	85	Mem1	44	1	0	0	13.23	0	454	454	1	0
0	low	40	5	85	Mem1	45	1	1	0	0	0	0	0	1	0
0	low	40	5	85	Mem1	46	1	0	0	15.7	725.42	504	252	2	38
0	low	40	5	85	Mem1	47	1	1	0	0	0	0	0	1	0
0	low	40	5	85	Mem1	48	1	0	0	12.97	0	439	439	1	0
0	low	40	5	85	Mem1	49	1	0	0	17.57	0	442	442	1	0
0	low	40	5	85	Mem1	50	1	0	0	12.3	0	456	456	1	0
0	low	40	6	85	Mem1	1	1	0	0	16.21	0	411	411	1	0
0	low	40	6	85	Mem1	2	1	0	0	14.33	0	421	421	1	0
0	low	40	6	85	Mem1	3	1	0	0	14.7	0	427	427	1	0
0	low	40	6	85	Mem1	4	1	0	0	17.65	0	441	441	1	0
0	low	40	6	85	Mem1	5	1	1	0	0	0	0	0	1	0
0	low	40	6	85	Mem1	6	1	0	0	17.56	0	447	447	1	0
0	low	40	6	85	Mem1	7	1	0	0	17.93	793.78	504	252	2	20
0	low	40	6	85	Mem1	8	1	0	0	14.03	0	439	439	1	0
0	low	40	6	85	Mem1	9	1	1	0	0	0	0	0	1	0
0	low	40	6	85	Mem1	10	1	0	0	12.32	0	426	426	1	0
0	low	40	6	85	Mem1	11	1	1	0	0	752	225	112.5	2	28
0	low	40	6	85	Mem1	12	1	0	0	14.27	0	441	441	1	0
0	low	40	6	85	Mem1	13	1	0	0	16.27	0	447	447	1	0
0	low	40	6	85	Mem1	14	1	0	0	13.73	944.43	503	167.67	3	86
0	low	40	6	85	Mem1	15	1	1	0	0	0	0	0	1	0
0	low	40	6	85	Mem1	16	1	0	0	15.04	0	412	412	1	0
0	low	40	6	85	Mem1	17	1	0	0	17.22	0	447	447	1	0
0	low	40	6	85	Mem1	18	1	0	0	17.85	0	453	453	1	0
0	low	40	6	85	Mem1	19	1	0	0	12.43	0	426	426	1	0
0	low	40	6	85	Mem1	20	1	0	0	17.7	740.61	504	252	2	36
0	low	40	6	85	Mem1	21	1	1	0	0	0	0	0	1	0
0	low	40	6	85	Mem1	22	1	0	0	15.35	770.99	504	252	2	29
0	low	40	6	85	Mem1	23	1	0	0	14.32	0	439	439	1	0
0	low	40	6	85	Mem1	24	1	0	0	17.69	0	438	438	1	0
0	low	40	6	85	Mem1	25	1	0	0	17.69	0	456	456	1	0
0	low	40	6	85	Mem1	26	1	0	0	17.16	0	445	445	1	0
0	low	40	6	85	Mem1	27	1	0	0	16.1	0	439	439	1	0
0	low	40	6	85	Mem1	28	1	0	0	16.7	797.58	504	252	2	20
0	low	40	6	85	Mem1	29	1	1	0	0	0	0	0	1	0
0	low	40	6	85	Mem1	30	1	0	0	14.66	763.4	504	252	2	45
0	low	40	6	85	Mem1	31	1	0	0	13.77	0	436	436	1	0
0	low	40	6	85	Mem1	32	1	1	0	0	0	0	0	1	0
0	low	40	6	85	Mem1	33	1	0	0	15.72	1025.46	504	252	2	53
0	low	40	6	85	Mem1	34	1	0	0	12.32	0	445	445	1	0
0	low	40	6	85	Mem1	35	1	1	0	0	0	0	0	1	0
0	low	40	6	85	Mem1	36	1	1	0	0	0	0	0	1	0
0	low	40	6	85	Mem1	37	1	1	0	0	0	0	0	1	0
0	low	40	6	85	Mem1	38	1	0	0	13.63	0	445	445	1	0
0	low	40	6	85	Mem1	39	1	0	0	16.72	0	443	443	1	0
0	low	40	6	85	Mem1	40	1	0	0	15.15	972.29	503	167.67	3	68
0	low	40	6	85	Mem1	41	1	1	0	0	0	0	0	1	0
0	low	40	6	85	Mem1	42	1	1	0	0	0	0	0	1	0
0	low	40	6	85	Mem1	43	1	1	0	0	0	0	0	1	0
0	low	40	6	85	Mem1	44	1	0	0	11.21	0	410	410	1	0
0	low	40	6	85	Mem1	45	1	0	0	16.37	0	454	454	1	0
0	low	40	6	85	Mem1	46	1	1	0	0	0	0	0	1	0
0	low	40	6	85	Mem1	47	1	0	0	14.93	0	463	463	1	0
0	low	40	6	85	Mem1	48	1	0	0	17.58	759.6	504	252	2	25
0	low	40	6	85	Mem1	49	1	0	0	16.78	0	452	452	1	0
0	low	40	6	85	Mem1	50	1	0	0	11.42	0	442	442	1	0
0	low	40	7	85	Mem1	1	1	0	0	15.26	0	416	416	1	0
0	low	40	7	85	Mem1	2	1	0	0	14.85	0	441	441	1	0
0	low	40	7	85	Mem1	3	1	0	0	14.55	657.05	504	252	2	32
0	low	40	7	85	Mem1	4	1	0	0	15.51	0	435	435	1	0
0	low	40	7	85	Mem1	5	1	0	0	16.19	778.59	504	252	2	23
0	low	40	7	85	Mem1	6	1	0	0	15.21	808.97	504	252	2	20
0	low	40	7	85	Mem1	7	1	0	0	17.98	0	441	441	1	0
0	low	40	7	85	Mem1	8	1	0	0	16.3	0	438	438	1	0
0	low	40	7	85	Mem1	9	1	0	0	17.04	0	456	456	1	0
0	low	40	7	85	Mem1	10	1	0	0	16.1	805.18	503	167.67	3	76
0	low	40	7	85	Mem1	11	1	0	0	15.7	0	451	451	1	0
0	low	40	7	85	Mem1	12	1	0	0	14.54	0	425	425	1	0
0	low	40	7	85	Mem1	13	1	0	0	11.8	0	440	440	1	0
0	low	40	7	85	Mem1	14	1	1	0	0	793.78	229	114.5	2	21
0	low	40	7	85	Mem1	15	1	0	0	14.99	934.31	503	167.67	3	68
0	low	40	7	85	Mem1	16	1	0	0	17.47	0	459	459	1	0
0	low	40	7	85	Mem1	17	1	0	0	13.51	0	440	440	1	0
0	low	40	7	85	Mem1	18	1	0	0	14.54	0	435	435	1	0
0	low	40	7	85	Mem1	19	1	0	0	17.1	0	467	467	1	0
0	low	40	7	85	Mem1	20	1	1	0	0	0	0	0	1	0
0	low	40	7	85	Mem1	21	1	0	0	11.26	0	463	463	1	0
0	low	40	7	85	Mem1	22	1	0	0	13.54	0	416	416	1	0
0	low	40	7	85	Mem1	23	1	0	0	17.32	0	440	440	1	0
0	low	40	7	85	Mem1	24	1	1	0	0	0	0	0	1	0
0	low	40	7	85	Mem1	25	1	1	0	0	0	0	0	1	0
0	low	40	7	85	Mem1	26	1	0	0	13.52	987.48	503	167.67	3	66
0	low	40	7	85	Mem1	27	1	0	0	13.88	934.31	503	167.67	3	74
0	low	40	7	85	Mem1	28	1	0	0	15.73	748.2	504	252	2	30
0	low	40	7	85	Mem1	29	1	0	0	17.62	0	440	440	1	0
0	low	40	7	85	Mem1	30	1	0	0	12.68	1105.21	504	252	2	67
0	low	40	7	85	Mem1	31	1	0	0	15.48	0	443	443	1	0
0	low	40	7	85	Mem1	32	1	1	0	0	0	0	0	1	0
0	low	40	7	85	Mem1	33	1	0	0	12.15	733.01	504	252	2	33
0	low	40	7	85	Mem1	34	1	0	0	11.71	0	440	440	1	0
0	low	40	7	85	Mem1	35	1	1	0	0	733.01	243	121.5	2	51
0	low	40	7	85	Mem1	36	1	1	0	0	0	0	0	1	0
0	low	40	7	85	Mem1	37	1	0	0	14.02	835.56	509	169.67	3	67
0	low	40	7	85	Mem1	38	1	0	0	17.68	0	455	455	1	0
0	low	40	7	85	Mem1	39	1	0	0	16.5	740.61	504	252	2	31
0	low	40	7	85	Mem1	40	1	0	0	17.78	0	452	452	1	0
0	low	40	7	85	Mem1	41	1	1	0	0	0	0	0	1	0
0	low	40	7	85	Mem1	42	1	1	0	0	0	0	0	1	0
0	low	40	7	85	Mem1	43	1	0	0	12.89	524.12	504	252	2	31
0	low	40	7	85	Mem1	44	1	1	0	0	0	0	0	1	0
0	low	40	7	85	Mem1	45	1	0	0	12.07	0	444	444	1	0
0	low	40	7	85	Mem1	46	1	0	0	15.83	744.41	504	252	2	30
0	low	40	7	85	Mem1	47	1	0	0	12.17	0	443	443	1	0
0	low	40	7	85	Mem1	48	1	0	0	12.55	0	419	419	1	0
0	low	40	7	85	Mem1	49	1	0	0	13.23	710.22	504	252	2	39
0	low	40	7	85	Mem1	50	1	0	0	16.09	0	464	464	1	0
0	low	40	8	85	Mem1	1	1	0	0	15.2	0	452	452	1	0
0	low	40	8	85	Mem1	2	1	1	0	0	0	0	0	1	0
0	low	40	8	85	Mem1	3	1	0	0	13.42	0	430	430	1	0
0	low	40	8	85	Mem1	4	1	0	0	15.91	0	437	437	1	0
0	low	40	8	85	Mem1	5	1	0	0	16.08	0	438	438	1	0
0	low	40	8	85	Mem1	6	1	0	0	14.73	0	443	443	1	0
0	low	40	8	85	Mem1	7	1	0	0	16.89	0	440	440	1	0
0	low	40	8	85	Mem1	8	1	0	0	16.55	0	439	439	1	0
0	low	40	8	85	Mem1	9	1	0	0	17.49	0	439	439	1	0
0	low	40	8	85	Mem1	10	1	1	0	0	0	0	0	1	0
0	low	40	8	85	Mem1	11	1	0	0	17.53	0	440	440	1	0
0	low	40	8	85	Mem1	12	1	0	0	14.32	755.8	504	252	2	25
0	low	40	8	85	Mem1	13	1	0	0	16.44	767.19	504	252	2	26
0	low	40	8	85	Mem1	14	1	0	0	17.29	0	433	433	1	0
0	low	40	8	85	Mem1	15	1	0	0	13.35	0	458	458	1	0
0	low	40	8	85	Mem1	16	1	0	0	16.51	0	440	440	1	0
0	low	40	8	85	Mem1	17	1	1	0	0	744.41	227	113.5	2	32
0	low	40	8	85	Mem1	18	1	1	0	0	0	0	0	1	0
0	low	40	8	85	Mem1	19	1	0	0	17.67	0	459	459	1	0
0	low	40	8	85	Mem1	20	1	0	0	15.61	0	453	453	1	0
0	low	40	8	85	Mem1	21	1	1	0	0	0	0	0	1	0
0	low	40	8	85	Mem1	22	1	1	0	0	0	0	0	1	0
0	low	40	8	85	Mem1	23	1	1	0	0	759.6	226	113	2	27
0	low	40	8	85	Mem1	24	1	0	0	15.88	0	446	446	1	0
0	low	40	8	85	Mem1	25	1	0	0	15.43	729.21	504	252	2	38
0	low	40	8	85	Mem1	26	1	1	0	0	0	0	0	1	0
0	low	40	8	85	Mem1	27	1	0	0	14.98	0	452	452	1	0
0	low	40	8	85	Mem1	28	1	1	0	0	0	0	0	1	0
0	low	40	8	85	Mem1	29	1	1	0	0	0	0	0	1	0
0	low	40	8	85	Mem1	30	1	0	0	14.03	0	451	451	1	0
0	low	40	8	85	Mem1	31	1	1	0	0	0	0	0	1	0
0	low	40	8	85	Mem1	32	1	0	0	16.74	0	419	419	1	0
0	low	40	8	85	Mem1	33	1	1	0	0	0	0	0	1	0
0	low	40	8	85	Mem1	34	1	0	0	14.02	916.58	503	167.67	3	66
0	low	40	8	85	Mem1	35	1	0	0	13.22	0	433	433	1	0
0	low	40	8	85	Mem1	36	1	0	0	15.32	0	449	449	1	0
0	low	40	8	85	Mem1	37	1	0	0	17.84	0	428	428	1	0
0	low	40	8	85	Mem1	38	1	1	0	0	0	0	0	1	0
0	low	40	8	85	Mem1	39	1	1	0	0	0	0	0	1	0
0	low	40	8	85	Mem1	40	1	0	0	17.59	0	470	470	1	0
0	low	40	8	85	Mem1	41	1	1	0	0	0	0	0	1	0
0	low	40	8	85	Mem1	42	1	0	0	14.88	767.19	504	252	2	31
0	low	40	8	85	Mem1	43	1	0	0	11.37	0	455	455	1	0
0	low	40	8	85	Mem1	44	1	0	0	17.88	0	427	427	1	0
0	low	40	8	85	Mem1	45	1	0	0	16.8	748.2	504	252	2	28
0	low	40	8	85	Mem1	46	1	0	0	13.08	0	438	438	1	0
0	low	40	8	85	Mem1	47	1	0	0	17.58	0	443	443	1	0
0	low	40	8	85	Mem1	48	1	0	0	16.14	0	463	463	1	0
0	low	40	8	85	Mem1	49	1	1	0	0	0	0	0	1	0
0	low	40	8	85	Mem1	50	1	1	0	0	0	0	0	1	0
0	low	40	9	85	Mem1	1	1	1	0	0	0	0	0	1	0
0	low	40	9	85	Mem1	2	1	0	0	16.12	0	427	427	1	0
0	low	40	9	85	Mem1	3	1	1	0	0	0	0	0	1	0
0	low	40	9	85	Mem1	4	1	1	0	0	0	0	0	1	0
0	low	40	9	85	Mem1	5	1	0	0	14.89	919.11	503	167.67	3	77
0	low	40	9	85	Mem1	6	1	1	0	0	0	0	0	1	0
0	low	40	9	85	Mem1	7	1	0	0	15.01	1015.33	503	167.67	3	52
0	low	40	9	85	Mem1	8	1	0	0	17.91	797.58	504	252	2	18
0	low	40	9	85	Mem1	9	1	0	0	14.69	0	441	441	1	0
0	low	40	9	85	Mem1	10	1	0	0	16.41	0	446	446	1	0
0	low	40	9	85	Mem1	11	1	0	0	12.95	793.78	504	252	2	16
0	low	40	9	85	Mem1	12	1	0	0	14.57	774.79	504	252	2	22
0	low	40	9	85	Mem1	13	1	0	0	14.37	0	440	440	1	0
0	low	40	9	85	Mem1	14	1	1	0	0	0	0	0	1	0
0	low	40	9	85	Mem1	15	1	0	0	13.21	0	414	414	1	0
0	low	40	9	85	Mem1	16	1	0	0	17.88	0	426	426	1	0
0	low	40	9	85	Mem1	17	1	1	0	0	0	0	0	1	0
0	low	40	9	85	Mem1	18	1	0	0	12.27	584.89	504	252	2	40
0	low	40	9	85	Mem1	19	1	1	0	0	0	0	0	1	0
0	low	40	9	85	Mem1	20	1	0	0	14.95	0	443	443	1	0
0	low	40	9	85	Mem1	21	1	0	0	13.56	1002.67	503	167.67	3	57
0	low	40	9	85	Mem1	22	1	1	0	0	0	0	0	1	0
0	low	40	9	85	Mem1	23	1	0	0	12.33	740.61	504	252	2	32
0	low	40	9	85	Mem1	24	1	0	0	14.86	959.63	503	167.67	3	77
0	low	40	9	85	Mem1	25	1	0	0	15.63	0	421	421	1	0
0	low	40	9	85	Mem1	26	1	0	0	17.98	0	452	452	1	0
0	low	40	9	85	Mem1	27	1	0	0	11.18	0	447	447	1	0
0	low	40	9	85	Mem1	28	1	0	0	15.91	0	463	463	1	0
0	low	40	9	85	Mem1	29	1	0	0	15.97	0	459	459	1	0
0	low	40	9	85	Mem1	30	1	1	0	0	0	0	0	1	0
0	low	40	9	85	Mem1	31	1	0	0	16.9	0	454	454	1	0
0	low	40	9	85	Mem1	32	1	0	0	17.1	0	455	455	1	0
0	low	40	9	85	Mem1	33	1	0	0	12.05	759.6	504	252	2	27
0	low	40	9	85	Mem1	34	1	1	0	0	0	0	0	1	0
0	low	40	9	85	Mem1	35	1	1	0	0	0	0	0	1	0
0	low	40	9	85	Mem1	36	1	0	0	11.81	793.78	504	252	2	17
0	low	40	9	85	Mem1	37	1	0	0	15.09	0	447	447	1	0
0	low	40	9	85	Mem1	38	1	1	0	0	0	0	0	1	0
0	low	40	9	85	Mem1	39	1	0	0	17.83	0	431	431	1	0
0	low	40	9	85	Mem1	40	1	1	0	0	0	0	0	1	0
0	low	40	9	85	Mem1	41	1	0	0	14.98	898.86	503	167.67	3	73
0	low	40	9	85	Mem1	42	1	0	0	14.24	0	421	421	1	0
0	low	40	9	85	Mem1	43	1	1	0	0	774.79	230	115	2	27
0	low	40	9	85	Mem1	44	1	1	0	0	0	0	0	1	0
0	low	40	9	85	Mem1	45	1	0	0	12.78	0	443	443	1	0
0	low	40	9	85	Mem1	46	1	0	0	14.26	1065.97	503	167.67	3	43
0	low	40	9	85	Mem1	47	1	1	0	0	0	0	0	1	0
0	low	40	9	85	Mem1	48	1	0	0	12.1	717.82	504	252	2	38
0	low	40	9	85	Mem1	49	1	0	0	18.01	0	444	444	1	0
0	low	40	9	85	Mem1	50	1	0	0	16.97	0	430	430	1	0
0	low	40	10	85	Mem1	1	1	1	0	0	0	0	0	1	0
0	low	40	10	85	Mem1	2	1	0	0	12.8	0	453	453	1	0
0	low	40	10	85	Mem1	3	1	1	0	0	0	0	0	1	0
0	low	40	10	85	Mem1	4	1	0	0	17.4	0	439	439	1	0
0	low	40	10	85	Mem1	5	1	0	0	15.16	0	431	431	1	0
0	low	40	10	85	Mem1	6	1	1	0	0	0	0	0	1	0
0	low	40	10	85	Mem1	7	1	1	0	0	0	0	0	1	0
0	low	40	10	85	Mem1	8	1	1	0	0	0	0	0	1	0
0	low	40	10	85	Mem1	9	1	0	0	17.34	0	434	434	1	0
0	low	40	10	85	Mem1	10	1	0	0	14.93	717.82	504	252	2	40
0	low	40	10	85	Mem1	11	1	0	0	14.92	0	441	441	1	0
0	low	40	10	85	Mem1	12	1	0	0	17.62	0	464	464	1	0
0	low	40	10	85	Mem1	13	1	0	0	13.88	997.61	503	167.67	3	66
0	low	40	10	85	Mem1	14	1	0	0	17.34	0	438	438	1	0
0	low	40	10	85	Mem1	15	1	0	0	14.84	0	453	453	1	0
0	low	40	10	85	Mem1	16	1	0	0	16.53	0	451	451	1	0
0	low	40	10	85	Mem1	17	1	0	0	12.38	0	430	430	1	0
0	low	40	10	85	Mem1	18	1	1	0	0	0	0	0	1	0
0	low	40	10	85	Mem1	19	1	0	0	15.39	0	454	454	1	0
0	low	40	10	85	Mem1	20	1	0	0	14.54	702.63	504	252	2	40
0	low	40	10	85	Mem1	21	1	0	0	16.67	740.61	504	252	2	32
0	low	40	10	85	Mem1	22	1	1	0	0	0	0	0	1	0
0	low	40	10	85	Mem1	23	1	1	0	0	0	0	0	1	0
0	low	40	10	85	Mem1	24	1	0	0	16.96	0	424	424	1	0
0	low	40	10	85	Mem1	25	1	0	0	15.98	0	442	442	1	0
0	low	40	10	85	Mem1	26	1	0	0	16.16	0	451	451	1	0
0	low	40	10	85	Mem1	27	1	0	0	16.31	0	444	444	1	0
0	low	40	10	85	Mem1	28	1	1	0	0	0	0	0	1	0
0	low	40	10	85	Mem1	29	1	0	0	15.39	733.01	504	252	2	34
0	low	40	10	85	Mem1	30	1	0	0	18.11	0	442	442	1	0
0	low	40	10	85	Mem1	31	1	0	0	13.79	992.54	503	167.67	3	65
0	low	40	10	85	Mem1	32	1	0	0	17.68	0	443	443	1	0
0	low	40	10	85	Mem1	33	1	1	0	0	0	0	0	1	0
0	low	40	10	85	Mem1	34	1	1	0	0	0	0	0	1	0
0	low	40	10	85	Mem1	35	1	0	0	14.54	0	440	440	1	0
0	low	40	10	85	Mem1	36	1	0	0	17.82	0	427	427	1	0
0	low	40	10	85	Mem1	37	1	1	0	0	706.43	227	113.5	2	42
0	low	40	10	85	Mem1	38	1	0	0	14.48	957.09	503	167.67	3	55
0	low	40	10	85	Mem1	39	1	0	0	15.81	0	442	442	1	0
0	low	40	10	85	Mem1	40	1	0	0	14.82	957.09	503	167.67	3	80
0	low	40	10	85	Mem1	41	1	0	0	15.47	0	415	415	1	0
0	low	40	10	85	Mem1	42	1	0	0	17.87	763.4	504	252	2	31
0	low	40	10	85	Mem1	43	1	0	0	16.35	0	448	448	1	0
0	low	40	10	85	Mem1	44	1	1	0	0	0	0	0	1	0
0	low	40	10	85	Mem1	45	1	0	0	15.17	0	434	434	1	0
0	low	40	10	85	Mem1	46	1	1	0	0	0	0	0	1	0
0	low	40	10	85	Mem1	47	1	1	0	0	0	0	0	1	0
0	low	40	10	85	Mem1	48	1	0	0	14.86	974.82	503	167.67	3	72
0	low	40	10	85	Mem1	49	1	0	0	17.44	0	439	439	1	0
0	low	40	10	85	Mem1	50	1	0	0	16.82	0	434	434	1	0
0	intermediate	40	1	85	Mem0	1	1	0	0	13.44	1065.97	548	182.67	3	67
0	intermediate	40	1	85	Mem0	2	1	0	0	15.36	1086.22	511	255.5	2	52
0	intermediate	40	1	85	Mem0	3	1	0	0	12.8	0	449	449	1	0
0	intermediate	40	1	85	Mem0	4	1	0	0	15.07	0	427	427	1	0
0	intermediate	40	1	85	Mem0	5	1	0	0	13.64	1071.03	590	196.67	3	85
0	intermediate	40	1	85	Mem0	6	1	1	0	0	0	0	0	1	0
0	intermediate	40	1	85	Mem0	7	1	0	0	15.44	0	430	430	1	0
0	intermediate	40	1	85	Mem0	8	1	0	0	12.33	911.52	517	172.33	3	67
0	intermediate	40	1	85	Mem0	9	1	0	0	16.86	0	458	458	1	0
0	intermediate	40	1	85	Mem0	10	1	0	0	14.03	489.94	553	276.5	2	23
0	intermediate	40	1	85	Mem0	11	1	0	0	17.85	0	451	451	1	0
0	intermediate	40	1	85	Mem0	12	1	1	0	0	645.66	201	100.5	2	32
0	intermediate	40	1	85	Mem0	13	1	0	0	15.01	0	410	410	1	0
0	intermediate	40	1	85	Mem0	14	1	0	0	14.83	795.05	599	199.67	3	65
0	intermediate	40	1	85	Mem0	15	1	0	0	14.08	0	440	440	1	0
0	intermediate	40	1	85	Mem0	16	1	0	0	18.09	0	416	416	1	0
0	intermediate	40	1	85	Mem0	17	1	1	0	0	463.36	138	69	2	17
0	intermediate	40	1	85	Mem0	18	1	0	0	14.68	883.67	564	188	3	70
0	intermediate	40	1	85	Mem0	19	1	1	0	0	0	0	0	1	0
0	intermediate	40	1	85	Mem0	20	1	0	0	15.73	0	424	424	1	0
0	intermediate	40	1	85	Mem0	21	1	0	0	15.97	0	447	447	1	0
0	intermediate	40	1	85	Mem0	22	1	0	0	14.3	1173.58	504	252	2	51
0	intermediate	40	1	85	Mem0	23	1	1	0	0	0	0	0	1	0
0	intermediate	40	1	85	Mem0	24	1	0	0	11.69	881.13	504	252	2	49
0	intermediate	40	1	85	Mem0	25	1	0	0	13.75	1035.59	503	167.67	3	55
0	intermediate	40	1	85	Mem0	26	1	0	0	13.29	789.98	542	271	2	46
0	intermediate	40	1	85	Mem0	27	1	1	0	0	0	0	0	1	0
0	intermediate	40	1	85	Mem0	28	1	1	0	0	0	0	0	1	0
0	intermediate	40	1	85	Mem0	29	1	0	0	17.94	0	446	446	1	0
0	intermediate	40	1	85	Mem0	30	1	0	0	15.77	816.57	504	252	2	42
0	intermediate	40	1	85	Mem0	31	1	0	0	17.43	0	430	430	1	0
0	intermediate	40	1	85	Mem0	32	1	0	0	18.13	0	444	444	1	0
0	intermediate	40	1	85	Mem0	33	1	0	0	17.08	463.36	504	252	2	21
0	intermediate	40	1	85	Mem0	34	1	0	0	13.62	911.52	609	152.25	4	82
0	intermediate	40	1	85	Mem0	35	1	0	0	13.98	648.19	575	191.67	3	56
0	intermediate	40	1	85	Mem0	36	1	0	0	17.4	1006.47	530	265	2	43
0	intermediate	40	1	85	Mem0	37	1	0	0	13.99	1006.47	504	252	2	55
0	intermediate	40	1	85	Mem0	38	1	0	0	16.07	622.87	575	191.67	3	58
0	intermediate	40	1	85	Mem0	39	1	1	0	0	573.5	182	91	2	32
0	intermediate	40	1	85	Mem0	40	1	0	0	13.82	919.11	506	253	2	39
0	intermediate	40	1	85	Mem0	41	1	0	0	14.44	611.48	507	253.5	2	26
0	intermediate	40	1	85	Mem0	42	1	1	0	0	0	0	0	1	0
0	intermediate	40	1	85	Mem0	43	1	0	0	11.92	0	444	444	1	0
0	intermediate	40	1	85	Mem0	44	1	0	0	13.11	926.71	503	167.67	3	56
0	intermediate	40	1	85	Mem0	45	1	0	0	17.52	0	413	413	1	0
0	intermediate	40	1	85	Mem0	46	1	0	0	15.24	1010.26	552	276	2	55
0	intermediate	40	1	85	Mem0	47	1	0	0	16.07	0	450	450	1	0
0	intermediate	40	1	85	Mem0	48	1	0	0	13.8	838.09	503	167.67	3	49
0	intermediate	40	1	85	Mem0	49	1	0	0	16.17	497.54	547	273.5	2	26
0	intermediate	40	1	85	Mem0	50	1	0	0	17.64	0	441	441	1	0
0	intermediate	40	2	85	Mem0	1	1	0	0	15.48	0	453	453	1	0
0	intermediate	40	2	85	Mem0	2	1	0	0	14.42	1146.99	504	252	2	54
0	intermediate	40	2	85	Mem0	3	1	0	0	13.33	770.99	504	252	2	27
0	intermediate	40	2	85	Mem0	4	1	0	0	15.05	0	417	417	1	0
0	intermediate	40	2	85	Mem0	5	1	0	0	14.84	1083.69	503	167.67	3	72
0	intermediate	40	2	85	Mem0	6	1	0	0	17.74	0	414	414	1	0
0	intermediate	40	2	85	Mem0	7	1	0	0	14.42	0	453	453	1	0
0	intermediate	40	2	85	Mem0	8	1	0	0	16.51	0	454	454	1	0
0	intermediate	40	2	85	Mem0	9	1	1	0	0	0	0	0	1	0
0	intermediate	40	2	85	Mem0	10	1	0	0	14.46	698.83	601	200.33	3	56
0	intermediate	40	2	85	Mem0	11	1	0	0	12.9	976.08	506	253	2	48
0	intermediate	40	2	85	Mem0	12	1	0	0	18.38	0	425	425	1	0
0	intermediate	40	2	85	Mem0	13	1	0	0	14.89	0	448	448	1	0
0	intermediate	40	2	85	Mem0	14	1	0	0	12.32	939.37	549	183	3	76
0	intermediate	40	2	85	Mem0	15	1	0	0	15.53	736.81	504	252	2	29
0	intermediate	40	2	85	Mem0	16	1	1	0	0	0	0	0	1	0
0	intermediate	40	2	85	Mem0	17	1	0	0	13.32	1143.19	523	261.5	2	54
0	intermediate	40	2	85	Mem0	18	1	0	0	13.62	0	447	447	1	0
0	intermediate	40	2	85	Mem0	19	1	0	0	13.88	0	448	448	1	0
0	intermediate	40	2	85	Mem0	20	1	0	0	11.75	1021.66	504	252	2	38
0	intermediate	40	2	85	Mem0	21	1	0	0	16.36	0	455	455	1	0
0	intermediate	40	2	85	Mem0	22	1	1	0	0	0	0	0	1	0
0	intermediate	40	2	85	Mem0	23	1	0	0	13.43	0	424	424	1	0
0	intermediate	40	2	85	Mem0	24	1	0	0	17.38	0	440	440	1	0
0	intermediate	40	2	85	Mem0	25	1	0	0	13.86	983.68	504	252	2	50
0	intermediate	40	2	85	Mem0	26	1	0	0	15.1	569.7	518	259	2	30
0	intermediate	40	2	85	Mem0	27	1	0	0	14.74	786.18	504	252	2	35
0	intermediate	40	2	85	Mem0	28	1	0	0	17.92	0	428	428	1	0
0	intermediate	40	2	85	Mem0	29	1	0	0	13.06	0	449	449	1	0
0	intermediate	40	2	85	Mem0	30	1	0	0	14.52	1105.21	544	272	2	58
0	intermediate	40	2	85	Mem0	31	1	0	0	15.23	1109.01	555	277.5	2	58
0	intermediate	40	2	85	Mem0	32	1	1	0	0	0	0	0	1	0
0	intermediate	40	2	85	Mem0	33	1	0	0	13.12	663.38	579	193	3	53
0	intermediate	40	2	85	Mem0	34	1	0	0	14.2	1007.73	503	167.67	3	81
0	intermediate	40	2	85	Mem0	35	1	1	0	0	0	0	0	1	0
0	intermediate	40	2	85	Mem0	36	1	0	0	13.04	1082.43	518	259	2	44
0	intermediate	40	2	85	Mem0	37	1	0	0	14.35	0	445	445	1	0
0	intermediate	40	2	85	Mem0	38	1	1	0	0	0	0	0	1	0
0	intermediate	40	2	85	Mem0	39	1	0	0	12.34	0	447	447	1	0
0	intermediate	40	2	85	Mem0	40	1	0	0	16.2	0	440	440	1	0
0	intermediate	40	2	85	Mem0	41	1	1	0	0	0	0	0	1	0
0	intermediate	40	2	85	Mem0	42	1	0	0	14.66	0	445	445	1	0
0	intermediate	40	2	85	Mem0	43	1	0	0	16.15	0	456	456	1	0
0	intermediate	40	2	85	Mem0	44	1	0	0	17.74	0	453	453	1	0
0	intermediate	40	2	85	Mem0	45	1	0	0	15.94	945.7	504	252	2	40
0	intermediate	40	2	85	Mem0	46	1	0	0	12.22	0	451	451	1	0
0	intermediate	40	2	85	Mem0	47	1	0	0	13.34	493.74	541	270.5	2	32
0	intermediate	40	2	85	Mem0	48	1	0	0	11.75	0	453	453	1	0
0	intermediate	40	2	85	Mem0	49	1	1	0	0	0	0	0	1	0
0	intermediate	40	2	85	Mem0	50	1	0	0	14.55	0	436	436	1	0
0	intermediate	40	3	85	Mem0	1	1	0	0	17.14	0	438	438	1	0
0	intermediate	40	3	85	Mem0	2	1	0	0	14.27	425.38	530	265	2	24
0	intermediate	40	3	85	Mem0	3	1	0	0	12.47	843.15	544	272	2	37
0	intermediate	40	3	85	Mem0	4	1	0	0	11.21	0	459	459	1	0
0	intermediate	40	3	85	Mem0	5	1	0	0	11.88	0	465	465	1	0
0	intermediate	40	3	85	Mem0	6	1	0	0	16.42	0	452	452	1	0
0	intermediate	40	3	85	Mem0	7	1	0	0	14.6	0	446	446	1	0
0	intermediate	40	3	85	Mem0	8	1	0	0	16.24	734.28	522	174	3	58
0	intermediate	40	3	85	Mem0	9	1	0	0	13.71	573.5	543	271.5	2	32
0	intermediate	40	3	85	Mem0	10	1	0	0	12.5	0	438	438	1	0
0	intermediate	40	3	85	Mem0	11	1	1	0	0	0	0	0	1	0
0	intermediate	40	3	85	Mem0	12	1	0	0	17.43	736.81	504	252	2	31
0	intermediate	40	3	85	Mem0	13	1	1	0	0	0	0	0	1	0
0	intermediate	40	3	85	Mem0	14	1	0	0	17.7	0	412	412	1	0
0	intermediate	40	3	85	Mem0	15	1	0	0	14.88	801.38	504	252	2	42
0	intermediate	40	3	85	Mem0	16	1	0	0	15.28	0	413	413	1	0
0	intermediate	40	3	85	Mem0	17	1	0	0	18.01	808.97	519	259.5	2	28
0	intermediate	40	3	85	Mem0	18	1	0	0	13.95	0	440	440	1	0
0	intermediate	40	3	85	Mem0	19	1	1	0	0	0	0	0	1	0
0	intermediate	40	3	85	Mem0	20	1	0	0	15.66	0	437	437	1	0
0	intermediate	40	3	85	Mem0	21	1	0	0	17.82	1090.02	509	254.5	2	43
0	intermediate	40	3	85	Mem0	22	1	0	0	17.92	0	428	428	1	0
0	intermediate	40	3	85	Mem0	23	1	1	0	0	0	0	0	1	0
0	intermediate	40	3	85	Mem0	24	1	0	0	17.49	0	444	444	1	0
0	intermediate	40	3	85	Mem0	25	1	1	0	0	0	0	0	1	0
0	intermediate	40	3	85	Mem0	26	1	1	0	0	0	0	0	1	0
0	intermediate	40	3	85	Mem0	27	1	0	0	16.06	793.78	510	255	2	33
0	intermediate	40	3	85	Mem0	28	1	0	0	18.09	0	441	441	1	0
0	intermediate	40	3	85	Mem0	29	1	0	0	11.87	1097.62	504	252	2	48
0	intermediate	40	3	85	Mem0	30	1	0	0	17.95	0	424	424	1	0
0	intermediate	40	3	85	Mem0	31	1	0	0	11.79	0	471	471	1	0
0	intermediate	40	3	85	Mem0	32	1	1	0	0	448.16	131	65.5	2	14
0	intermediate	40	3	85	Mem0	33	1	0	0	13.63	0	443	443	1	0
0	intermediate	40	3	85	Mem0	34	1	0	0	17.93	0	428	428	1	0
0	intermediate	40	3	85	Mem0	35	1	0	0	17.44	0	454	454	1	0
0	intermediate	40	3	85	Mem0	36	1	0	0	17.62	1067.23	537	268.5	2	26
0	intermediate	40	3	85	Mem0	37	1	0	0	17.42	0	410	410	1	0
0	intermediate	40	3	85	Mem0	38	1	0	0	12.04	1154.59	540	270	2	56
0	intermediate	40	3	85	Mem0	39	1	0	0	17.92	759.6	535	267.5	2	34
0	intermediate	40	3	85	Mem0	40	1	0	0	15.59	0	414	414	1	0
0	intermediate	40	3	85	Mem0	41	1	0	0	12.66	0	414	414	1	0
0	intermediate	40	3	85	Mem0	42	1	0	0	18.35	0	467	467	1	0
0	intermediate	40	3	85	Mem0	43	1	1	0	0	0	0	0	1	0
0	intermediate	40	3	85	Mem0	44	1	0	0	16.02	650.72	552	184	3	56
0	intermediate	40	3	85	Mem0	45	1	1	0	0	0	0	0	1	0
0	intermediate	40	3	85	Mem0	46	1	0	0	15.29	998.87	535	267.5	2	39
0	intermediate	40	3	85	Mem0	47	1	0	0	15.64	0	430	430	1	0
0	intermediate	40	3	85	Mem0	48	1	1	0	0	429.17	139	69.5	2	27
0	intermediate	40	3	85	Mem0	49	1	0	0	15.32	681.11	586	195.33	3	48
0	intermediate	40	3	85	Mem0	50	1	1	0	0	0	0	0	1	0
0	intermediate	40	4	85	Mem0	1	1	0	0	13.39	0	438	438	1	0
0	intermediate	40	4	85	Mem0	2	1	0	0	15.93	1109.01	504	252	2	45
0	intermediate	40	4	85	Mem0	3	1	0	0	11.57	934.31	504	252	2	47
0	intermediate	40	4	85	Mem0	4	1	0	0	11.9	1052.04	509	254.5	2	40
0	intermediate	40	4	85	Mem0	5	1	0	0	12.87	0	435	435	1	0
0	intermediate	40	4	85	Mem0	6	1	0	0	18.1	900.12	512	256	2	45
0	intermediate	40	4	85	Mem0	7	1	1	0	0	0	0	0	1	0
0	intermediate	40	4	85	Mem0	8	1	1	0	0	0	0	0	1	0
0	intermediate	40	4	85	Mem0	9	1	1	0	0	0	0	0	1	0
0	intermediate	40	4	85	Mem0	10	1	0	0	12.85	797.58	504	252	2	15
0	intermediate	40	4	85	Mem0	11	1	1	0	0	0	0	0	1	0
0	intermediate	40	4	85	Mem0	12	1	0	0	12.98	919.11	504	252	2	44
0	intermediate	40	4	85	Mem0	13	1	0	0	15	1078.63	541	270.5	2	44
0	intermediate	40	4	85	Mem0	14	1	0	0	16.54	0	444	444	1	0
0	intermediate	40	4	85	Mem0	15	1	1	0	0	0	0	0	1	0
0	intermediate	40	4	85	Mem0	16	1	0	0	13.88	770.99	509	254.5	2	40
0	intermediate	40	4	85	Mem0	17	1	1	0	0	0	0	0	1	0
0	intermediate	40	4	85	Mem0	18	1	0	0	13.58	0	434	434	1	0
0	intermediate	40	4	85	Mem0	19	1	0	0	13.23	0	451	451	1	0
0	intermediate	40	4	85	Mem0	20	1	1	0	0	0	0	0	1	0
0	intermediate	40	4	85	Mem0	21	1	1	0	0	0	0	0	1	0
0	intermediate	40	4	85	Mem0	22	1	0	0	11.37	1082.43	504	252	2	51
0	intermediate	40	4	85	Mem0	23	1	1	0	0	406.39	125	62.5	2	19
0	intermediate	40	4	85	Mem0	24	1	0	0	18.12	0	442	442	1	0
0	intermediate	40	4	85	Mem0	25	1	0	0	12.21	987.48	506	253	2	47
0	intermediate	40	4	85	Mem0	26	1	1	0	0	0	0	0	1	0
0	intermediate	40	4	85	Mem0	27	1	0	0	12.53	0	454	454	1	0
0	intermediate	40	4	85	Mem0	28	1	0	0	16.32	0	436	436	1	0
0	intermediate	40	4	85	Mem0	29	1	0	0	15.55	0	430	430	1	0
0	intermediate	40	4	85	Mem0	30	1	0	0	17.73	0	449	449	1	0
0	intermediate	40	4	85	Mem0	31	1	1	0	0	911.52	288	144	2	49
0	intermediate	40	4	85	Mem0	32	1	0	0	15.38	0	439	439	1	0
0	intermediate	40	4	85	Mem0	33	1	0	0	17.3	0	464	464	1	0
0	intermediate	40	4	85	Mem0	34	1	1	0	0	0	0	0	1	0
0	intermediate	40	4	85	Mem0	35	1	1	0	0	767.19	241	120.5	2	40
0	intermediate	40	4	85	Mem0	36	1	1	0	0	0	0	0	1	0
0	intermediate	40	4	85	Mem0	37	1	0	0	17.64	0	440	440	1	0
0	intermediate	40	4	85	Mem0	38	1	0	0	12.42	774.79	504	252	2	33
0	intermediate	40	4	85	Mem0	39	1	0	0	17.57	0	452	452	1	0
0	intermediate	40	4	85	Mem0	40	1	0	0	17.15	976.08	545	272.5	2	44
0	intermediate	40	4	85	Mem0	41	1	1	0	0	0	0	0	1	0
0	intermediate	40	4	85	Mem0	42	1	0	0	13.49	1097.62	504	252	2	48
0	intermediate	40	4	85	Mem0	43	1	1	0	0	0	0	0	1	0
0	intermediate	40	4	85	Mem0	44	1	0	0	18.01	0	466	466	1	0
0	intermediate	40	4	85	Mem0	45	1	1	0	0	0	0	0	1	0
0	intermediate	40	4	85	Mem0	46	1	0	0	12.96	0	429	429	1	0
0	intermediate	40	4	85	Mem0	47	1	0	0	16.19	1006.47	574	287	2	59
0	intermediate	40	4	85	Mem0	48	1	0	0	15.83	0	420	420	1	0
0	intermediate	40	4	85	Mem0	49	1	0	0	16.99	577.3	513	256.5	2	34
0	intermediate	40	4	85	Mem0	50	1	0	0	15.69	0	446	446	1	0
0	intermediate	40	5	85	Mem0	1	1	0	0	17.29	846.95	504	252	2	41
0	intermediate	40	5	85	Mem0	2	1	0	0	14.58	0	424	424	1	0
0	intermediate	40	5	85	Mem0	3	1	0	0	14.99	474.75	542	271	2	30
0	intermediate	40	5	85	Mem0	4	1	0	0	17.88	0	415	415	1	0
0	intermediate	40	5	85	Mem0	5	1	0	0	14.15	1146.99	523	261.5	2	57
0	intermediate	40	5	85	Mem0	6	1	1	0	0	0	0	0	1	0
0	intermediate	40	5	85	Mem0	7	1	0	0	16.67	596.29	513	256.5	2	28
0	intermediate	40	5	85	Mem0	8	1	0	0	18.02	0	443	443	1	0
0	intermediate	40	5	85	Mem0	9	1	1	0	0	0	0	0	1	0
0	intermediate	40	5	85	Mem0	10	1	0	0	16.28	376	568	284	2	27
0	intermediate	40	5	85	Mem0	11	1	0	0	11.32	896.33	504	252	2	42
0	intermediate	40	5	85	Mem0	12	1	0	0	17.36	0	449	449	1	0
0	intermediate	40	5	85	Mem0	13	1	0	0	15.28	600.08	514	257	2	30
0	intermediate	40	5	85	Mem0	14	1	0	0	18.04	0	446	446	1	0
0	intermediate	40	5	85	Mem0	15	1	0	0	13.65	493.74	524	262	2	31
0	intermediate	40	5	85	Mem0	16	1	1	0	0	0	0	0	1	0
0	intermediate	40	5	85	Mem0	17	1	0	0	15.04	0	424	424	1	0
0	intermediate	40	5	85	Mem0	18	1	0	0	15.53	831.76	551	275.5	2	43
0	intermediate	40	5	85	Mem0	19	1	0	0	15.94	1082.43	528	264	2	49
0	intermediate	40	5	85	Mem0	20	1	0	0	13.24	0	454	454	1	0
0	intermediate	40	5	85	Mem0	21	1	0	0	17.92	0	451	451	1	0
0	intermediate	40	5	85	Mem0	22	1	0	0	11.97	0	415	415	1	0
0	intermediate	40	5	85	Mem0	23	1	0	0	13.01	770.99	629	157.25	4	84
0	intermediate	40	5	85	Mem0	24	1	1	0	0	0	0	0	1	0
0	intermediate	40	5	85	Mem0	25	1	1	0	0	0	0	0	1	0
0	intermediate	40	5	85	Mem0	26	1	0	0	12.64	1177.38	543	271.5	2	46
0	intermediate	40	5	85	Mem0	27	1	0	0	12.62	0	451	451	1	0
0	intermediate	40	5	85	Mem0	28	1	0	0	17.58	0	449	449	1	0
0	intermediate	40	5	85	Mem0	29	1	0	0	17.73	0	466	466	1	0
0	intermediate	40	5	85	Mem0	30	1	0	0	16.51	0	438	438	1	0
0	intermediate	40	5	85	Mem0	31	1	0	0	17.01	639.96	611	152.75	4	71
0	intermediate	40	5	85	Mem0	32	1	1	0	0	0	0	0	1	0
0	intermediate	40	5	85	Mem0	33	1	0	0	14.4	526.66	503	167.67	3	38
0	intermediate	40	5	85	Mem0	34	1	1	0	0	0	0	0	1	0
0	intermediate	40	5	85	Mem0	35	1	0	0	17.81	706.43	522	261	2	31
0	intermediate	40	5	85	Mem0	36	1	0	0	16.69	938.1	547	273.5	2	54
0	intermediate	40	5	85	Mem0	37	1	1	0	0	0	0	0	1	0
0	intermediate	40	5	85	Mem0	38	1	0	0	12.15	0	453	453	1	0
0	intermediate	40	5	85	Mem0	39	1	0	0	14.13	0	439	439	1	0
0	intermediate	40	5	85	Mem0	40	1	0	0	17.54	0	445	445	1	0
0	intermediate	40	5	85	Mem0	41	1	0	0	14.65	0	473	473	1	0
0	intermediate	40	5	85	Mem0	42	1	0	0	17.59	0	443	443	1	0
0	intermediate	40	5	85	Mem0	43	1	0	0	15.71	1033.05	516	258	2	53
0	intermediate	40	5	85	Mem0	44	1	0	0	18.2	0	445	445	1	0
0	intermediate	40	5	85	Mem0	45	1	0	0	15.42	979.88	553	276.5	2	51
0	intermediate	40	5	85	Mem0	46	1	1	0	0	0	0	0	1	0
0	intermediate	40	5	85	Mem0	47	1	0	0	17.1	1150.79	537	268.5	2	46
0	intermediate	40	5	85	Mem0	48	1	0	0	17.46	0	440	440	1	0
0	intermediate	40	5	85	Mem0	49	1	0	0	13.07	0	434	434	1	0
0	intermediate	40	5	85	Mem0	50	1	0	0	12	805.17	504	252	2	33
0	intermediate	40	6	85	Mem0	1	1	0	0	15.19	0	434	434	1	0
0	intermediate	40	6	85	Mem0	2	1	0	0	16.1	0	441	441	1	0
0	intermediate	40	6	85	Mem0	3	1	1	0	0	0	0	0	1	0
0	intermediate	40	6	85	Mem0	4	1	0	0	17.18	797.58	518	259	2	31
0	intermediate	40	6	85	Mem0	5	1	0	0	15.97	805.17	541	270.5	2	41
0	intermediate	40	6	85	Mem0	6	1	0	0	13.39	0	464	464	1	0
0	intermediate	40	6	85	Mem0	7	1	0	0	16.17	0	424	424	1	0
0	intermediate	40	6	85	Mem0	8	1	0	0	16.1	896.33	576	192	3	58
0	intermediate	40	6	85	Mem0	9	1	0	0	12.5	1006.47	586	293	2	53
0	intermediate	40	6	85	Mem0	10	1	1	0	0	0	0	0	1	0
0	intermediate	40	6	85	Mem0	11	1	0	0	14.34	979.88	547	182.33	3	77
0	intermediate	40	6	85	Mem0	12	1	0	0	18.06	0	431	431	1	0
0	intermediate	40	6	85	Mem0	13	1	1	0	0	0	0	0	1	0
0	intermediate	40	6	85	Mem0	14	1	0	0	15.55	0	414	414	1	0
0	intermediate	40	6	85	Mem0	15	1	0	0	14.17	983.68	539	269.5	2	43
0	intermediate	40	6	85	Mem0	16	1	1	0	0	0	0	0	1	0
0	intermediate	40	6	85	Mem0	17	1	1	0	0	0	0	0	1	0
0	intermediate	40	6	85	Mem0	18	1	1	0	0	0	0	0	1	0
0	intermediate	40	6	85	Mem0	19	1	1	0	0	0	0	0	1	0
0	intermediate	40	6	85	Mem0	20	1	0	0	17.77	0	428	428	1	0
0	intermediate	40	6	85	Mem0	21	1	0	0	12.42	0	465	465	1	0
0	intermediate	40	6	85	Mem0	22	1	0	0	18.1	0	442	442	1	0
0	intermediate	40	6	85	Mem0	23	1	0	0	14.19	0	449	449	1	0
0	intermediate	40	6	85	Mem0	24	1	0	0	17.99	0	443	443	1	0
0	intermediate	40	6	85	Mem0	25	1	0	0	17.37	0	424	424	1	0
0	intermediate	40	6	85	Mem0	26	1	0	0	14.16	817.84	538	179.33	3	54
0	intermediate	40	6	85	Mem0	27	1	0	0	17.43	0	445	445	1	0
0	intermediate	40	6	85	Mem0	28	1	1	0	0	1078.63	331	165.5	2	48
0	intermediate	40	6	85	Mem0	29	1	0	0	14.56	1169.78	515	257.5	2	48
0	intermediate	40	6	85	Mem0	30	1	0	0	12.94	1181.17	504	252	2	49
0	intermediate	40	6	85	Mem0	31	1	0	0	13.88	0	430	430	1	0
0	intermediate	40	6	85	Mem0	32	1	1	0	0	676.04	209	104.5	2	32
0	intermediate	40	6	85	Mem0	33	1	0	0	16.3	0	441	441	1	0
0	intermediate	40	6	85	Mem0	34	1	0	0	13.7	749.47	516	172	3	53
0	intermediate	40	6	85	Mem0	35	1	0	0	14.23	387.4	563	281.5	2	28
0	intermediate	40	6	85	Mem0	36	1	0	0	15.94	1036.85	504	252	2	54
0	intermediate	40	6	85	Mem0	37	1	0	0	13.89	584.89	546	273	2	30
0	intermediate	40	6	85	Mem0	38	1	0	0	15.22	805.17	572	286	2	40
0	intermediate	40	6	85	Mem0	39	1	0	0	13.7	584.89	540	270	2	27
0	intermediate	40	6	85	Mem0	40	1	0	0	13.56	1093.82	504	252	2	45
0	intermediate	40	6	85	Mem0	41	1	0	0	15.51	873.54	504	252	2	37
0	intermediate	40	6	85	Mem0	42	1	0	0	11.37	748.2	504	252	2	31
0	intermediate	40	6	85	Mem0	43	1	0	0	18.16	0	423	423	1	0
0	intermediate	40	6	85	Mem0	44	1	0	0	14.13	1135.6	516	258	2	49
0	intermediate	40	6	85	Mem0	45	1	0	0	17.93	0	424	424	1	0
0	intermediate	40	6	85	Mem0	46	1	0	0	16.55	0	458	458	1	0
0	intermediate	40	6	85	Mem0	47	1	1	0	0	0	0	0	1	0
0	intermediate	40	6	85	Mem0	48	1	0	0	14.02	0	427	427	1	0
0	intermediate	40	6	85	Mem0	49	1	0	0	12.89	812.77	563	281.5	2	35
0	intermediate	40	6	85	Mem0	50	1	1	0	0	0	0	0	1	0
0	intermediate	40	7	85	Mem0	1	1	0	0	13.44	0	446	446	1	0
0	intermediate	40	7	85	Mem0	2	1	0	0	12.97	949.5	522	174	3	59
0	intermediate	40	7	85	Mem0	3	1	0	0	12.49	949.5	504	252	2	38
0	intermediate	40	7	85	Mem0	4	1	0	0	18.03	0	441	441	1	0
0	intermediate	40	7	85	Mem0	5	1	1	0	0	0	0	0	1	0
0	intermediate	40	7	85	Mem0	6	1	1	0	0	0	0	0	1	0
0	intermediate	40	7	85	Mem0	7	1	0	0	16.24	930.51	511	255.5	2	39
0	intermediate	40	7	85	Mem0	8	1	0	0	17.61	0	452	452	1	0
0	intermediate	40	7	85	Mem0	9	1	0	0	17.38	0	453	453	1	0
0	intermediate	40	7	85	Mem0	10	1	0	0	16.32	843.15	514	257	2	37
0	intermediate	40	7	85	Mem0	11	1	0	0	13.39	0	452	452	1	0
0	intermediate	40	7	85	Mem0	12	1	0	0	13.51	0	425	425	1	0
0	intermediate	40	7	85	Mem0	13	1	0	0	17.07	0	442	442	1	0
0	intermediate	40	7	85	Mem0	14	1	0	0	13.82	626.67	504	252	2	26
0	intermediate	40	7	85	Mem0	15	1	0	0	15.54	630.47	504	252	2	21
0	intermediate	40	7	85	Mem0	16	1	0	0	13.12	903.92	532	266	2	43
0	intermediate	40	7	85	Mem0	17	1	1	0	0	0	0	0	1	0
0	intermediate	40	7	85	Mem0	18	1	0	0	16.54	1090.02	504	252	2	47
0	intermediate	40	7	85	Mem0	19	1	0	0	16.04	957.09	530	265	2	51
0	intermediate	40	7	85	Mem0	20	1	0	0	13.74	1134.33	593	197.67	3	75
0	intermediate	40	7	85	Mem0	21	1	0	0	14.4	0	441	441	1	0
0	intermediate	40	7	85	Mem0	22	1	0	0	14.09	505.13	511	255.5	2	30
0	intermediate	40	7	85	Mem0	23	1	0	0	17.08	410.18	527	263.5	2	22
0	intermediate	40	7	85	Mem0	24	1	0	0	16.28	862.14	504	252	2	37
0	intermediate	40	7	85	Mem0	25	1	1	0	0	0	0	0	1	0
0	intermediate	40	7	85	Mem0	26	1	0	0	16.36	926.71	585	195	3	71
0	intermediate	40	7	85	Mem0	27	1	1	0	0	1059.64	331	165.5	2	53
0	intermediate	40	7	85	Mem0	28	1	0	0	14.5	1071.03	515	171.67	3	78
0	intermediate	40	7	85	Mem0	29	1	1	0	0	0	0	0	1	0
0	intermediate	40	7	85	Mem0	30	1	0	0	16.82	938.1	505	252.5	2	44
0	intermediate	40	7	85	Mem0	31	1	0	0	15.55	0	434	434	1	0
0	intermediate	40	7	85	Mem0	32	1	0	0	13.05	0	418	418	1	0
0	intermediate	40	7	85	Mem0	33	1	0	0	14.31	964.69	503	167.67	3	71
0	intermediate	40	7	85	Mem0	34	1	1	0	0	0	0	0	1	0
0	intermediate	40	7	85	Mem0	35	1	1	0	0	801.38	225	112.5	2	15
0	intermediate	40	7	85	Mem0	36	1	0	0	15.18	0	438	438	1	0
0	intermediate	40	7	85	Mem0	37	1	0	0	16.41	1131.8	504	252	2	46
0	intermediate	40	7	85	Mem0	38	1	1	0	0	0	0	0	1	0
0	intermediate	40	7	85	Mem0	39	1	0	0	15.19	665.92	503	167.67	3	49
0	intermediate	40	7	85	Mem0	40	1	0	0	17.62	0	439	439	1	0
0	intermediate	40	7	85	Mem0	41	1	0	0	14.67	911.52	533	266.5	2	41
0	intermediate	40	7	85	Mem0	42	1	0	0	13.94	1120.41	512	256	2	56
0	intermediate	40	7	85	Mem0	43	1	0	0	16.08	752	524	262	2	37
0	intermediate	40	7	85	Mem0	44	1	0	0	13.38	831.76	511	255.5	2	37
0	intermediate	40	7	85	Mem0	45	1	1	0	0	0	0	0	1	0
0	intermediate	40	7	85	Mem0	46	1	0	0	13.69	987.48	528	264	2	42
0	intermediate	40	7	85	Mem0	47	1	1	0	0	0	0	0	1	0
0	intermediate	40	7	85	Mem0	48	1	0	0	17.76	0	444	444	1	0
0	intermediate	40	7	85	Mem0	49	1	0	0	13.86	921.65	522	174	3	67
0	intermediate	40	7	85	Mem0	50	1	1	0	0	581.09	180	90	2	28
0	intermediate	40	8	85	Mem0	1	1	0	0	17.66	0	459	459	1	0
0	intermediate	40	8	85	Mem0	2	1	0	0	12.14	0	454	454	1	0
0	intermediate	40	8	85	Mem0	3	1	0	0	14.53	789.98	504	252	2	37
0	intermediate	40	8	85	Mem0	4	1	0	0	17.44	865.94	548	274	2	47
0	intermediate	40	8	85	Mem0	5	1	0	0	13.61	1078.63	563	187.67	3	76
0	intermediate	40	8	85	Mem0	6	1	0	0	13.18	0	461	461	1	0
0	intermediate	40	8	85	Mem0	7	1	1	0	0	0	0	0	1	0
0	intermediate	40	8	85	Mem0	8	1	0	0	14.79	0	450	450	1	0
0	intermediate	40	8	85	Mem0	9	1	0	0	13.1	896.33	556	185.33	3	62
0	intermediate	40	8	85	Mem0	10	1	1	0	0	0	0	0	1	0
0	intermediate	40	8	85	Mem0	11	1	0	0	16.13	1036.85	504	252	2	46
0	intermediate	40	8	85	Mem0	12	1	0	0	12.42	748.2	509	254.5	2	38
0	intermediate	40	8	85	Mem0	13	1	0	0	16.43	0	428	428	1	0
0	intermediate	40	8	85	Mem0	14	1	0	0	14.35	0	442	442	1	0
0	intermediate	40	8	85	Mem0	15	1	0	0	12.23	0	438	438	1	0
0	intermediate	40	8	85	Mem0	16	1	1	0	0	0	0	0	1	0
0	intermediate	40	8	85	Mem0	17	1	0	0	12.93	0	453	453	1	0
0	intermediate	40	8	85	Mem0	18	1	0	0	15.55	877.34	504	252	2	37
0	intermediate	40	8	85	Mem0	19	1	0	0	16.56	0	438	438	1	0
0	intermediate	40	8	85	Mem0	20	1	0	0	17.12	0	425	425	1	0
0	intermediate	40	8	85	Mem0	21	1	0	0	11.43	0	452	452	1	0
0	intermediate	40	8	85	Mem0	22	1	0	0	12.12	0	429	429	1	0
0	intermediate	40	8	85	Mem0	23	1	0	0	14.01	0	422	422	1	0
0	intermediate	40	8	85	Mem0	24	1	1	0	0	0	0	0	1	0
0	intermediate	40	8	85	Mem0	25	1	0	0	17.76	0	428	428	1	0
0	intermediate	40	8	85	Mem0	26	1	1	0	0	888.73	281	140.5	2	48
0	intermediate	40	8	85	Mem0	27	1	0	0	14.04	0	419	419	1	0
0	intermediate	40	8	85	Mem0	28	1	0	0	13.52	922.91	567	283.5	2	55
0	intermediate	40	8	85	Mem0	29	1	0	0	17.85	0	456	456	1	0
0	intermediate	40	8	85	Mem0	30	1	0	0	14.55	979.88	504	252	2	33
0	intermediate	40	8	85	Mem0	31	1	1	0	0	0	0	0	1	0
0	intermediate	40	8	85	Mem0	32	1	0	0	15.13	0	434	434	1	0
0	intermediate	40	8	85	Mem0	33	1	0	0	16.08	0	456	456	1	0
0	intermediate	40	8	85	Mem0	34	1	1	0	0	0	0	0	1	0
0	intermediate	40	8	85	Mem0	35	1	1	0	0	0	0	0	1	0
0	intermediate	40	8	85	Mem0	36	1	0	0	15.3	0	467	467	1	0
0	intermediate	40	8	85	Mem0	37	1	1	0	0	892.53	269	134.5	2	35
0	intermediate	40	8	85	Mem0	38	1	0	0	13.34	888.73	534	267	2	43
0	intermediate	40	8	85	Mem0	39	1	0	0	15.17	0	410	410	1	0
0	intermediate	40	8	85	Mem0	40	1	0	0	17.95	0	432	432	1	0
0	intermediate	40	8	85	Mem0	41	1	1	0	0	0	0	0	1	0
0	intermediate	40	8	85	Mem0	42	1	0	0	17.75	0	414	414	1	0
0	intermediate	40	8	85	Mem0	43	1	1	0	0	0	0	0	1	0
0	intermediate	40	8	85	Mem0	44	1	0	0	18.01	0	451	451	1	0
0	intermediate	40	8	85	Mem0	45	1	0	0	14.79	573.5	536	268	2	27
0	intermediate	40	8	85	Mem0	46	1	0	0	13.14	0	413	413	1	0
0	intermediate	40	8	85	Mem0	47	1	0	0	17.67	0	455	455	1	0
0	intermediate	40	8	85	Mem0	48	1	0	0	14.34	954.56	505	168.33	3	83
0	intermediate	40	8	85	Mem0	49	1	0	0	14.12	432.97	506	253	2	24
0	intermediate	40	8	85	Mem0	50	1	0	0	17.22	657.05	504	252	2	29
0	intermediate	40	9	85	Mem0	1	1	0	0	17.2	0	439	439	1	0
0	intermediate	40	9	85	Mem0	2	1	0	0	13.36	683.64	504	252	2	32
0	intermediate	40	9	85	Mem0	3	1	0	0	12.41	0	455	455	1	0
0	intermediate	40	9	85	Mem0	4	1	0	0	14.65	1010.26	504	252	2	48
0	intermediate	40	9	85	Mem0	5	1	1	0	0	440.57	135	67.5	2	20
0	intermediate	40	9	85	Mem0	6	1	0	0	17.29	0	438	438	1	0
0	intermediate	40	9	85	Mem0	7	1	0	0	12.18	1101.42	551	275.5	2	57
0	intermediate	40	9	85	Mem0	8	1	1	0	0	0	0	0	1	0
0	intermediate	40	9	85	Mem0	9	1	0	0	12.04	1086.22	504	252	2	48
0	intermediate	40	9	85	Mem0	10	1	1	0	0	0	0	0	1	0
0	intermediate	40	9	85	Mem0	11	1	0	0	18.25	0	443	443	1	0
0	intermediate	40	9	85	Mem0	12	1	0	0	12.36	0	458	458	1	0
0	intermediate	40	9	85	Mem0	13	1	0	0	17.3	0	451	451	1	0
0	intermediate	40	9	85	Mem0	14	1	1	0	0	0	0	0	1	0
0	intermediate	40	9	85	Mem0	15	1	0	0	15.14	698.83	511	255.5	2	22
0	intermediate	40	9	85	Mem0	16	1	0	0	18.22	0	446	446	1	0
0	intermediate	40	9	85	Mem0	17	1	0	0	15.31	908.99	559	186.33	3	75
0	intermediate	40	9	85	Mem0	18	1	0	0	16.05	0	458	458	1	0
0	intermediate	40	9	85	Mem0	19	1	0	0	17.58	653.26	560	280	2	37
0	intermediate	40	9	85	Mem0	20	1	0	0	11.47	1135.6	504	252	2	58
0	intermediate	40	9	85	Mem0	21	1	0	0	12.67	0	448	448	1	0
0	intermediate	40	9	85	Mem0	22	1	0	0	13.92	1038.12	527	175.67	3	80
0	intermediate	40	9	85	Mem0	23	1	0	0	13.61	0	411	411	1	0
0	intermediate	40	9	85	Mem0	24	1	0	0	17.16	0	442	442	1	0
0	intermediate	40	9	85	Mem0	25	1	0	0	14.22	1033.05	554	277	2	53
0	intermediate	40	9	85	Mem0	26	1	0	0	13.38	1065.97	542	180.67	3	69
0	intermediate	40	9	85	Mem0	27	1	0	0	11.67	0	415	415	1	0
0	intermediate	40	9	85	Mem0	28	1	0	0	14.62	1073.57	641	213.67	3	81
0	intermediate	40	9	85	Mem0	29	1	1	0	0	0	0	0	1	0
0	intermediate	40	9	85	Mem0	30	1	0	0	14.73	0	445	445	1	0
0	intermediate	40	9	85	Mem0	31	1	0	0	17.82	0	424	424	1	0
0	intermediate	40	9	85	Mem0	32	1	0	0	15.8	1131.8	590	295	2	51
0	intermediate	40	9	85	Mem0	33	1	0	0	12.77	0	418	418	1	0
0	intermediate	40	9	85	Mem0	34	1	0	0	17.84	0	425	425	1	0
0	intermediate	40	9	85	Mem0	35	1	0	0	15.05	0	427	427	1	0
0	intermediate	40	9	85	Mem0	36	1	1	0	0	0	0	0	1	0
0	intermediate	40	9	85	Mem0	37	1	1	0	0	0	0	0	1	0
0	intermediate	40	9	85	Mem0	38	1	0	0	15.84	0	443	443	1	0
0	intermediate	40	9	85	Mem0	39	1	0	0	17.82	1131.8	512	256	2	59
0	intermediate	40	9	85	Mem0	40	1	0	0	14.96	1086.23	503	167.67	3	75
0	intermediate	40	9	85	Mem0	41	1	1	0	0	0	0	0	1	0
0	intermediate	40	9	85	Mem0	42	1	1	0	0	0	0	0	1	0
0	intermediate	40	9	85	Mem0	43	1	1	0	0	0	0	0	1	0
0	intermediate	40	9	85	Mem0	44	1	0	0	11.76	1017.86	504	252	2	40
0	intermediate	40	9	85	Mem0	45	1	0	0	11.45	0	458	458	1	0
0	intermediate	40	9	85	Mem0	46	1	1	0	0	0	0	0	1	0
0	intermediate	40	9	85	Mem0	47	1	0	0	12.64	0	437	437	1	0
0	intermediate	40	9	85	Mem0	48	1	0	0	17.77	0	459	459	1	0
0	intermediate	40	9	85	Mem0	49	1	0	0	12.24	922.91	517	258.5	2	41
0	intermediate	40	9	85	Mem0	50	1	1	0	0	0	0	0	1	0
0	intermediate	40	10	85	Mem0	1	1	1	0	0	0	0	0	1	0
0	intermediate	40	10	85	Mem0	2	1	0	0	15.7	0	454	454	1	0
0	intermediate	40	10	85	Mem0	3	1	0	0	15.61	995.07	504	252	2	48
0	intermediate	40	10	85	Mem0	4	1	0	0	14.36	0	410	410	1	0
0	intermediate	40	10	85	Mem0	5	1	0	0	13.45	1124.2	549	274.5	2	50
0	intermediate	40	10	85	Mem0	6	1	0	0	13.37	710.22	504	252	2	29
0	intermediate	40	10	85	Mem0	7	1	1	0	0	0	0	0	1	0
0	intermediate	40	10	85	Mem0	8	1	0	0	13.35	1048.25	533	177.67	3	66
0	intermediate	40	10	85	Mem0	9	1	1	0	0	0	0	0	1	0
0	intermediate	40	10	85	Mem0	10	1	0	0	17.13	822.9	565	188.33	3	55
0	intermediate	40	10	85	Mem0	11	1	0	0	14.54	888.73	504	252	2	39
0	intermediate	40	10	85	Mem0	12	1	0	0	13.39	696.3	545	181.67	3	46
0	intermediate	40	10	85	Mem0	13	1	0	0	14.41	0	440	440	1	0
0	intermediate	40	10	85	Mem0	14	1	0	0	13.68	429.17	515	257.5	2	23
0	intermediate	40	10	85	Mem0	15	1	1	0	0	0	0	0	1	0
0	intermediate	40	10	85	Mem0	16	1	1	0	0	843.15	263	131.5	2	42
0	intermediate	40	10	85	Mem0	17	1	1	0	0	0	0	0	1	0
0	intermediate	40	10	85	Mem0	18	1	0	0	13.92	922.91	518	259	2	39
0	intermediate	40	10	85	Mem0	19	1	0	0	12.24	983.68	504	252	2	55
0	intermediate	40	10	85	Mem0	20	1	1	0	0	0	0	0	1	0
0	intermediate	40	10	85	Mem0	21	1	0	0	12.65	941.9	533	266.5	2	49
0	intermediate	40	10	85	Mem0	22	1	0	0	14.32	862.14	504	252	2	37
0	intermediate	40	10	85	Mem0	23	1	0	0	17.29	649.46	543	271.5	2	36
0	intermediate	40	10	85	Mem0	24	1	0	0	11.45	1078.63	512	256	2	44
0	intermediate	40	10	85	Mem0	25	1	0	0	15.72	0	429	429	1	0
0	intermediate	40	10	85	Mem0	26	1	0	0	16.6	0	438	438	1	0
0	intermediate	40	10	85	Mem0	27	1	1	0	0	0	0	0	1	0
0	intermediate	40	10	85	Mem0	28	1	0	0	15.74	0	415	415	1	0
0	intermediate	40	10	85	Mem0	29	1	0	0	14.5	1119.14	522	174	3	66
0	intermediate	40	10	85	Mem0	30	1	0	0	17.51	0	460	460	1	0
0	intermediate	40	10	85	Mem0	31	1	0	0	13.37	0	460	460	1	0
0	intermediate	40	10	85	Mem0	32	1	1	0	0	0	0	0	1	0
0	intermediate	40	10	85	Mem0	33	1	0	0	18.06	0	454	454	1	0
0	intermediate	40	10	85	Mem0	34	1	0	0	14.61	1093.82	504	252	2	49
0	intermediate	40	10	85	Mem0	35	1	0	0	13.51	0	414	414	1	0
0	intermediate	40	10	85	Mem0	36	1	0	0	18.02	0	439	439	1	0
0	intermediate	40	10	85	Mem0	37	1	0	0	12.49	922.91	556	278	2	39
0	intermediate	40	10	85	Mem0	38	1	0	0	17.65	0	435	435	1	0
0	intermediate	40	10	85	Mem0	39	1	0	0	15.47	626.67	504	252	2	26
0	intermediate	40	10	85	Mem0	40	1	1	0	0	0	0	0	1	0
0	intermediate	40	10	85	Mem0	41	1	0	0	16.35	672.25	522	261	2	37
0	intermediate	40	10	85	Mem0	42	1	0	0	16.15	0	437	437	1	0
0	intermediate	40	10	85	Mem0	43	1	0	0	16.92	0	412	412	1	0
0	intermediate	40	10	85	Mem0	44	1	0	0	17.8	0	427	427	1	0
0	intermediate	40	10	85	Mem0	45	1	0	0	14.42	808.97	572	286	2	38
0	intermediate	40	10	85	Mem0	46	1	1	0	0	398.79	129	64.5	2	25
0	intermediate	40	10	85	Mem0	47	1	0	0	16.91	778.59	504	252	2	21
0	intermediate	40	10	85	Mem0	48	1	0	0	17.94	0	431	431	1	0
0	intermediate	40	10	85	Mem0	49	1	1	0	0	0	0	0	1	0
0	intermediate	40	10	85	Mem0	50	1	0	0	17.43	0	461	461	1	0
0	intermediate	40	1	85	Mem1	1	1	0	0	14.26	1038.12	505	168.33	3	73
0	intermediate	40	1	85	Mem1	2	1	0	0	16.51	929.24	528	176	3	73
0	intermediate	40	1	85	Mem1	3	1	0	0	17.5	0	435	435	1	0
0	intermediate	40	1	85	Mem1	4	1	0	0	17.72	938.1	504	252	2	43
0	intermediate	40	1	85	Mem1	5	1	0	0	14.43	860.88	516	172	3	59
0	intermediate	40	1	85	Mem1	6	1	0	0	15.41	786.18	504	252	2	35
0	intermediate	40	1	85	Mem1	7	1	0	0	16.33	0	452	452	1	0
0	intermediate	40	1	85	Mem1	8	1	1	0	0	376	116	58	2	18
0	intermediate	40	1	85	Mem1	9	1	0	0	18.12	0	427	427	1	0
0	intermediate	40	1	85	Mem1	10	1	0	0	15.55	1097.62	571	285.5	2	55
0	intermediate	40	1	85	Mem1	11	1	0	0	17.26	789.98	551	137.75	4	83
0	intermediate	40	1	85	Mem1	12	1	0	0	17.13	820.37	543	181	3	66
0	intermediate	40	1	85	Mem1	13	1	0	0	17.4	0	436	436	1	0
0	intermediate	40	1	85	Mem1	14	1	0	0	14.84	896.33	534	133.5	4	60
0	intermediate	40	1	85	Mem1	15	1	0	0	16.5	1025.46	516	172	3	54
0	intermediate	40	1	85	Mem1	16	1	0	0	17.94	817.83	538	179.33	3	60
0	intermediate	40	1	85	Mem1	17	1	0	0	14.1	891.26	503	167.67	3	70
0	intermediate	40	1	85	Mem1	18	1	0	0	15.58	0	455	455	1	0
0	intermediate	40	1	85	Mem1	19	1	0	0	16.81	0	465	465	1	0
0	intermediate	40	1	85	Mem1	20	1	0	0	16.63	1002.67	535	178.33	3	75
0	intermediate	40	1	85	Mem1	21	1	0	0	14.26	797.58	524	131	4	83
0	intermediate	40	1	85	Mem1	22	1	0	0	18.21	516.53	505	252.5	2	25
0	intermediate	40	1	85	Mem1	23	1	0	0	16.06	825.43	503	167.67	3	62
0	intermediate	40	1	85	Mem1	24	1	0	0	15.77	0	411	411	1	0
0	intermediate	40	1	85	Mem1	25	1	0	0	16.42	0	432	432	1	0
0	intermediate	40	1	85	Mem1	26	1	0	0	14.57	607.68	550	183.33	3	45
0	intermediate	40	1	85	Mem1	27	1	0	0	15.79	0	443	443	1	0
0	intermediate	40	1	85	Mem1	28	1	0	0	15.24	911.52	503	167.67	3	68
0	intermediate	40	1	85	Mem1	29	1	0	0	16.2	0	446	446	1	0
0	intermediate	40	1	85	Mem1	30	1	0	0	14.96	1152.06	528	176	3	74
0	intermediate	40	1	85	Mem1	31	1	0	0	15.37	727.32	566	141.5	4	75
0	intermediate	40	1	85	Mem1	32	1	0	0	15.03	372.2	521	260.5	2	19
0	intermediate	40	1	85	Mem1	33	1	1	0	0	0	0	0	1	0
0	intermediate	40	1	85	Mem1	34	1	1	0	0	463.36	141	70.5	2	20
0	intermediate	40	1	85	Mem1	35	1	0	0	17.67	1090.02	504	252	2	49
0	intermediate	40	1	85	Mem1	36	1	0	0	16.3	805.18	539	179.67	3	59
0	intermediate	40	1	85	Mem1	37	1	0	0	17.95	0	444	444	1	0
0	intermediate	40	1	85	Mem1	38	1	0	0	16.85	581.09	509	127.25	4	60
0	intermediate	40	1	85	Mem1	39	1	0	0	18.21	0	450	450	1	0
0	intermediate	40	1	85	Mem1	40	1	1	0	0	0	0	0	1	0
0	intermediate	40	1	85	Mem1	41	1	0	0	17.86	0	455	455	1	0
0	intermediate	40	1	85	Mem1	42	1	0	0	16.74	0	468	468	1	0
0	intermediate	40	1	85	Mem1	43	1	0	0	14.26	974.82	533	177.67	3	64
0	intermediate	40	1	85	Mem1	44	1	1	0	0	938.1	295	147.5	2	49
0	intermediate	40	1	85	Mem1	45	1	0	0	17.59	0	425	425	1	0
0	intermediate	40	1	85	Mem1	46	1	0	0	16.59	596.29	508	254	2	35
0	intermediate	40	1	85	Mem1	47	1	0	0	16.26	0	423	423	1	0
0	intermediate	40	1	85	Mem1	48	1	0	0	16.43	0	422	422	1	0
0	intermediate	40	1	85	Mem1	49	1	0	0	14.8	727.32	594	148.5	4	74
0	intermediate	40	1	85	Mem1	50	1	0	0	17.67	678.58	549	183	3	52
0	intermediate	40	2	85	Mem1	1	1	0	0	16.48	855.81	559	186.33	3	64
0	intermediate	40	2	85	Mem1	2	1	0	0	17.47	602.62	532	177.33	3	51
0	intermediate	40	2	85	Mem1	3	1	0	0	17.39	822.9	516	172	3	57
0	intermediate	40	2	85	Mem1	4	1	0	0	13.9	1035.59	503	167.67	3	60
0	intermediate	40	2	85	Mem1	5	1	0	0	17.09	622.87	547	136.75	4	62
0	intermediate	40	2	85	Mem1	6	1	0	0	16.37	888.73	514	171.33	3	55
0	intermediate	40	2	85	Mem1	7	1	0	0	14.2	990.01	559	186.33	3	64
0	intermediate	40	2	85	Mem1	8	1	0	0	17.52	581.09	504	252	2	35
0	intermediate	40	2	85	Mem1	9	1	0	0	14.6	341.82	541	270.5	2	17
0	intermediate	40	2	85	Mem1	10	1	0	0	16.44	421.58	558	279	2	25
0	intermediate	40	2	85	Mem1	11	1	0	0	17.48	701.36	503	167.67	3	56
0	intermediate	40	2	85	Mem1	12	1	0	0	17.03	702.63	504	252	2	35
0	intermediate	40	2	85	Mem1	13	1	0	0	17.98	0	431	431	1	0
0	intermediate	40	2	85	Mem1	14	1	0	0	14.14	807.07	526	131.5	4	76
0	intermediate	40	2	85	Mem1	15	1	0	0	16.86	724.15	540	180	3	60
0	intermediate	40	2	85	Mem1	16	1	0	0	14.93	0	432	432	1	0
0	intermediate	40	2	85	Mem1	17	1	0	0	17.66	0	430	430	1	0
0	intermediate	40	2	85	Mem1	18	1	0	0	15.21	501.34	504	252	2	25
0	intermediate	40	2	85	Mem1	19	1	0	0	17.69	687.44	504	252	2	39
0	intermediate	40	2	85	Mem1	20	1	0	0	17.25	830.49	503	167.67	3	50
0	intermediate	40	2	85	Mem1	21	1	0	0	14.62	1045.71	565	188.33	3	74
0	intermediate	40	2	85	Mem1	22	1	0	0	17.51	0	410	410	1	0
0	intermediate	40	2	85	Mem1	23	1	0	0	12.3	979.88	521	260.5	2	49
0	intermediate	40	2	85	Mem1	24	1	0	0	11.98	968.49	534	267	2	52
0	intermediate	40	2	85	Mem1	25	1	0	0	14.21	1063.44	504	252	2	49
0	intermediate	40	2	85	Mem1	26	1	0	0	15.19	995.07	503	167.67	3	78
0	intermediate	40	2	85	Mem1	27	1	0	0	13.97	1060.91	531	177	3	76
0	intermediate	40	2	85	Mem1	28	1	0	0	14.65	788.08	547	136.75	4	81
0	intermediate	40	2	85	Mem1	29	1	0	0	16.05	795.05	566	188.67	3	63
0	intermediate	40	2	85	Mem1	30	1	0	0	16.17	1020.39	540	180	3	69
0	intermediate	40	2	85	Mem1	31	1	0	0	16.57	0	432	432	1	0
0	intermediate	40	2	85	Mem1	32	1	0	0	13.07	664.65	539	269.5	2	29
0	intermediate	40	2	85	Mem1	33	1	0	0	16.97	863.41	551	183.67	3	70
0	intermediate	40	2	85	Mem1	34	1	0	0	16.07	0	426	426	1	0
0	intermediate	40	2	85	Mem1	35	1	0	0	15.1	0	437	437	1	0
0	intermediate	40	2	85	Mem1	36	1	0	0	17.79	615.28	542	180.67	3	38
0	intermediate	40	2	85	Mem1	37	1	0	0	15.1	871.01	503	167.67	3	62
0	intermediate	40	2	85	Mem1	38	1	0	0	16.25	668.45	504	252	2	26
0	intermediate	40	2	85	Mem1	39	1	0	0	16.94	865.94	503	167.67	3	54
0	intermediate	40	2	85	Mem1	40	1	0	0	14.85	698.83	510	170	3	46
0	intermediate	40	2	85	Mem1	41	1	0	0	14.28	0	452	452	1	0
0	intermediate	40	2	85	Mem1	42	1	0	0	14.41	782.39	502	125.5	4	74
0	intermediate	40	2	85	Mem1	43	1	0	0	16.38	952.03	503	167.67	3	58
0	intermediate	40	2	85	Mem1	44	1	0	0	14.92	759.6	504	252	2	40
0	intermediate	40	2	85	Mem1	45	1	0	0	13.23	1146.99	570	285	2	51
0	intermediate	40	2	85	Mem1	46	1	0	0	14.21	793.78	554	138.5	4	78
0	intermediate	40	2	85	Mem1	47	1	0	0	18.18	678.58	527	175.67	3	56
0	intermediate	40	2	85	Mem1	48	1	0	0	14.05	1033.05	537	179	3	74
0	intermediate	40	2	85	Mem1	49	1	1	0	0	0	0	0	1	0
0	intermediate	40	2	85	Mem1	50	1	0	0	16.59	1002.67	504	252	2	50
0	intermediate	40	3	85	Mem1	1	1	0	0	17.04	969.75	552	184	3	62
0	intermediate	40	3	85	Mem1	2	1	0	0	15.23	625.4	503	167.67	3	40
0	intermediate	40	3	85	Mem1	3	1	0	0	15.28	0	440	440	1	0
0	intermediate	40	3	85	Mem1	4	1	0	0	13.62	843.16	503	167.67	3	54
0	intermediate	40	3	85	Mem1	5	1	0	0	17.62	0	416	416	1	0
0	intermediate	40	3	85	Mem1	6	1	0	0	14.62	875.44	547	136.75	4	77
0	intermediate	40	3	85	Mem1	7	1	0	0	14.17	786.19	530	132.5	4	68
0	intermediate	40	3	85	Mem1	8	1	0	0	14.5	1002.67	508	169.33	3	65
0	intermediate	40	3	85	Mem1	9	1	0	0	14.78	1020.39	542	180.67	3	71
0	intermediate	40	3	85	Mem1	10	1	0	0	14.01	765.3	502	125.5	4	66
0	intermediate	40	3	85	Mem1	11	1	0	0	14.24	891.26	514	171.33	3	56
0	intermediate	40	3	85	Mem1	12	1	0	0	15.45	902.02	610	152.5	4	93
0	intermediate	40	3	85	Mem1	13	1	0	0	17.85	863.41	519	173	3	64
0	intermediate	40	3	85	Mem1	14	1	0	0	17.43	924.18	574	191.33	3	72
0	intermediate	40	3	85	Mem1	15	1	0	0	17.49	0	454	454	1	0
0	intermediate	40	3	85	Mem1	16	1	0	0	14.05	788.09	516	129	4	73
0	intermediate	40	3	85	Mem1	17	1	0	0	15.64	761.5	513	128.25	4	74
0	intermediate	40	3	85	Mem1	18	1	0	0	17.55	733.01	570	142.5	4	68
0	intermediate	40	3	85	Mem1	19	1	0	0	15.13	738.71	527	131.75	4	77
0	intermediate	40	3	85	Mem1	20	1	1	0	0	0	0	0	1	0
0	intermediate	40	3	85	Mem1	21	1	0	0	13.37	681.11	503	167.67	3	49
0	intermediate	40	3	85	Mem1	22	1	0	0	17	784.29	581	145.25	4	70
0	intermediate	40	3	85	Mem1	23	1	0	0	17.55	607.68	504	252	2	31
0	intermediate	40	3	85	Mem1	24	1	0	0	14.1	906.45	503	167.67	3	54
0	intermediate	40	3	85	Mem1	25	1	0	0	16.15	838.09	507	169	3	44
0	intermediate	40	3	85	Mem1	26	1	0	0	17.71	696.3	503	167.67	3	42
0	intermediate	40	3	85	Mem1	27	1	1	0	0	0	0	0	1	0
0	intermediate	40	3	85	Mem1	28	1	0	0	14.17	898.23	568	142	4	71
0	intermediate	40	3	85	Mem1	29	1	0	0	16.73	0	440	440	1	0
0	intermediate	40	3	85	Mem1	30	1	1	0	0	0	0	0	1	0
0	intermediate	40	3	85	Mem1	31	1	0	0	17.46	698.83	503	167.67	3	57
0	intermediate	40	3	85	Mem1	32	1	0	0	13.4	944.43	549	183	3	68
0	intermediate	40	3	85	Mem1	33	1	0	0	13.94	772.89	519	129.75	4	62
0	intermediate	40	3	85	Mem1	34	1	0	0	17.52	911.52	504	252	2	45
0	intermediate	40	3	85	Mem1	35	1	0	0	17.67	364.61	518	259	2	19
0	intermediate	40	3	85	Mem1	36	1	0	0	14.43	573.5	504	252	2	25
0	intermediate	40	3	85	Mem1	37	1	0	0	12.13	0	412	412	1	0
0	intermediate	40	3	85	Mem1	38	1	0	0	14.01	941.9	503	167.67	3	68
0	intermediate	40	3	85	Mem1	39	1	0	0	15.34	1010.27	503	167.67	3	61
0	intermediate	40	3	85	Mem1	40	1	0	0	12.21	653.26	546	273	2	30
0	intermediate	40	3	85	Mem1	41	1	0	0	16.1	0	450	450	1	0
0	intermediate	40	3	85	Mem1	42	1	0	0	14.94	780.49	601	150.25	4	67
0	intermediate	40	3	85	Mem1	43	1	0	0	17.5	865.94	503	167.67	3	59
0	intermediate	40	3	85	Mem1	44	1	0	0	16.69	0	458	458	1	0
0	intermediate	40	3	85	Mem1	45	1	0	0	13.55	0	416	416	1	0
0	intermediate	40	3	85	Mem1	46	1	0	0	17.66	888.73	507	169	3	60
0	intermediate	40	3	85	Mem1	47	1	0	0	17.77	1074.83	504	252	2	52
0	intermediate	40	3	85	Mem1	48	1	0	0	14.11	1033.05	503	167.67	3	55
0	intermediate	40	3	85	Mem1	49	1	0	0	18.02	643.13	503	167.67	3	47
0	intermediate	40	3	85	Mem1	50	1	0	0	15.96	663.38	503	167.67	3	49
0	intermediate	40	4	85	Mem1	1	1	0	0	14.1	0	415	415	1	0
0	intermediate	40	4	85	Mem1	2	1	0	0	13.18	554.51	504	252	2	36
0	intermediate	40	4	85	Mem1	3	1	0	0	18	881.13	508	254	2	48
0	intermediate	40	4	85	Mem1	4	1	0	0	12.57	573.5	504	252	2	34
0	intermediate	40	4	85	Mem1	5	1	0	0	17.85	0	458	458	1	0
0	intermediate	40	4	85	Mem1	6	1	0	0	16.38	628.57	576	144	4	64
0	intermediate	40	4	85	Mem1	7	1	0	0	17.11	1150.79	504	252	2	52
0	intermediate	40	4	85	Mem1	8	1	0	0	17.43	0	438	438	1	0
0	intermediate	40	4	85	Mem1	9	1	0	0	14.45	0	440	440	1	0
0	intermediate	40	4	85	Mem1	10	1	0	0	14.62	914.05	538	179.33	3	66
0	intermediate	40	4	85	Mem1	11	1	0	0	14.57	1181.17	524	262	2	47
0	intermediate	40	4	85	Mem1	12	1	0	0	16.29	0	439	439	1	0
0	intermediate	40	4	85	Mem1	13	1	0	0	17.13	881.13	558	279	2	47
0	intermediate	40	4	85	Mem1	14	1	0	0	17.23	0	458	458	1	0
0	intermediate	40	4	85	Mem1	15	1	0	0	17.41	0	444	444	1	0
0	intermediate	40	4	85	Mem1	16	1	0	0	17.49	0	420	420	1	0
0	intermediate	40	4	85	Mem1	17	1	0	0	13.91	962.16	521	173.67	3	69
0	intermediate	40	4	85	Mem1	18	1	0	0	17	739.34	503	167.67	3	51
0	intermediate	40	4	85	Mem1	19	1	0	0	11.48	448.16	516	258	2	23
0	intermediate	40	4	85	Mem1	20	1	0	0	17.97	0	440	440	1	0
0	intermediate	40	4	85	Mem1	21	1	0	0	16.21	668.45	504	126	4	54
0	intermediate	40	4	85	Mem1	22	1	1	0	0	0	0	0	1	0
0	intermediate	40	4	85	Mem1	23	1	1	0	0	505.13	161	80.5	2	29
0	intermediate	40	4	85	Mem1	24	1	0	0	17.38	817.84	513	171	3	44
0	intermediate	40	4	85	Mem1	25	1	0	0	16.68	863.41	503	167.67	3	60
0	intermediate	40	4	85	Mem1	26	1	0	0	13.28	0	426	426	1	0
0	intermediate	40	4	85	Mem1	27	1	1	0	0	0	0	0	1	0
0	intermediate	40	4	85	Mem1	28	1	0	0	14.81	1068.5	506	168.67	3	80
0	intermediate	40	4	85	Mem1	29	1	1	0	0	0	0	0	1	0
0	intermediate	40	4	85	Mem1	30	1	0	0	14.9	1012.8	503	167.67	3	70
0	intermediate	40	4	85	Mem1	31	1	0	0	14.02	761.5	502	125.5	4	72
0	intermediate	40	4	85	Mem1	32	1	0	0	17.6	0	434	434	1	0
0	intermediate	40	4	85	Mem1	33	1	1	0	0	0	0	0	1	0
0	intermediate	40	4	85	Mem1	34	1	0	0	14.31	873.54	506	168.67	3	64
0	intermediate	40	4	85	Mem1	35	1	0	0	16.92	805.17	504	252	2	20
0	intermediate	40	4	85	Mem1	36	1	0	0	17.25	772.26	526	175.33	3	42
0	intermediate	40	4	85	Mem1	37	1	0	0	15.23	619.07	508	127	4	52
0	intermediate	40	4	85	Mem1	38	1	0	0	12.8	1097.62	504	252	2	45
0	intermediate	40	4	85	Mem1	39	1	0	0	15.69	1000.14	532	177.33	3	61
0	intermediate	40	4	85	Mem1	40	1	0	0	17.47	706.43	503	167.67	3	51
0	intermediate	40	4	85	Mem1	41	1	0	0	16.16	774.79	551	137.75	4	67
0	intermediate	40	4	85	Mem1	42	1	0	0	14.19	636.55	630	126	5	78
0	intermediate	40	4	85	Mem1	43	1	0	0	15.05	1097.62	504	252	2	53
0	intermediate	40	4	85	Mem1	44	1	0	0	14.94	1015.33	503	167.67	3	57
0	intermediate	40	4	85	Mem1	45	1	0	0	11.58	0	415	415	1	0
0	intermediate	40	4	85	Mem1	46	1	0	0	12.21	554.51	517	258.5	2	20
0	intermediate	40	4	85	Mem1	47	1	0	0	16.6	848.22	503	167.67	3	53
0	intermediate	40	4	85	Mem1	48	1	0	0	17.79	741.88	517	172.33	3	60
0	intermediate	40	4	85	Mem1	49	1	1	0	0	0	0	0	1	0
0	intermediate	40	4	85	Mem1	50	1	0	0	15.49	0	417	417	1	0
0	intermediate	40	5	85	Mem1	1	1	0	0	12.42	0	458	458	1	0
0	intermediate	40	5	85	Mem1	2	1	0	0	14.32	1071.03	542	180.67	3	66
0	intermediate	40	5	85	Mem1	3	1	0	0	15.4	0	447	447	1	0
0	intermediate	40	5	85	Mem1	4	1	0	0	15.58	0	438	438	1	0
0	intermediate	40	5	85	Mem1	5	1	0	0	14.59	780.49	522	130.5	4	78
0	intermediate	40	5	85	Mem1	6	1	0	0	16.93	0	450	450	1	0
0	intermediate	40	5	85	Mem1	7	1	0	0	17.33	860.88	513	171	3	51
0	intermediate	40	5	85	Mem1	8	1	0	0	16.56	715.92	517	129.25	4	70
0	intermediate	40	5	85	Mem1	9	1	0	0	14.36	719.72	502	125.5	4	69
0	intermediate	40	5	85	Mem1	10	1	0	0	18.11	881.14	572	190.67	3	68
0	intermediate	40	5	85	Mem1	11	1	0	0	17.02	688.7	503	167.67	3	44
0	intermediate	40	5	85	Mem1	12	1	0	0	13.34	550.71	509	254.5	2	33
0	intermediate	40	5	85	Mem1	13	1	0	0	18	0	447	447	1	0
0	intermediate	40	5	85	Mem1	14	1	0	0	14.37	858.35	566	141.5	4	70
0	intermediate	40	5	85	Mem1	15	1	0	0	18.1	957.09	504	252	2	44
0	intermediate	40	5	85	Mem1	16	1	0	0	15.32	868.47	529	176.33	3	70
0	intermediate	40	5	85	Mem1	17	1	0	0	15.94	825.43	503	167.67	3	36
0	intermediate	40	5	85	Mem1	18	1	0	0	14.1	0	429	429	1	0
0	intermediate	40	5	85	Mem1	19	1	0	0	16.24	0	452	452	1	0
0	intermediate	40	5	85	Mem1	20	1	0	0	15.38	860.88	516	172	3	51
0	intermediate	40	5	85	Mem1	21	1	0	0	16.29	944.43	503	167.67	3	58
0	intermediate	40	5	85	Mem1	22	1	0	0	17.35	744.41	503	167.67	3	56
0	intermediate	40	5	85	Mem1	23	1	0	0	17.17	711.49	512	170.67	3	50
0	intermediate	40	5	85	Mem1	24	1	0	0	17.34	945.7	504	252	2	47
0	intermediate	40	5	85	Mem1	25	1	0	0	18.24	0	442	442	1	0
0	intermediate	40	5	85	Mem1	26	1	0	0	16.91	0	440	440	1	0
0	intermediate	40	5	85	Mem1	27	1	1	0	0	607.68	188	94	2	29
0	intermediate	40	5	85	Mem1	28	1	0	0	14.88	924.18	505	168.33	3	62
0	intermediate	40	5	85	Mem1	29	1	0	0	14.75	1017.86	516	172	3	76
0	intermediate	40	5	85	Mem1	30	1	0	0	15.59	622.87	562	187.33	3	37
0	intermediate	40	5	85	Mem1	31	1	0	0	13.74	731.75	509	169.67	3	51
0	intermediate	40	5	85	Mem1	32	1	0	0	18.25	655.16	509	127.25	4	60
0	intermediate	40	5	85	Mem1	33	1	0	0	16.48	527.92	528	264	2	23
0	intermediate	40	5	85	Mem1	34	1	0	0	14.56	883.67	505	168.33	3	66
0	intermediate	40	5	85	Mem1	35	1	0	0	16.29	1078.63	578	192.67	3	80
0	intermediate	40	5	85	Mem1	36	1	0	0	18.06	714.02	548	274	2	34
0	intermediate	40	5	85	Mem1	37	1	1	0	0	0	0	0	1	0
0	intermediate	40	5	85	Mem1	38	1	1	0	0	432.97	135	67.5	2	22
0	intermediate	40	5	85	Mem1	39	1	0	0	16.4	0	443	443	1	0
0	intermediate	40	5	85	Mem1	40	1	0	0	12.65	0	411	411	1	0
0	intermediate	40	5	85	Mem1	41	1	0	0	17.49	812.77	503	167.67	3	61
0	intermediate	40	5	85	Mem1	42	1	0	0	15.18	765.3	532	133	4	81
0	intermediate	40	5	85	Mem1	43	1	0	0	17.59	0	452	452	1	0
0	intermediate	40	5	85	Mem1	44	1	0	0	15.82	767.2	541	135.25	4	67
0	intermediate	40	5	85	Mem1	45	1	0	0	17.98	524.12	504	252	2	24
0	intermediate	40	5	85	Mem1	46	1	1	0	0	0	0	0	1	0
0	intermediate	40	5	85	Mem1	47	1	0	0	15.27	871.01	549	183	3	63
0	intermediate	40	5	85	Mem1	48	1	0	0	17.2	754.54	503	167.67	3	48
0	intermediate	40	5	85	Mem1	49	1	0	0	17.77	702.63	560	140	4	77
0	intermediate	40	5	85	Mem1	50	1	0	0	17.87	0	452	452	1	0
0	intermediate	40	6	85	Mem1	1	1	0	0	14.96	1076.1	503	167.67	3	79
0	intermediate	40	6	85	Mem1	2	1	1	0	0	512.73	158	79	2	24
0	intermediate	40	6	85	Mem1	3	1	0	0	16.42	952.03	503	167.67	3	42
0	intermediate	40	6	85	Mem1	4	1	0	0	18.01	345.62	504	252	2	19
0	intermediate	40	6	85	Mem1	5	1	0	0	15.57	977.35	538	179.33	3	82
0	intermediate	40	6	85	Mem1	6	1	0	0	13.66	0	450	450	1	0
0	intermediate	40	6	85	Mem1	7	1	0	0	14.33	901.39	503	167.67	3	75
0	intermediate	40	6	85	Mem1	8	1	0	0	17.41	729.22	542	180.67	3	57
0	intermediate	40	6	85	Mem1	9	1	0	0	14.78	1007.73	578	192.67	3	85
0	intermediate	40	6	85	Mem1	10	1	0	0	16.52	936.84	530	176.67	3	67
0	intermediate	40	6	85	Mem1	11	1	0	0	17.81	0	452	452	1	0
0	intermediate	40	6	85	Mem1	12	1	0	0	16.66	782.39	537	134.25	4	60
0	intermediate	40	6	85	Mem1	13	1	0	0	17.92	782.39	503	167.67	3	54
0	intermediate	40	6	85	Mem1	14	1	0	0	16.11	924.18	503	167.67	3	60
0	intermediate	40	6	85	Mem1	15	1	0	0	14	848.22	503	167.67	3	56
0	intermediate	40	6	85	Mem1	16	1	0	0	15.77	0	450	450	1	0
0	intermediate	40	6	85	Mem1	17	1	0	0	13.66	574.76	561	187	3	41
0	intermediate	40	6	85	Mem1	18	1	0	0	17.2	0	441	441	1	0
0	intermediate	40	6	85	Mem1	19	1	0	0	16.19	672.25	548	274	2	30
0	intermediate	40	6	85	Mem1	20	1	0	0	15.51	805.18	538	134.5	4	79
0	intermediate	40	6	85	Mem1	21	1	0	0	12.66	873.54	523	174.33	3	55
0	intermediate	40	6	85	Mem1	22	1	0	0	15.11	803.28	562	140.5	4	90
0	intermediate	40	6	85	Mem1	23	1	0	0	17.71	1040.65	504	252	2	44
0	intermediate	40	6	85	Mem1	24	1	0	0	15.96	941.9	561	187	3	65
0	intermediate	40	6	85	Mem1	25	1	0	0	14.97	696.93	507	126.75	4	68
0	intermediate	40	6	85	Mem1	26	1	0	0	16.55	326.63	523	261.5	2	24
0	intermediate	40	6	85	Mem1	27	1	0	0	17.58	846.95	557	278.5	2	55
0	intermediate	40	6	85	Mem1	28	1	0	0	17.32	660.85	507	169	3	51
0	intermediate	40	6	85	Mem1	29	1	0	0	18.41	0	453	453	1	0
0	intermediate	40	6	85	Mem1	30	1	0	0	16.5	653.26	542	135.5	4	77
0	intermediate	40	6	85	Mem1	31	1	0	0	16.68	1090.02	504	252	2	44
0	intermediate	40	6	85	Mem1	32	1	0	0	16.8	0	454	454	1	0
0	intermediate	40	6	85	Mem1	33	1	0	0	12.11	602.62	515	171.67	3	40
0	intermediate	40	6	85	Mem1	34	1	0	0	17.17	668.45	535	133.75	4	69
0	intermediate	40	6	85	Mem1	35	1	0	0	16.14	827.96	523	261.5	2	35
0	intermediate	40	6	85	Mem1	36	1	0	0	17.93	0	450	450	1	0
0	intermediate	40	6	85	Mem1	37	1	0	0	15.49	830.5	503	167.67	3	59
0	intermediate	40	6	85	Mem1	38	1	0	0	17.85	808.97	504	252	2	31
0	intermediate	40	6	85	Mem1	39	1	0	0	15.8	0	456	456	1	0
0	intermediate	40	6	85	Mem1	40	1	0	0	18.16	0	445	445	1	0
0	intermediate	40	6	85	Mem1	41	1	1	0	0	0	0	0	1	0
0	intermediate	40	6	85	Mem1	42	1	0	0	15.96	1007.73	538	179.33	3	71
0	intermediate	40	6	85	Mem1	43	1	0	0	15.02	1050.78	503	167.67	3	61
0	intermediate	40	6	85	Mem1	44	1	0	0	14.33	417.78	526	263	2	25
0	intermediate	40	6	85	Mem1	45	1	0	0	15.5	645.66	554	277	2	35
0	intermediate	40	6	85	Mem1	46	1	0	0	17.84	686.17	509	169.67	3	52
0	intermediate	40	6	85	Mem1	47	1	0	0	14.42	734.28	508	169.33	3	49
0	intermediate	40	6	85	Mem1	48	1	0	0	17.8	931.77	552	184	3	69
0	intermediate	40	6	85	Mem1	49	1	0	0	14.75	911.52	503	167.67	3	71
0	intermediate	40	6	85	Mem1	50	1	0	0	14.64	746.94	516	172	3	51
0	intermediate	40	7	85	Mem1	1	1	0	0	13.04	752	503	167.67	3	60
0	intermediate	40	7	85	Mem1	2	1	0	0	17.99	0	458	458	1	0
0	intermediate	40	7	85	Mem1	3	1	0	0	13.38	740.61	515	257.5	2	36
0	intermediate	40	7	85	Mem1	4	1	0	0	16.5	969.75	522	174	3	50
0	intermediate	40	7	85	Mem1	5	1	0	0	17.73	0	435	435	1	0
0	intermediate	40	7	85	Mem1	6	1	0	0	12.67	478.55	544	272	2	26
0	intermediate	40	7	85	Mem1	7	1	0	0	17.92	357.01	536	268	2	16
0	intermediate	40	7	85	Mem1	8	1	0	0	18.32	714.02	519	259.5	2	32
0	intermediate	40	7	85	Mem1	9	1	0	0	14.3	0	434	434	1	0
0	intermediate	40	7	85	Mem1	10	1	0	0	14.81	1086.23	507	169	3	74
0	intermediate	40	7	85	Mem1	11	1	0	0	14.41	698.83	506	253	2	29
0	intermediate	40	7	85	Mem1	12	1	0	0	16.55	660.85	533	266.5	2	38
0	intermediate	40	7	85	Mem1	13	1	0	0	13.86	977.35	504	168	3	57
0	intermediate	40	7	85	Mem1	14	1	0	0	18.15	0	465	465	1	0
0	intermediate	40	7	85	Mem1	15	1	0	0	17.63	592.49	524	174.67	3	38
0	intermediate	40	7	85	Mem1	16	1	0	0	13.15	0	446	446	1	0
0	intermediate	40	7	85	Mem1	17	1	0	0	17.26	840.62	503	167.67	3	44
0	intermediate	40	7	85	Mem1	18	1	0	0	13.58	774.79	504	252	2	29
0	intermediate	40	7	85	Mem1	19	1	0	0	15.01	0	431	431	1	0
0	intermediate	40	7	85	Mem1	20	1	0	0	15.72	1067.23	504	252	2	38
0	intermediate	40	7	85	Mem1	21	1	0	0	13.59	582.36	522	174	3	37
0	intermediate	40	7	85	Mem1	22	1	0	0	15.5	0	417	417	1	0
0	intermediate	40	7	85	Mem1	23	1	0	0	14.73	729.22	524	131	4	78
0	intermediate	40	7	85	Mem1	24	1	0	0	17.37	550.71	504	252	2	24
0	intermediate	40	7	85	Mem1	25	1	0	0	14.56	814.67	517	129.25	4	77
0	intermediate	40	7	85	Mem1	26	1	0	0	16.16	800.11	543	181	3	71
0	intermediate	40	7	85	Mem1	27	1	0	0	15.25	853.28	503	167.67	3	65
0	intermediate	40	7	85	Mem1	28	1	0	0	15.8	812.77	504	252	2	25
0	intermediate	40	7	85	Mem1	29	1	0	0	18.04	1162.18	511	255.5	2	48
0	intermediate	40	7	85	Mem1	30	1	0	0	14.23	755.8	502	125.5	4	82
0	intermediate	40	7	85	Mem1	31	1	0	0	15.76	921.65	550	183.33	3	63
0	intermediate	40	7	85	Mem1	32	1	0	0	18.17	582.36	533	177.67	3	31
0	intermediate	40	7	85	Mem1	33	1	0	0	17.68	0	440	440	1	0
0	intermediate	40	7	85	Mem1	34	1	0	0	15.1	801.38	556	139	4	80
0	intermediate	40	7	85	Mem1	35	1	0	0	16.19	689.34	557	139.25	4	73
0	intermediate	40	7	85	Mem1	36	1	0	0	17.57	0	461	461	1	0
0	intermediate	40	7	85	Mem1	37	1	0	0	16.04	881.14	503	167.67	3	57
0	intermediate	40	7	85	Mem1	38	1	0	0	16.72	695.03	504	252	2	37
0	intermediate	40	7	85	Mem1	39	1	0	0	15.57	854.55	504	252	2	39
0	intermediate	40	7	85	Mem1	40	1	0	0	16.39	0	438	438	1	0
0	intermediate	40	7	85	Mem1	41	1	0	0	14.76	807.07	555	138.75	4	82
0	intermediate	40	7	85	Mem1	42	1	0	0	14.69	858.35	503	167.67	3	53
0	intermediate	40	7	85	Mem1	43	1	0	0	16.34	683.64	504	252	2	35
0	intermediate	40	7	85	Mem1	44	1	0	0	16.05	662.75	518	129.5	4	72
0	intermediate	40	7	85	Mem1	45	1	0	0	10.84	752	561	187	3	69
0	intermediate	40	7	85	Mem1	46	1	0	0	15.57	376	504	252	2	18
0	intermediate	40	7	85	Mem1	47	1	0	0	14.63	755.8	547	136.75	4	63
0	intermediate	40	7	85	Mem1	48	1	0	0	14.65	814.67	519	129.75	4	82
0	intermediate	40	7	85	Mem1	49	1	0	0	17.67	0	440	440	1	0
0	intermediate	40	7	85	Mem1	50	1	0	0	13.37	665.92	503	167.67	3	51
0	intermediate	40	8	85	Mem1	1	1	0	0	17.73	564.64	503	167.67	3	46
0	intermediate	40	8	85	Mem1	2	1	0	0	17.85	0	443	443	1	0
0	intermediate	40	8	85	Mem1	3	1	0	0	12.77	1162.18	504	252	2	54
0	intermediate	40	8	85	Mem1	4	1	0	0	17.12	1135.6	554	277	2	56
0	intermediate	40	8	85	Mem1	5	1	0	0	16.67	854.55	592	296	2	49
0	intermediate	40	8	85	Mem1	6	1	0	0	14.48	364.61	509	254.5	2	21
0	intermediate	40	8	85	Mem1	7	1	0	0	14.71	1038.12	528	176	3	84
0	intermediate	40	8	85	Mem1	8	1	0	0	15.01	1043.18	535	178.33	3	75
0	intermediate	40	8	85	Mem1	9	1	0	0	16.67	1139.4	504	252	2	60
0	intermediate	40	8	85	Mem1	10	1	0	0	16.91	1029.25	504	252	2	49
0	intermediate	40	8	85	Mem1	11	1	0	0	17.18	686.17	538	179.33	3	49
0	intermediate	40	8	85	Mem1	12	1	0	0	16.27	871.01	514	171.33	3	54
0	intermediate	40	8	85	Mem1	13	1	0	0	14.9	752	513	128.25	4	76
0	intermediate	40	8	85	Mem1	14	1	0	0	17.61	945.7	504	252	2	41
0	intermediate	40	8	85	Mem1	15	1	0	0	15.82	0	450	450	1	0
0	intermediate	40	8	85	Mem1	16	1	0	0	16.31	1058.37	595	198.33	3	83
0	intermediate	40	8	85	Mem1	17	1	0	0	17.67	1036.85	504	252	2	62
0	intermediate	40	8	85	Mem1	18	1	0	0	18.02	0	451	451	1	0
0	intermediate	40	8	85	Mem1	19	1	0	0	13.88	759.6	503	167.67	3	55
0	intermediate	40	8	85	Mem1	20	1	0	0	15.91	903.92	503	167.67	3	66
0	intermediate	40	8	85	Mem1	21	1	0	0	14.94	0	438	438	1	0
0	intermediate	40	8	85	Mem1	22	1	0	0	14.5	797.58	502	125.5	4	69
0	intermediate	40	8	85	Mem1	23	1	0	0	16.18	607.68	504	252	2	31
0	intermediate	40	8	85	Mem1	24	1	0	0	16.86	778.59	520	260	2	34
0	intermediate	40	8	85	Mem1	25	1	1	0	0	0	0	0	1	0
0	intermediate	40	8	85	Mem1	26	1	0	0	14.83	0	456	456	1	0
0	intermediate	40	8	85	Mem1	27	1	0	0	15.54	807.71	503	167.67	3	48
0	intermediate	40	8	85	Mem1	28	1	0	0	11.42	0	413	413	1	0
0	intermediate	40	8	85	Mem1	29	1	0	0	17.88	0	451	451	1	0
0	intermediate	40	8	85	Mem1	30	1	0	0	13.03	907.72	508	254	2	39
0	intermediate	40	8	85	Mem1	31	1	0	0	14.83	795.05	503	167.67	3	51
0	intermediate	40	8	85	Mem1	32	1	0	0	14.33	1025.46	546	182	3	83
0	intermediate	40	8	85	Mem1	33	1	0	0	17.92	413.98	529	264.5	2	24
0	intermediate	40	8	85	Mem1	34	1	0	0	18.03	0	448	448	1	0
0	intermediate	40	8	85	Mem1	35	1	0	0	14.41	858.35	503	167.67	3	61
0	intermediate	40	8	85	Mem1	36	1	0	0	14.53	1021.66	514	257	2	45
0	intermediate	40	8	85	Mem1	37	1	0	0	15.51	668.45	518	259	2	33
0	intermediate	40	8	85	Mem1	38	1	0	0	14.68	0	433	433	1	0
0	intermediate	40	8	85	Mem1	39	1	0	0	16.81	0	457	457	1	0
0	intermediate	40	8	85	Mem1	40	1	0	0	15.4	1114.08	558	186	3	67
0	intermediate	40	8	85	Mem1	41	1	0	0	16.63	878.6	503	167.67	3	59
0	intermediate	40	8	85	Mem1	42	1	0	0	15.96	929.24	522	174	3	61
0	intermediate	40	8	85	Mem1	43	1	0	0	14.6	0	452	452	1	0
0	intermediate	40	8	85	Mem1	44	1	0	0	13.85	615.28	503	167.67	3	47
0	intermediate	40	8	85	Mem1	45	1	1	0	0	0	0	0	1	0
0	intermediate	40	8	85	Mem1	46	1	0	0	16.15	0	430	430	1	0
0	intermediate	40	8	85	Mem1	47	1	0	0	16.01	921.65	503	167.67	3	61
0	intermediate	40	8	85	Mem1	48	1	0	0	15	1088.76	503	167.67	3	75
0	intermediate	40	8	85	Mem1	49	1	0	0	17.05	807.71	503	167.67	3	54
0	intermediate	40	8	85	Mem1	50	1	0	0	17.75	0	429	429	1	0
0	intermediate	40	9	85	Mem1	1	1	0	0	17.12	0	410	410	1	0
0	intermediate	40	9	85	Mem1	2	1	0	0	14.61	744.41	530	132.5	4	79
0	intermediate	40	9	85	Mem1	3	1	0	0	15.25	710.22	504	252	2	28
0	intermediate	40	9	85	Mem1	4	1	0	0	15.31	0	422	422	1	0
0	intermediate	40	9	85	Mem1	5	1	0	0	16.87	688.7	503	167.67	3	45
0	intermediate	40	9	85	Mem1	6	1	0	0	15.61	941.9	503	167.67	3	49
0	intermediate	40	9	85	Mem1	7	1	0	0	11.87	372.2	504	252	2	18
0	intermediate	40	9	85	Mem1	8	1	1	0	0	0	0	0	1	0
0	intermediate	40	9	85	Mem1	9	1	0	0	12.85	800.11	575	191.67	3	57
0	intermediate	40	9	85	Mem1	10	1	0	0	14.8	1169.78	504	252	2	53
0	intermediate	40	9	85	Mem1	11	1	0	0	16.67	1097.62	504	252	2	54
0	intermediate	40	9	85	Mem1	12	1	0	0	17.65	0	423	423	1	0
0	intermediate	40	9	85	Mem1	13	1	0	0	16.32	0	448	448	1	0
0	intermediate	40	9	85	Mem1	14	1	0	0	15.86	916.58	503	167.67	3	57
0	intermediate	40	9	85	Mem1	15	1	0	0	15.04	716.56	526	175.33	3	49
0	intermediate	40	9	85	Mem1	16	1	0	0	17.22	0	441	441	1	0
0	intermediate	40	9	85	Mem1	17	1	0	0	12.9	639.58	601	120.2	5	87
0	intermediate	40	9	85	Mem1	18	1	0	0	15.9	733.01	524	262	2	35
0	intermediate	40	9	85	Mem1	19	1	0	0	16.72	815.3	536	178.67	3	62
0	intermediate	40	9	85	Mem1	20	1	0	0	15.74	0	419	419	1	0
0	intermediate	40	9	85	Mem1	21	1	0	0	17.4	0	438	438	1	0
0	intermediate	40	9	85	Mem1	22	1	0	0	15.76	914.05	503	167.67	3	52
0	intermediate	40	9	85	Mem1	23	1	0	0	13.92	974.82	511	170.33	3	73
0	intermediate	40	9	85	Mem1	24	1	0	0	16.59	0	447	447	1	0
0	intermediate	40	9	85	Mem1	25	1	0	0	13.89	936.84	509	169.67	3	59
0	intermediate	40	9	85	Mem1	26	1	0	0	12.45	1035.59	571	190.33	3	72
0	intermediate	40	9	85	Mem1	27	1	1	0	0	0	0	0	1	0
0	intermediate	40	9	85	Mem1	28	1	0	0	12.31	729.21	522	261	2	41
0	intermediate	40	9	85	Mem1	29	1	0	0	15.32	1007.73	523	174.33	3	74
0	intermediate	40	9	85	Mem1	30	1	0	0	15.28	822.9	503	167.67	3	58
0	intermediate	40	9	85	Mem1	31	1	0	0	15.65	860.88	503	167.67	3	58
0	intermediate	40	9	85	Mem1	32	1	0	0	16.53	702.63	504	252	2	20
0	intermediate	40	9	85	Mem1	33	1	0	0	12.58	0	419	419	1	0
0	intermediate	40	9	85	Mem1	34	1	0	0	17.63	0	433	433	1	0
0	intermediate	40	9	85	Mem1	35	1	0	0	14.13	957.09	503	167.67	3	77
0	intermediate	40	9	85	Mem1	36	1	1	0	0	0	0	0	1	0
0	intermediate	40	9	85	Mem1	37	1	0	0	14.45	0	448	448	1	0
0	intermediate	40	9	85	Mem1	38	1	0	0	13.27	800.11	527	175.67	3	60
0	intermediate	40	9	85	Mem1	39	1	0	0	14.82	979.88	503	167.67	3	72
0	intermediate	40	9	85	Mem1	40	1	0	0	17.08	636.17	537	134.25	4	67
0	intermediate	40	9	85	Mem1	41	1	0	0	17.97	779.85	553	184.33	3	61
0	intermediate	40	9	85	Mem1	42	1	0	0	16.04	0	454	454	1	0
0	intermediate	40	9	85	Mem1	43	1	0	0	15.69	934.31	503	167.67	3	59
0	intermediate	40	9	85	Mem1	44	1	0	0	15.97	0	411	411	1	0
0	intermediate	40	9	85	Mem1	45	1	0	0	14.4	845.69	573	191	3	61
0	intermediate	40	9	85	Mem1	46	1	0	0	14.52	752	628	125.6	5	96
0	intermediate	40	9	85	Mem1	47	1	0	0	16.76	820.37	515	171.67	3	58
0	intermediate	40	9	85	Mem1	48	1	0	0	14.21	387.4	520	260	2	16
0	intermediate	40	9	85	Mem1	49	1	0	0	12.54	858.35	504	252	2	42
0	intermediate	40	9	85	Mem1	50	1	0	0	15.73	724.66	597	119.4	5	85
0	intermediate	40	10	85	Mem1	1	1	0	0	17.1	551.98	587	195.67	3	47
0	intermediate	40	10	85	Mem1	2	1	0	0	18.07	833.03	503	167.67	3	66
0	intermediate	40	10	85	Mem1	3	1	0	0	14.62	881.13	538	179.33	3	74
0	intermediate	40	10	85	Mem1	4	1	0	0	15.72	455.76	504	252	2	22
0	intermediate	40	10	85	Mem1	5	1	0	0	16.08	0	423	423	1	0
0	intermediate	40	10	85	Mem1	6	1	0	0	13.69	788.08	541	135.25	4	67
0	intermediate	40	10	85	Mem1	7	1	0	0	12.53	625.4	503	167.67	3	50
0	intermediate	40	10	85	Mem1	8	1	0	0	15.06	907.72	509	254.5	2	45
0	intermediate	40	10	85	Mem1	9	1	0	0	18.12	634.27	526	263	2	36
0	intermediate	40	10	85	Mem1	10	1	0	0	13.54	645.66	503	167.67	3	49
0	intermediate	40	10	85	Mem1	11	1	0	0	17.5	716.56	503	167.67	3	44
0	intermediate	40	10	85	Mem1	12	1	0	0	14.32	383.6	520	260	2	16
0	intermediate	40	10	85	Mem1	13	1	0	0	14.73	926.71	517	172.33	3	54
0	intermediate	40	10	85	Mem1	14	1	0	0	18.02	0	431	431	1	0
0	intermediate	40	10	85	Mem1	15	1	0	0	14.98	353.21	544	272	2	18
0	intermediate	40	10	85	Mem1	16	1	0	0	16.35	906.45	538	179.33	3	59
0	intermediate	40	10	85	Mem1	17	1	0	0	13.46	0	426	426	1	0
0	intermediate	40	10	85	Mem1	18	1	0	0	12.6	0	439	439	1	0
0	intermediate	40	10	85	Mem1	19	1	0	0	14.01	1007.73	503	167.67	3	58
0	intermediate	40	10	85	Mem1	20	1	0	0	17.73	554.51	504	252	2	25
0	intermediate	40	10	85	Mem1	21	1	0	0	14.32	784.29	511	127.75	4	79
0	intermediate	40	10	85	Mem1	22	1	0	0	18	754.54	520	173.33	3	41
0	intermediate	40	10	85	Mem1	23	1	0	0	17.63	0	443	443	1	0
0	intermediate	40	10	85	Mem1	24	1	0	0	15.48	708.96	509	169.67	3	33
0	intermediate	40	10	85	Mem1	25	1	0	0	17.63	357.01	514	257	2	19
0	intermediate	40	10	85	Mem1	26	1	0	0	15.56	934.31	537	179	3	59
0	intermediate	40	10	85	Mem1	27	1	0	0	13.75	470.95	504	252	2	21
0	intermediate	40	10	85	Mem1	28	1	0	0	15.75	664.65	536	134	4	52
0	intermediate	40	10	85	Mem1	29	1	0	0	14.52	1025.46	511	255.5	2	40
0	intermediate	40	10	85	Mem1	30	1	0	0	17.54	1040.65	569	189.67	3	78
0	intermediate	40	10	85	Mem1	31	1	0	0	16.16	0	457	457	1	0
0	intermediate	40	10	85	Mem1	32	1	0	0	18.1	0	452	452	1	0
0	intermediate	40	10	85	Mem1	33	1	0	0	15.92	769.73	516	172	3	57
0	intermediate	40	10	85	Mem1	34	1	0	0	14.5	815.3	503	167.67	3	59
0	intermediate	40	10	85	Mem1	35	1	0	0	17.73	653.26	562	187.33	3	44
0	intermediate	40	10	85	Mem1	36	1	0	0	16.52	0	447	447	1	0
0	intermediate	40	10	85	Mem1	37	1	0	0	16.43	574.76	557	185.67	3	42
0	intermediate	40	10	85	Mem1	38	1	1	0	0	0	0	0	1	0
0	intermediate	40	10	85	Mem1	39	1	1	0	0	0	0	0	1	0
0	intermediate	40	10	85	Mem1	40	1	0	0	14.65	1093.82	504	252	2	46
0	intermediate	40	10	85	Mem1	41	1	0	0	17.28	436.77	522	261	2	25
0	intermediate	40	10	85	Mem1	42	1	0	0	16.56	789.98	585	195	3	60
0	intermediate	40	10	85	Mem1	43	1	0	0	14.92	657.05	557	139.25	4	75
0	intermediate	40	10	85	Mem1	44	1	0	0	16.35	0	444	444	1	0
0	intermediate	40	10	85	Mem1	45	1	0	0	16	805.18	503	167.67	3	63
0	intermediate	40	10	85	Mem1	46	1	0	0	11.66	394.99	515	257.5	2	18
0	intermediate	40	10	85	Mem1	47	1	0	0	17.81	0	454	454	1	0
0	intermediate	40	10	85	Mem1	48	1	0	0	14.13	539.32	515	257.5	2	24
0	intermediate	40	10	85	Mem1	49	1	0	0	13.61	0	442	442	1	0
[truncated: 158,001 more rows]
