# Supplementary material for: Breeding success of a marine central place forager in the context of climate change: A modeling approach
Source: PLoS One. 2017 Mar 29;12(3):e0173797. doi: 10.1371/journal.pone.0173797 (PMC5371308; doi:10.1371/journal.pone.0173797)
Supplement: S6 Dataset — (ZIP) [file pone.0173797.s010.zip › simulation_results_dist450.txt]

Aggreg	Abund	Dist (x10)	Rep	Length	Mem	Simul	DeathPup	DeathSeal	PupWeightEnd	FemWeightEnd	MeanDtrip	TseaTot	MeanTtrip	TripNbr	NbrFish
0	low	45	1	85	Mem0	1	1	1	0	0	0	0	0	1	0
0	low	45	1	85	Mem0	2	1	0	0	17.6	0	455	455	1	0
0	low	45	1	85	Mem0	3	1	0	0	17.56	0	435	435	1	0
0	low	45	1	85	Mem0	4	1	1	0	0	0	0	0	1	0
0	low	45	1	85	Mem0	5	1	1	0	0	0	0	0	1	0
0	low	45	1	85	Mem0	6	1	0	0	11.87	1116.61	504	252	2	64
0	low	45	1	85	Mem0	7	1	0	0	12.02	0	435	435	1	0
0	low	45	1	85	Mem0	8	1	0	0	16.33	0	440	440	1	0
0	low	45	1	85	Mem0	9	1	1	0	0	0	0	0	1	0
0	low	45	1	85	Mem0	10	1	0	0	17.35	0	448	448	1	0
0	low	45	1	85	Mem0	11	1	0	0	17.25	782.39	504	252	2	20
0	low	45	1	85	Mem0	12	1	1	0	0	0	0	0	1	0
0	low	45	1	85	Mem0	13	1	1	0	0	0	0	0	1	0
0	low	45	1	85	Mem0	14	1	1	0	0	0	0	0	1	0
0	low	45	1	85	Mem0	15	1	1	0	0	0	0	0	1	0
0	low	45	1	85	Mem0	16	1	1	0	0	0	0	0	1	0
0	low	45	1	85	Mem0	17	1	1	0	0	0	0	0	1	0
0	low	45	1	85	Mem0	18	1	0	0	13.52	1053.31	503	167.67	3	40
0	low	45	1	85	Mem0	19	1	1	0	0	0	0	0	1	0
0	low	45	1	85	Mem0	20	1	0	0	15.24	778.59	504	252	2	26
0	low	45	1	85	Mem0	21	1	1	0	0	0	0	0	1	0
0	low	45	1	85	Mem0	22	1	0	0	13.26	786.18	504	252	2	19
0	low	45	1	85	Mem0	23	1	0	0	16.37	0	466	466	1	0
0	low	45	1	85	Mem0	24	1	0	0	17.87	782.39	504	252	2	22
0	low	45	1	85	Mem0	25	1	0	0	16.7	0	444	444	1	0
0	low	45	1	85	Mem0	26	1	1	0	0	0	0	0	1	0
0	low	45	1	85	Mem0	27	1	1	0	0	752	225	112.5	2	28
0	low	45	1	85	Mem0	28	1	1	0	0	0	0	0	1	0
0	low	45	1	85	Mem0	29	1	1	0	0	0	0	0	1	0
0	low	45	1	85	Mem0	30	1	0	0	17.21	0	467	467	1	0
0	low	45	1	85	Mem0	31	1	0	0	17.31	0	420	420	1	0
0	low	45	1	85	Mem0	32	1	0	0	17.45	0	438	438	1	0
0	low	45	1	85	Mem0	33	1	0	0	15.21	0	428	428	1	0
0	low	45	1	85	Mem0	34	1	1	0	0	752	232	116	2	35
0	low	45	1	85	Mem0	35	1	1	0	0	0	0	0	1	0
0	low	45	1	85	Mem0	36	1	1	0	0	0	0	0	1	0
0	low	45	1	85	Mem0	37	1	1	0	0	657.05	203	101.5	2	31
0	low	45	1	85	Mem0	38	1	1	0	0	0	0	0	1	0
0	low	45	1	85	Mem0	39	1	1	0	0	0	0	0	1	0
0	low	45	1	85	Mem0	40	1	1	0	0	0	0	0	1	0
0	low	45	1	85	Mem0	41	1	1	0	0	0	0	0	1	0
0	low	45	1	85	Mem0	42	1	1	0	0	0	0	0	1	0
0	low	45	1	85	Mem0	43	1	1	0	0	740.61	235	117.5	2	41
0	low	45	1	85	Mem0	44	1	1	0	0	0	0	0	1	0
0	low	45	1	85	Mem0	45	1	1	0	0	0	0	0	1	0
0	low	45	1	85	Mem0	46	1	0	0	12.01	0	430	430	1	0
0	low	45	1	85	Mem0	47	1	1	0	0	0	0	0	1	0
0	low	45	1	85	Mem0	48	1	0	0	13.87	767.19	504	252	2	25
0	low	45	1	85	Mem0	49	1	1	0	0	0	0	0	1	0
0	low	45	1	85	Mem0	50	1	1	0	0	763.4	226	113	2	26
0	low	45	2	85	Mem0	1	1	1	0	0	0	0	0	1	0
0	low	45	2	85	Mem0	2	1	1	0	0	0	0	0	1	0
0	low	45	2	85	Mem0	3	1	0	0	13.56	0	438	438	1	0
0	low	45	2	85	Mem0	4	1	1	0	0	0	0	0	1	0
0	low	45	2	85	Mem0	5	1	0	0	15.76	0	449	449	1	0
0	low	45	2	85	Mem0	6	1	1	0	0	0	0	0	1	0
0	low	45	2	85	Mem0	7	1	0	0	13.93	770.99	504	252	2	27
0	low	45	2	85	Mem0	8	1	0	0	16.88	0	435	435	1	0
0	low	45	2	85	Mem0	9	1	1	0	0	0	0	0	1	0
0	low	45	2	85	Mem0	10	1	1	0	0	755.8	224	112	2	26
0	low	45	2	85	Mem0	11	1	1	0	0	0	0	0	1	0
0	low	45	2	85	Mem0	12	1	1	0	0	0	0	0	1	0
0	low	45	2	85	Mem0	13	1	1	0	0	0	0	0	1	0
0	low	45	2	85	Mem0	14	1	1	0	0	0	0	0	1	0
0	low	45	2	85	Mem0	15	1	0	0	14.77	0	444	444	1	0
0	low	45	2	85	Mem0	16	1	1	0	0	0	0	0	1	0
0	low	45	2	85	Mem0	17	1	1	0	0	0	0	0	1	0
0	low	45	2	85	Mem0	18	1	1	0	0	0	0	0	1	0
0	low	45	2	85	Mem0	19	1	0	0	14.82	748.2	504	252	2	33
0	low	45	2	85	Mem0	20	1	1	0	0	0	0	0	1	0
0	low	45	2	85	Mem0	21	1	1	0	0	770.99	226	113	2	24
0	low	45	2	85	Mem0	22	1	0	0	12.74	0	452	452	1	0
0	low	45	2	85	Mem0	23	1	1	0	0	0	0	0	1	0
0	low	45	2	85	Mem0	24	1	1	0	0	0	0	0	1	0
0	low	45	2	85	Mem0	25	1	1	0	0	0	0	0	1	0
0	low	45	2	85	Mem0	26	1	0	0	11.82	0	421	421	1	0
0	low	45	2	85	Mem0	27	1	1	0	0	786.18	223	111.5	2	17
0	low	45	2	85	Mem0	28	1	1	0	0	0	0	0	1	0
0	low	45	2	85	Mem0	29	1	1	0	0	0	0	0	1	0
0	low	45	2	85	Mem0	30	1	0	0	13.37	767.19	504	252	2	23
0	low	45	2	85	Mem0	31	1	0	0	12.93	0	436	436	1	0
0	low	45	2	85	Mem0	32	1	0	0	17.65	0	431	431	1	0
0	low	45	2	85	Mem0	33	1	0	0	13.22	759.6	504	252	2	27
0	low	45	2	85	Mem0	34	1	1	0	0	0	0	0	1	0
0	low	45	2	85	Mem0	35	1	1	0	0	0	0	0	1	0
0	low	45	2	85	Mem0	36	1	0	0	16.07	0	423	423	1	0
0	low	45	2	85	Mem0	37	1	0	0	14.38	1006.47	504	252	2	54
0	low	45	2	85	Mem0	38	1	0	0	17.7	0	410	410	1	0
0	low	45	2	85	Mem0	39	1	1	0	0	0	0	0	1	0
0	low	45	2	85	Mem0	40	1	0	0	14.69	0	467	467	1	0
0	low	45	2	85	Mem0	41	1	1	0	0	0	0	0	1	0
0	low	45	2	85	Mem0	42	1	0	0	14.07	0	454	454	1	0
0	low	45	2	85	Mem0	43	1	0	0	12.19	0	440	440	1	0
0	low	45	2	85	Mem0	44	1	1	0	0	0	0	0	1	0
0	low	45	2	85	Mem0	45	1	1	0	0	0	0	0	1	0
0	low	45	2	85	Mem0	46	1	0	0	11.11	0	447	447	1	0
0	low	45	2	85	Mem0	47	1	1	0	0	0	0	0	1	0
0	low	45	2	85	Mem0	48	1	0	0	17.39	0	457	457	1	0
0	low	45	2	85	Mem0	49	1	1	0	0	0	0	0	1	0
0	low	45	2	85	Mem0	50	1	1	0	0	774.79	227	113.5	2	24
0	low	45	3	85	Mem0	1	1	1	0	0	0	0	0	1	0
0	low	45	3	85	Mem0	2	1	0	0	13.51	0	434	434	1	0
0	low	45	3	85	Mem0	3	1	1	0	0	0	0	0	1	0
0	low	45	3	85	Mem0	4	1	0	0	15.57	0	430	430	1	0
0	low	45	3	85	Mem0	5	1	1	0	0	0	0	0	1	0
0	low	45	3	85	Mem0	6	1	1	0	0	0	0	0	1	0
0	low	45	3	85	Mem0	7	1	0	0	15.49	0	456	456	1	0
0	low	45	3	85	Mem0	8	1	1	0	0	770.99	224	112	2	22
0	low	45	3	85	Mem0	9	1	1	0	0	0	0	0	1	0
0	low	45	3	85	Mem0	10	1	1	0	0	0	0	0	1	0
0	low	45	3	85	Mem0	11	1	0	0	17.22	0	449	449	1	0
0	low	45	3	85	Mem0	12	1	1	0	0	0	0	0	1	0
0	low	45	3	85	Mem0	13	1	1	0	0	748.2	225	112.5	2	29
0	low	45	3	85	Mem0	14	1	1	0	0	0	0	0	1	0
0	low	45	3	85	Mem0	15	1	0	0	11.79	0	460	460	1	0
0	low	45	3	85	Mem0	16	1	0	0	11.87	0	441	441	1	0
0	low	45	3	85	Mem0	17	1	1	0	0	0	0	0	1	0
0	low	45	3	85	Mem0	18	1	1	0	0	0	0	0	1	0
0	low	45	3	85	Mem0	19	1	1	0	0	778.59	226	113	2	22
0	low	45	3	85	Mem0	20	1	1	0	0	0	0	0	1	0
0	low	45	3	85	Mem0	21	1	1	0	0	0	0	0	1	0
0	low	45	3	85	Mem0	22	1	1	0	0	0	0	0	1	0
0	low	45	3	85	Mem0	23	1	0	0	14.55	767.19	504	252	2	33
0	low	45	3	85	Mem0	24	1	1	0	0	0	0	0	1	0
0	low	45	3	85	Mem0	25	1	1	0	0	0	0	0	1	0
0	low	45	3	85	Mem0	26	1	0	0	18.07	0	467	467	1	0
0	low	45	3	85	Mem0	27	1	0	0	12.04	0	449	449	1	0
0	low	45	3	85	Mem0	28	1	0	0	13.69	0	447	447	1	0
0	low	45	3	85	Mem0	29	1	0	0	14.12	0	427	427	1	0
0	low	45	3	85	Mem0	30	1	1	0	0	0	0	0	1	0
0	low	45	3	85	Mem0	31	1	1	0	0	0	0	0	1	0
0	low	45	3	85	Mem0	32	1	0	0	12.94	0	436	436	1	0
0	low	45	3	85	Mem0	33	1	1	0	0	782.39	224	112	2	19
0	low	45	3	85	Mem0	34	1	0	0	17.18	0	457	457	1	0
0	low	45	3	85	Mem0	35	1	1	0	0	0	0	0	1	0
0	low	45	3	85	Mem0	36	1	1	0	0	0	0	0	1	0
0	low	45	3	85	Mem0	37	1	1	0	0	0	0	0	1	0
0	low	45	3	85	Mem0	38	1	0	0	15.02	0	441	441	1	0
0	low	45	3	85	Mem0	39	1	1	0	0	0	0	0	1	0
0	low	45	3	85	Mem0	40	1	0	0	17.07	0	452	452	1	0
0	low	45	3	85	Mem0	41	1	0	0	13.44	744.41	504	252	2	31
0	low	45	3	85	Mem0	42	1	1	0	0	0	0	0	1	0
0	low	45	3	85	Mem0	43	1	1	0	0	0	0	0	1	0
0	low	45	3	85	Mem0	44	1	1	0	0	0	0	0	1	0
0	low	45	3	85	Mem0	45	1	1	0	0	0	0	0	1	0
0	low	45	3	85	Mem0	46	1	1	0	0	0	0	0	1	0
0	low	45	3	85	Mem0	47	1	0	0	17.74	744.41	504	252	2	30
0	low	45	3	85	Mem0	48	1	0	0	13.8	0	440	440	1	0
0	low	45	3	85	Mem0	49	1	1	0	0	0	0	0	1	0
0	low	45	3	85	Mem0	50	1	1	0	0	0	0	0	1	0
0	low	45	4	85	Mem0	1	1	0	0	16.91	0	413	413	1	0
0	low	45	4	85	Mem0	2	1	0	0	14.3	0	437	437	1	0
0	low	45	4	85	Mem0	3	1	0	0	15.09	0	442	442	1	0
0	low	45	4	85	Mem0	4	1	1	0	0	782.39	226	113	2	21
0	low	45	4	85	Mem0	5	1	0	0	13.99	0	425	425	1	0
0	low	45	4	85	Mem0	6	1	0	0	13.18	0	442	442	1	0
0	low	45	4	85	Mem0	7	1	0	0	15.34	0	449	449	1	0
0	low	45	4	85	Mem0	8	1	0	0	16.02	0	455	455	1	0
0	low	45	4	85	Mem0	9	1	1	0	0	759.6	226	113	2	27
0	low	45	4	85	Mem0	10	1	1	0	0	0	0	0	1	0
0	low	45	4	85	Mem0	11	1	1	0	0	0	0	0	1	0
0	low	45	4	85	Mem0	12	1	0	0	15.53	0	443	443	1	0
0	low	45	4	85	Mem0	13	1	1	0	0	0	0	0	1	0
0	low	45	4	85	Mem0	14	1	1	0	0	767.19	233	116.5	2	32
0	low	45	4	85	Mem0	15	1	1	0	0	0	0	0	1	0
0	low	45	4	85	Mem0	16	1	1	0	0	0	0	0	1	0
0	low	45	4	85	Mem0	17	1	1	0	0	0	0	0	1	0
0	low	45	4	85	Mem0	18	1	1	0	0	0	0	0	1	0
0	low	45	4	85	Mem0	19	1	1	0	0	0	0	0	1	0
0	low	45	4	85	Mem0	20	1	1	0	0	0	0	0	1	0
0	low	45	4	85	Mem0	21	1	1	0	0	0	0	0	1	0
0	low	45	4	85	Mem0	22	1	0	0	13.55	1053.31	503	167.67	3	41
0	low	45	4	85	Mem0	23	1	1	0	0	0	0	0	1	0
0	low	45	4	85	Mem0	24	1	1	0	0	770.99	227	113.5	2	25
0	low	45	4	85	Mem0	25	1	0	0	14.12	0	445	445	1	0
0	low	45	4	85	Mem0	26	1	0	0	13.46	0	465	465	1	0
0	low	45	4	85	Mem0	27	1	0	0	16.96	786.18	504	252	2	25
0	low	45	4	85	Mem0	28	1	1	0	0	0	0	0	1	0
0	low	45	4	85	Mem0	29	1	1	0	0	0	0	0	1	0
0	low	45	4	85	Mem0	30	1	0	0	15.5	0	425	425	1	0
0	low	45	4	85	Mem0	31	1	1	0	0	0	0	0	1	0
0	low	45	4	85	Mem0	32	1	1	0	0	0	0	0	1	0
0	low	45	4	85	Mem0	33	1	1	0	0	0	0	0	1	0
0	low	45	4	85	Mem0	34	1	1	0	0	0	0	0	1	0
0	low	45	4	85	Mem0	35	1	0	0	12.07	752	504	252	2	31
0	low	45	4	85	Mem0	36	1	0	0	14.52	0	443	443	1	0
0	low	45	4	85	Mem0	37	1	1	0	0	0	0	0	1	0
0	low	45	4	85	Mem0	38	1	1	0	0	0	0	0	1	0
0	low	45	4	85	Mem0	39	1	1	0	0	0	0	0	1	0
0	low	45	4	85	Mem0	40	1	0	0	16.25	0	461	461	1	0
0	low	45	4	85	Mem0	41	1	0	0	15.19	0	448	448	1	0
0	low	45	4	85	Mem0	42	1	0	0	14.95	789.98	504	252	2	16
0	low	45	4	85	Mem0	43	1	1	0	0	0	0	0	1	0
0	low	45	4	85	Mem0	44	1	1	0	0	0	0	0	1	0
0	low	45	4	85	Mem0	45	1	1	0	0	0	0	0	1	0
0	low	45	4	85	Mem0	46	1	1	0	0	0	0	0	1	0
0	low	45	4	85	Mem0	47	1	0	0	12.75	0	419	419	1	0
0	low	45	4	85	Mem0	48	1	0	0	17.78	0	442	442	1	0
0	low	45	4	85	Mem0	49	1	1	0	0	0	0	0	1	0
0	low	45	4	85	Mem0	50	1	0	0	15.12	0	439	439	1	0
0	low	45	5	85	Mem0	1	1	0	0	15	0	452	452	1	0
0	low	45	5	85	Mem0	2	1	0	0	15.01	793.78	504	252	2	23
0	low	45	5	85	Mem0	3	1	1	0	0	0	0	0	1	0
0	low	45	5	85	Mem0	4	1	1	0	0	717.82	224	112	2	36
0	low	45	5	85	Mem0	5	1	1	0	0	0	0	0	1	0
0	low	45	5	85	Mem0	6	1	1	0	0	0	0	0	1	0
0	low	45	5	85	Mem0	7	1	0	0	17.97	0	425	425	1	0
0	low	45	5	85	Mem0	8	1	0	0	14.5	0	437	437	1	0
0	low	45	5	85	Mem0	9	1	1	0	0	0	0	0	1	0
0	low	45	5	85	Mem0	10	1	0	0	17.76	797.58	504	252	2	19
0	low	45	5	85	Mem0	11	1	0	0	17.26	0	449	449	1	0
0	low	45	5	85	Mem0	12	1	1	0	0	0	0	0	1	0
0	low	45	5	85	Mem0	13	1	0	0	17.98	0	449	449	1	0
0	low	45	5	85	Mem0	14	1	1	0	0	0	0	0	1	0
0	low	45	5	85	Mem0	15	1	1	0	0	0	0	0	1	0
0	low	45	5	85	Mem0	16	1	1	0	0	0	0	0	1	0
0	low	45	5	85	Mem0	17	1	1	0	0	0	0	0	1	0
0	low	45	5	85	Mem0	18	1	1	0	0	0	0	0	1	0
0	low	45	5	85	Mem0	19	1	0	0	13.58	1000.14	503	167.67	3	63
0	low	45	5	85	Mem0	20	1	0	0	14.26	0	439	439	1	0
0	low	45	5	85	Mem0	21	1	1	0	0	0	0	0	1	0
0	low	45	5	85	Mem0	22	1	1	0	0	0	0	0	1	0
0	low	45	5	85	Mem0	23	1	1	0	0	0	0	0	1	0
0	low	45	5	85	Mem0	24	1	0	0	15.41	0	458	458	1	0
0	low	45	5	85	Mem0	25	1	1	0	0	0	0	0	1	0
0	low	45	5	85	Mem0	26	1	1	0	0	0	0	0	1	0
0	low	45	5	85	Mem0	27	1	1	0	0	0	0	0	1	0
0	low	45	5	85	Mem0	28	1	1	0	0	0	0	0	1	0
0	low	45	5	85	Mem0	29	1	0	0	14.79	0	450	450	1	0
0	low	45	5	85	Mem0	30	1	0	0	17.59	0	462	462	1	0
0	low	45	5	85	Mem0	31	1	1	0	0	0	0	0	1	0
0	low	45	5	85	Mem0	32	1	0	0	13.55	759.6	504	252	2	28
0	low	45	5	85	Mem0	33	1	0	0	15.32	0	460	460	1	0
0	low	45	5	85	Mem0	34	1	0	0	17.22	0	448	448	1	0
0	low	45	5	85	Mem0	35	1	1	0	0	0	0	0	1	0
0	low	45	5	85	Mem0	36	1	0	0	13.79	1000.14	503	167.67	3	58
0	low	45	5	85	Mem0	37	1	1	0	0	0	0	0	1	0
0	low	45	5	85	Mem0	38	1	1	0	0	0	0	0	1	0
0	low	45	5	85	Mem0	39	1	1	0	0	0	0	0	1	0
0	low	45	5	85	Mem0	40	1	1	0	0	0	0	0	1	0
0	low	45	5	85	Mem0	41	1	1	0	0	797.58	223	111.5	2	14
0	low	45	5	85	Mem0	42	1	1	0	0	0	0	0	1	0
0	low	45	5	85	Mem0	43	1	1	0	0	721.62	230	115	2	41
0	low	45	5	85	Mem0	44	1	1	0	0	0	0	0	1	0
0	low	45	5	85	Mem0	45	1	1	0	0	759.6	230	115	2	31
0	low	45	5	85	Mem0	46	1	1	0	0	622.87	207	103.5	2	44
0	low	45	5	85	Mem0	47	1	0	0	11.91	0	422	422	1	0
0	low	45	5	85	Mem0	48	1	0	0	11.7	0	455	455	1	0
0	low	45	5	85	Mem0	49	1	0	0	12.68	914.05	503	167.67	3	65
0	low	45	5	85	Mem0	50	1	0	0	13.56	0	449	449	1	0
0	low	45	6	85	Mem0	1	1	0	0	14.02	0	438	438	1	0
0	low	45	6	85	Mem0	2	1	0	0	13.5	793.78	504	252	2	21
0	low	45	6	85	Mem0	3	1	1	0	0	0	0	0	1	0
0	low	45	6	85	Mem0	4	1	1	0	0	0	0	0	1	0
0	low	45	6	85	Mem0	5	1	1	0	0	748.2	227	113.5	2	31
0	low	45	6	85	Mem0	6	1	1	0	0	0	0	0	1	0
0	low	45	6	85	Mem0	7	1	1	0	0	0	0	0	1	0
0	low	45	6	85	Mem0	8	1	1	0	0	0	0	0	1	0
0	low	45	6	85	Mem0	9	1	1	0	0	0	0	0	1	0
0	low	45	6	85	Mem0	10	1	1	0	0	0	0	0	1	0
0	low	45	6	85	Mem0	11	1	1	0	0	0	0	0	1	0
0	low	45	6	85	Mem0	12	1	0	0	13.47	748.2	504	252	2	29
0	low	45	6	85	Mem0	13	1	1	0	0	0	0	0	1	0
0	low	45	6	85	Mem0	14	1	1	0	0	0	0	0	1	0
0	low	45	6	85	Mem0	15	1	1	0	0	0	0	0	1	0
0	low	45	6	85	Mem0	16	1	1	0	0	0	0	0	1	0
0	low	45	6	85	Mem0	17	1	1	0	0	0	0	0	1	0
0	low	45	6	85	Mem0	18	1	1	0	0	0	0	0	1	0
0	low	45	6	85	Mem0	19	1	1	0	0	0	0	0	1	0
0	low	45	6	85	Mem0	20	1	0	0	17.92	0	441	441	1	0
0	low	45	6	85	Mem0	21	1	1	0	0	0	0	0	1	0
0	low	45	6	85	Mem0	22	1	1	0	0	0	0	0	1	0
0	low	45	6	85	Mem0	23	1	0	0	15.38	0	429	429	1	0
0	low	45	6	85	Mem0	24	1	0	0	17.64	0	439	439	1	0
0	low	45	6	85	Mem0	25	1	0	0	16.4	0	452	452	1	0
0	low	45	6	85	Mem0	26	1	1	0	0	0	0	0	1	0
0	low	45	6	85	Mem0	27	1	1	0	0	0	0	0	1	0
0	low	45	6	85	Mem0	28	1	1	0	0	0	0	0	1	0
0	low	45	6	85	Mem0	29	1	1	0	0	805.17	224	112	2	13
0	low	45	6	85	Mem0	30	1	1	0	0	0	0	0	1	0
0	low	45	6	85	Mem0	31	1	1	0	0	774.79	227	113.5	2	24
0	low	45	6	85	Mem0	32	1	1	0	0	0	0	0	1	0
0	low	45	6	85	Mem0	33	1	1	0	0	0	0	0	1	0
0	low	45	6	85	Mem0	34	1	1	0	0	0	0	0	1	0
0	low	45	6	85	Mem0	35	1	0	0	14.3	0	430	430	1	0
0	low	45	6	85	Mem0	36	1	1	0	0	0	0	0	1	0
0	low	45	6	85	Mem0	37	1	0	0	13.36	763.4	504	252	2	27
0	low	45	6	85	Mem0	38	1	0	0	15.61	1055.84	504	252	2	64
0	low	45	6	85	Mem0	39	1	1	0	0	0	0	0	1	0
0	low	45	6	85	Mem0	40	1	1	0	0	736.81	224	112	2	31
0	low	45	6	85	Mem0	41	1	1	0	0	0	0	0	1	0
0	low	45	6	85	Mem0	42	1	1	0	0	0	0	0	1	0
0	low	45	6	85	Mem0	43	1	1	0	0	0	0	0	1	0
0	low	45	6	85	Mem0	44	1	0	0	14.22	0	428	428	1	0
0	low	45	6	85	Mem0	45	1	0	0	17.98	0	452	452	1	0
0	low	45	6	85	Mem0	46	1	0	0	13.38	987.48	503	167.67	3	61
0	low	45	6	85	Mem0	47	1	0	0	13.69	786.18	504	252	2	20
0	low	45	6	85	Mem0	48	1	1	0	0	0	0	0	1	0
0	low	45	6	85	Mem0	49	1	1	0	0	0	0	0	1	0
0	low	45	6	85	Mem0	50	1	1	0	0	0	0	0	1	0
0	low	45	7	85	Mem0	1	1	1	0	0	0	0	0	1	0
0	low	45	7	85	Mem0	2	1	1	0	0	0	0	0	1	0
0	low	45	7	85	Mem0	3	1	1	0	0	0	0	0	1	0
0	low	45	7	85	Mem0	4	1	0	0	12.92	0	441	441	1	0
0	low	45	7	85	Mem0	5	1	1	0	0	0	0	0	1	0
0	low	45	7	85	Mem0	6	1	1	0	0	0	0	0	1	0
0	low	45	7	85	Mem0	7	1	1	0	0	0	0	0	1	0
0	low	45	7	85	Mem0	8	1	1	0	10.93	0	454	454	1	0
0	low	45	7	85	Mem0	9	1	1	0	0	0	0	0	1	0
0	low	45	7	85	Mem0	10	1	1	0	0	0	0	0	1	0
0	low	45	7	85	Mem0	11	1	1	0	0	0	0	0	1	0
0	low	45	7	85	Mem0	12	1	0	0	15.39	0	440	440	1	0
0	low	45	7	85	Mem0	13	1	0	0	14.09	0	430	430	1	0
0	low	45	7	85	Mem0	14	1	1	0	0	0	0	0	1	0
0	low	45	7	85	Mem0	15	1	0	0	11.57	0	438	438	1	0
0	low	45	7	85	Mem0	16	1	1	0	0	0	0	0	1	0
0	low	45	7	85	Mem0	17	1	0	0	13.58	1068.5	503	167.67	3	36
0	low	45	7	85	Mem0	18	1	1	0	0	0	0	0	1	0
0	low	45	7	85	Mem0	19	1	1	0	0	0	0	0	1	0
0	low	45	7	85	Mem0	20	1	0	0	13.66	1045.71	503	167.67	3	44
0	low	45	7	85	Mem0	21	1	1	0	0	0	0	0	1	0
0	low	45	7	85	Mem0	22	1	1	0	0	0	0	0	1	0
0	low	45	7	85	Mem0	23	1	0	0	13.06	0	416	416	1	0
0	low	45	7	85	Mem0	24	1	1	0	0	0	0	0	1	0
0	low	45	7	85	Mem0	25	1	1	0	0	0	0	0	1	0
0	low	45	7	85	Mem0	26	1	1	0	0	782.39	230	115	2	25
0	low	45	7	85	Mem0	27	1	0	0	18.08	0	425	425	1	0
0	low	45	7	85	Mem0	28	1	1	0	0	0	0	0	1	0
0	low	45	7	85	Mem0	29	1	0	0	11.03	0	463	463	1	0
0	low	45	7	85	Mem0	30	1	0	0	15.08	820.37	504	252	2	14
0	low	45	7	85	Mem0	31	1	1	0	0	801.38	225	112.5	2	15
0	low	45	7	85	Mem0	32	1	1	0	0	0	0	0	1	0
0	low	45	7	85	Mem0	33	1	0	0	12.81	793.78	504	252	2	17
0	low	45	7	85	Mem0	34	1	1	0	0	778.59	224	112	2	20
0	low	45	7	85	Mem0	35	1	1	0	0	782.39	226	113	2	21
0	low	45	7	85	Mem0	36	1	1	0	0	0	0	0	1	0
0	low	45	7	85	Mem0	37	1	1	0	0	0	0	0	1	0
0	low	45	7	85	Mem0	38	1	1	0	0	0	0	0	1	0
0	low	45	7	85	Mem0	39	1	1	0	0	0	0	0	1	0
0	low	45	7	85	Mem0	40	1	0	0	16.23	0	415	415	1	0
0	low	45	7	85	Mem0	41	1	1	0	0	0	0	0	1	0
0	low	45	7	85	Mem0	42	1	1	0	0	0	0	0	1	0
0	low	45	7	85	Mem0	43	1	0	0	15.23	0	438	438	1	0
0	low	45	7	85	Mem0	44	1	0	0	15.08	0	443	443	1	0
0	low	45	7	85	Mem0	45	1	1	0	0	0	0	0	1	0
0	low	45	7	85	Mem0	46	1	0	0	16.2	0	456	456	1	0
0	low	45	7	85	Mem0	47	1	0	0	17.23	0	440	440	1	0
0	low	45	7	85	Mem0	48	1	0	0	16.09	0	439	439	1	0
0	low	45	7	85	Mem0	49	1	1	0	0	0	0	0	1	0
0	low	45	7	85	Mem0	50	1	1	0	0	721.62	224	112	2	35
0	low	45	8	85	Mem0	1	1	0	0	12.72	0	423	423	1	0
0	low	45	8	85	Mem0	2	1	0	0	17.47	0	451	451	1	0
0	low	45	8	85	Mem0	3	1	0	0	13.93	0	419	419	1	0
0	low	45	8	85	Mem0	4	1	1	0	0	0	0	0	1	0
0	low	45	8	85	Mem0	5	1	0	0	12.69	0	437	437	1	0
0	low	45	8	85	Mem0	6	1	1	0	0	0	0	0	1	0
0	low	45	8	85	Mem0	7	1	1	0	0	0	0	0	1	0
0	low	45	8	85	Mem0	8	1	1	0	0	0	0	0	1	0
0	low	45	8	85	Mem0	9	1	1	0	0	0	0	0	1	0
0	low	45	8	85	Mem0	10	1	1	0	0	0	0	0	1	0
0	low	45	8	85	Mem0	11	1	1	0	0	0	0	0	1	0
0	low	45	8	85	Mem0	12	1	0	0	15.8	0	451	451	1	0
0	low	45	8	85	Mem0	13	1	0	0	13.02	793.78	504	252	2	19
0	low	45	8	85	Mem0	14	1	1	0	0	770.99	226	113	2	24
0	low	45	8	85	Mem0	15	1	1	0	0	0	0	0	1	0
0	low	45	8	85	Mem0	16	1	0	0	11.04	0	416	416	1	0
0	low	45	8	85	Mem0	17	1	1	0	0	0	0	0	1	0
0	low	45	8	85	Mem0	18	1	0	0	13.32	1020.39	503	167.67	3	46
0	low	45	8	85	Mem0	19	1	1	0	0	0	0	0	1	0
0	low	45	8	85	Mem0	20	1	1	0	0	0	0	0	1	0
0	low	45	8	85	Mem0	21	1	1	0	0	0	0	0	1	0
0	low	45	8	85	Mem0	22	1	1	0	0	0	0	0	1	0
0	low	45	8	85	Mem0	23	1	1	0	0	0	0	0	1	0
0	low	45	8	85	Mem0	24	1	1	0	0	0	0	0	1	0
0	low	45	8	85	Mem0	25	1	0	0	15.08	789.98	504	252	2	17
0	low	45	8	85	Mem0	26	1	1	0	0	0	0	0	1	0
0	low	45	8	85	Mem0	27	1	1	0	0	0	0	0	1	0
0	low	45	8	85	Mem0	28	1	0	0	15.97	0	433	433	1	0
0	low	45	8	85	Mem0	29	1	1	0	0	0	0	0	1	0
0	low	45	8	85	Mem0	30	1	1	0	0	0	0	0	1	0
0	low	45	8	85	Mem0	31	1	0	0	12.32	0	456	456	1	0
0	low	45	8	85	Mem0	32	1	1	0	0	0	0	0	1	0
0	low	45	8	85	Mem0	33	1	1	0	0	0	0	0	1	0
0	low	45	8	85	Mem0	34	1	1	0	0	0	0	0	1	0
0	low	45	8	85	Mem0	35	1	1	0	0	0	0	0	1	0
0	low	45	8	85	Mem0	36	1	1	0	0	0	0	0	1	0
0	low	45	8	85	Mem0	37	1	0	0	12.05	755.8	504	252	2	27
0	low	45	8	85	Mem0	38	1	0	0	13.48	0	413	413	1	0
0	low	45	8	85	Mem0	39	1	1	0	0	0	0	0	1	0
0	low	45	8	85	Mem0	40	1	1	0	0	0	0	0	1	0
0	low	45	8	85	Mem0	41	1	1	0	0	0	0	0	1	0
0	low	45	8	85	Mem0	42	1	0	0	11.5	0	439	439	1	0
0	low	45	8	85	Mem0	43	1	0	0	13.48	0	452	452	1	0
0	low	45	8	85	Mem0	44	1	0	0	15.17	0	449	449	1	0
0	low	45	8	85	Mem0	45	1	0	0	13.31	736.81	504	252	2	45
0	low	45	8	85	Mem0	46	1	0	0	12.39	0	430	430	1	0
0	low	45	8	85	Mem0	47	1	1	0	0	0	0	0	1	0
0	low	45	8	85	Mem0	48	1	0	0	16.4	0	449	449	1	0
0	low	45	8	85	Mem0	49	1	1	0	0	0	0	0	1	0
0	low	45	8	85	Mem0	50	1	0	0	14.16	778.59	504	252	2	32
0	low	45	9	85	Mem0	1	1	1	0	0	774.79	227	113.5	2	24
0	low	45	9	85	Mem0	2	1	1	0	0	0	0	0	1	0
0	low	45	9	85	Mem0	3	1	1	0	0	0	0	0	1	0
0	low	45	9	85	Mem0	4	1	0	0	18.12	0	446	446	1	0
0	low	45	9	85	Mem0	5	1	1	0	0	0	0	0	1	0
0	low	45	9	85	Mem0	6	1	0	0	14.61	0	452	452	1	0
0	low	45	9	85	Mem0	7	1	1	0	0	0	0	0	1	0
0	low	45	9	85	Mem0	8	1	1	0	0	0	0	0	1	0
0	low	45	9	85	Mem0	9	1	1	0	0	0	0	0	1	0
0	low	45	9	85	Mem0	10	1	0	0	12.81	974.82	503	167.67	3	46
0	low	45	9	85	Mem0	11	1	1	0	0	744.41	227	113.5	2	32
0	low	45	9	85	Mem0	12	1	0	0	13.99	0	415	415	1	0
0	low	45	9	85	Mem0	13	1	1	0	0	0	0	0	1	0
0	low	45	9	85	Mem0	14	1	0	0	14.17	0	454	454	1	0
0	low	45	9	85	Mem0	15	1	0	0	14.28	0	454	454	1	0
0	low	45	9	85	Mem0	16	1	0	0	15.33	0	451	451	1	0
0	low	45	9	85	Mem0	17	1	1	0	0	0	0	0	1	0
0	low	45	9	85	Mem0	18	1	1	0	0	0	0	0	1	0
0	low	45	9	85	Mem0	19	1	0	0	14.26	0	434	434	1	0
0	low	45	9	85	Mem0	20	1	1	0	0	0	0	0	1	0
0	low	45	9	85	Mem0	21	1	1	0	0	0	0	0	1	0
0	low	45	9	85	Mem0	22	1	1	0	0	0	0	0	1	0
0	low	45	9	85	Mem0	23	1	1	0	0	0	0	0	1	0
0	low	45	9	85	Mem0	24	1	1	0	0	774.79	227	113.5	2	24
0	low	45	9	85	Mem0	25	1	1	0	0	0	0	0	1	0
0	low	45	9	85	Mem0	26	1	1	0	0	0	0	0	1	0
0	low	45	9	85	Mem0	27	1	0	0	16.04	0	441	441	1	0
0	low	45	9	85	Mem0	28	1	0	0	15.71	0	451	451	1	0
0	low	45	9	85	Mem0	29	1	0	0	12.27	0	436	436	1	0
0	low	45	9	85	Mem0	30	1	1	0	0	789.98	225	112.5	2	18
0	low	45	9	85	Mem0	31	1	1	0	0	0	0	0	1	0
0	low	45	9	85	Mem0	32	1	0	0	11.77	797.58	504	252	2	19
0	low	45	9	85	Mem0	33	1	0	0	11.11	649.46	504	252	2	32
0	low	45	9	85	Mem0	34	1	1	0	0	0	0	0	1	0
0	low	45	9	85	Mem0	35	1	1	0	0	767.19	229	114.5	2	28
0	low	45	9	85	Mem0	36	1	0	0	14.68	0	457	457	1	0
0	low	45	9	85	Mem0	37	1	1	0	0	0	0	0	1	0
0	low	45	9	85	Mem0	38	1	1	0	0	0	0	0	1	0
0	low	45	9	85	Mem0	39	1	1	0	0	782.39	226	113	2	21
0	low	45	9	85	Mem0	40	1	1	0	0	0	0	0	1	0
0	low	45	9	85	Mem0	41	1	1	0	0	0	0	0	1	0
0	low	45	9	85	Mem0	42	1	1	0	0	0	0	0	1	0
0	low	45	9	85	Mem0	43	1	1	0	0	0	0	0	1	0
0	low	45	9	85	Mem0	44	1	1	0	0	0	0	0	1	0
0	low	45	9	85	Mem0	45	1	0	0	13.55	0	412	412	1	0
0	low	45	9	85	Mem0	46	1	1	0	0	0	0	0	1	0
0	low	45	9	85	Mem0	47	1	1	0	0	0	0	0	1	0
0	low	45	9	85	Mem0	48	1	1	0	0	0	0	0	1	0
0	low	45	9	85	Mem0	49	1	1	0	0	759.6	225	112.5	2	26
0	low	45	9	85	Mem0	50	1	1	0	0	0	0	0	1	0
0	low	45	10	85	Mem0	1	1	1	0	0	0	0	0	1	0
0	low	45	10	85	Mem0	2	1	1	0	0	0	0	0	1	0
0	low	45	10	85	Mem0	3	1	0	0	12.25	0	445	445	1	0
0	low	45	10	85	Mem0	4	1	1	0	0	0	0	0	1	0
0	low	45	10	85	Mem0	5	1	0	0	12.69	0	439	439	1	0
0	low	45	10	85	Mem0	6	1	0	0	13.37	733.01	504	252	2	38
0	low	45	10	85	Mem0	7	1	1	0	0	0	0	0	1	0
0	low	45	10	85	Mem0	8	1	1	0	0	0	0	0	1	0
0	low	45	10	85	Mem0	9	1	1	0	0	0	0	0	1	0
0	low	45	10	85	Mem0	10	1	1	0	0	0	0	0	1	0
0	low	45	10	85	Mem0	11	1	0	0	14.03	0	445	445	1	0
0	low	45	10	85	Mem0	12	1	1	0	0	0	0	0	1	0
0	low	45	10	85	Mem0	13	1	0	0	14.7	797.58	504	252	2	17
0	low	45	10	85	Mem0	14	1	1	0	0	0	0	0	1	0
0	low	45	10	85	Mem0	15	1	0	0	17.16	0	456	456	1	0
0	low	45	10	85	Mem0	16	1	1	0	0	763.4	223	111.5	2	23
0	low	45	10	85	Mem0	17	1	1	0	0	763.4	226	113	2	26
0	low	45	10	85	Mem0	18	1	1	0	0	0	0	0	1	0
0	low	45	10	85	Mem0	19	1	1	0	0	0	0	0	1	0
0	low	45	10	85	Mem0	20	1	1	0	0	0	0	0	1	0
0	low	45	10	85	Mem0	21	1	1	0	0	0	0	0	1	0
0	low	45	10	85	Mem0	22	1	1	0	0	0	0	0	1	0
0	low	45	10	85	Mem0	23	1	0	0	15.57	0	433	433	1	0
0	low	45	10	85	Mem0	24	1	1	0	0	0	0	0	1	0
0	low	45	10	85	Mem0	25	1	1	0	0	0	0	0	1	0
0	low	45	10	85	Mem0	26	1	1	0	0	0	0	0	1	0
0	low	45	10	85	Mem0	27	1	0	0	17.48	0	444	444	1	0
0	low	45	10	85	Mem0	28	1	1	0	0	0	0	0	1	0
0	low	45	10	85	Mem0	29	1	0	0	14.04	0	415	415	1	0
0	low	45	10	85	Mem0	30	1	0	0	16.9	782.39	504	252	2	22
0	low	45	10	85	Mem0	31	1	1	0	0	0	0	0	1	0
0	low	45	10	85	Mem0	32	1	1	0	0	0	0	0	1	0
0	low	45	10	85	Mem0	33	1	1	0	0	0	0	0	1	0
0	low	45	10	85	Mem0	34	1	0	0	17.94	0	441	441	1	0
0	low	45	10	85	Mem0	35	1	1	0	0	0	0	0	1	0
0	low	45	10	85	Mem0	36	1	0	0	17.45	0	449	449	1	0
0	low	45	10	85	Mem0	37	1	0	0	11.18	0	414	414	1	0
0	low	45	10	85	Mem0	38	1	1	0	0	0	0	0	1	0
0	low	45	10	85	Mem0	39	1	0	0	16.08	0	426	426	1	0
0	low	45	10	85	Mem0	40	1	1	0	0	0	0	0	1	0
0	low	45	10	85	Mem0	41	1	1	0	0	0	0	0	1	0
0	low	45	10	85	Mem0	42	1	0	0	13.86	0	451	451	1	0
0	low	45	10	85	Mem0	43	1	1	0	0	0	0	0	1	0
0	low	45	10	85	Mem0	44	1	1	0	0	0	0	0	1	0
0	low	45	10	85	Mem0	45	1	1	0	0	0	0	0	1	0
0	low	45	10	85	Mem0	46	1	1	0	0	0	0	0	1	0
0	low	45	10	85	Mem0	47	1	1	0	0	0	0	0	1	0
0	low	45	10	85	Mem0	48	1	0	0	13.61	1063.44	503	167.67	3	39
0	low	45	10	85	Mem0	49	1	1	0	0	0	0	0	1	0
0	low	45	10	85	Mem0	50	1	1	0	0	778.59	225	112.5	2	21
0	low	45	1	85	Mem1	1	1	1	0	0	0	0	0	1	0
0	low	45	1	85	Mem1	2	1	0	0	16.19	793.78	504	252	2	15
0	low	45	1	85	Mem1	3	1	0	0	13.23	0	456	456	1	0
0	low	45	1	85	Mem1	4	1	1	0	0	0	0	0	1	0
0	low	45	1	85	Mem1	5	1	0	0	12.12	0	438	438	1	0
0	low	45	1	85	Mem1	6	1	0	0	12.75	645.66	504	252	2	32
0	low	45	1	85	Mem1	7	1	0	0	16.77	0	439	439	1	0
0	low	45	1	85	Mem1	8	1	1	0	0	706.43	225	112.5	2	40
0	low	45	1	85	Mem1	9	1	0	0	13.94	0	419	419	1	0
0	low	45	1	85	Mem1	10	1	1	0	0	0	0	0	1	0
0	low	45	1	85	Mem1	11	1	1	0	0	0	0	0	1	0
0	low	45	1	85	Mem1	12	1	1	0	0	0	0	0	1	0
0	low	45	1	85	Mem1	13	1	0	0	16.86	0	416	416	1	0
0	low	45	1	85	Mem1	14	1	0	0	12.09	721.62	504	252	2	38
0	low	45	1	85	Mem1	15	1	0	0	15.37	0	432	432	1	0
0	low	45	1	85	Mem1	16	1	0	0	14.58	0	458	458	1	0
0	low	45	1	85	Mem1	17	1	0	0	12.22	778.59	504	252	2	23
0	low	45	1	85	Mem1	18	1	1	0	0	755.8	228	114	2	30
0	low	45	1	85	Mem1	19	1	1	0	0	789.98	227	113.5	2	20
0	low	45	1	85	Mem1	20	1	0	0	15	934.31	503	167.67	3	67
0	low	45	1	85	Mem1	21	1	1	0	0	0	0	0	1	0
0	low	45	1	85	Mem1	22	1	0	0	18	0	426	426	1	0
0	low	45	1	85	Mem1	23	1	1	0	0	0	0	0	1	0
0	low	45	1	85	Mem1	24	1	0	0	12.09	755.8	504	252	2	32
0	low	45	1	85	Mem1	25	1	0	0	15.71	0	434	434	1	0
0	low	45	1	85	Mem1	26	1	1	0	0	759.6	227	113.5	2	28
0	low	45	1	85	Mem1	27	1	1	0	0	706.43	226	113	2	41
0	low	45	1	85	Mem1	28	1	0	0	12.32	0	440	440	1	0
0	low	45	1	85	Mem1	29	1	0	0	11.17	748.2	504	252	2	32
0	low	45	1	85	Mem1	30	1	1	0	0	789.98	229	114.5	2	22
0	low	45	1	85	Mem1	31	1	1	0	0	0	0	0	1	0
0	low	45	1	85	Mem1	32	1	0	0	17.64	0	454	454	1	0
0	low	45	1	85	Mem1	33	1	0	0	14.45	0	442	442	1	0
0	low	45	1	85	Mem1	34	1	1	0	0	0	0	0	1	0
0	low	45	1	85	Mem1	35	1	0	0	12.8	0	423	423	1	0
0	low	45	1	85	Mem1	36	1	0	0	14.07	0	411	411	1	0
0	low	45	1	85	Mem1	37	1	1	0	0	0	0	0	1	0
0	low	45	1	85	Mem1	38	1	0	0	17.96	0	423	423	1	0
0	low	45	1	85	Mem1	39	1	0	0	13.4	987.48	503	167.67	3	62
0	low	45	1	85	Mem1	40	1	0	0	11.8	0	438	438	1	0
0	low	45	1	85	Mem1	41	1	0	0	12.85	881.14	503	167.67	3	66
0	low	45	1	85	Mem1	42	1	0	0	13.55	1040.65	503	167.67	3	46
0	low	45	1	85	Mem1	43	1	0	0	11.61	1093.82	504	252	2	57
0	low	45	1	85	Mem1	44	1	1	0	0	0	0	0	1	0
0	low	45	1	85	Mem1	45	1	1	0	0	0	0	0	1	0
0	low	45	1	85	Mem1	46	1	0	0	18.02	0	448	448	1	0
0	low	45	1	85	Mem1	47	1	0	0	13.63	0	429	429	1	0
0	low	45	1	85	Mem1	48	1	0	0	12.34	0	460	460	1	0
0	low	45	1	85	Mem1	49	1	1	0	0	759.6	228	114	2	29
0	low	45	1	85	Mem1	50	1	0	0	16.04	0	436	436	1	0
0	low	45	2	85	Mem1	1	1	0	0	17.12	0	437	437	1	0
0	low	45	2	85	Mem1	2	1	0	0	12.86	0	463	463	1	0
0	low	45	2	85	Mem1	3	1	1	0	0	0	0	0	1	0
0	low	45	2	85	Mem1	4	1	0	0	17.67	0	461	461	1	0
0	low	45	2	85	Mem1	5	1	0	0	14.62	990.01	503	167.67	3	64
0	low	45	2	85	Mem1	6	1	0	0	16.53	0	439	439	1	0
0	low	45	2	85	Mem1	7	1	0	0	15.43	0	443	443	1	0
0	low	45	2	85	Mem1	8	1	0	0	15.99	0	463	463	1	0
0	low	45	2	85	Mem1	9	1	0	0	15.59	0	443	443	1	0
0	low	45	2	85	Mem1	10	1	0	0	16.72	0	443	443	1	0
0	low	45	2	85	Mem1	11	1	0	0	14.36	0	437	437	1	0
0	low	45	2	85	Mem1	12	1	0	0	17.12	0	426	426	1	0
0	low	45	2	85	Mem1	13	1	0	0	14.99	0	411	411	1	0
0	low	45	2	85	Mem1	14	1	1	0	0	0	0	0	1	0
0	low	45	2	85	Mem1	15	1	0	0	18	672.25	504	252	2	24
0	low	45	2	85	Mem1	16	1	1	0	0	0	0	0	1	0
0	low	45	2	85	Mem1	17	1	0	0	18.02	0	446	446	1	0
0	low	45	2	85	Mem1	18	1	0	0	15.88	0	443	443	1	0
0	low	45	2	85	Mem1	19	1	1	0	0	0	0	0	1	0
0	low	45	2	85	Mem1	20	1	1	0	0	0	0	0	1	0
0	low	45	2	85	Mem1	21	1	0	0	15.94	789.98	504	252	2	21
0	low	45	2	85	Mem1	22	1	0	0	13.46	959.63	503	167.67	3	75
0	low	45	2	85	Mem1	23	1	0	0	17.96	0	443	443	1	0
0	low	45	2	85	Mem1	24	1	0	0	17.89	770.99	504	252	2	25
0	low	45	2	85	Mem1	25	1	0	0	14.14	0	425	425	1	0
0	low	45	2	85	Mem1	26	1	0	0	17.69	641.86	504	252	2	37
0	low	45	2	85	Mem1	27	1	0	0	12.89	695.03	504	252	2	42
0	low	45	2	85	Mem1	28	1	0	0	17.54	0	451	451	1	0
0	low	45	2	85	Mem1	29	1	0	0	13.57	0	442	442	1	0
0	low	45	2	85	Mem1	30	1	0	0	15.63	630.47	504	252	2	34
0	low	45	2	85	Mem1	31	1	0	0	17.18	729.21	504	252	2	34
0	low	45	2	85	Mem1	32	1	0	0	16.24	752	504	252	2	27
0	low	45	2	85	Mem1	33	1	1	0	0	0	0	0	1	0
0	low	45	2	85	Mem1	34	1	0	0	14.29	0	448	448	1	0
0	low	45	2	85	Mem1	35	1	0	0	12.73	911.52	503	167.67	3	68
0	low	45	2	85	Mem1	36	1	0	0	17.94	0	422	422	1	0
0	low	45	2	85	Mem1	37	1	0	0	14.62	0	455	455	1	0
0	low	45	2	85	Mem1	38	1	1	0	0	0	0	0	1	0
0	low	45	2	85	Mem1	39	1	1	0	0	767.19	233	116.5	2	32
0	low	45	2	85	Mem1	40	1	0	0	13.35	903.92	503	167.67	3	70
0	low	45	2	85	Mem1	41	1	0	0	13.72	1065.97	503	167.67	3	30
0	low	45	2	85	Mem1	42	1	0	0	12.9	744.41	504	252	2	35
0	low	45	2	85	Mem1	43	1	0	0	13.75	0	445	445	1	0
0	low	45	2	85	Mem1	44	1	0	0	17.63	0	452	452	1	0
0	low	45	2	85	Mem1	45	1	0	0	16.12	0	430	430	1	0
0	low	45	2	85	Mem1	46	1	1	0	0	0	0	0	1	0
0	low	45	2	85	Mem1	47	1	0	0	16.71	733.01	504	252	2	35
0	low	45	2	85	Mem1	48	1	0	0	14.79	706.43	504	252	2	46
0	low	45	2	85	Mem1	49	1	0	0	16.89	0	447	447	1	0
0	low	45	2	85	Mem1	50	1	0	0	17.93	0	447	447	1	0
0	low	45	3	85	Mem1	1	1	0	0	17.54	0	455	455	1	0
0	low	45	3	85	Mem1	2	1	0	0	13.63	1005.2	503	167.67	3	63
0	low	45	3	85	Mem1	3	1	1	0	0	0	0	0	1	0
0	low	45	3	85	Mem1	4	1	1	0	0	0	0	0	1	0
0	low	45	3	85	Mem1	5	1	0	0	17.33	0	444	444	1	0
0	low	45	3	85	Mem1	6	1	0	0	16.81	0	445	445	1	0
0	low	45	3	85	Mem1	7	1	0	0	15.89	0	442	442	1	0
0	low	45	3	85	Mem1	8	1	0	0	13.83	1002.67	503	167.67	3	63
0	low	45	3	85	Mem1	9	1	0	0	15.66	0	411	411	1	0
0	low	45	3	85	Mem1	10	1	0	0	13.61	982.41	503	167.67	3	71
0	low	45	3	85	Mem1	11	1	0	0	17.36	774.79	504	252	2	29
0	low	45	3	85	Mem1	12	1	0	0	17.67	0	441	441	1	0
0	low	45	3	85	Mem1	13	1	1	0	0	0	0	0	1	0
0	low	45	3	85	Mem1	14	1	0	0	14.84	740.61	504	252	2	32
0	low	45	3	85	Mem1	15	1	1	0	0	0	0	0	1	0
0	low	45	3	85	Mem1	16	1	1	0	0	0	0	0	1	0
0	low	45	3	85	Mem1	17	1	0	0	12.22	0	428	428	1	0
0	low	45	3	85	Mem1	18	1	1	0	0	0	0	0	1	0
0	low	45	3	85	Mem1	19	1	0	0	15.67	0	431	431	1	0
0	low	45	3	85	Mem1	20	1	1	0	0	793.78	231	115.5	2	23
0	low	45	3	85	Mem1	21	1	0	0	15.01	0	422	422	1	0
0	low	45	3	85	Mem1	22	1	0	0	13.08	0	432	432	1	0
0	low	45	3	85	Mem1	23	1	0	0	12.79	755.8	504	252	2	30
0	low	45	3	85	Mem1	24	1	1	0	0	0	0	0	1	0
0	low	45	3	85	Mem1	25	1	0	0	18.04	0	423	423	1	0
0	low	45	3	85	Mem1	26	1	0	0	16.58	0	447	447	1	0
0	low	45	3	85	Mem1	27	1	0	0	16.49	0	421	421	1	0
0	low	45	3	85	Mem1	28	1	0	0	17.92	0	447	447	1	0
0	low	45	3	85	Mem1	29	1	0	0	12.56	0	425	425	1	0
0	low	45	3	85	Mem1	30	1	1	0	0	0	0	0	1	0
0	low	45	3	85	Mem1	31	1	0	0	11.98	0	450	450	1	0
0	low	45	3	85	Mem1	32	1	0	0	14.46	926.71	503	167.67	3	64
0	low	45	3	85	Mem1	33	1	0	0	17.24	0	420	420	1	0
0	low	45	3	85	Mem1	34	1	0	0	16.02	0	446	446	1	0
0	low	45	3	85	Mem1	35	1	0	0	12.28	0	450	450	1	0
0	low	45	3	85	Mem1	36	1	0	0	17.77	702.63	504	252	2	41
0	low	45	3	85	Mem1	37	1	0	0	17.22	0	439	439	1	0
0	low	45	3	85	Mem1	38	1	0	0	17.98	0	429	429	1	0
0	low	45	3	85	Mem1	39	1	1	0	0	0	0	0	1	0
0	low	45	3	85	Mem1	40	1	0	0	16.5	0	426	426	1	0
0	low	45	3	85	Mem1	41	1	1	0	0	0	0	0	1	0
0	low	45	3	85	Mem1	42	1	1	0	0	0	0	0	1	0
0	low	45	3	85	Mem1	43	1	0	0	13.07	733.01	504	252	2	40
0	low	45	3	85	Mem1	44	1	0	0	13.39	0	439	439	1	0
0	low	45	3	85	Mem1	45	1	0	0	12.52	0	449	449	1	0
0	low	45	3	85	Mem1	46	1	1	0	0	752	230	115	2	33
0	low	45	3	85	Mem1	47	1	0	0	17.81	797.58	504	252	2	20
0	low	45	3	85	Mem1	48	1	0	0	15.19	0	413	413	1	0
0	low	45	3	85	Mem1	49	1	1	0	0	786.18	228	114	2	22
0	low	45	3	85	Mem1	50	1	0	0	13.86	0	440	440	1	0
0	low	45	4	85	Mem1	1	1	0	0	18.03	0	454	454	1	0
0	low	45	4	85	Mem1	2	1	1	0	0	0	0	0	1	0
0	low	45	4	85	Mem1	3	1	0	0	15.94	0	444	444	1	0
0	low	45	4	85	Mem1	4	1	1	0	0	0	0	0	1	0
0	low	45	4	85	Mem1	5	1	0	0	15.97	0	441	441	1	0
0	low	45	4	85	Mem1	6	1	0	0	11.95	0	444	444	1	0
0	low	45	4	85	Mem1	7	1	0	0	16	1048.24	504	252	2	63
0	low	45	4	85	Mem1	8	1	0	0	16.31	0	458	458	1	0
0	low	45	4	85	Mem1	9	1	0	0	14.33	0	457	457	1	0
0	low	45	4	85	Mem1	10	1	0	0	11.8	0	427	427	1	0
0	low	45	4	85	Mem1	11	1	0	0	13.65	0	430	430	1	0
0	low	45	4	85	Mem1	12	1	1	0	0	0	0	0	1	0
0	low	45	4	85	Mem1	13	1	1	0	0	0	0	0	1	0
0	low	45	4	85	Mem1	14	1	0	0	14.78	0	446	446	1	0
0	low	45	4	85	Mem1	15	1	0	0	14.68	0	431	431	1	0
0	low	45	4	85	Mem1	16	1	0	0	16.61	0	428	428	1	0
0	low	45	4	85	Mem1	17	1	1	0	0	0	0	0	1	0
0	low	45	4	85	Mem1	18	1	0	0	11.83	0	436	436	1	0
0	low	45	4	85	Mem1	19	1	0	0	17.53	0	438	438	1	0
0	low	45	4	85	Mem1	20	1	1	0	0	0	0	0	1	0
0	low	45	4	85	Mem1	21	1	0	0	17.68	0	427	427	1	0
0	low	45	4	85	Mem1	22	1	0	0	14.47	0	418	418	1	0
0	low	45	4	85	Mem1	23	1	0	0	15.69	0	434	434	1	0
0	low	45	4	85	Mem1	24	1	0	0	13.79	979.88	503	167.67	3	65
0	low	45	4	85	Mem1	25	1	1	0	0	752	230	115	2	33
0	low	45	4	85	Mem1	26	1	0	0	13.61	0	467	467	1	0
0	low	45	4	85	Mem1	27	1	1	0	0	0	0	0	1	0
0	low	45	4	85	Mem1	28	1	0	0	16.2	0	421	421	1	0
0	low	45	4	85	Mem1	29	1	0	0	18.05	0	442	442	1	0
0	low	45	4	85	Mem1	30	1	0	0	16.15	0	438	438	1	0
0	low	45	4	85	Mem1	31	1	0	0	16.14	0	440	440	1	0
0	low	45	4	85	Mem1	32	1	0	0	17.3	0	442	442	1	0
0	low	45	4	85	Mem1	33	1	0	0	14.14	0	442	442	1	0
0	low	45	4	85	Mem1	34	1	0	0	17.85	0	450	450	1	0
0	low	45	4	85	Mem1	35	1	0	0	15.69	744.41	504	252	2	29
0	low	45	4	85	Mem1	36	1	1	0	0	0	0	0	1	0
0	low	45	4	85	Mem1	37	1	0	0	14.43	984.95	503	167.67	3	61
0	low	45	4	85	Mem1	38	1	1	0	0	0	0	0	1	0
0	low	45	4	85	Mem1	39	1	0	0	15.02	0	439	439	1	0
0	low	45	4	85	Mem1	40	1	0	0	16.3	0	440	440	1	0
0	low	45	4	85	Mem1	41	1	1	0	0	759.6	229	114.5	2	30
0	low	45	4	85	Mem1	42	1	0	0	15.1	0	443	443	1	0
0	low	45	4	85	Mem1	43	1	0	0	15.83	0	458	458	1	0
0	low	45	4	85	Mem1	44	1	0	0	16.34	0	435	435	1	0
0	low	45	4	85	Mem1	45	1	0	0	15.65	645.66	508	254	2	45
0	low	45	4	85	Mem1	46	1	0	0	14.27	0	426	426	1	0
0	low	45	4	85	Mem1	47	1	0	0	16.26	0	425	425	1	0
0	low	45	4	85	Mem1	48	1	0	0	12.7	0	437	437	1	0
0	low	45	4	85	Mem1	49	1	0	0	13.17	801.38	504	252	2	21
0	low	45	4	85	Mem1	50	1	0	0	17.59	0	414	414	1	0
0	low	45	5	85	Mem1	1	1	0	0	11.81	748.2	504	252	2	30
0	low	45	5	85	Mem1	2	1	0	0	17.54	0	449	449	1	0
0	low	45	5	85	Mem1	3	1	0	0	17.22	0	440	440	1	0
0	low	45	5	85	Mem1	4	1	0	0	17.56	0	419	419	1	0
0	low	45	5	85	Mem1	5	1	0	0	16.83	733.01	504	252	2	31
0	low	45	5	85	Mem1	6	1	0	0	13.94	0	454	454	1	0
0	low	45	5	85	Mem1	7	1	0	0	17.58	0	445	445	1	0
0	low	45	5	85	Mem1	8	1	0	0	16.3	683.64	504	252	2	25
0	low	45	5	85	Mem1	9	1	1	0	0	0	0	0	1	0
0	low	45	5	85	Mem1	10	1	0	0	15.31	0	452	452	1	0
0	low	45	5	85	Mem1	11	1	0	0	16.37	0	425	425	1	0
0	low	45	5	85	Mem1	12	1	0	0	14.28	846.95	504	252	2	48
0	low	45	5	85	Mem1	13	1	0	0	17.45	752	504	252	2	27
0	low	45	5	85	Mem1	14	1	0	0	14.56	0	412	412	1	0
0	low	45	5	85	Mem1	15	1	1	0	0	759.6	223	111.5	2	24
0	low	45	5	85	Mem1	16	1	0	0	17.76	0	455	455	1	0
0	low	45	5	85	Mem1	17	1	0	0	17.46	0	437	437	1	0
0	low	45	5	85	Mem1	18	1	0	0	16.12	759.6	504	252	2	26
0	low	45	5	85	Mem1	19	1	0	0	11.12	793.78	504	252	2	23
0	low	45	5	85	Mem1	20	1	1	0	0	0	0	0	1	0
0	low	45	5	85	Mem1	21	1	0	0	13.55	1027.99	503	167.67	3	51
0	low	45	5	85	Mem1	22	1	0	0	16.76	0	444	444	1	0
0	low	45	5	85	Mem1	23	1	0	0	17.15	0	415	415	1	0
0	low	45	5	85	Mem1	24	1	1	0	0	778.59	225	112.5	2	21
0	low	45	5	85	Mem1	25	1	1	0	0	0	0	0	1	0
0	low	45	5	85	Mem1	26	1	1	0	0	0	0	0	1	0
0	low	45	5	85	Mem1	27	1	0	0	14.12	805.17	504	252	2	18
0	low	45	5	85	Mem1	28	1	0	0	12.39	710.22	504	252	2	38
0	low	45	5	85	Mem1	29	1	1	0	0	0	0	0	1	0
0	low	45	5	85	Mem1	30	1	0	0	17.69	0	440	440	1	0
0	low	45	5	85	Mem1	31	1	1	0	0	0	0	0	1	0
0	low	45	5	85	Mem1	32	1	0	0	17.67	0	453	453	1	0
0	low	45	5	85	Mem1	33	1	0	0	17.39	0	441	441	1	0
0	low	45	5	85	Mem1	34	1	0	0	16.06	0	446	446	1	0
0	low	45	5	85	Mem1	35	1	0	0	13.97	1053.31	503	167.67	3	44
0	low	45	5	85	Mem1	36	1	1	0	0	0	0	0	1	0
0	low	45	5	85	Mem1	37	1	0	0	14.86	0	426	426	1	0
0	low	45	5	85	Mem1	38	1	0	0	13.36	0	424	424	1	0
0	low	45	5	85	Mem1	39	1	0	0	13.61	1038.12	503	167.67	3	49
0	low	45	5	85	Mem1	40	1	1	0	0	0	0	0	1	0
0	low	45	5	85	Mem1	41	1	0	0	14.57	0	476	476	1	0
0	low	45	5	85	Mem1	42	1	0	0	13.66	974.82	503	167.67	3	76
0	low	45	5	85	Mem1	43	1	0	0	13.84	0	438	438	1	0
0	low	45	5	85	Mem1	44	1	0	0	14.76	0	455	455	1	0
0	low	45	5	85	Mem1	45	1	0	0	15.2	0	428	428	1	0
0	low	45	5	85	Mem1	46	1	1	0	0	0	0	0	1	0
0	low	45	5	85	Mem1	47	1	1	0	0	0	0	0	1	0
0	low	45	5	85	Mem1	48	1	0	0	17.44	0	415	415	1	0
0	low	45	5	85	Mem1	49	1	0	0	14.38	977.35	503	167.67	3	67
0	low	45	5	85	Mem1	50	1	1	0	0	0	0	0	1	0
0	low	45	6	85	Mem1	1	1	0	0	13.01	626.67	504	252	2	36
0	low	45	6	85	Mem1	2	1	0	0	12.86	0	437	437	1	0
0	low	45	6	85	Mem1	3	1	0	0	17.8	0	453	453	1	0
0	low	45	6	85	Mem1	4	1	0	0	13.58	770.99	504	252	2	22
0	low	45	6	85	Mem1	5	1	0	0	13.05	733.01	504	252	2	34
0	low	45	6	85	Mem1	6	1	1	0	0	0	0	0	1	0
0	low	45	6	85	Mem1	7	1	1	0	0	0	0	0	1	0
0	low	45	6	85	Mem1	8	1	1	0	0	0	0	0	1	0
0	low	45	6	85	Mem1	9	1	0	0	15.5	786.18	504	252	2	22
0	low	45	6	85	Mem1	10	1	1	0	0	0	0	0	1	0
0	low	45	6	85	Mem1	11	1	1	0	0	0	0	0	1	0
0	low	45	6	85	Mem1	12	1	0	0	14.07	793.78	504	252	2	16
0	low	45	6	85	Mem1	13	1	0	0	17.94	0	427	427	1	0
0	low	45	6	85	Mem1	14	1	0	0	17.67	0	416	416	1	0
0	low	45	6	85	Mem1	15	1	1	0	0	0	0	0	1	0
0	low	45	6	85	Mem1	16	1	0	0	14.29	1030.52	503	167.67	3	49
0	low	45	6	85	Mem1	17	1	1	0	0	0	0	0	1	0
0	low	45	6	85	Mem1	18	1	0	0	13.95	962.16	503	167.67	3	79
0	low	45	6	85	Mem1	19	1	0	0	12.96	0	459	459	1	0
0	low	45	6	85	Mem1	20	1	0	0	17.8	0	446	446	1	0
0	low	45	6	85	Mem1	21	1	0	0	14.42	0	442	442	1	0
0	low	45	6	85	Mem1	22	1	0	0	17.17	0	456	456	1	0
0	low	45	6	85	Mem1	23	1	0	0	15.38	740.61	504	252	2	34
0	low	45	6	85	Mem1	24	1	0	0	17.66	0	445	445	1	0
0	low	45	6	85	Mem1	25	1	0	0	13.27	725.42	504	252	2	42
0	low	45	6	85	Mem1	26	1	0	0	15.44	0	457	457	1	0
0	low	45	6	85	Mem1	27	1	0	0	15.08	0	435	435	1	0
0	low	45	6	85	Mem1	28	1	0	0	17.53	0	458	458	1	0
0	low	45	6	85	Mem1	29	1	0	0	14.31	0	456	456	1	0
0	low	45	6	85	Mem1	30	1	1	0	0	0	0	0	1	0
0	low	45	6	85	Mem1	31	1	0	0	17.2	0	433	433	1	0
0	low	45	6	85	Mem1	32	1	0	0	17.25	0	448	448	1	0
0	low	45	6	85	Mem1	33	1	0	0	15.47	0	465	465	1	0
0	low	45	6	85	Mem1	34	1	1	0	0	0	0	0	1	0
0	low	45	6	85	Mem1	35	1	0	0	13.46	1035.59	503	167.67	3	45
0	low	45	6	85	Mem1	36	1	1	0	0	0	0	0	1	0
0	low	45	6	85	Mem1	37	1	1	0	0	478.55	148	74	2	23
0	low	45	6	85	Mem1	38	1	0	0	18.06	0	425	425	1	0
0	low	45	6	85	Mem1	39	1	0	0	17.45	0	463	463	1	0
0	low	45	6	85	Mem1	40	1	1	0	0	0	0	0	1	0
0	low	45	6	85	Mem1	41	1	1	0	0	0	0	0	1	0
0	low	45	6	85	Mem1	42	1	0	0	17.56	0	457	457	1	0
0	low	45	6	85	Mem1	43	1	0	0	16.77	0	439	439	1	0
0	low	45	6	85	Mem1	44	1	0	0	14.26	939.37	503	167.67	3	61
0	low	45	6	85	Mem1	45	1	1	0	0	0	0	0	1	0
0	low	45	6	85	Mem1	46	1	0	0	15.83	0	459	459	1	0
0	low	45	6	85	Mem1	47	1	1	0	0	0	0	0	1	0
0	low	45	6	85	Mem1	48	1	0	0	18.24	721.62	504	252	2	41
0	low	45	6	85	Mem1	49	1	1	0	0	0	0	0	1	0
0	low	45	6	85	Mem1	50	1	1	0	0	0	0	0	1	0
0	low	45	7	85	Mem1	1	1	0	0	13.98	0	442	442	1	0
0	low	45	7	85	Mem1	2	1	1	0	0	0	0	0	1	0
0	low	45	7	85	Mem1	3	1	0	0	13.71	0	447	447	1	0
0	low	45	7	85	Mem1	4	1	1	0	0	0	0	0	1	0
0	low	45	7	85	Mem1	5	1	0	0	16.04	752	504	252	2	37
0	low	45	7	85	Mem1	6	1	0	0	13.46	729.21	504	252	2	35
0	low	45	7	85	Mem1	7	1	0	0	15.79	0	437	437	1	0
0	low	45	7	85	Mem1	8	1	0	0	17.85	736.81	504	252	2	35
0	low	45	7	85	Mem1	9	1	0	0	17.38	0	440	440	1	0
0	low	45	7	85	Mem1	10	1	0	0	13.84	744.41	504	252	2	34
0	low	45	7	85	Mem1	11	1	0	0	14.93	740.61	504	252	2	31
0	low	45	7	85	Mem1	12	1	0	0	17.76	0	456	456	1	0
0	low	45	7	85	Mem1	13	1	0	0	16.93	0	422	422	1	0
0	low	45	7	85	Mem1	14	1	0	0	15.11	0	443	443	1	0
0	low	45	7	85	Mem1	15	1	0	0	17.83	0	427	427	1	0
0	low	45	7	85	Mem1	16	1	0	0	14.18	1050.78	503	167.67	3	43
0	low	45	7	85	Mem1	17	1	1	0	0	0	0	0	1	0
0	low	45	7	85	Mem1	18	1	0	0	12.34	797.58	504	252	2	16
0	low	45	7	85	Mem1	19	1	0	0	13.84	0	442	442	1	0
0	low	45	7	85	Mem1	20	1	0	0	17.32	0	441	441	1	0
0	low	45	7	85	Mem1	21	1	0	0	16.94	786.18	504	252	2	20
0	low	45	7	85	Mem1	22	1	0	0	17.4	0	438	438	1	0
0	low	45	7	85	Mem1	23	1	0	0	13.91	967.22	503	167.67	3	76
0	low	45	7	85	Mem1	24	1	0	0	14.33	0	436	436	1	0
0	low	45	7	85	Mem1	25	1	1	0	0	0	0	0	1	0
0	low	45	7	85	Mem1	26	1	0	0	14.02	997.61	503	167.67	3	58
0	low	45	7	85	Mem1	27	1	0	0	13.96	962.16	503	167.67	3	50
0	low	45	7	85	Mem1	28	1	0	0	15.81	0	450	450	1	0
0	low	45	7	85	Mem1	29	1	0	0	11.46	702.63	504	252	2	43
0	low	45	7	85	Mem1	30	1	1	0	0	717.82	227	113.5	2	39
0	low	45	7	85	Mem1	31	1	0	0	15.05	0	450	450	1	0
0	low	45	7	85	Mem1	32	1	1	0	0	0	0	0	1	0
0	low	45	7	85	Mem1	33	1	1	0	0	0	0	0	1	0
0	low	45	7	85	Mem1	34	1	1	0	0	729.21	230	115	2	39
0	low	45	7	85	Mem1	35	1	0	0	16.18	0	411	411	1	0
0	low	45	7	85	Mem1	36	1	1	0	0	0	0	0	1	0
0	low	45	7	85	Mem1	37	1	1	0	0	0	0	0	1	0
0	low	45	7	85	Mem1	38	1	0	0	17.15	0	440	440	1	0
0	low	45	7	85	Mem1	39	1	1	0	0	0	0	0	1	0
0	low	45	7	85	Mem1	40	1	1	0	0	634.27	201	100.5	2	35
0	low	45	7	85	Mem1	41	1	1	0	0	786.18	229	114.5	2	23
0	low	45	7	85	Mem1	42	1	1	0	0	0	0	0	1	0
0	low	45	7	85	Mem1	43	1	1	0	0	0	0	0	1	0
0	low	45	7	85	Mem1	44	1	0	0	13.49	1033.05	503	167.67	3	47
0	low	45	7	85	Mem1	45	1	0	0	15.26	0	455	455	1	0
0	low	45	7	85	Mem1	46	1	0	0	13.77	736.81	504	252	2	38
0	low	45	7	85	Mem1	47	1	1	0	0	0	0	0	1	0
0	low	45	7	85	Mem1	48	1	0	0	12.98	0	442	442	1	0
0	low	45	7	85	Mem1	49	1	1	0	0	569.7	184	92	2	35
0	low	45	7	85	Mem1	50	1	0	0	14.74	554.51	504	252	2	44
0	low	45	8	85	Mem1	1	1	0	0	16.44	0	443	443	1	0
0	low	45	8	85	Mem1	2	1	1	0	0	0	0	0	1	0
0	low	45	8	85	Mem1	3	1	1	0	0	0	0	0	1	0
0	low	45	8	85	Mem1	4	1	0	0	15.3	0	454	454	1	0
0	low	45	8	85	Mem1	5	1	1	0	0	752	235	117.5	2	38
0	low	45	8	85	Mem1	6	1	1	0	0	0	0	0	1	0
0	low	45	8	85	Mem1	7	1	0	0	16.49	0	432	432	1	0
0	low	45	8	85	Mem1	8	1	1	0	0	0	0	0	1	0
0	low	45	8	85	Mem1	9	1	0	0	18	0	418	418	1	0
0	low	45	8	85	Mem1	10	1	1	0	0	0	0	0	1	0
0	low	45	8	85	Mem1	11	1	0	0	16.79	740.61	504	252	2	35
0	low	45	8	85	Mem1	12	1	0	0	17.03	0	456	456	1	0
0	low	45	8	85	Mem1	13	1	0	0	17.88	789.98	504	252	2	20
0	low	45	8	85	Mem1	14	1	0	0	14.91	770.99	504	252	2	21
0	low	45	8	85	Mem1	15	1	0	0	15.41	0	414	414	1	0
0	low	45	8	85	Mem1	16	1	0	0	13.03	778.59	504	252	2	22
0	low	45	8	85	Mem1	17	1	1	0	0	0	0	0	1	0
0	low	45	8	85	Mem1	18	1	0	0	17.15	0	467	467	1	0
0	low	45	8	85	Mem1	19	1	1	0	0	0	0	0	1	0
0	low	45	8	85	Mem1	20	1	0	0	13.86	0	450	450	1	0
0	low	45	8	85	Mem1	21	1	1	0	0	0	0	0	1	0
0	low	45	8	85	Mem1	22	1	0	0	14.21	0	429	429	1	0
0	low	45	8	85	Mem1	23	1	0	0	16.34	0	453	453	1	0
0	low	45	8	85	Mem1	24	1	0	0	14.97	0	454	454	1	0
0	low	45	8	85	Mem1	25	1	0	0	15.79	0	422	422	1	0
0	low	45	8	85	Mem1	26	1	0	0	14.49	0	445	445	1	0
0	low	45	8	85	Mem1	27	1	0	0	15.92	0	440	440	1	0
0	low	45	8	85	Mem1	28	1	0	0	17.92	0	445	445	1	0
0	low	45	8	85	Mem1	29	1	0	0	12.74	0	423	423	1	0
0	low	45	8	85	Mem1	30	1	1	0	0	0	0	0	1	0
0	low	45	8	85	Mem1	31	1	1	0	0	744.41	239	119.5	2	44
0	low	45	8	85	Mem1	32	1	1	0	0	717.82	228	114	2	40
0	low	45	8	85	Mem1	33	1	1	0	0	0	0	0	1	0
0	low	45	8	85	Mem1	34	1	0	0	18.07	0	446	446	1	0
0	low	45	8	85	Mem1	35	1	0	0	16.98	0	445	445	1	0
0	low	45	8	85	Mem1	36	1	1	0	0	0	0	0	1	0
0	low	45	8	85	Mem1	37	1	1	0	0	0	0	0	1	0
0	low	45	8	85	Mem1	38	1	0	0	13.02	0	439	439	1	0
0	low	45	8	85	Mem1	39	1	0	0	17.85	0	433	433	1	0
0	low	45	8	85	Mem1	40	1	0	0	12.8	0	452	452	1	0
0	low	45	8	85	Mem1	41	1	0	0	16.86	0	428	428	1	0
0	low	45	8	85	Mem1	42	1	0	0	15.17	0	462	462	1	0
0	low	45	8	85	Mem1	43	1	0	0	12.56	0	444	444	1	0
0	low	45	8	85	Mem1	44	1	0	0	15.87	0	453	453	1	0
0	low	45	8	85	Mem1	45	1	1	0	0	0	0	0	1	0
0	low	45	8	85	Mem1	46	1	1	0	0	0	0	0	1	0
0	low	45	8	85	Mem1	47	1	1	0	0	0	0	0	1	0
0	low	45	8	85	Mem1	48	1	0	0	14.43	0	442	442	1	0
0	low	45	8	85	Mem1	49	1	1	0	0	0	0	0	1	0
0	low	45	8	85	Mem1	50	1	1	0	0	0	0	0	1	0
0	low	45	9	85	Mem1	1	1	0	0	15.8	0	464	464	1	0
0	low	45	9	85	Mem1	2	1	0	0	14.06	725.42	504	252	2	36
0	low	45	9	85	Mem1	3	1	0	0	18.12	0	451	451	1	0
0	low	45	9	85	Mem1	4	1	0	0	17.6	641.86	504	252	2	37
0	low	45	9	85	Mem1	5	1	0	0	15.33	0	438	438	1	0
0	low	45	9	85	Mem1	6	1	0	0	12.58	0	418	418	1	0
0	low	45	9	85	Mem1	7	1	1	0	0	0	0	0	1	0
0	low	45	9	85	Mem1	8	1	0	0	17.66	0	431	431	1	0
0	low	45	9	85	Mem1	9	1	0	0	18	0	449	449	1	0
0	low	45	9	85	Mem1	10	1	0	0	17.11	0	455	455	1	0
0	low	45	9	85	Mem1	11	1	1	0	0	797.58	228	114	2	19
0	low	45	9	85	Mem1	12	1	0	0	15.21	714.02	504	252	2	42
0	low	45	9	85	Mem1	13	1	0	0	13.6	987.48	503	167.67	3	65
0	low	45	9	85	Mem1	14	1	0	0	14.12	0	456	456	1	0
0	low	45	9	85	Mem1	15	1	1	0	0	733.01	226	113	2	34
0	low	45	9	85	Mem1	16	1	1	0	0	0	0	0	1	0
0	low	45	9	85	Mem1	17	1	0	0	15.61	0	439	439	1	0
0	low	45	9	85	Mem1	18	1	1	0	0	607.68	200	100	2	41
0	low	45	9	85	Mem1	19	1	0	0	17.51	0	413	413	1	0
0	low	45	9	85	Mem1	20	1	1	0	0	0	0	0	1	0
0	low	45	9	85	Mem1	21	1	0	0	14.66	0	451	451	1	0
0	low	45	9	85	Mem1	22	1	1	0	0	0	0	0	1	0
0	low	45	9	85	Mem1	23	1	0	0	16.05	725.42	504	252	2	34
0	low	45	9	85	Mem1	24	1	1	0	0	0	0	0	1	0
0	low	45	9	85	Mem1	25	1	0	0	12.3	0	415	415	1	0
0	low	45	9	85	Mem1	26	1	0	0	16.5	0	433	433	1	0
0	low	45	9	85	Mem1	27	1	1	0	0	0	0	0	1	0
0	low	45	9	85	Mem1	28	1	0	0	12.86	0	442	442	1	0
0	low	45	9	85	Mem1	29	1	0	0	11.83	0	429	429	1	0
0	low	45	9	85	Mem1	30	1	1	0	0	0	0	0	1	0
0	low	45	9	85	Mem1	31	1	1	0	0	892.53	295	147.5	2	61
0	low	45	9	85	Mem1	32	1	0	0	12.35	801.38	504	252	2	15
0	low	45	9	85	Mem1	33	1	0	0	12.26	0	422	422	1	0
0	low	45	9	85	Mem1	34	1	1	0	0	0	0	0	1	0
0	low	45	9	85	Mem1	35	1	0	0	14.76	0	427	427	1	0
0	low	45	9	85	Mem1	36	1	1	0	0	0	0	0	1	0
0	low	45	9	85	Mem1	37	1	0	0	11.66	0	425	425	1	0
0	low	45	9	85	Mem1	38	1	0	0	17.28	0	435	435	1	0
0	low	45	9	85	Mem1	39	1	0	0	13.47	0	443	443	1	0
0	low	45	9	85	Mem1	40	1	0	0	13.96	744.41	504	252	2	30
0	low	45	9	85	Mem1	41	1	1	0	0	0	0	0	1	0
0	low	45	9	85	Mem1	42	1	0	0	16.58	0	440	440	1	0
0	low	45	9	85	Mem1	43	1	1	0	0	0	0	0	1	0
0	low	45	9	85	Mem1	44	1	1	0	0	0	0	0	1	0
0	low	45	9	85	Mem1	45	1	1	0	0	0	0	0	1	0
0	low	45	9	85	Mem1	46	1	0	0	17.56	0	422	422	1	0
0	low	45	9	85	Mem1	47	1	0	0	14.53	0	441	441	1	0
0	low	45	9	85	Mem1	48	1	0	0	12.97	0	453	453	1	0
0	low	45	9	85	Mem1	49	1	1	0	0	0	0	0	1	0
0	low	45	9	85	Mem1	50	1	1	0	0	0	0	0	1	0
0	low	45	10	85	Mem1	1	1	0	0	13.88	0	440	440	1	0
0	low	45	10	85	Mem1	2	1	1	0	0	0	0	0	1	0
0	low	45	10	85	Mem1	3	1	0	0	14.25	987.48	503	167.67	3	62
0	low	45	10	85	Mem1	4	1	1	0	0	0	0	0	1	0
0	low	45	10	85	Mem1	5	1	0	0	12.03	706.43	504	252	2	45
0	low	45	10	85	Mem1	6	1	1	0	0	744.41	225	112.5	2	30
0	low	45	10	85	Mem1	7	1	0	0	17.18	0	434	434	1	0
0	low	45	10	85	Mem1	8	1	1	0	0	0	0	0	1	0
0	low	45	10	85	Mem1	9	1	0	0	13.67	0	453	453	1	0
0	low	45	10	85	Mem1	10	1	0	0	15.22	603.88	504	252	2	40
0	low	45	10	85	Mem1	11	1	0	0	16.37	0	452	452	1	0
0	low	45	10	85	Mem1	12	1	1	0	0	0	0	0	1	0
0	low	45	10	85	Mem1	13	1	0	0	15.65	0	458	458	1	0
0	low	45	10	85	Mem1	14	1	0	0	16.54	740.61	504	252	2	35
0	low	45	10	85	Mem1	15	1	0	0	13.77	959.63	503	167.67	3	81
0	low	45	10	85	Mem1	16	1	0	0	17.03	763.4	504	252	2	35
0	low	45	10	85	Mem1	17	1	0	0	17.94	733.01	504	252	2	34
0	low	45	10	85	Mem1	18	1	0	0	15.59	0	450	450	1	0
0	low	45	10	85	Mem1	19	1	0	0	17.35	0	424	424	1	0
0	low	45	10	85	Mem1	20	1	1	0	0	0	0	0	1	0
0	low	45	10	85	Mem1	21	1	0	0	13.12	759.6	504	252	2	26
0	low	45	10	85	Mem1	22	1	0	0	12.16	808.97	504	252	2	12
0	low	45	10	85	Mem1	23	1	1	0	0	0	0	0	1	0
0	low	45	10	85	Mem1	24	1	0	0	13.49	995.07	503	167.67	3	62
0	low	45	10	85	Mem1	25	1	1	0	0	702.63	227	113.5	2	43
0	low	45	10	85	Mem1	26	1	0	0	15.93	0	412	412	1	0
0	low	45	10	85	Mem1	27	1	0	0	14.04	974.82	503	167.67	3	72
0	low	45	10	85	Mem1	28	1	0	0	13.58	1010.27	503	167.67	3	59
0	low	45	10	85	Mem1	29	1	1	0	0	770.99	230	115	2	28
0	low	45	10	85	Mem1	30	1	1	0	0	0	0	0	1	0
0	low	45	10	85	Mem1	31	1	0	0	15.2	0	453	453	1	0
0	low	45	10	85	Mem1	32	1	1	0	0	0	0	0	1	0
0	low	45	10	85	Mem1	33	1	1	0	0	0	0	0	1	0
0	low	45	10	85	Mem1	34	1	1	0	0	0	0	0	1	0
0	low	45	10	85	Mem1	35	1	0	0	13.44	0	415	415	1	0
0	low	45	10	85	Mem1	36	1	1	0	0	767.19	228	114	2	27
0	low	45	10	85	Mem1	37	1	0	0	16.09	0	447	447	1	0
0	low	45	10	85	Mem1	38	1	0	0	15.99	0	439	439	1	0
0	low	45	10	85	Mem1	39	1	0	0	16.15	0	436	436	1	0
0	low	45	10	85	Mem1	40	1	0	0	17.98	0	452	452	1	0
0	low	45	10	85	Mem1	41	1	1	0	0	0	0	0	1	0
0	low	45	10	85	Mem1	42	1	0	0	12.01	835.56	504	252	2	17
0	low	45	10	85	Mem1	43	1	0	0	16.29	706.43	504	252	2	43
0	low	45	10	85	Mem1	44	1	0	0	14.36	763.4	504	252	2	26
0	low	45	10	85	Mem1	45	1	0	0	11.7	721.62	504	252	2	38
0	low	45	10	85	Mem1	46	1	0	0	15.86	0	445	445	1	0
0	low	45	10	85	Mem1	47	1	0	0	16.89	0	411	411	1	0
0	low	45	10	85	Mem1	48	1	0	0	16.3	774.79	504	252	2	21
0	low	45	10	85	Mem1	49	1	0	0	14.44	0	444	444	1	0
0	low	45	10	85	Mem1	50	1	0	0	13.66	816.57	504	252	2	14
0	intermediate	45	1	85	Mem0	1	1	0	0	12.98	954.56	516	172	3	73
0	intermediate	45	1	85	Mem0	2	1	0	0	15.69	670.98	536	178.67	3	54
0	intermediate	45	1	85	Mem0	3	1	0	0	17.48	0	460	460	1	0
0	intermediate	45	1	85	Mem0	4	1	0	0	17.34	0	438	438	1	0
0	intermediate	45	1	85	Mem0	5	1	0	0	16.37	1029.25	504	252	2	47
0	intermediate	45	1	85	Mem0	6	1	0	0	16.14	482.35	517	258.5	2	24
0	intermediate	45	1	85	Mem0	7	1	0	0	12.71	0	457	457	1	0
0	intermediate	45	1	85	Mem0	8	1	0	0	17.81	0	429	429	1	0
0	intermediate	45	1	85	Mem0	9	1	0	0	12.92	0	428	428	1	0
0	intermediate	45	1	85	Mem0	10	1	1	0	0	729.21	233	116.5	2	42
0	intermediate	45	1	85	Mem0	11	1	1	0	0	767.19	238	119	2	37
0	intermediate	45	1	85	Mem0	12	1	1	0	0	0	0	0	1	0
0	intermediate	45	1	85	Mem0	13	1	0	0	17.38	0	453	453	1	0
0	intermediate	45	1	85	Mem0	14	1	0	0	14.83	0	443	443	1	0
0	intermediate	45	1	85	Mem0	15	1	0	0	16.31	0	449	449	1	0
0	intermediate	45	1	85	Mem0	16	1	0	0	14.99	1169.78	504	252	2	49
0	intermediate	45	1	85	Mem0	17	1	0	0	14	945.7	528	264	2	42
0	intermediate	45	1	85	Mem0	18	1	0	0	14.32	0	457	457	1	0
0	intermediate	45	1	85	Mem0	19	1	0	0	15.84	1048.24	504	252	2	56
0	intermediate	45	1	85	Mem0	20	1	0	0	12.23	0	417	417	1	0
0	intermediate	45	1	85	Mem0	21	1	0	0	18.06	0	431	431	1	0
0	intermediate	45	1	85	Mem0	22	1	1	0	0	0	0	0	1	0
0	intermediate	45	1	85	Mem0	23	1	0	0	16.1	0	422	422	1	0
0	intermediate	45	1	85	Mem0	24	1	0	0	16.39	1128	518	259	2	58
0	intermediate	45	1	85	Mem0	25	1	0	0	17.21	0	420	420	1	0
0	intermediate	45	1	85	Mem0	26	1	0	0	12.99	0	443	443	1	0
0	intermediate	45	1	85	Mem0	27	1	0	0	12.97	888.73	504	252	2	42
0	intermediate	45	1	85	Mem0	28	1	0	0	17.57	1006.47	504	252	2	47
0	intermediate	45	1	85	Mem0	29	1	1	0	0	0	0	0	1	0
0	intermediate	45	1	85	Mem0	30	1	0	0	15.57	0	452	452	1	0
0	intermediate	45	1	85	Mem0	31	1	1	0	0	558.31	170	85	2	24
0	intermediate	45	1	85	Mem0	32	1	1	0	0	964.69	307	153.5	2	54
0	intermediate	45	1	85	Mem0	33	1	0	0	16.18	0	438	438	1	0
0	intermediate	45	1	85	Mem0	34	1	0	0	14.53	1098.89	530	176.67	3	83
0	intermediate	45	1	85	Mem0	35	1	0	0	17.96	900.12	560	280	2	45
0	intermediate	45	1	85	Mem0	36	1	0	0	18.13	0	446	446	1	0
0	intermediate	45	1	85	Mem0	37	1	0	0	18.08	0	428	428	1	0
0	intermediate	45	1	85	Mem0	38	1	1	0	0	0	0	0	1	0
0	intermediate	45	1	85	Mem0	39	1	0	0	14.2	603.88	518	259	2	28
0	intermediate	45	1	85	Mem0	40	1	0	0	15.51	0	456	456	1	0
0	intermediate	45	1	85	Mem0	41	1	0	0	16.05	0	411	411	1	0
0	intermediate	45	1	85	Mem0	42	1	0	0	13.45	807.71	542	180.67	3	59
0	intermediate	45	1	85	Mem0	43	1	0	0	13.22	539.32	504	252	2	26
0	intermediate	45	1	85	Mem0	44	1	0	0	11.69	0	430	430	1	0
0	intermediate	45	1	85	Mem0	45	1	0	0	12.45	1139.4	504	252	2	60
0	intermediate	45	1	85	Mem0	46	1	0	0	14.17	1022.93	536	178.67	3	63
0	intermediate	45	1	85	Mem0	47	1	1	0	0	574.76	273	91	3	48
0	intermediate	45	1	85	Mem0	48	1	0	0	14.97	0	452	452	1	0
0	intermediate	45	1	85	Mem0	49	1	0	0	17.76	0	453	453	1	0
0	intermediate	45	1	85	Mem0	50	1	1	0	0	0	0	0	1	0
0	intermediate	45	2	85	Mem0	1	1	0	0	12.71	721.62	535	267.5	2	39
0	intermediate	45	2	85	Mem0	2	1	1	0	0	0	0	0	1	0
0	intermediate	45	2	85	Mem0	3	1	1	0	0	0	0	0	1	0
0	intermediate	45	2	85	Mem0	4	1	0	0	13.91	0	441	441	1	0
0	intermediate	45	2	85	Mem0	5	1	0	0	15.72	1165.98	504	252	2	54
0	intermediate	45	2	85	Mem0	6	1	0	0	17.6	0	440	440	1	0
0	intermediate	45	2	85	Mem0	7	1	1	0	0	0	0	0	1	0
0	intermediate	45	2	85	Mem0	8	1	0	0	16.91	0	441	441	1	0
0	intermediate	45	2	85	Mem0	9	1	1	0	0	0	0	0	1	0
0	intermediate	45	2	85	Mem0	10	1	0	0	16.98	695.03	504	252	2	35
0	intermediate	45	2	85	Mem0	11	1	0	0	12.87	901.39	503	167.67	3	60
0	intermediate	45	2	85	Mem0	12	1	0	0	17.48	1017.86	587	195.67	3	65
0	intermediate	45	2	85	Mem0	13	1	0	0	14.61	0	434	434	1	0
0	intermediate	45	2	85	Mem0	14	1	0	0	17.67	924.18	559	186.33	3	63
0	intermediate	45	2	85	Mem0	15	1	0	0	14.54	1000.14	503	167.67	3	78
0	intermediate	45	2	85	Mem0	16	1	0	0	12.29	938.1	519	259.5	2	38
0	intermediate	45	2	85	Mem0	17	1	1	0	0	455.76	141	70.5	2	22
0	intermediate	45	2	85	Mem0	18	1	1	0	0	0	0	0	1	0
0	intermediate	45	2	85	Mem0	19	1	0	0	16.25	789.98	576	192	3	56
0	intermediate	45	2	85	Mem0	20	1	1	0	0	0	0	0	1	0
0	intermediate	45	2	85	Mem0	21	1	0	0	17.93	0	442	442	1	0
0	intermediate	45	2	85	Mem0	22	1	0	0	11.11	0	447	447	1	0
0	intermediate	45	2	85	Mem0	23	1	0	0	16.37	672.25	504	252	2	26
0	intermediate	45	2	85	Mem0	24	1	0	0	17.16	0	446	446	1	0
0	intermediate	45	2	85	Mem0	25	1	0	0	14.87	1063.44	504	252	2	35
0	intermediate	45	2	85	Mem0	26	1	0	0	16.99	0	453	453	1	0
0	intermediate	45	2	85	Mem0	27	1	0	0	17.64	1101.42	524	262	2	64
0	intermediate	45	2	85	Mem0	28	1	0	0	16.7	0	418	418	1	0
0	intermediate	45	2	85	Mem0	29	1	0	0	17.46	0	453	453	1	0
0	intermediate	45	2	85	Mem0	30	1	0	0	17.57	786.18	504	252	2	32
0	intermediate	45	2	85	Mem0	31	1	0	0	15.56	0	443	443	1	0
0	intermediate	45	2	85	Mem0	32	1	0	0	17.41	0	441	441	1	0
0	intermediate	45	2	85	Mem0	33	1	0	0	13.55	860.25	578	144.5	4	80
0	intermediate	45	2	85	Mem0	34	1	0	0	13.9	0	439	439	1	0
0	intermediate	45	2	85	Mem0	35	1	0	0	12.76	0	453	453	1	0
0	intermediate	45	2	85	Mem0	36	1	0	0	13.22	687.44	504	252	2	36
0	intermediate	45	2	85	Mem0	37	1	0	0	18.08	0	441	441	1	0
0	intermediate	45	2	85	Mem0	38	1	0	0	13.48	0	454	454	1	0
0	intermediate	45	2	85	Mem0	39	1	0	0	14.73	976.08	504	252	2	51
0	intermediate	45	2	85	Mem0	40	1	1	0	0	0	0	0	1	0
0	intermediate	45	2	85	Mem0	41	1	1	0	0	0	0	0	1	0
0	intermediate	45	2	85	Mem0	42	1	0	0	13.25	843.15	529	176.33	3	68
0	intermediate	45	2	85	Mem0	43	1	0	0	15.84	0	454	454	1	0
0	intermediate	45	2	85	Mem0	44	1	0	0	15.81	706.43	504	252	2	29
0	intermediate	45	2	85	Mem0	45	1	0	0	12.22	0	438	438	1	0
0	intermediate	45	2	85	Mem0	46	1	0	0	11.62	0	437	437	1	0
0	intermediate	45	2	85	Mem0	47	1	0	0	18.2	0	424	424	1	0
0	intermediate	45	2	85	Mem0	48	1	0	0	15.45	0	417	417	1	0
0	intermediate	45	2	85	Mem0	49	1	0	0	14.71	0	435	435	1	0
0	intermediate	45	2	85	Mem0	50	1	0	0	16.9	0	410	410	1	0
0	intermediate	45	3	85	Mem0	1	1	0	0	12.62	1181.17	513	256.5	2	49
0	intermediate	45	3	85	Mem0	2	1	0	0	12.12	0	454	454	1	0
0	intermediate	45	3	85	Mem0	3	1	1	0	0	0	0	0	1	0
0	intermediate	45	3	85	Mem0	4	1	0	0	13.41	1048.24	504	252	2	36
0	intermediate	45	3	85	Mem0	5	1	0	0	17.21	0	457	457	1	0
0	intermediate	45	3	85	Mem0	6	1	0	0	16.53	0	451	451	1	0
0	intermediate	45	3	85	Mem0	7	1	1	0	0	0	0	0	1	0
0	intermediate	45	3	85	Mem0	8	1	1	0	0	0	0	0	1	0
0	intermediate	45	3	85	Mem0	9	1	0	0	18.06	0	416	416	1	0
0	intermediate	45	3	85	Mem0	10	1	0	0	14.12	898.86	503	167.67	3	56
0	intermediate	45	3	85	Mem0	11	1	1	0	0	0	0	0	1	0
0	intermediate	45	3	85	Mem0	12	1	0	0	13.26	0	448	448	1	0
0	intermediate	45	3	85	Mem0	13	1	0	0	16.83	0	457	457	1	0
0	intermediate	45	3	85	Mem0	14	1	0	0	13.45	0	429	429	1	0
0	intermediate	45	3	85	Mem0	15	1	0	0	14.93	824.16	504	252	2	42
0	intermediate	45	3	85	Mem0	16	1	0	0	14.75	0	434	434	1	0
0	intermediate	45	3	85	Mem0	17	1	0	0	13.18	1059.64	504	252	2	58
0	intermediate	45	3	85	Mem0	18	1	0	0	17.61	0	443	443	1	0
0	intermediate	45	3	85	Mem0	19	1	0	0	15.84	634.27	504	252	2	34
0	intermediate	45	3	85	Mem0	20	1	0	0	17.55	0	410	410	1	0
0	intermediate	45	3	85	Mem0	21	1	1	0	0	391.19	130	65	2	28
0	intermediate	45	3	85	Mem0	22	1	0	0	15.3	0	451	451	1	0
0	intermediate	45	3	85	Mem0	23	1	0	0	16.56	0	438	438	1	0
0	intermediate	45	3	85	Mem0	24	1	0	0	14.42	0	426	426	1	0
0	intermediate	45	3	85	Mem0	25	1	0	0	15.09	805.17	506	253	2	43
0	intermediate	45	3	85	Mem0	26	1	0	0	17.54	0	440	440	1	0
0	intermediate	45	3	85	Mem0	27	1	0	0	14.55	539.32	504	252	2	21
0	intermediate	45	3	85	Mem0	28	1	1	0	0	0	0	0	1	0
0	intermediate	45	3	85	Mem0	29	1	0	0	17.49	945.7	504	252	2	42
0	intermediate	45	3	85	Mem0	30	1	0	0	16.33	0	460	460	1	0
0	intermediate	45	3	85	Mem0	31	1	0	0	13.01	0	442	442	1	0
0	intermediate	45	3	85	Mem0	32	1	0	0	15.22	0	442	442	1	0
0	intermediate	45	3	85	Mem0	33	1	0	0	17.5	596.29	504	252	2	32
0	intermediate	45	3	85	Mem0	34	1	1	0	0	0	0	0	1	0
0	intermediate	45	3	85	Mem0	35	1	0	0	11.13	825.43	527	175.67	3	54
0	intermediate	45	3	85	Mem0	36	1	0	0	17.31	0	441	441	1	0
0	intermediate	45	3	85	Mem0	37	1	0	0	15.22	972.29	540	180	3	60
0	intermediate	45	3	85	Mem0	38	1	0	0	14	1139.4	518	259	2	56
0	intermediate	45	3	85	Mem0	39	1	0	0	16.98	543.11	504	252	2	29
0	intermediate	45	3	85	Mem0	40	1	0	0	17.78	0	435	435	1	0
0	intermediate	45	3	85	Mem0	41	1	0	0	14.74	0	438	438	1	0
0	intermediate	45	3	85	Mem0	42	1	0	0	12.34	953.3	504	252	2	38
0	intermediate	45	3	85	Mem0	43	1	0	0	14.88	0	439	439	1	0
0	intermediate	45	3	85	Mem0	44	1	0	0	11.56	0	438	438	1	0
0	intermediate	45	3	85	Mem0	45	1	1	0	0	478.55	142	71	2	17
0	intermediate	45	3	85	Mem0	46	1	0	0	14.55	893.79	557	185.67	3	70
0	intermediate	45	3	85	Mem0	47	1	0	0	13.76	979.88	503	167.67	3	67
0	intermediate	45	3	85	Mem0	48	1	0	0	16.32	0	460	460	1	0
0	intermediate	45	3	85	Mem0	49	1	0	0	16.11	0	445	445	1	0
0	intermediate	45	3	85	Mem0	50	1	0	0	17.79	0	452	452	1	0
0	intermediate	45	4	85	Mem0	1	1	0	0	11.78	748.2	504	252	2	28
0	intermediate	45	4	85	Mem0	2	1	0	0	15.8	0	411	411	1	0
0	intermediate	45	4	85	Mem0	3	1	0	0	18.29	0	446	446	1	0
0	intermediate	45	4	85	Mem0	4	1	0	0	16.06	0	424	424	1	0
0	intermediate	45	4	85	Mem0	5	1	0	0	12.53	0	453	453	1	0
0	intermediate	45	4	85	Mem0	6	1	0	0	13.45	1165.98	504	252	2	53
0	intermediate	45	4	85	Mem0	7	1	0	0	14.19	0	442	442	1	0
0	intermediate	45	4	85	Mem0	8	1	1	0	0	0	0	0	1	0
0	intermediate	45	4	85	Mem0	9	1	0	0	11.9	0	444	444	1	0
0	intermediate	45	4	85	Mem0	10	1	0	0	12.03	0	453	453	1	0
0	intermediate	45	4	85	Mem0	11	1	0	0	13.03	957.09	534	178	3	68
0	intermediate	45	4	85	Mem0	12	1	1	0	0	0	0	0	1	0
0	intermediate	45	4	85	Mem0	13	1	0	0	17.39	0	440	440	1	0
0	intermediate	45	4	85	Mem0	14	1	0	0	18.04	0	452	452	1	0
0	intermediate	45	4	85	Mem0	15	1	0	0	15.12	1030.52	543	181	3	81
0	intermediate	45	4	85	Mem0	16	1	0	0	13.9	1005.2	503	167.67	3	55
0	intermediate	45	4	85	Mem0	17	1	1	0	0	0	0	0	1	0
0	intermediate	45	4	85	Mem0	18	1	0	0	17.1	0	438	438	1	0
0	intermediate	45	4	85	Mem0	19	1	0	0	12.34	0	431	431	1	0
0	intermediate	45	4	85	Mem0	20	1	0	0	17.43	531.72	504	252	2	28
0	intermediate	45	4	85	Mem0	21	1	0	0	14.81	0	459	459	1	0
0	intermediate	45	4	85	Mem0	22	1	0	0	13.33	0	429	429	1	0
0	intermediate	45	4	85	Mem0	23	1	0	0	17.66	0	445	445	1	0
0	intermediate	45	4	85	Mem0	24	1	1	0	0	0	0	0	1	0
0	intermediate	45	4	85	Mem0	25	1	1	0	0	0	0	0	1	0
0	intermediate	45	4	85	Mem0	26	1	1	0	0	0	0	0	1	0
0	intermediate	45	4	85	Mem0	27	1	0	0	16.22	1143.19	516	258	2	55
0	intermediate	45	4	85	Mem0	28	1	0	0	13.42	979.88	511	255.5	2	48
0	intermediate	45	4	85	Mem0	29	1	0	0	18.08	0	447	447	1	0
0	intermediate	45	4	85	Mem0	30	1	1	0	0	0	0	0	1	0
0	intermediate	45	4	85	Mem0	31	1	0	0	14.97	1006.47	508	254	2	42
0	intermediate	45	4	85	Mem0	32	1	0	0	13.77	944.43	503	167.67	3	77
0	intermediate	45	4	85	Mem0	33	1	1	0	0	0	0	0	1	0
0	intermediate	45	4	85	Mem0	34	1	0	0	16.27	516.53	504	252	2	31
0	intermediate	45	4	85	Mem0	35	1	0	0	17.4	0	433	433	1	0
0	intermediate	45	4	85	Mem0	36	1	0	0	16.85	0	447	447	1	0
0	intermediate	45	4	85	Mem0	37	1	0	0	17.77	0	455	455	1	0
0	intermediate	45	4	85	Mem0	38	1	0	0	13.56	921.65	535	178.33	3	61
0	intermediate	45	4	85	Mem0	39	1	0	0	12.34	0	437	437	1	0
0	intermediate	45	4	85	Mem0	40	1	0	0	14.85	0	435	435	1	0
0	intermediate	45	4	85	Mem0	41	1	0	0	13.19	0	441	441	1	0
0	intermediate	45	4	85	Mem0	42	1	1	0	0	0	0	0	1	0
0	intermediate	45	4	85	Mem0	43	1	0	0	15.01	0	456	456	1	0
0	intermediate	45	4	85	Mem0	44	1	0	0	15.34	0	443	443	1	0
0	intermediate	45	4	85	Mem0	45	1	0	0	14.77	0	414	414	1	0
0	intermediate	45	4	85	Mem0	46	1	1	0	0	0	0	0	1	0
0	intermediate	45	4	85	Mem0	47	1	1	0	0	0	0	0	1	0
0	intermediate	45	4	85	Mem0	48	1	0	0	16.59	0	445	445	1	0
0	intermediate	45	4	85	Mem0	49	1	1	0	0	0	0	0	1	0
0	intermediate	45	4	85	Mem0	50	1	0	0	13.81	0	435	435	1	0
0	intermediate	45	5	85	Mem0	1	1	0	0	14.11	0	446	446	1	0
0	intermediate	45	5	85	Mem0	2	1	1	0	0	0	0	0	1	0
0	intermediate	45	5	85	Mem0	3	1	0	0	16.94	0	422	422	1	0
0	intermediate	45	5	85	Mem0	4	1	0	0	13.06	914.05	503	167.67	3	66
0	intermediate	45	5	85	Mem0	5	1	0	0	12.14	0	433	433	1	0
0	intermediate	45	5	85	Mem0	6	1	0	0	13.84	0	451	451	1	0
0	intermediate	45	5	85	Mem0	7	1	0	0	11.53	1033.05	504	252	2	58
0	intermediate	45	5	85	Mem0	8	1	0	0	14.76	413.98	519	259.5	2	27
0	intermediate	45	5	85	Mem0	9	1	0	0	18.03	0	425	425	1	0
0	intermediate	45	5	85	Mem0	10	1	0	0	17.63	0	460	460	1	0
0	intermediate	45	5	85	Mem0	11	1	1	0	0	0	0	0	1	0
0	intermediate	45	5	85	Mem0	12	1	1	0	0	0	0	0	1	0
0	intermediate	45	5	85	Mem0	13	1	0	0	14.07	952.03	567	189	3	69
0	intermediate	45	5	85	Mem0	14	1	0	0	13.02	0	451	451	1	0
0	intermediate	45	5	85	Mem0	15	1	0	0	15.21	0	435	435	1	0
0	intermediate	45	5	85	Mem0	16	1	0	0	13.21	987.48	503	167.67	3	55
0	intermediate	45	5	85	Mem0	17	1	0	0	17.34	653.26	504	252	2	24
0	intermediate	45	5	85	Mem0	18	1	1	0	0	957.09	298	149	2	47
0	intermediate	45	5	85	Mem0	19	1	0	0	17.84	0	454	454	1	0
0	intermediate	45	5	85	Mem0	20	1	0	0	12.68	0	442	442	1	0
0	intermediate	45	5	85	Mem0	21	1	1	0	0	0	0	0	1	0
0	intermediate	45	5	85	Mem0	22	1	0	0	17.69	432.97	542	271	2	28
0	intermediate	45	5	85	Mem0	23	1	0	0	18.09	0	424	424	1	0
0	intermediate	45	5	85	Mem0	24	1	0	0	12.1	922.91	518	259	2	56
0	intermediate	45	5	85	Mem0	25	1	0	0	14.21	706.43	504	252	2	42
0	intermediate	45	5	85	Mem0	26	1	0	0	15.51	0	441	441	1	0
0	intermediate	45	5	85	Mem0	27	1	0	0	17.26	0	432	432	1	0
0	intermediate	45	5	85	Mem0	28	1	0	0	15.4	0	426	426	1	0
0	intermediate	45	5	85	Mem0	29	1	0	0	17.55	0	438	438	1	0
0	intermediate	45	5	85	Mem0	30	1	1	0	0	907.72	282	141	2	44
0	intermediate	45	5	85	Mem0	31	1	0	0	17.44	0	445	445	1	0
0	intermediate	45	5	85	Mem0	32	1	0	0	13.39	964.69	546	273	2	42
0	intermediate	45	5	85	Mem0	33	1	0	0	17.53	0	438	438	1	0
0	intermediate	45	5	85	Mem0	34	1	1	0	0	0	0	0	1	0
0	intermediate	45	5	85	Mem0	35	1	0	0	12.29	0	444	444	1	0
0	intermediate	45	5	85	Mem0	36	1	0	0	12.57	941.9	535	178.33	3	73
0	intermediate	45	5	85	Mem0	37	1	0	0	14.04	0	454	454	1	0
0	intermediate	45	5	85	Mem0	38	1	0	0	12.68	0	430	430	1	0
0	intermediate	45	5	85	Mem0	39	1	0	0	17.75	0	434	434	1	0
0	intermediate	45	5	85	Mem0	40	1	1	0	0	0	0	0	1	0
0	intermediate	45	5	85	Mem0	41	1	0	0	13.3	0	434	434	1	0
0	intermediate	45	5	85	Mem0	42	1	0	0	11.82	0	439	439	1	0
0	intermediate	45	5	85	Mem0	43	1	0	0	16.95	862.14	504	252	2	33
0	intermediate	45	5	85	Mem0	44	1	1	0	0	0	0	0	1	0
0	intermediate	45	5	85	Mem0	45	1	0	0	11.63	0	430	430	1	0
0	intermediate	45	5	85	Mem0	46	1	0	0	13.19	1021.66	504	252	2	40
0	intermediate	45	5	85	Mem0	47	1	0	0	14.86	0	428	428	1	0
0	intermediate	45	5	85	Mem0	48	1	0	0	17.48	0	458	458	1	0
0	intermediate	45	5	85	Mem0	49	1	1	0	0	0	0	0	1	0
0	intermediate	45	5	85	Mem0	50	1	0	0	13.31	0	413	413	1	0
0	intermediate	45	6	85	Mem0	1	1	0	0	17.42	0	440	440	1	0
0	intermediate	45	6	85	Mem0	2	1	0	0	13.6	0	448	448	1	0
0	intermediate	45	6	85	Mem0	3	1	0	0	12.92	850.75	506	253	2	38
0	intermediate	45	6	85	Mem0	4	1	0	0	16.54	962.16	568	189.33	3	78
0	intermediate	45	6	85	Mem0	5	1	0	0	17.45	0	453	453	1	0
0	intermediate	45	6	85	Mem0	6	1	0	0	17.06	755.8	504	252	2	27
0	intermediate	45	6	85	Mem0	7	1	0	0	14.25	748.2	511	255.5	2	38
0	intermediate	45	6	85	Mem0	8	1	1	0	0	0	0	0	1	0
0	intermediate	45	6	85	Mem0	9	1	0	0	18.02	0	450	450	1	0
0	intermediate	45	6	85	Mem0	10	1	0	0	15.93	820.37	509	254.5	2	44
0	intermediate	45	6	85	Mem0	11	1	0	0	12.74	1002.67	525	262.5	2	49
0	intermediate	45	6	85	Mem0	12	1	1	0	0	0	0	0	1	0
0	intermediate	45	6	85	Mem0	13	1	0	0	15.72	0	427	427	1	0
0	intermediate	45	6	85	Mem0	14	1	1	0	0	0	0	0	1	0
0	intermediate	45	6	85	Mem0	15	1	0	0	17.81	0	419	419	1	0
0	intermediate	45	6	85	Mem0	16	1	0	0	13.67	739.34	578	192.67	3	62
0	intermediate	45	6	85	Mem0	17	1	1	0	0	417.78	134	67	2	25
0	intermediate	45	6	85	Mem0	18	1	0	0	13.61	0	454	454	1	0
0	intermediate	45	6	85	Mem0	19	1	1	0	0	0	0	0	1	0
0	intermediate	45	6	85	Mem0	20	1	0	0	15.76	0	440	440	1	0
0	intermediate	45	6	85	Mem0	21	1	0	0	12.69	0	428	428	1	0
0	intermediate	45	6	85	Mem0	22	1	0	0	14.15	774.79	504	252	2	34
0	intermediate	45	6	85	Mem0	23	1	0	0	14.65	733.01	546	273	2	41
0	intermediate	45	6	85	Mem0	24	1	1	0	0	0	0	0	1	0
0	intermediate	45	6	85	Mem0	25	1	0	0	12.17	862.14	504	252	2	40
0	intermediate	45	6	85	Mem0	26	1	0	0	17.55	0	415	415	1	0
0	intermediate	45	6	85	Mem0	27	1	0	0	16.65	0	413	413	1	0
0	intermediate	45	6	85	Mem0	28	1	0	0	14.54	1146.99	504	252	2	45
0	intermediate	45	6	85	Mem0	29	1	0	0	13.3	767.19	504	252	2	42
0	intermediate	45	6	85	Mem0	30	1	0	0	13.39	0	440	440	1	0
0	intermediate	45	6	85	Mem0	31	1	0	0	16.55	0	444	444	1	0
0	intermediate	45	6	85	Mem0	32	1	0	0	12.97	911.52	544	181.33	3	77
0	intermediate	45	6	85	Mem0	33	1	0	0	15.29	820.37	531	177	3	56
0	intermediate	45	6	85	Mem0	34	1	0	0	15.38	0	425	425	1	0
0	intermediate	45	6	85	Mem0	35	1	0	0	17.6	1169.78	543	271.5	2	50
0	intermediate	45	6	85	Mem0	36	1	1	0	0	0	0	0	1	0
0	intermediate	45	6	85	Mem0	37	1	0	0	16.52	0	435	435	1	0
0	intermediate	45	6	85	Mem0	38	1	0	0	15	903.92	568	189.33	3	78
0	intermediate	45	6	85	Mem0	39	1	0	0	12.31	876.07	528	176	3	47
0	intermediate	45	6	85	Mem0	40	1	0	0	16.17	865.94	504	252	2	39
0	intermediate	45	6	85	Mem0	41	1	0	0	17.6	0	415	415	1	0
0	intermediate	45	6	85	Mem0	42	1	1	0	0	0	0	0	1	0
0	intermediate	45	6	85	Mem0	43	1	0	0	14.21	600.08	507	253.5	2	31
0	intermediate	45	6	85	Mem0	44	1	1	0	0	0	0	0	1	0
0	intermediate	45	6	85	Mem0	45	1	0	0	14.11	1181.17	504	252	2	50
0	intermediate	45	6	85	Mem0	46	1	0	0	13.97	0	440	440	1	0
0	intermediate	45	6	85	Mem0	47	1	0	0	17.74	0	457	457	1	0
0	intermediate	45	6	85	Mem0	48	1	1	0	0	0	0	0	1	0
0	intermediate	45	6	85	Mem0	49	1	0	0	13.6	977.35	552	184	3	73
0	intermediate	45	6	85	Mem0	50	1	1	0	0	0	0	0	1	0
0	intermediate	45	7	85	Mem0	1	1	0	0	14.63	1048.24	506	253	2	41
0	intermediate	45	7	85	Mem0	2	1	0	0	17.65	0	458	458	1	0
0	intermediate	45	7	85	Mem0	3	1	0	0	11.41	577.3	537	268.5	2	27
0	intermediate	45	7	85	Mem0	4	1	1	0	0	782.39	223	111.5	2	18
0	intermediate	45	7	85	Mem0	5	1	0	0	14.14	946.97	537	179	3	78
0	intermediate	45	7	85	Mem0	6	1	0	0	15.63	0	443	443	1	0
0	intermediate	45	7	85	Mem0	7	1	1	0	0	0	0	0	1	0
0	intermediate	45	7	85	Mem0	8	1	0	0	16.17	0	440	440	1	0
0	intermediate	45	7	85	Mem0	9	1	0	0	15.49	0	425	425	1	0
0	intermediate	45	7	85	Mem0	10	1	0	0	12.84	1101.42	504	252	2	47
0	intermediate	45	7	85	Mem0	11	1	1	0	0	0	0	0	1	0
0	intermediate	45	7	85	Mem0	12	1	0	0	14.08	0	453	453	1	0
0	intermediate	45	7	85	Mem0	13	1	0	0	13.09	903.92	531	265.5	2	46
0	intermediate	45	7	85	Mem0	14	1	0	0	13.67	906.45	528	176	3	61
0	intermediate	45	7	85	Mem0	15	1	0	0	18.08	0	446	446	1	0
0	intermediate	45	7	85	Mem0	16	1	1	0	0	0	0	0	1	0
0	intermediate	45	7	85	Mem0	17	1	0	0	15.73	911.52	553	184.33	3	60
0	intermediate	45	7	85	Mem0	18	1	1	0	0	0	0	0	1	0
0	intermediate	45	7	85	Mem0	19	1	0	0	13.06	0	426	426	1	0
0	intermediate	45	7	85	Mem0	20	1	0	0	18.17	0	443	443	1	0
0	intermediate	45	7	85	Mem0	21	1	0	0	13.38	1109.01	504	252	2	44
0	intermediate	45	7	85	Mem0	22	1	1	0	0	0	0	0	1	0
0	intermediate	45	7	85	Mem0	23	1	1	0	0	0	0	0	1	0
0	intermediate	45	7	85	Mem0	24	1	0	0	16.67	0	438	438	1	0
0	intermediate	45	7	85	Mem0	25	1	1	0	0	0	0	0	1	0
0	intermediate	45	7	85	Mem0	26	1	0	0	12.36	0	456	456	1	0
0	intermediate	45	7	85	Mem0	27	1	0	0	15.22	0	413	413	1	0
0	intermediate	45	7	85	Mem0	28	1	0	0	13.85	695.03	504	252	2	31
0	intermediate	45	7	85	Mem0	29	1	1	0	0	0	0	0	1	0
0	intermediate	45	7	85	Mem0	30	1	0	0	13.34	860.88	507	169	3	48
0	intermediate	45	7	85	Mem0	31	1	0	0	15.21	892.53	531	265.5	2	47
0	intermediate	45	7	85	Mem0	32	1	0	0	14	0	450	450	1	0
0	intermediate	45	7	85	Mem0	33	1	0	0	16.72	0	430	430	1	0
0	intermediate	45	7	85	Mem0	34	1	0	0	16.69	1124.2	515	257.5	2	59
0	intermediate	45	7	85	Mem0	35	1	1	0	0	0	0	0	1	0
0	intermediate	45	7	85	Mem0	36	1	1	0	0	0	0	0	1	0
0	intermediate	45	7	85	Mem0	37	1	0	0	12.68	990.01	547	182.33	3	79
0	intermediate	45	7	85	Mem0	38	1	0	0	17.96	0	423	423	1	0
0	intermediate	45	7	85	Mem0	39	1	0	0	17.89	0	441	441	1	0
0	intermediate	45	7	85	Mem0	40	1	0	0	14.29	1063.44	517	172.33	3	76
0	intermediate	45	7	85	Mem0	41	1	0	0	15.05	0	430	430	1	0
0	intermediate	45	7	85	Mem0	42	1	0	0	14.5	0	440	440	1	0
0	intermediate	45	7	85	Mem0	43	1	0	0	17.03	930.51	504	252	2	46
0	intermediate	45	7	85	Mem0	44	1	1	0	0	0	0	0	1	0
0	intermediate	45	7	85	Mem0	45	1	1	0	0	0	0	0	1	0
0	intermediate	45	7	85	Mem0	46	1	0	0	18.03	569.7	545	272.5	2	26
0	intermediate	45	7	85	Mem0	47	1	0	0	16.48	0	457	457	1	0
0	intermediate	45	7	85	Mem0	48	1	1	0	0	0	0	0	1	0
0	intermediate	45	7	85	Mem0	49	1	0	0	12.89	0	439	439	1	0
0	intermediate	45	7	85	Mem0	50	1	1	0	0	679.84	204	102	2	26
0	intermediate	45	8	85	Mem0	1	1	0	0	12.8	789.98	504	252	2	17
0	intermediate	45	8	85	Mem0	2	1	0	0	14.61	1158.39	504	252	2	54
0	intermediate	45	8	85	Mem0	3	1	0	0	14.49	714.02	510	255	2	30
0	intermediate	45	8	85	Mem0	4	1	1	0	0	0	0	0	1	0
0	intermediate	45	8	85	Mem0	5	1	0	0	12.26	524.12	543	271.5	2	22
0	intermediate	45	8	85	Mem0	6	1	0	0	12.29	907.72	504	252	2	48
0	intermediate	45	8	85	Mem0	7	1	1	0	0	569.7	165	82.5	2	16
0	intermediate	45	8	85	Mem0	8	1	0	0	14.53	0	416	416	1	0
0	intermediate	45	8	85	Mem0	9	1	0	0	16.06	0	434	434	1	0
0	intermediate	45	8	85	Mem0	10	1	1	0	0	0	0	0	1	0
0	intermediate	45	8	85	Mem0	11	1	0	0	17.23	0	464	464	1	0
0	intermediate	45	8	85	Mem0	12	1	0	0	18.2	0	428	428	1	0
0	intermediate	45	8	85	Mem0	13	1	1	0	0	0	0	0	1	0
0	intermediate	45	8	85	Mem0	14	1	0	0	12.39	0	451	451	1	0
0	intermediate	45	8	85	Mem0	15	1	0	0	17.98	0	446	446	1	0
0	intermediate	45	8	85	Mem0	16	1	1	0	0	0	0	0	1	0
0	intermediate	45	8	85	Mem0	17	1	0	0	13.13	0	438	438	1	0
0	intermediate	45	8	85	Mem0	18	1	0	0	17.89	0	448	448	1	0
0	intermediate	45	8	85	Mem0	19	1	1	0	0	0	0	0	1	0
0	intermediate	45	8	85	Mem0	20	1	0	0	15.15	797.58	504	252	2	14
0	intermediate	45	8	85	Mem0	21	1	0	0	13.49	0	446	446	1	0
0	intermediate	45	8	85	Mem0	22	1	0	0	12.74	622.87	504	252	2	32
0	intermediate	45	8	85	Mem0	23	1	1	0	0	0	0	0	1	0
0	intermediate	45	8	85	Mem0	24	1	1	0	0	0	0	0	1	0
0	intermediate	45	8	85	Mem0	25	1	0	0	12.57	976.08	508	254	2	48
0	intermediate	45	8	85	Mem0	26	1	0	0	12.79	0	465	465	1	0
0	intermediate	45	8	85	Mem0	27	1	0	0	17.14	0	448	448	1	0
0	intermediate	45	8	85	Mem0	28	1	0	0	13.67	0	442	442	1	0
0	intermediate	45	8	85	Mem0	29	1	0	0	12.11	1173.58	504	252	2	50
0	intermediate	45	8	85	Mem0	30	1	0	0	16.64	736.81	504	252	2	35
0	intermediate	45	8	85	Mem0	31	1	0	0	13.87	907.72	504	252	2	47
0	intermediate	45	8	85	Mem0	32	1	1	0	0	0	0	0	1	0
0	intermediate	45	8	85	Mem0	33	1	1	0	0	0	0	0	1	0
0	intermediate	45	8	85	Mem0	34	1	0	0	17.59	0	412	412	1	0
0	intermediate	45	8	85	Mem0	35	1	1	0	0	0	0	0	1	0
0	intermediate	45	8	85	Mem0	36	1	1	0	0	0	0	0	1	0
0	intermediate	45	8	85	Mem0	37	1	0	0	17.97	0	423	423	1	0
0	intermediate	45	8	85	Mem0	38	1	0	0	13.26	0	428	428	1	0
0	intermediate	45	8	85	Mem0	39	1	0	0	15.2	858.35	531	177	3	71
0	intermediate	45	8	85	Mem0	40	1	0	0	12.16	854.55	532	266	2	36
0	intermediate	45	8	85	Mem0	41	1	0	0	13.27	911.52	504	252	2	25
0	intermediate	45	8	85	Mem0	42	1	1	0	0	0	0	0	1	0
0	intermediate	45	8	85	Mem0	43	1	1	0	0	0	0	0	1	0
0	intermediate	45	8	85	Mem0	44	1	1	0	0	0	0	0	1	0
0	intermediate	45	8	85	Mem0	45	1	1	0	0	0	0	0	1	0
0	intermediate	45	8	85	Mem0	46	1	0	0	16.67	941.9	504	252	2	41
0	intermediate	45	8	85	Mem0	47	1	0	0	17.71	0	458	458	1	0
0	intermediate	45	8	85	Mem0	48	1	0	0	16.51	0	436	436	1	0
0	intermediate	45	8	85	Mem0	49	1	0	0	12.52	1059.64	504	252	2	49
0	intermediate	45	8	85	Mem0	50	1	0	0	10.8	0	440	440	1	0
0	intermediate	45	9	85	Mem0	1	1	0	0	13.69	0	440	440	1	0
0	intermediate	45	9	85	Mem0	2	1	0	0	12.99	786.18	536	268	2	36
0	intermediate	45	9	85	Mem0	3	1	0	0	17.07	0	440	440	1	0
0	intermediate	45	9	85	Mem0	4	1	0	0	15.79	0	447	447	1	0
0	intermediate	45	9	85	Mem0	5	1	0	0	18.21	0	443	443	1	0
0	intermediate	45	9	85	Mem0	6	1	0	0	17.25	0	429	429	1	0
0	intermediate	45	9	85	Mem0	7	1	0	0	16.5	0	441	441	1	0
0	intermediate	45	9	85	Mem0	8	1	1	0	0	0	0	0	1	0
0	intermediate	45	9	85	Mem0	9	1	1	0	0	0	0	0	1	0
0	intermediate	45	9	85	Mem0	10	1	0	0	12.41	1097.62	504	252	2	50
0	intermediate	45	9	85	Mem0	11	1	0	0	13.58	562.1	504	252	2	29
0	intermediate	45	9	85	Mem0	12	1	0	0	14.7	0	452	452	1	0
0	intermediate	45	9	85	Mem0	13	1	0	0	14.64	0	446	446	1	0
0	intermediate	45	9	85	Mem0	14	1	0	0	17.28	0	425	425	1	0
0	intermediate	45	9	85	Mem0	15	1	0	0	17.06	752	514	257	2	33
0	intermediate	45	9	85	Mem0	16	1	0	0	14.35	1150.79	504	252	2	55
0	intermediate	45	9	85	Mem0	17	1	0	0	16.48	0	452	452	1	0
0	intermediate	45	9	85	Mem0	18	1	1	0	0	0	0	0	1	0
0	intermediate	45	9	85	Mem0	19	1	0	0	16.29	0	435	435	1	0
0	intermediate	45	9	85	Mem0	20	1	0	0	11.73	752	504	252	2	27
0	intermediate	45	9	85	Mem0	21	1	1	0	0	0	0	0	1	0
0	intermediate	45	9	85	Mem0	22	1	0	0	11.63	0	441	441	1	0
0	intermediate	45	9	85	Mem0	23	1	1	0	0	0	0	0	1	0
0	intermediate	45	9	85	Mem0	24	1	0	0	16.12	736.81	563	281.5	2	28
0	intermediate	45	9	85	Mem0	25	1	0	0	15.03	839.36	504	252	2	37
0	intermediate	45	9	85	Mem0	26	1	0	0	16.58	0	444	444	1	0
0	intermediate	45	9	85	Mem0	27	1	1	0	0	429.17	138	69	2	26
0	intermediate	45	9	85	Mem0	28	1	0	0	11.44	0	430	430	1	0
0	intermediate	45	9	85	Mem0	29	1	1	0	0	0	0	0	1	0
0	intermediate	45	9	85	Mem0	30	1	0	0	13.51	1139.4	504	252	2	57
0	intermediate	45	9	85	Mem0	31	1	0	0	14.48	0	440	440	1	0
0	intermediate	45	9	85	Mem0	32	1	0	0	16.55	786.18	504	252	2	35
0	intermediate	45	9	85	Mem0	33	1	0	0	17.17	0	435	435	1	0
0	intermediate	45	9	85	Mem0	34	1	0	0	16.06	884.93	504	252	2	49
0	intermediate	45	9	85	Mem0	35	1	1	0	0	740.61	238	119	2	44
0	intermediate	45	9	85	Mem0	36	1	0	0	16.16	0	448	448	1	0
0	intermediate	45	9	85	Mem0	37	1	1	0	0	755.8	228	114	2	30
0	intermediate	45	9	85	Mem0	38	1	1	0	0	736.81	231	115.5	2	38
0	intermediate	45	9	85	Mem0	39	1	0	0	18.17	0	452	452	1	0
0	intermediate	45	9	85	Mem0	40	1	0	0	14.26	1017.86	504	252	2	47
0	intermediate	45	9	85	Mem0	41	1	0	0	16.46	1120.41	504	252	2	52
0	intermediate	45	9	85	Mem0	42	1	0	0	17.79	0	455	455	1	0
0	intermediate	45	9	85	Mem0	43	1	0	0	17.74	0	452	452	1	0
0	intermediate	45	9	85	Mem0	44	1	1	0	0	0	0	0	1	0
0	intermediate	45	9	85	Mem0	45	1	0	0	12.95	603.88	525	262.5	2	33
0	intermediate	45	9	85	Mem0	46	1	0	0	12.6	676.04	513	256.5	2	36
0	intermediate	45	9	85	Mem0	47	1	0	0	18.24	0	428	428	1	0
0	intermediate	45	9	85	Mem0	48	1	1	0	0	831.76	243	121.5	2	25
0	intermediate	45	9	85	Mem0	49	1	0	0	13.54	0	441	441	1	0
0	intermediate	45	9	85	Mem0	50	1	0	0	16.36	0	442	442	1	0
0	intermediate	45	10	85	Mem0	1	1	0	0	15.63	0	442	442	1	0
0	intermediate	45	10	85	Mem0	2	1	0	0	16.23	725.42	520	260	2	40
0	intermediate	45	10	85	Mem0	3	1	1	0	0	0	0	0	1	0
0	intermediate	45	10	85	Mem0	4	1	0	0	14.27	736.81	504	252	2	32
0	intermediate	45	10	85	Mem0	5	1	1	0	0	0	0	0	1	0
0	intermediate	45	10	85	Mem0	6	1	1	0	0	0	0	0	1	0
0	intermediate	45	10	85	Mem0	7	1	0	0	12.98	846.95	545	272.5	2	55
0	intermediate	45	10	85	Mem0	8	1	0	0	13.16	717.82	551	275.5	2	37
0	intermediate	45	10	85	Mem0	9	1	0	0	17.9	0	431	431	1	0
0	intermediate	45	10	85	Mem0	10	1	0	0	17.63	0	449	449	1	0
0	intermediate	45	10	85	Mem0	11	1	0	0	13.58	0	416	416	1	0
0	intermediate	45	10	85	Mem0	12	1	0	0	12.34	934.31	504	252	2	43
0	intermediate	45	10	85	Mem0	13	1	0	0	18.06	0	448	448	1	0
0	intermediate	45	10	85	Mem0	14	1	0	0	16.72	0	425	425	1	0
0	intermediate	45	10	85	Mem0	15	1	0	0	13.6	1112.81	504	252	2	50
0	intermediate	45	10	85	Mem0	16	1	1	0	0	0	0	0	1	0
0	intermediate	45	10	85	Mem0	17	1	0	0	16.63	0	427	427	1	0
0	intermediate	45	10	85	Mem0	18	1	0	0	14.67	1012.8	547	182.33	3	78
0	intermediate	45	10	85	Mem0	19	1	0	0	17.05	0	454	454	1	0
0	intermediate	45	10	85	Mem0	20	1	1	0	0	0	0	0	1	0
0	intermediate	45	10	85	Mem0	21	1	0	0	14.09	0	434	434	1	0
0	intermediate	45	10	85	Mem0	22	1	0	0	13.43	767.19	504	252	2	33
0	intermediate	45	10	85	Mem0	23	1	1	0	0	0	0	0	1	0
0	intermediate	45	10	85	Mem0	24	1	0	0	12.21	901.39	515	171.67	3	50
0	intermediate	45	10	85	Mem0	25	1	0	0	16.35	0	458	458	1	0
0	intermediate	45	10	85	Mem0	26	1	1	0	0	0	0	0	1	0
0	intermediate	45	10	85	Mem0	27	1	0	0	17.22	0	442	442	1	0
0	intermediate	45	10	85	Mem0	28	1	1	0	0	0	0	0	1	0
0	intermediate	45	10	85	Mem0	29	1	1	0	0	634.27	204	102	2	38
0	intermediate	45	10	85	Mem0	30	1	0	0	16.81	0	445	445	1	0
0	intermediate	45	10	85	Mem0	31	1	0	0	14.1	906.45	543	181	3	67
0	intermediate	45	10	85	Mem0	32	1	1	0	0	846.95	262	131	2	40
0	intermediate	45	10	85	Mem0	33	1	0	0	12.99	0	439	439	1	0
0	intermediate	45	10	85	Mem0	34	1	0	0	17.5	0	454	454	1	0
0	intermediate	45	10	85	Mem0	35	1	0	0	15.28	0	446	446	1	0
0	intermediate	45	10	85	Mem0	36	1	0	0	16.75	0	420	420	1	0
0	intermediate	45	10	85	Mem0	37	1	0	0	15.55	0	442	442	1	0
0	intermediate	45	10	85	Mem0	38	1	0	0	12.86	863.41	503	167.67	3	58
0	intermediate	45	10	85	Mem0	39	1	0	0	17.63	0	461	461	1	0
0	intermediate	45	10	85	Mem0	40	1	0	0	15.29	1030.52	564	188	3	78
0	intermediate	45	10	85	Mem0	41	1	1	0	0	0	0	0	1	0
0	intermediate	45	10	85	Mem0	42	1	0	0	15.68	752	504	252	2	30
0	intermediate	45	10	85	Mem0	43	1	1	0	0	812.77	256	128	2	43
0	intermediate	45	10	85	Mem0	44	1	0	0	16.8	0	439	439	1	0
0	intermediate	45	10	85	Mem0	45	1	0	0	16.9	0	415	415	1	0
0	intermediate	45	10	85	Mem0	46	1	1	0	0	0	0	0	1	0
0	intermediate	45	10	85	Mem0	47	1	0	0	12.51	881.14	581	193.67	3	74
0	intermediate	45	10	85	Mem0	48	1	1	0	0	0	0	0	1	0
0	intermediate	45	10	85	Mem0	49	1	1	0	0	0	0	0	1	0
0	intermediate	45	10	85	Mem0	50	1	0	0	15.82	0	441	441	1	0
0	intermediate	45	1	85	Mem1	1	1	0	0	17.38	725.42	517	258.5	2	35
0	intermediate	45	1	85	Mem1	2	1	0	0	14.6	712.12	506	126.5	4	62
0	intermediate	45	1	85	Mem1	3	1	0	0	11.57	0	444	444	1	0
0	intermediate	45	1	85	Mem1	4	1	0	0	11.53	577.3	504	252	2	21
0	intermediate	45	1	85	Mem1	5	1	0	0	14.61	729.21	504	252	2	33
0	intermediate	45	1	85	Mem1	6	1	1	0	0	0	0	0	1	0
0	intermediate	45	1	85	Mem1	7	1	0	0	14.93	802.64	516	172	3	57
0	intermediate	45	1	85	Mem1	8	1	0	0	16.06	0	453	453	1	0
0	intermediate	45	1	85	Mem1	9	1	0	0	14.3	1010.27	503	167.67	3	60
0	intermediate	45	1	85	Mem1	10	1	0	0	14.15	896.33	524	174.67	3	67
0	intermediate	45	1	85	Mem1	11	1	0	0	17.43	740.61	504	252	2	33
0	intermediate	45	1	85	Mem1	12	1	0	0	16.61	0	453	453	1	0
0	intermediate	45	1	85	Mem1	13	1	0	0	14.75	1111.55	531	177	3	86
0	intermediate	45	1	85	Mem1	14	1	0	0	15.69	647.56	502	125.5	4	69
0	intermediate	45	1	85	Mem1	15	1	0	0	14.37	1058.37	590	196.67	3	61
0	intermediate	45	1	85	Mem1	16	1	0	0	17.74	584.89	518	259	2	35
0	intermediate	45	1	85	Mem1	17	1	0	0	13.2	0	417	417	1	0
0	intermediate	45	1	85	Mem1	18	1	0	0	14.43	0	431	431	1	0
0	intermediate	45	1	85	Mem1	19	1	0	0	16.85	769.73	557	185.67	3	65
0	intermediate	45	1	85	Mem1	20	1	0	0	12.82	1021.66	516	258	2	49
0	intermediate	45	1	85	Mem1	21	1	1	0	0	0	0	0	1	0
0	intermediate	45	1	85	Mem1	22	1	0	0	16.87	0	438	438	1	0
0	intermediate	45	1	85	Mem1	23	1	0	0	12.37	0	442	442	1	0
0	intermediate	45	1	85	Mem1	24	1	0	0	17.68	539.32	504	252	2	27
0	intermediate	45	1	85	Mem1	25	1	0	0	14.14	908.99	532	177.33	3	68
0	intermediate	45	1	85	Mem1	26	1	0	0	14.16	0	463	463	1	0
0	intermediate	45	1	85	Mem1	27	1	0	0	16.55	364.61	504	252	2	16
0	intermediate	45	1	85	Mem1	28	1	1	0	0	0	0	0	1	0
0	intermediate	45	1	85	Mem1	29	1	0	0	17.09	854.55	504	252	2	44
0	intermediate	45	1	85	Mem1	30	1	0	0	12.3	486.14	504	252	2	28
0	intermediate	45	1	85	Mem1	31	1	0	0	17.99	0	421	421	1	0
0	intermediate	45	1	85	Mem1	32	1	0	0	18.08	622.87	504	252	2	19
0	intermediate	45	1	85	Mem1	33	1	0	0	14.84	1179.91	559	186.33	3	90
0	intermediate	45	1	85	Mem1	34	1	0	0	12.19	376	508	254	2	19
0	intermediate	45	1	85	Mem1	35	1	0	0	13.53	717.82	539	269.5	2	36
0	intermediate	45	1	85	Mem1	36	1	0	0	14.52	815.3	503	167.67	3	61
0	intermediate	45	1	85	Mem1	37	1	0	0	14.81	850.75	522	174	3	66
0	intermediate	45	1	85	Mem1	38	1	0	0	16.96	0	426	426	1	0
0	intermediate	45	1	85	Mem1	39	1	0	0	14.83	0	453	453	1	0
0	intermediate	45	1	85	Mem1	40	1	1	0	0	368.41	113	56.5	2	17
0	intermediate	45	1	85	Mem1	41	1	0	0	14.21	820.37	554	138.5	4	85
0	intermediate	45	1	85	Mem1	42	1	0	0	17.83	0	456	456	1	0
0	intermediate	45	1	85	Mem1	43	1	0	0	17.13	812.77	508	169.33	3	57
0	intermediate	45	1	85	Mem1	44	1	0	0	12.79	0	453	453	1	0
0	intermediate	45	1	85	Mem1	45	1	0	0	14.05	782.39	516	129	4	76
0	intermediate	45	1	85	Mem1	46	1	0	0	16.42	1052.04	504	252	2	40
0	intermediate	45	1	85	Mem1	47	1	0	0	17.67	611.48	504	252	2	30
0	intermediate	45	1	85	Mem1	48	1	0	0	15.48	962.16	503	167.67	3	77
0	intermediate	45	1	85	Mem1	49	1	0	0	15.18	617.81	541	180.33	3	50
0	intermediate	45	1	85	Mem1	50	1	0	0	12.2	588.69	513	256.5	2	24
0	intermediate	45	2	85	Mem1	1	1	0	0	14.66	944.43	503	167.67	3	57
0	intermediate	45	2	85	Mem1	2	1	0	0	11.96	759.6	504	252	2	28
0	intermediate	45	2	85	Mem1	3	1	0	0	17.36	567.17	542	180.67	3	45
0	intermediate	45	2	85	Mem1	4	1	0	0	17.94	0	446	446	1	0
0	intermediate	45	2	85	Mem1	5	1	1	0	0	0	0	0	1	0
0	intermediate	45	2	85	Mem1	6	1	0	0	17.83	0	452	452	1	0
0	intermediate	45	2	85	Mem1	7	1	0	0	15.79	1022.93	550	183.33	3	67
0	intermediate	45	2	85	Mem1	8	1	0	0	13.72	0	458	458	1	0
0	intermediate	45	2	85	Mem1	9	1	0	0	18.22	0	423	423	1	0
0	intermediate	45	2	85	Mem1	10	1	0	0	16.85	588.69	517	258.5	2	36
0	intermediate	45	2	85	Mem1	11	1	0	0	14.67	1035.59	503	167.67	3	61
0	intermediate	45	2	85	Mem1	12	1	0	0	17.27	693.77	503	167.67	3	48
0	intermediate	45	2	85	Mem1	13	1	0	0	14.47	467.15	513	256.5	2	21
0	intermediate	45	2	85	Mem1	14	1	0	0	13.83	1139.4	625	208.33	3	79
0	intermediate	45	2	85	Mem1	15	1	0	0	14.82	808.97	542	135.5	4	75
0	intermediate	45	2	85	Mem1	16	1	0	0	18.2	0	451	451	1	0
0	intermediate	45	2	85	Mem1	17	1	0	0	13.32	906.45	547	182.33	3	66
0	intermediate	45	2	85	Mem1	18	1	0	0	15.12	672.25	544	272	2	27
0	intermediate	45	2	85	Mem1	19	1	0	0	15.16	972.29	521	260.5	2	50
0	intermediate	45	2	85	Mem1	20	1	0	0	13.55	960.89	504	252	2	53
0	intermediate	45	2	85	Mem1	21	1	0	0	17.18	820.37	503	167.67	3	53
0	intermediate	45	2	85	Mem1	22	1	0	0	17.96	506.4	530	176.67	3	32
0	intermediate	45	2	85	Mem1	23	1	1	0	0	693.77	325	108.33	3	53
0	intermediate	45	2	85	Mem1	24	1	0	0	13.36	702.63	504	252	2	33
0	intermediate	45	2	85	Mem1	25	1	0	0	18	739.34	503	167.67	3	55
0	intermediate	45	2	85	Mem1	26	1	0	0	17.37	1025.46	504	252	2	61
0	intermediate	45	2	85	Mem1	27	1	0	0	17.62	0	453	453	1	0
0	intermediate	45	2	85	Mem1	28	1	0	0	17.59	0	438	438	1	0
0	intermediate	45	2	85	Mem1	29	1	0	0	11.94	0	432	432	1	0
0	intermediate	45	2	85	Mem1	30	1	0	0	15.28	0	450	450	1	0
0	intermediate	45	2	85	Mem1	31	1	0	0	17.36	0	415	415	1	0
0	intermediate	45	2	85	Mem1	32	1	0	0	16.07	648.19	503	167.67	3	47
0	intermediate	45	2	85	Mem1	33	1	0	0	17.68	0	439	439	1	0
0	intermediate	45	2	85	Mem1	34	1	0	0	18.06	550.71	504	252	2	29
0	intermediate	45	2	85	Mem1	35	1	0	0	16.4	0	447	447	1	0
0	intermediate	45	2	85	Mem1	36	1	0	0	12.77	524.12	507	253.5	2	26
0	intermediate	45	2	85	Mem1	37	1	0	0	13.44	632.37	529	132.25	4	63
0	intermediate	45	2	85	Mem1	38	1	0	0	13.49	519.06	503	167.67	3	32
0	intermediate	45	2	85	Mem1	39	1	0	0	18.12	0	453	453	1	0
0	intermediate	45	2	85	Mem1	40	1	0	0	17.07	926.71	509	169.67	3	64
0	intermediate	45	2	85	Mem1	41	1	0	0	15.08	865.94	522	174	3	68
0	intermediate	45	2	85	Mem1	42	1	0	0	15.49	914.05	503	167.67	3	67
0	intermediate	45	2	85	Mem1	43	1	0	0	15.69	949.5	549	183	3	55
0	intermediate	45	2	85	Mem1	44	1	0	0	16.49	0	456	456	1	0
0	intermediate	45	2	85	Mem1	45	1	0	0	14.37	1097.62	504	252	2	47
0	intermediate	45	2	85	Mem1	46	1	0	0	16.63	0	439	439	1	0
0	intermediate	45	2	85	Mem1	47	1	0	0	17.56	855.82	546	182	3	52
0	intermediate	45	2	85	Mem1	48	1	0	0	13.04	725.42	504	252	2	43
0	intermediate	45	2	85	Mem1	49	1	0	0	13.77	693.77	535	178.33	3	64
0	intermediate	45	2	85	Mem1	50	1	0	0	13.81	1025.46	503	167.67	3	48
0	intermediate	45	3	85	Mem1	1	1	0	0	15.13	1162.18	504	252	2	54
0	intermediate	45	3	85	Mem1	2	1	0	0	16.45	957.09	503	167.67	3	55
0	intermediate	45	3	85	Mem1	3	1	0	0	17.99	0	430	430	1	0
0	intermediate	45	3	85	Mem1	4	1	0	0	17.86	736.81	503	167.67	3	50
0	intermediate	45	3	85	Mem1	5	1	0	0	15.85	997.61	582	194	3	82
0	intermediate	45	3	85	Mem1	6	1	0	0	17.98	1131.8	506	253	2	57
0	intermediate	45	3	85	Mem1	7	1	0	0	14.11	936.84	508	169.33	3	52
0	intermediate	45	3	85	Mem1	8	1	0	0	17.64	767.2	538	179.33	3	51
0	intermediate	45	3	85	Mem1	9	1	0	0	14.41	780.49	505	126.25	4	78
0	intermediate	45	3	85	Mem1	10	1	0	0	17.21	0	442	442	1	0
0	intermediate	45	3	85	Mem1	11	1	0	0	15.51	0	454	454	1	0
0	intermediate	45	3	85	Mem1	12	1	0	0	15.16	888.73	503	167.67	3	57
0	intermediate	45	3	85	Mem1	13	1	0	0	16.25	723.52	502	125.5	4	57
0	intermediate	45	3	85	Mem1	14	1	0	0	17.26	0	443	443	1	0
0	intermediate	45	3	85	Mem1	15	1	0	0	15.55	0	456	456	1	0
0	intermediate	45	3	85	Mem1	16	1	0	0	14.79	921.65	503	167.67	3	49
0	intermediate	45	3	85	Mem1	17	1	0	0	17.4	600.08	510	255	2	32
0	intermediate	45	3	85	Mem1	18	1	0	0	18.25	638.06	507	169	3	52
0	intermediate	45	3	85	Mem1	19	1	0	0	16.46	539.32	504	252	2	25
0	intermediate	45	3	85	Mem1	20	1	0	0	14.66	1173.58	504	252	2	50
0	intermediate	45	3	85	Mem1	21	1	0	0	15.85	825.43	513	171	3	60
0	intermediate	45	3	85	Mem1	22	1	0	0	17.31	0	442	442	1	0
0	intermediate	45	3	85	Mem1	23	1	0	0	11.7	615.28	525	175	3	43
0	intermediate	45	3	85	Mem1	24	1	0	0	17.59	0	413	413	1	0
0	intermediate	45	3	85	Mem1	25	1	0	0	16.28	833.03	532	177.33	3	65
0	intermediate	45	3	85	Mem1	26	1	0	0	14.53	990.01	503	167.67	3	84
0	intermediate	45	3	85	Mem1	27	1	0	0	13.95	0	450	450	1	0
0	intermediate	45	3	85	Mem1	28	1	0	0	17.5	0	462	462	1	0
0	intermediate	45	3	85	Mem1	29	1	0	0	13.81	736.81	502	125.5	4	72
0	intermediate	45	3	85	Mem1	30	1	0	0	14.56	1063.44	503	167.67	3	71
0	intermediate	45	3	85	Mem1	31	1	0	0	14.85	974.82	503	167.67	3	58
0	intermediate	45	3	85	Mem1	32	1	0	0	16.83	1040.65	504	252	2	41
0	intermediate	45	3	85	Mem1	33	1	0	0	14.66	573.5	504	252	2	25
0	intermediate	45	3	85	Mem1	34	1	0	0	12.17	0	446	446	1	0
0	intermediate	45	3	85	Mem1	35	1	0	0	14.61	995.07	532	177.33	3	78
0	intermediate	45	3	85	Mem1	36	1	1	0	0	0	0	0	1	0
0	intermediate	45	3	85	Mem1	37	1	0	0	14.22	681.11	503	167.67	3	55
0	intermediate	45	3	85	Mem1	38	1	0	0	15.09	638.06	504	252	2	23
0	intermediate	45	3	85	Mem1	39	1	1	0	0	0	0	0	1	0
0	intermediate	45	3	85	Mem1	40	1	0	0	16.11	681.11	503	167.67	3	46
0	intermediate	45	3	85	Mem1	41	1	0	0	17.58	0	425	425	1	0
0	intermediate	45	3	85	Mem1	42	1	0	0	17.1	815.3	517	172.33	3	58
0	intermediate	45	3	85	Mem1	43	1	0	0	17.75	0	436	436	1	0
0	intermediate	45	3	85	Mem1	44	1	0	0	14.81	1073.57	503	167.67	3	75
0	intermediate	45	3	85	Mem1	45	1	0	0	14.55	911.52	544	181.33	3	84
0	intermediate	45	3	85	Mem1	46	1	0	0	14.18	1154.59	508	254	2	56
0	intermediate	45	3	85	Mem1	47	1	0	0	15.64	0	429	429	1	0
0	intermediate	45	3	85	Mem1	48	1	0	0	15.91	858.35	503	167.67	3	55
0	intermediate	45	3	85	Mem1	49	1	0	0	14.15	969.75	503	167.67	3	63
0	intermediate	45	3	85	Mem1	50	1	0	0	13.62	649.46	504	252	2	22
0	intermediate	45	4	85	Mem1	1	1	0	0	12.44	391.19	504	252	2	19
0	intermediate	45	4	85	Mem1	2	1	0	0	13.03	655.79	519	173	3	46
0	intermediate	45	4	85	Mem1	3	1	0	0	12.11	0	452	452	1	0
0	intermediate	45	4	85	Mem1	4	1	0	0	16.3	770.99	509	254.5	2	39
0	intermediate	45	4	85	Mem1	5	1	0	0	13.83	702.63	502	125.5	4	62
0	intermediate	45	4	85	Mem1	6	1	0	0	17.8	345.62	527	263.5	2	20
0	intermediate	45	4	85	Mem1	7	1	1	0	0	688.7	313	104.33	3	43
0	intermediate	45	4	85	Mem1	8	1	0	0	15.66	893.79	503	167.67	3	55
0	intermediate	45	4	85	Mem1	9	1	0	0	17.33	740.61	504	252	2	35
0	intermediate	45	4	85	Mem1	10	1	0	0	17.79	0	446	446	1	0
0	intermediate	45	4	85	Mem1	11	1	1	0	0	708.96	314	104.67	3	36
0	intermediate	45	4	85	Mem1	12	1	0	0	14.65	763.4	504	252	2	37
0	intermediate	45	4	85	Mem1	13	1	0	0	17.5	619.07	504	252	2	33
0	intermediate	45	4	85	Mem1	14	1	0	0	17.36	734.28	503	167.67	3	51
0	intermediate	45	4	85	Mem1	15	1	0	0	14.45	808.97	504	252	2	47
0	intermediate	45	4	85	Mem1	16	1	0	0	17.16	860.88	523	174.33	3	66
0	intermediate	45	4	85	Mem1	17	1	0	0	14.06	0	444	444	1	0
0	intermediate	45	4	85	Mem1	18	1	0	0	11.67	417.78	517	258.5	2	26
0	intermediate	45	4	85	Mem1	19	1	0	0	15.43	949.5	503	167.67	3	65
0	intermediate	45	4	85	Mem1	20	1	0	0	16.85	752	507	253.5	2	44
0	intermediate	45	4	85	Mem1	21	1	0	0	15.7	972.29	503	167.67	3	55
0	intermediate	45	4	85	Mem1	22	1	0	0	17.2	739.34	506	168.67	3	48
0	intermediate	45	4	85	Mem1	23	1	1	0	0	0	0	0	1	0
0	intermediate	45	4	85	Mem1	24	1	0	0	16.73	736.81	504	252	2	39
0	intermediate	45	4	85	Mem1	25	1	0	0	13.56	0	446	446	1	0
0	intermediate	45	4	85	Mem1	26	1	0	0	14.17	803.28	530	132.5	4	83
0	intermediate	45	4	85	Mem1	27	1	0	0	16.23	0	434	434	1	0
0	intermediate	45	4	85	Mem1	28	1	0	0	16.22	810.24	503	167.67	3	56
0	intermediate	45	4	85	Mem1	29	1	0	0	16.77	754.54	553	184.33	3	63
0	intermediate	45	4	85	Mem1	30	1	1	0	0	0	0	0	1	0
0	intermediate	45	4	85	Mem1	31	1	0	0	13.27	715.92	525	131.25	4	76
0	intermediate	45	4	85	Mem1	32	1	0	0	18.41	0	440	440	1	0
0	intermediate	45	4	85	Mem1	33	1	0	0	15.26	0	445	445	1	0
0	intermediate	45	4	85	Mem1	34	1	0	0	17.5	848.22	503	167.67	3	62
0	intermediate	45	4	85	Mem1	35	1	1	0	0	0	0	0	1	0
0	intermediate	45	4	85	Mem1	36	1	0	0	17.89	474.75	504	252	2	21
0	intermediate	45	4	85	Mem1	37	1	0	0	14.12	748.2	504	252	2	39
0	intermediate	45	4	85	Mem1	38	1	1	0	0	0	0	0	1	0
0	intermediate	45	4	85	Mem1	39	1	0	0	14.35	1043.18	508	169.33	3	77
0	intermediate	45	4	85	Mem1	40	1	0	0	17.58	1154.59	504	252	2	56
0	intermediate	45	4	85	Mem1	41	1	0	0	14.11	808.97	533	133.25	4	81
0	intermediate	45	4	85	Mem1	42	1	1	0	0	0	0	0	1	0
0	intermediate	45	4	85	Mem1	43	1	0	0	13.51	931.77	503	167.67	3	66
0	intermediate	45	4	85	Mem1	44	1	0	0	13.35	0	452	452	1	0
0	intermediate	45	4	85	Mem1	45	1	0	0	14.36	818.47	522	130.5	4	60
0	intermediate	45	4	85	Mem1	46	1	1	0	0	0	0	0	1	0
0	intermediate	45	4	85	Mem1	47	1	0	0	14.84	755.8	502	125.5	4	63
0	intermediate	45	4	85	Mem1	48	1	0	0	15.67	916.58	548	182.67	3	84
0	intermediate	45	4	85	Mem1	49	1	0	0	13.72	1015.33	503	167.67	3	51
0	intermediate	45	4	85	Mem1	50	1	0	0	14	1165.98	504	252	2	54
0	intermediate	45	5	85	Mem1	1	1	0	0	14.78	839.36	522	130.5	4	76
0	intermediate	45	5	85	Mem1	2	1	0	0	15.95	0	465	465	1	0
0	intermediate	45	5	85	Mem1	3	1	0	0	17.15	562.1	504	252	2	35
0	intermediate	45	5	85	Mem1	4	1	0	0	17.73	0	457	457	1	0
0	intermediate	45	5	85	Mem1	5	1	0	0	17.09	746.94	511	170.33	3	53
0	intermediate	45	5	85	Mem1	6	1	0	0	14.58	931.77	503	167.67	3	62
0	intermediate	45	5	85	Mem1	7	1	0	0	13.75	906.45	541	180.33	3	60
0	intermediate	45	5	85	Mem1	8	1	0	0	16.96	881.14	600	200	3	67
0	intermediate	45	5	85	Mem1	9	1	0	0	13.24	908.99	507	169	3	71
0	intermediate	45	5	85	Mem1	10	1	0	0	17.91	0	448	448	1	0
0	intermediate	45	5	85	Mem1	11	1	0	0	14.35	1078.63	530	176.67	3	85
0	intermediate	45	5	85	Mem1	12	1	0	0	14.27	0	459	459	1	0
0	intermediate	45	5	85	Mem1	13	1	0	0	17.24	779.86	521	173.67	3	62
0	intermediate	45	5	85	Mem1	14	1	0	0	15.71	761.5	527	131.75	4	71
0	intermediate	45	5	85	Mem1	15	1	0	0	17.15	1131.8	518	259	2	57
0	intermediate	45	5	85	Mem1	16	1	1	0	0	0	0	0	1	0
0	intermediate	45	5	85	Mem1	17	1	0	0	16.98	763.4	504	252	2	29
0	intermediate	45	5	85	Mem1	18	1	0	0	14.08	939.37	512	170.67	3	74
0	intermediate	45	5	85	Mem1	19	1	0	0	18.03	0	442	442	1	0
0	intermediate	45	5	85	Mem1	20	1	0	0	15.57	898.23	601	150.25	4	91
0	intermediate	45	5	85	Mem1	21	1	0	0	18.05	0	446	446	1	0
0	intermediate	45	5	85	Mem1	22	1	0	0	14.65	843.16	536	134	4	84
0	intermediate	45	5	85	Mem1	23	1	1	0	0	0	0	0	1	0
0	intermediate	45	5	85	Mem1	24	1	0	0	14.68	799.48	553	138.25	4	77
0	intermediate	45	5	85	Mem1	25	1	1	0	0	0	0	0	1	0
0	intermediate	45	5	85	Mem1	26	1	0	0	15.74	655.79	520	173.33	3	53
0	intermediate	45	5	85	Mem1	27	1	0	0	12.81	482.35	504	252	2	19
0	intermediate	45	5	85	Mem1	28	1	1	0	0	0	0	0	1	0
0	intermediate	45	5	85	Mem1	29	1	0	0	14.93	1002.67	511	255.5	2	51
0	intermediate	45	5	85	Mem1	30	1	0	0	17.89	0	428	428	1	0
0	intermediate	45	5	85	Mem1	31	1	0	0	16.11	0	452	452	1	0
0	intermediate	45	5	85	Mem1	32	1	0	0	13.31	921.65	612	204	3	71
0	intermediate	45	5	85	Mem1	33	1	0	0	13.9	765.3	503	125.75	4	67
0	intermediate	45	5	85	Mem1	34	1	0	0	15.1	957.09	503	167.67	3	73
0	intermediate	45	5	85	Mem1	35	1	1	0	0	531.72	169	84.5	2	30
0	intermediate	45	5	85	Mem1	36	1	0	0	16.3	0	467	467	1	0
0	intermediate	45	5	85	Mem1	37	1	0	0	14.69	1146.99	504	252	2	53
0	intermediate	45	5	85	Mem1	38	1	0	0	15.96	0	427	427	1	0
0	intermediate	45	5	85	Mem1	39	1	0	0	15.68	1038.12	521	173.67	3	71
0	intermediate	45	5	85	Mem1	40	1	0	0	15	998.87	504	252	2	47
0	intermediate	45	5	85	Mem1	41	1	0	0	14.39	0	448	448	1	0
0	intermediate	45	5	85	Mem1	42	1	0	0	14.59	793.78	511	127.75	4	83
0	intermediate	45	5	85	Mem1	43	1	0	0	14.59	791.88	507	126.75	4	80
0	intermediate	45	5	85	Mem1	44	1	0	0	14.14	995.07	503	167.67	3	79
0	intermediate	45	5	85	Mem1	45	1	0	0	17.58	619.07	537	268.5	2	38
0	intermediate	45	5	85	Mem1	46	1	0	0	16	0	424	424	1	0
0	intermediate	45	5	85	Mem1	47	1	0	0	14.79	810.24	503	167.67	3	61
0	intermediate	45	5	85	Mem1	48	1	0	0	17.42	398.79	504	252	2	15
0	intermediate	45	5	85	Mem1	49	1	0	0	14.79	774.79	534	133.5	4	59
0	intermediate	45	5	85	Mem1	50	1	0	0	16.28	0	444	444	1	0
0	intermediate	45	6	85	Mem1	1	1	0	0	17.94	1090.02	515	257.5	2	45
0	intermediate	45	6	85	Mem1	2	1	0	0	14.02	0	426	426	1	0
0	intermediate	45	6	85	Mem1	3	1	0	0	14.48	788.08	558	139.5	4	90
0	intermediate	45	6	85	Mem1	4	1	0	0	16.2	364.61	505	252.5	2	18
0	intermediate	45	6	85	Mem1	5	1	0	0	17.47	871.01	512	170.67	3	69
0	intermediate	45	6	85	Mem1	6	1	1	0	0	0	0	0	1	0
0	intermediate	45	6	85	Mem1	7	1	0	0	14.38	848.22	503	167.67	3	64
0	intermediate	45	6	85	Mem1	8	1	0	0	14.96	1096.35	503	167.67	3	71
0	intermediate	45	6	85	Mem1	9	1	0	0	14	0	439	439	1	0
0	intermediate	45	6	85	Mem1	10	1	0	0	15.09	922.91	504	252	2	44
0	intermediate	45	6	85	Mem1	11	1	0	0	17.85	410.18	504	252	2	18
0	intermediate	45	6	85	Mem1	12	1	0	0	13.66	979.88	503	167.67	3	74
0	intermediate	45	6	85	Mem1	13	1	0	0	15.6	984.95	520	173.33	3	67
0	intermediate	45	6	85	Mem1	14	1	0	0	17.36	0	442	442	1	0
0	intermediate	45	6	85	Mem1	15	1	0	0	17.12	815.3	524	174.67	3	68
0	intermediate	45	6	85	Mem1	16	1	0	0	13.41	900.12	514	257	2	40
0	intermediate	45	6	85	Mem1	17	1	0	0	11.77	815.3	546	182	3	66
0	intermediate	45	6	85	Mem1	18	1	0	0	16.52	701.36	514	171.33	3	50
0	intermediate	45	6	85	Mem1	19	1	0	0	15.57	767.2	513	171	3	54
0	intermediate	45	6	85	Mem1	20	1	0	0	11.38	432.97	504	252	2	24
0	intermediate	45	6	85	Mem1	21	1	0	0	14.84	0	416	416	1	0
0	intermediate	45	6	85	Mem1	22	1	0	0	14.29	774.79	502	125.5	4	74
0	intermediate	45	6	85	Mem1	23	1	0	0	15.16	780.49	507	126.75	4	65
0	intermediate	45	6	85	Mem1	24	1	0	0	13.33	564.64	554	184.67	3	51
0	intermediate	45	6	85	Mem1	25	1	1	0	0	0	0	0	1	0
0	intermediate	45	6	85	Mem1	26	1	0	0	17.16	0	438	438	1	0
0	intermediate	45	6	85	Mem1	27	1	0	0	14.56	0	420	420	1	0
0	intermediate	45	6	85	Mem1	28	1	0	0	15.87	0	452	452	1	0
0	intermediate	45	6	85	Mem1	29	1	0	0	12.94	843.16	512	170.67	3	61
0	intermediate	45	6	85	Mem1	30	1	0	0	15.9	683.64	504	252	2	36
0	intermediate	45	6	85	Mem1	31	1	0	0	16.45	1036.85	525	262.5	2	60
0	intermediate	45	6	85	Mem1	32	1	0	0	14.59	817.83	553	184.33	3	61
0	intermediate	45	6	85	Mem1	33	1	0	0	17.5	0	459	459	1	0
0	intermediate	45	6	85	Mem1	34	1	0	0	13.63	615.28	504	252	2	25
0	intermediate	45	6	85	Mem1	35	1	1	0	0	357.01	115	57.5	2	22
0	intermediate	45	6	85	Mem1	36	1	0	0	15.49	1012.8	503	167.67	3	52
0	intermediate	45	6	85	Mem1	37	1	0	0	13.63	0	448	448	1	0
0	intermediate	45	6	85	Mem1	38	1	0	0	14.11	691.24	504	252	2	23
0	intermediate	45	6	85	Mem1	39	1	0	0	16.33	903.92	520	173.33	3	66
0	intermediate	45	6	85	Mem1	40	1	0	0	16.48	840.62	503	167.67	3	66
0	intermediate	45	6	85	Mem1	41	1	0	0	13.69	1071.03	545	181.67	3	73
0	intermediate	45	6	85	Mem1	42	1	0	0	13.21	0	452	452	1	0
0	intermediate	45	6	85	Mem1	43	1	0	0	14.29	877.34	504	252	2	38
0	intermediate	45	6	85	Mem1	44	1	0	0	16.79	687.44	508	254	2	33
0	intermediate	45	6	85	Mem1	45	1	0	0	14.96	824.17	502	125.5	4	70
0	intermediate	45	6	85	Mem1	46	1	0	0	17.76	0	438	438	1	0
0	intermediate	45	6	85	Mem1	47	1	0	0	17.32	0	467	467	1	0
0	intermediate	45	6	85	Mem1	48	1	0	0	18.13	0	428	428	1	0
0	intermediate	45	6	85	Mem1	49	1	0	0	14.96	0	412	412	1	0
0	intermediate	45	6	85	Mem1	50	1	0	0	15.53	840.62	503	167.67	3	52
0	intermediate	45	7	85	Mem1	1	1	0	0	14.42	662.75	524	131	4	78
0	intermediate	45	7	85	Mem1	2	1	0	0	17.9	0	435	435	1	0
0	intermediate	45	7	85	Mem1	3	1	0	0	14.06	815.3	503	167.67	3	54
0	intermediate	45	7	85	Mem1	4	1	0	0	13.87	0	450	450	1	0
0	intermediate	45	7	85	Mem1	5	1	0	0	13.06	0	440	440	1	0
0	intermediate	45	7	85	Mem1	6	1	0	0	14.87	0	441	441	1	0
0	intermediate	45	7	85	Mem1	7	1	0	0	17.61	0	456	456	1	0
0	intermediate	45	7	85	Mem1	8	1	0	0	15.29	0	451	451	1	0
0	intermediate	45	7	85	Mem1	9	1	0	0	15.49	0	461	461	1	0
0	intermediate	45	7	85	Mem1	10	1	1	0	0	0	0	0	1	0
0	intermediate	45	7	85	Mem1	11	1	0	0	15.79	810.24	518	172.67	3	64
0	intermediate	45	7	85	Mem1	12	1	0	0	16.17	960.89	510	255	2	41
0	intermediate	45	7	85	Mem1	13	1	0	0	17.53	1021.66	504	252	2	39
0	intermediate	45	7	85	Mem1	14	1	0	0	16.2	700.73	530	132.5	4	73
0	intermediate	45	7	85	Mem1	15	1	0	0	11.38	0	415	415	1	0
0	intermediate	45	7	85	Mem1	16	1	0	0	16.65	0	415	415	1	0
0	intermediate	45	7	85	Mem1	17	1	0	0	14.62	991.28	506	253	2	47
0	intermediate	45	7	85	Mem1	18	1	0	0	17.26	0	421	421	1	0
0	intermediate	45	7	85	Mem1	19	1	0	0	17.45	976.08	504	252	2	40
0	intermediate	45	7	85	Mem1	20	1	0	0	18.14	0	450	450	1	0
0	intermediate	45	7	85	Mem1	21	1	0	0	17.65	564.64	520	173.33	3	37
0	intermediate	45	7	85	Mem1	22	1	1	0	0	0	0	0	1	0
0	intermediate	45	7	85	Mem1	23	1	0	0	14.09	979.88	503	167.67	3	77
0	intermediate	45	7	85	Mem1	24	1	0	0	17.64	0	458	458	1	0
0	intermediate	45	7	85	Mem1	25	1	0	0	15.32	941.9	503	167.67	3	60
0	intermediate	45	7	85	Mem1	26	1	0	0	15.83	939.37	525	175	3	65
0	intermediate	45	7	85	Mem1	27	1	0	0	16.47	840.62	506	168.67	3	62
0	intermediate	45	7	85	Mem1	28	1	0	0	17.99	524.12	514	257	2	33
0	intermediate	45	7	85	Mem1	29	1	0	0	17.24	0	434	434	1	0
0	intermediate	45	7	85	Mem1	30	1	0	0	14.55	0	439	439	1	0
0	intermediate	45	7	85	Mem1	31	1	0	0	17.78	957.09	504	252	2	40
0	intermediate	45	7	85	Mem1	32	1	0	0	18.05	679.84	504	252	2	27
0	intermediate	45	7	85	Mem1	33	1	0	0	17.17	0	415	415	1	0
0	intermediate	45	7	85	Mem1	34	1	0	0	14.75	1065.97	506	168.67	3	79
0	intermediate	45	7	85	Mem1	35	1	0	0	14.32	774.79	502	125.5	4	75
0	intermediate	45	7	85	Mem1	36	1	0	0	17.69	0	460	460	1	0
0	intermediate	45	7	85	Mem1	37	1	0	0	12.74	0	455	455	1	0
0	intermediate	45	7	85	Mem1	38	1	0	0	17.4	0	411	411	1	0
0	intermediate	45	7	85	Mem1	39	1	0	0	12.4	749.47	507	169	3	43
0	intermediate	45	7	85	Mem1	40	1	0	0	14.81	782.39	502	125.5	4	87
0	intermediate	45	7	85	Mem1	41	1	0	0	17.48	744.41	573	143.25	4	72
0	intermediate	45	7	85	Mem1	42	1	1	0	0	0	0	0	1	0
0	intermediate	45	7	85	Mem1	43	1	0	0	14.73	739.34	509	169.67	3	65
0	intermediate	45	7	85	Mem1	44	1	0	0	14.44	1076.1	506	168.67	3	65
0	intermediate	45	7	85	Mem1	45	1	0	0	15.07	1116.61	504	252	2	41
0	intermediate	45	7	85	Mem1	46	1	0	0	14.95	387.4	504	252	2	16
0	intermediate	45	7	85	Mem1	47	1	1	0	0	0	0	0	1	0
0	intermediate	45	7	85	Mem1	48	1	0	0	17.45	749.47	503	167.67	3	56
0	intermediate	45	7	85	Mem1	49	1	0	0	17.78	649.46	504	252	2	27
0	intermediate	45	7	85	Mem1	50	1	0	0	14.84	1106.48	524	174.67	3	84
0	intermediate	45	8	85	Mem1	1	1	0	0	15.01	754.54	514	171.33	3	48
0	intermediate	45	8	85	Mem1	2	1	0	0	13.66	630.47	504	252	2	28
0	intermediate	45	8	85	Mem1	3	1	0	0	14.58	729.22	511	170.33	3	55
0	intermediate	45	8	85	Mem1	4	1	0	0	17.78	772.26	522	174	3	54
0	intermediate	45	8	85	Mem1	5	1	0	0	13.92	0	443	443	1	0
0	intermediate	45	8	85	Mem1	6	1	0	0	17.54	0	464	464	1	0
0	intermediate	45	8	85	Mem1	7	1	0	0	16	653.26	503	167.67	3	54
0	intermediate	45	8	85	Mem1	8	1	0	0	17.88	0	430	430	1	0
0	intermediate	45	8	85	Mem1	9	1	0	0	14.76	0	438	438	1	0
0	intermediate	45	8	85	Mem1	10	1	0	0	18.16	0	469	469	1	0
0	intermediate	45	8	85	Mem1	11	1	0	0	17.92	0	455	455	1	0
0	intermediate	45	8	85	Mem1	12	1	0	0	14.43	873.54	516	172	3	61
0	intermediate	45	8	85	Mem1	13	1	0	0	16.89	805.18	532	177.33	3	68
0	intermediate	45	8	85	Mem1	14	1	0	0	16.39	934.31	503	167.67	3	65
0	intermediate	45	8	85	Mem1	15	1	0	0	17.66	830.5	503	167.67	3	63
0	intermediate	45	8	85	Mem1	16	1	0	0	15.55	921.65	503	167.67	3	76
0	intermediate	45	8	85	Mem1	17	1	0	0	14.34	708.96	503	167.67	3	54
0	intermediate	45	8	85	Mem1	18	1	0	0	15.94	835.56	514	171.33	3	58
0	intermediate	45	8	85	Mem1	19	1	0	0	11.89	1165.98	504	252	2	51
0	intermediate	45	8	85	Mem1	20	1	0	0	17.91	638.06	504	252	2	29
0	intermediate	45	8	85	Mem1	21	1	0	0	11.77	569.7	504	252	2	29
0	intermediate	45	8	85	Mem1	22	1	0	0	14.03	900.12	504	252	2	49
0	intermediate	45	8	85	Mem1	23	1	0	0	14.93	1071.03	503	167.67	3	80
0	intermediate	45	8	85	Mem1	24	1	0	0	15.78	752	504	252	2	30
0	intermediate	45	8	85	Mem1	25	1	0	0	16.5	744.41	504	252	2	40
0	intermediate	45	8	85	Mem1	26	1	0	0	16.83	739.34	503	167.67	3	50
0	intermediate	45	8	85	Mem1	27	1	0	0	18.03	440.57	512	256	2	23
0	intermediate	45	8	85	Mem1	28	1	0	0	16.02	752	511	255.5	2	30
0	intermediate	45	8	85	Mem1	29	1	0	0	13.82	1021.66	504	252	2	52
0	intermediate	45	8	85	Mem1	30	1	0	0	17.63	0	456	456	1	0
0	intermediate	45	8	85	Mem1	31	1	0	0	17.72	0	429	429	1	0
0	intermediate	45	8	85	Mem1	32	1	0	0	15.32	0	452	452	1	0
0	intermediate	45	8	85	Mem1	33	1	0	0	15.57	845.69	503	167.67	3	70
0	intermediate	45	8	85	Mem1	34	1	1	0	0	0	0	0	1	0
0	intermediate	45	8	85	Mem1	35	1	0	0	14.47	990.01	503	167.67	3	67
0	intermediate	45	8	85	Mem1	36	1	0	0	15.76	0	430	430	1	0
0	intermediate	45	8	85	Mem1	37	1	0	0	16.41	574.76	503	167.67	3	42
0	intermediate	45	8	85	Mem1	38	1	0	0	14.04	0	440	440	1	0
0	intermediate	45	8	85	Mem1	39	1	0	0	13.58	977.35	503	167.67	3	72
0	intermediate	45	8	85	Mem1	40	1	1	0	0	0	0	0	1	0
0	intermediate	45	8	85	Mem1	41	1	0	0	17.58	0	441	441	1	0
0	intermediate	45	8	85	Mem1	42	1	0	0	17.49	0	417	417	1	0
0	intermediate	45	8	85	Mem1	43	1	0	0	15.65	1112.81	504	252	2	63
0	intermediate	45	8	85	Mem1	44	1	0	0	16.89	807.71	510	170	3	45
0	intermediate	45	8	85	Mem1	45	1	0	0	14.35	807.08	519	129.75	4	76
0	intermediate	45	8	85	Mem1	46	1	0	0	15.04	779.86	505	168.33	3	48
0	intermediate	45	8	85	Mem1	47	1	0	0	16.02	915.32	504	252	2	50
0	intermediate	45	8	85	Mem1	48	1	0	0	18.03	0	447	447	1	0
0	intermediate	45	8	85	Mem1	49	1	0	0	15.44	0	470	470	1	0
0	intermediate	45	8	85	Mem1	50	1	0	0	18.27	0	439	439	1	0
0	intermediate	45	9	85	Mem1	1	1	0	0	16.22	691.24	503	167.67	3	45
0	intermediate	45	9	85	Mem1	2	1	1	0	0	0	0	0	1	0
0	intermediate	45	9	85	Mem1	3	1	0	0	15.23	835.56	554	184.67	3	59
0	intermediate	45	9	85	Mem1	4	1	0	0	17.24	983.68	507	253.5	2	48
0	intermediate	45	9	85	Mem1	5	1	0	0	14.5	860.25	544	136	4	78
0	intermediate	45	9	85	Mem1	6	1	0	0	14.47	0	441	441	1	0
0	intermediate	45	9	85	Mem1	7	1	0	0	16.73	793.78	533	266.5	2	46
0	intermediate	45	9	85	Mem1	8	1	1	0	11.01	0	459	459	1	0
0	intermediate	45	9	85	Mem1	9	1	0	0	16.52	903.92	518	172.67	3	68
0	intermediate	45	9	85	Mem1	10	1	0	0	14.87	1068.5	503	167.67	3	79
0	intermediate	45	9	85	Mem1	11	1	0	0	16.47	891.26	528	176	3	57
0	intermediate	45	9	85	Mem1	12	1	0	0	15.23	1012.8	522	174	3	75
0	intermediate	45	9	85	Mem1	13	1	0	0	14.11	808.97	570	142.5	4	94
0	intermediate	45	9	85	Mem1	14	1	0	0	17.79	0	446	446	1	0
0	intermediate	45	9	85	Mem1	15	1	0	0	16.79	0	458	458	1	0
0	intermediate	45	9	85	Mem1	16	1	0	0	13.13	660.85	504	252	2	40
0	intermediate	45	9	85	Mem1	17	1	0	0	17.01	741.88	535	178.33	3	54
0	intermediate	45	9	85	Mem1	18	1	0	0	16.5	0	450	450	1	0
0	intermediate	45	9	85	Mem1	19	1	0	0	13.91	959.63	521	173.67	3	69
0	intermediate	45	9	85	Mem1	20	1	0	0	13.04	1010.26	504	252	2	48
0	intermediate	45	9	85	Mem1	21	1	0	0	17.38	627.94	534	178	3	50
0	intermediate	45	9	85	Mem1	22	1	0	0	15.64	1063.44	537	179	3	80
0	intermediate	45	9	85	Mem1	23	1	1	0	0	0	0	0	1	0
0	intermediate	45	9	85	Mem1	24	1	0	0	16.79	0	422	422	1	0
0	intermediate	45	9	85	Mem1	25	1	0	0	17.8	0	435	435	1	0
0	intermediate	45	9	85	Mem1	26	1	1	0	0	676.04	209	104.5	2	32
0	intermediate	45	9	85	Mem1	27	1	0	0	18.14	0	445	445	1	0
0	intermediate	45	9	85	Mem1	28	1	0	0	15.43	977.35	503	167.67	3	72
0	intermediate	45	9	85	Mem1	29	1	1	0	0	0	0	0	1	0
0	intermediate	45	9	85	Mem1	30	1	0	0	13.5	0	467	467	1	0
0	intermediate	45	9	85	Mem1	31	1	0	0	16.02	0	437	437	1	0
0	intermediate	45	9	85	Mem1	32	1	0	0	17.13	0	425	425	1	0
0	intermediate	45	9	85	Mem1	33	1	0	0	15.34	979.88	503	167.67	3	68
0	intermediate	45	9	85	Mem1	34	1	0	0	15.07	831.76	504	252	2	38
0	intermediate	45	9	85	Mem1	35	1	0	0	14.88	0	451	451	1	0
0	intermediate	45	9	85	Mem1	36	1	0	0	16.83	777.32	545	181.67	3	65
0	intermediate	45	9	85	Mem1	37	1	0	0	15.43	789.98	503	167.67	3	47
0	intermediate	45	9	85	Mem1	38	1	0	0	15.64	901.39	503	167.67	3	72
0	intermediate	45	9	85	Mem1	39	1	0	0	13.02	929.24	503	167.67	3	61
0	intermediate	45	9	85	Mem1	40	1	0	0	14.29	0	452	452	1	0
0	intermediate	45	9	85	Mem1	41	1	0	0	14.48	731.75	532	177.33	3	57
0	intermediate	45	9	85	Mem1	42	1	0	0	12.51	0	452	452	1	0
0	intermediate	45	9	85	Mem1	43	1	0	0	14.4	822.9	535	178.33	3	63
0	intermediate	45	9	85	Mem1	44	1	0	0	14.12	774.79	540	180	3	60
0	intermediate	45	9	85	Mem1	45	1	0	0	14.91	0	432	432	1	0
0	intermediate	45	9	85	Mem1	46	1	0	0	15.03	1073.57	503	167.67	3	49
0	intermediate	45	9	85	Mem1	47	1	0	0	12.15	639.96	566	141.5	4	68
0	intermediate	45	9	85	Mem1	48	1	0	0	13.67	0	423	423	1	0
0	intermediate	45	9	85	Mem1	49	1	0	0	17.54	0	434	434	1	0
0	intermediate	45	9	85	Mem1	50	1	0	0	14.02	841.26	558	139.5	4	86
0	intermediate	45	10	85	Mem1	1	1	0	0	15	810.24	518	172.67	3	50
0	intermediate	45	10	85	Mem1	2	1	1	0	0	0	0	0	1	0
0	intermediate	45	10	85	Mem1	3	1	0	0	13.79	886.2	526	175.33	3	76
0	intermediate	45	10	85	Mem1	4	1	0	0	17.69	0	456	456	1	0
0	intermediate	45	10	85	Mem1	5	1	0	0	17.56	972.29	513	256.5	2	54
0	intermediate	45	10	85	Mem1	6	1	0	0	12.66	0	443	443	1	0
0	intermediate	45	10	85	Mem1	7	1	0	0	16.68	562.1	504	252	2	17
0	intermediate	45	10	85	Mem1	8	1	0	0	15.97	1044.45	504	252	2	40
0	intermediate	45	10	85	Mem1	9	1	0	0	16.07	878.6	503	167.67	3	50
0	intermediate	45	10	85	Mem1	10	1	1	0	0	0	0	0	1	0
0	intermediate	45	10	85	Mem1	11	1	0	0	16.79	0	442	442	1	0
0	intermediate	45	10	85	Mem1	12	1	0	0	15.52	0	420	420	1	0
0	intermediate	45	10	85	Mem1	13	1	0	0	15.52	757.07	553	184.33	3	49
0	intermediate	45	10	85	Mem1	14	1	0	0	17.07	557.04	509	169.67	3	43
0	intermediate	45	10	85	Mem1	15	1	0	0	12.69	0	455	455	1	0
0	intermediate	45	10	85	Mem1	16	1	0	0	13.56	803.28	617	154.25	4	85
0	intermediate	45	10	85	Mem1	17	1	1	0	0	0	0	0	1	0
0	intermediate	45	10	85	Mem1	18	1	0	0	11.38	876.07	538	179.33	3	56
0	intermediate	45	10	85	Mem1	19	1	0	0	18.15	0	443	443	1	0
0	intermediate	45	10	85	Mem1	20	1	0	0	14.28	1184.97	504	252	2	44
0	intermediate	45	10	85	Mem1	21	1	0	0	13.99	1030.52	503	167.67	3	51
0	intermediate	45	10	85	Mem1	22	1	0	0	18.01	0	425	425	1	0
0	intermediate	45	10	85	Mem1	23	1	1	0	0	0	0	0	1	0
0	intermediate	45	10	85	Mem1	24	1	0	0	16.75	957.09	503	167.67	3	57
0	intermediate	45	10	85	Mem1	25	1	0	0	15.33	710.23	579	144.75	4	78
0	intermediate	45	10	85	Mem1	26	1	0	0	13.88	724.15	509	169.67	3	31
0	intermediate	45	10	85	Mem1	27	1	0	0	15.87	668.45	504	252	2	25
0	intermediate	45	10	85	Mem1	28	1	1	0	0	0	0	0	1	0
0	intermediate	45	10	85	Mem1	29	1	0	0	15.98	898.86	536	178.67	3	60
0	intermediate	45	10	85	Mem1	30	1	0	0	14.17	1027.99	528	176	3	97
0	intermediate	45	10	85	Mem1	31	1	0	0	17.14	903.92	546	182	3	62
0	intermediate	45	10	85	Mem1	32	1	0	0	16.41	657.05	552	276	2	34
0	intermediate	45	10	85	Mem1	33	1	0	0	11.79	0	450	450	1	0
0	intermediate	45	10	85	Mem1	34	1	0	0	17.31	721.62	503	167.67	3	49
0	intermediate	45	10	85	Mem1	35	1	0	0	15.65	1017.86	503	167.67	3	67
0	intermediate	45	10	85	Mem1	36	1	0	0	13.41	615.28	504	252	2	27
0	intermediate	45	10	85	Mem1	37	1	0	0	15.81	990.01	566	188.67	3	75
0	intermediate	45	10	85	Mem1	38	1	0	0	16.52	689.34	614	153.5	4	76
0	intermediate	45	10	85	Mem1	39	1	0	0	13.52	622.87	545	272.5	2	37
0	intermediate	45	10	85	Mem1	40	1	1	0	0	0	0	0	1	0
0	intermediate	45	10	85	Mem1	41	1	0	0	16.47	543.11	504	252	2	28
0	intermediate	45	10	85	Mem1	42	1	0	0	16.85	613.38	502	125.5	4	59
0	intermediate	45	10	85	Mem1	43	1	0	0	16.68	698.83	503	167.67	3	47
0	intermediate	45	10	85	Mem1	44	1	0	0	17.78	816.57	507	253.5	2	46
0	intermediate	45	10	85	Mem1	45	1	0	0	17.72	0	430	430	1	0
0	intermediate	45	10	85	Mem1	46	1	0	0	15.44	924.18	543	181	3	66
0	intermediate	45	10	85	Mem1	47	1	0	0	16.6	901.39	503	167.67	3	54
0	intermediate	45	10	85	Mem1	48	1	0	0	14.41	791.88	506	126.5	4	73
0	intermediate	45	10	85	Mem1	49	1	0	0	17.89	736.81	504	252	2	31
[truncated: 158,001 more rows]
