# Supplementary material for: Breeding success of a marine central place forager in the context of climate change: A modeling approach
Source: PLoS One. 2017 Mar 29;12(3):e0173797. doi: 10.1371/journal.pone.0173797 (PMC5371308; doi:10.1371/journal.pone.0173797)
Supplement: S6 Dataset — (ZIP) [file pone.0173797.s010.zip › simulation_results_dist500.txt]

Aggreg	Abund	Dist (x10)	Rep	Length	Mem	Simul	DeathPup	DeathSeal	PupWeightEnd	FemWeightEnd	MeanDtrip	TseaTot	MeanTtrip	TripNbr	NbrFish
0	low	50	1	85	Mem0	1	1	1	0	0	0	0	0	1	0
0	low	50	1	85	Mem0	2	1	1	0	0	0	0	0	1	0
0	low	50	1	85	Mem0	3	1	0	0	15.41	0	454	454	1	0
0	low	50	1	85	Mem0	4	1	1	0	0	816.57	226	113	2	12
0	low	50	1	85	Mem0	5	1	0	0	16.97	0	431	431	1	0
0	low	50	1	85	Mem0	6	1	1	0	0	0	0	0	1	0
0	low	50	1	85	Mem0	7	1	0	0	18.08	0	426	426	1	0
0	low	50	1	85	Mem0	8	1	1	0	0	0	0	0	1	0
0	low	50	1	85	Mem0	9	1	0	0	16.88	0	438	438	1	0
0	low	50	1	85	Mem0	10	1	1	0	0	0	0	0	1	0
0	low	50	1	85	Mem0	11	1	1	0	0	0	0	0	1	0
0	low	50	1	85	Mem0	12	1	1	0	0	0	0	0	1	0
0	low	50	1	85	Mem0	13	1	0	0	15.43	0	411	411	1	0
0	low	50	1	85	Mem0	14	1	1	0	0	0	0	0	1	0
0	low	50	1	85	Mem0	15	1	1	0	0	0	0	0	1	0
0	low	50	1	85	Mem0	16	1	1	0	0	0	0	0	1	0
0	low	50	1	85	Mem0	17	1	1	0	0	0	0	0	1	0
0	low	50	1	85	Mem0	18	1	1	0	0	0	0	0	1	0
0	low	50	1	85	Mem0	19	1	1	0	0	0	0	0	1	0
0	low	50	1	85	Mem0	20	1	1	0	0	793.78	226	113	2	18
0	low	50	1	85	Mem0	21	1	1	0	0	0	0	0	1	0
0	low	50	1	85	Mem0	22	1	1	0	0	0	0	0	1	0
0	low	50	1	85	Mem0	23	1	0	0	14.37	0	440	440	1	0
0	low	50	1	85	Mem0	24	1	1	0	0	0	0	0	1	0
0	low	50	1	85	Mem0	25	1	1	0	0	0	0	0	1	0
0	low	50	1	85	Mem0	26	1	0	0	16.01	0	469	469	1	0
0	low	50	1	85	Mem0	27	1	1	0	0	0	0	0	1	0
0	low	50	1	85	Mem0	28	1	1	0	0	0	0	0	1	0
0	low	50	1	85	Mem0	29	1	1	0	0	0	0	0	1	0
0	low	50	1	85	Mem0	30	1	1	0	0	786.18	224	112	2	18
0	low	50	1	85	Mem0	31	1	0	0	13.6	0	436	436	1	0
0	low	50	1	85	Mem0	32	1	1	0	0	0	0	0	1	0
0	low	50	1	85	Mem0	33	1	1	0	0	0	0	0	1	0
0	low	50	1	85	Mem0	34	1	1	0	0	0	0	0	1	0
0	low	50	1	85	Mem0	35	1	1	0	0	0	0	0	1	0
0	low	50	1	85	Mem0	36	1	1	0	0	0	0	0	1	0
0	low	50	1	85	Mem0	37	1	1	0	0	0	0	0	1	0
0	low	50	1	85	Mem0	38	1	0	0	17.77	0	446	446	1	0
0	low	50	1	85	Mem0	39	1	1	0	0	0	0	0	1	0
0	low	50	1	85	Mem0	40	1	1	0	0	0	0	0	1	0
0	low	50	1	85	Mem0	41	1	1	0	0	0	0	0	1	0
0	low	50	1	85	Mem0	42	1	1	0	0	0	0	0	1	0
0	low	50	1	85	Mem0	43	1	1	0	0	0	0	0	1	0
0	low	50	1	85	Mem0	44	1	1	0	0	0	0	0	1	0
0	low	50	1	85	Mem0	45	1	0	0	16.73	0	410	410	1	0
0	low	50	1	85	Mem0	46	1	1	0	0	0	0	0	1	0
0	low	50	1	85	Mem0	47	1	0	0	16.26	0	443	443	1	0
0	low	50	1	85	Mem0	48	1	1	0	0	0	0	0	1	0
0	low	50	1	85	Mem0	49	1	1	0	0	782.39	224	112	2	19
0	low	50	1	85	Mem0	50	1	1	0	0	0	0	0	1	0
0	low	50	2	85	Mem0	1	1	1	0	0	0	0	0	1	0
0	low	50	2	85	Mem0	2	1	1	0	0	0	0	0	1	0
0	low	50	2	85	Mem0	3	1	1	0	0	0	0	0	1	0
0	low	50	2	85	Mem0	4	1	1	0	0	0	0	0	1	0
0	low	50	2	85	Mem0	5	1	0	0	12.18	774.79	504	252	2	22
0	low	50	2	85	Mem0	6	1	0	0	11.6	0	440	440	1	0
0	low	50	2	85	Mem0	7	1	1	0	0	0	0	0	1	0
0	low	50	2	85	Mem0	8	1	1	0	0	0	0	0	1	0
0	low	50	2	85	Mem0	9	1	1	0	0	0	0	0	1	0
0	low	50	2	85	Mem0	10	1	0	0	17.33	0	449	449	1	0
0	low	50	2	85	Mem0	11	1	1	0	0	755.8	225	112.5	2	27
0	low	50	2	85	Mem0	12	1	1	0	0	0	0	0	1	0
0	low	50	2	85	Mem0	13	1	1	0	0	0	0	0	1	0
0	low	50	2	85	Mem0	14	1	1	0	0	0	0	0	1	0
0	low	50	2	85	Mem0	15	1	1	0	0	0	0	0	1	0
0	low	50	2	85	Mem0	16	1	1	0	0	0	0	0	1	0
0	low	50	2	85	Mem0	17	1	1	0	0	0	0	0	1	0
0	low	50	2	85	Mem0	18	1	0	0	13.6	0	418	418	1	0
0	low	50	2	85	Mem0	19	1	1	0	0	0	0	0	1	0
0	low	50	2	85	Mem0	20	1	1	0	0	641.86	201	100.5	2	33
0	low	50	2	85	Mem0	21	1	1	0	0	0	0	0	1	0
0	low	50	2	85	Mem0	22	1	1	0	0	0	0	0	1	0
0	low	50	2	85	Mem0	23	1	1	0	0	0	0	0	1	0
0	low	50	2	85	Mem0	24	1	0	0	13.69	0	434	434	1	0
0	low	50	2	85	Mem0	25	1	1	0	0	0	0	0	1	0
0	low	50	2	85	Mem0	26	1	1	0	0	0	0	0	1	0
0	low	50	2	85	Mem0	27	1	1	0	0	0	0	0	1	0
0	low	50	2	85	Mem0	28	1	0	0	13.78	0	413	413	1	0
0	low	50	2	85	Mem0	29	1	1	0	0	0	0	0	1	0
0	low	50	2	85	Mem0	30	1	0	0	13.71	0	463	463	1	0
0	low	50	2	85	Mem0	31	1	1	0	0	0	0	0	1	0
0	low	50	2	85	Mem0	32	1	0	0	16.51	0	441	441	1	0
0	low	50	2	85	Mem0	33	1	1	0	0	0	0	0	1	0
0	low	50	2	85	Mem0	34	1	0	0	12.15	0	437	437	1	0
0	low	50	2	85	Mem0	35	1	1	0	0	0	0	0	1	0
0	low	50	2	85	Mem0	36	1	0	0	13.78	0	449	449	1	0
0	low	50	2	85	Mem0	37	1	0	0	14.54	736.81	504	252	2	36
0	low	50	2	85	Mem0	38	1	1	0	0	0	0	0	1	0
0	low	50	2	85	Mem0	39	1	0	0	13.94	0	460	460	1	0
0	low	50	2	85	Mem0	40	1	1	0	0	0	0	0	1	0
0	low	50	2	85	Mem0	41	1	0	0	16.82	0	441	441	1	0
0	low	50	2	85	Mem0	42	1	0	0	12.62	903.92	503	167.67	3	67
0	low	50	2	85	Mem0	43	1	1	0	0	0	0	0	1	0
0	low	50	2	85	Mem0	44	1	1	0	0	770.99	227	113.5	2	25
0	low	50	2	85	Mem0	45	1	1	0	0	0	0	0	1	0
0	low	50	2	85	Mem0	46	1	1	0	0	778.59	227	113.5	2	23
0	low	50	2	85	Mem0	47	1	1	0	0	0	0	0	1	0
0	low	50	2	85	Mem0	48	1	1	0	0	793.78	225	112.5	2	17
0	low	50	2	85	Mem0	49	1	0	0	14.15	0	439	439	1	0
0	low	50	2	85	Mem0	50	1	1	0	0	0	0	0	1	0
0	low	50	3	85	Mem0	1	1	0	0	12.63	782.39	504	252	2	22
0	low	50	3	85	Mem0	2	1	0	0	12.54	0	438	438	1	0
0	low	50	3	85	Mem0	3	1	1	0	0	0	0	0	1	0
0	low	50	3	85	Mem0	4	1	1	0	0	0	0	0	1	0
0	low	50	3	85	Mem0	5	1	1	0	0	0	0	0	1	0
0	low	50	3	85	Mem0	6	1	1	0	0	0	0	0	1	0
0	low	50	3	85	Mem0	7	1	0	0	17.61	0	433	433	1	0
0	low	50	3	85	Mem0	8	1	1	0	0	0	0	0	1	0
0	low	50	3	85	Mem0	9	1	1	0	0	0	0	0	1	0
0	low	50	3	85	Mem0	10	1	1	0	0	0	0	0	1	0
0	low	50	3	85	Mem0	11	1	1	0	0	0	0	0	1	0
0	low	50	3	85	Mem0	12	1	1	0	0	805.17	228	114	2	17
0	low	50	3	85	Mem0	13	1	0	0	14.47	0	445	445	1	0
0	low	50	3	85	Mem0	14	1	0	0	13.96	0	441	441	1	0
0	low	50	3	85	Mem0	15	1	1	0	0	0	0	0	1	0
0	low	50	3	85	Mem0	16	1	1	0	0	0	0	0	1	0
0	low	50	3	85	Mem0	17	1	0	0	12.67	0	439	439	1	0
0	low	50	3	85	Mem0	18	1	1	0	0	0	0	0	1	0
0	low	50	3	85	Mem0	19	1	1	0	0	759.6	226	113	2	27
0	low	50	3	85	Mem0	20	1	0	0	13.6	0	463	463	1	0
0	low	50	3	85	Mem0	21	1	1	0	0	0	0	0	1	0
0	low	50	3	85	Mem0	22	1	1	0	0	0	0	0	1	0
0	low	50	3	85	Mem0	23	1	1	0	0	0	0	0	1	0
0	low	50	3	85	Mem0	24	1	0	0	14.76	0	422	422	1	0
0	low	50	3	85	Mem0	25	1	1	0	0	0	0	0	1	0
0	low	50	3	85	Mem0	26	1	1	0	0	0	0	0	1	0
0	low	50	3	85	Mem0	27	1	1	0	0	0	0	0	1	0
0	low	50	3	85	Mem0	28	1	1	0	0	812.77	231	115.5	2	18
0	low	50	3	85	Mem0	29	1	1	0	0	0	0	0	1	0
0	low	50	3	85	Mem0	30	1	0	0	16.32	0	419	419	1	0
0	low	50	3	85	Mem0	31	1	1	0	0	805.17	230	115	2	19
0	low	50	3	85	Mem0	32	1	0	0	11.55	0	435	435	1	0
0	low	50	3	85	Mem0	33	1	1	0	0	0	0	0	1	0
0	low	50	3	85	Mem0	34	1	1	0	0	0	0	0	1	0
0	low	50	3	85	Mem0	35	1	1	0	0	710.22	225	112.5	2	39
0	low	50	3	85	Mem0	36	1	1	0	0	0	0	0	1	0
0	low	50	3	85	Mem0	37	1	1	0	0	0	0	0	1	0
0	low	50	3	85	Mem0	38	1	0	0	14.6	0	426	426	1	0
0	low	50	3	85	Mem0	39	1	1	0	0	0	0	0	1	0
0	low	50	3	85	Mem0	40	1	1	0	0	0	0	0	1	0
0	low	50	3	85	Mem0	41	1	1	0	0	0	0	0	1	0
0	low	50	3	85	Mem0	42	1	0	0	13.43	0	443	443	1	0
0	low	50	3	85	Mem0	43	1	1	0	0	0	0	0	1	0
0	low	50	3	85	Mem0	44	1	1	0	0	0	0	0	1	0
0	low	50	3	85	Mem0	45	1	0	0	11.73	0	430	430	1	0
0	low	50	3	85	Mem0	46	1	1	0	0	0	0	0	1	0
0	low	50	3	85	Mem0	47	1	1	0	0	740.61	225	112.5	2	31
0	low	50	3	85	Mem0	48	1	1	0	0	0	0	0	1	0
0	low	50	3	85	Mem0	49	1	1	0	0	0	0	0	1	0
0	low	50	3	85	Mem0	50	1	0	0	16.94	0	425	425	1	0
0	low	50	4	85	Mem0	1	1	1	0	0	767.19	227	113.5	2	26
0	low	50	4	85	Mem0	2	1	1	0	0	752	225	112.5	2	28
0	low	50	4	85	Mem0	3	1	0	0	12.39	0	441	441	1	0
0	low	50	4	85	Mem0	4	1	1	0	0	0	0	0	1	0
0	low	50	4	85	Mem0	5	1	1	0	0	0	0	0	1	0
0	low	50	4	85	Mem0	6	1	1	0	0	0	0	0	1	0
0	low	50	4	85	Mem0	7	1	0	0	13.75	744.41	504	252	2	30
0	low	50	4	85	Mem0	8	1	1	0	0	0	0	0	1	0
0	low	50	4	85	Mem0	9	1	1	0	0	0	0	0	1	0
0	low	50	4	85	Mem0	10	1	1	0	0	0	0	0	1	0
0	low	50	4	85	Mem0	11	1	1	0	0	782.39	227	113.5	2	22
0	low	50	4	85	Mem0	12	1	1	0	0	0	0	0	1	0
0	low	50	4	85	Mem0	13	1	0	0	12.53	0	439	439	1	0
0	low	50	4	85	Mem0	14	1	0	0	14.59	0	438	438	1	0
0	low	50	4	85	Mem0	15	1	1	0	0	0	0	0	1	0
0	low	50	4	85	Mem0	16	1	1	0	0	0	0	0	1	0
0	low	50	4	85	Mem0	17	1	1	0	0	0	0	0	1	0
0	low	50	4	85	Mem0	18	1	1	0	0	0	0	0	1	0
0	low	50	4	85	Mem0	19	1	1	0	0	0	0	0	1	0
0	low	50	4	85	Mem0	20	1	0	0	14.14	0	450	450	1	0
0	low	50	4	85	Mem0	21	1	0	0	13.3	0	413	413	1	0
0	low	50	4	85	Mem0	22	1	1	0	0	0	0	0	1	0
0	low	50	4	85	Mem0	23	1	1	0	0	0	0	0	1	0
0	low	50	4	85	Mem0	24	1	1	0	0	0	0	0	1	0
0	low	50	4	85	Mem0	25	1	0	0	12	0	453	453	1	0
0	low	50	4	85	Mem0	26	1	1	0	0	0	0	0	1	0
0	low	50	4	85	Mem0	27	1	1	0	0	0	0	0	1	0
0	low	50	4	85	Mem0	28	1	1	0	0	0	0	0	1	0
0	low	50	4	85	Mem0	29	1	0	0	12.27	0	420	420	1	0
0	low	50	4	85	Mem0	30	1	0	0	14.75	0	446	446	1	0
0	low	50	4	85	Mem0	31	1	0	0	13.49	1030.52	503	167.67	3	48
0	low	50	4	85	Mem0	32	1	1	0	0	0	0	0	1	0
0	low	50	4	85	Mem0	33	1	1	0	0	0	0	0	1	0
0	low	50	4	85	Mem0	34	1	1	0	0	0	0	0	1	0
0	low	50	4	85	Mem0	35	1	1	0	0	0	0	0	1	0
0	low	50	4	85	Mem0	36	1	1	0	0	0	0	0	1	0
0	low	50	4	85	Mem0	37	1	1	0	0	0	0	0	1	0
0	low	50	4	85	Mem0	38	1	0	0	12.48	797.58	504	252	2	19
0	low	50	4	85	Mem0	39	1	1	0	0	0	0	0	1	0
0	low	50	4	85	Mem0	40	1	0	0	17.43	0	464	464	1	0
0	low	50	4	85	Mem0	41	1	1	0	0	0	0	0	1	0
0	low	50	4	85	Mem0	42	1	1	0	0	752	227	113.5	2	30
0	low	50	4	85	Mem0	43	1	1	0	0	0	0	0	1	0
0	low	50	4	85	Mem0	44	1	1	0	0	0	0	0	1	0
0	low	50	4	85	Mem0	45	1	1	0	0	0	0	0	1	0
0	low	50	4	85	Mem0	46	1	1	0	0	0	0	0	1	0
0	low	50	4	85	Mem0	47	1	1	0	0	0	0	0	1	0
0	low	50	4	85	Mem0	48	1	0	0	13.52	1022.93	503	167.67	3	52
0	low	50	4	85	Mem0	49	1	1	0	0	0	0	0	1	0
0	low	50	4	85	Mem0	50	1	1	0	0	0	0	0	1	0
0	low	50	5	85	Mem0	1	1	1	0	0	0	0	0	1	0
0	low	50	5	85	Mem0	2	1	1	0	0	0	0	0	1	0
0	low	50	5	85	Mem0	3	1	0	0	11.19	0	441	441	1	0
0	low	50	5	85	Mem0	4	1	1	0	0	0	0	0	1	0
0	low	50	5	85	Mem0	5	1	1	0	0	0	0	0	1	0
0	low	50	5	85	Mem0	6	1	0	0	17.57	0	440	440	1	0
0	low	50	5	85	Mem0	7	1	0	0	17.58	0	424	424	1	0
0	low	50	5	85	Mem0	8	1	1	0	0	0	0	0	1	0
0	low	50	5	85	Mem0	9	1	0	0	12.53	0	441	441	1	0
0	low	50	5	85	Mem0	10	1	1	0	0	0	0	0	1	0
0	low	50	5	85	Mem0	11	1	1	0	0	0	0	0	1	0
0	low	50	5	85	Mem0	12	1	1	0	0	0	0	0	1	0
0	low	50	5	85	Mem0	13	1	1	0	0	0	0	0	1	0
0	low	50	5	85	Mem0	14	1	1	0	0	0	0	0	1	0
0	low	50	5	85	Mem0	15	1	1	0	0	0	0	0	1	0
0	low	50	5	85	Mem0	16	1	1	0	0	0	0	0	1	0
0	low	50	5	85	Mem0	17	1	1	0	0	0	0	0	1	0
0	low	50	5	85	Mem0	18	1	1	0	0	0	0	0	1	0
0	low	50	5	85	Mem0	19	1	0	0	13.69	789.98	504	252	2	19
0	low	50	5	85	Mem0	20	1	0	0	15.43	0	437	437	1	0
0	low	50	5	85	Mem0	21	1	1	0	0	0	0	0	1	0
0	low	50	5	85	Mem0	22	1	1	0	0	516.53	169	84.5	2	34
0	low	50	5	85	Mem0	23	1	1	0	0	0	0	0	1	0
0	low	50	5	85	Mem0	24	1	1	0	0	0	0	0	1	0
0	low	50	5	85	Mem0	25	1	1	0	0	805.17	225	112.5	2	14
0	low	50	5	85	Mem0	26	1	0	0	11.26	0	440	440	1	0
0	low	50	5	85	Mem0	27	1	1	0	0	0	0	0	1	0
0	low	50	5	85	Mem0	28	1	1	0	0	0	0	0	1	0
0	low	50	5	85	Mem0	29	1	1	0	0	0	0	0	1	0
0	low	50	5	85	Mem0	30	1	0	0	14.31	0	444	444	1	0
0	low	50	5	85	Mem0	31	1	0	0	16.66	0	438	438	1	0
0	low	50	5	85	Mem0	32	1	1	0	0	0	0	0	1	0
0	low	50	5	85	Mem0	33	1	0	0	15.48	0	443	443	1	0
0	low	50	5	85	Mem0	34	1	1	0	0	0	0	0	1	0
0	low	50	5	85	Mem0	35	1	1	0	0	752	225	112.5	2	28
0	low	50	5	85	Mem0	36	1	1	0	0	0	0	0	1	0
0	low	50	5	85	Mem0	37	1	1	0	0	0	0	0	1	0
0	low	50	5	85	Mem0	38	1	1	0	0	0	0	0	1	0
0	low	50	5	85	Mem0	39	1	0	0	16.41	0	442	442	1	0
0	low	50	5	85	Mem0	40	1	1	0	0	778.59	227	113.5	2	23
0	low	50	5	85	Mem0	41	1	1	0	0	0	0	0	1	0
0	low	50	5	85	Mem0	42	1	1	0	0	0	0	0	1	0
0	low	50	5	85	Mem0	43	1	1	0	0	1040.65	336	168	2	63
0	low	50	5	85	Mem0	44	1	1	0	0	0	0	0	1	0
0	low	50	5	85	Mem0	45	1	1	0	0	0	0	0	1	0
0	low	50	5	85	Mem0	46	1	0	0	17.33	0	424	424	1	0
0	low	50	5	85	Mem0	47	1	0	0	16.93	0	442	442	1	0
0	low	50	5	85	Mem0	48	1	1	0	0	0	0	0	1	0
0	low	50	5	85	Mem0	49	1	1	0	0	759.6	240	120	2	41
0	low	50	5	85	Mem0	50	1	1	0	0	0	0	0	1	0
0	low	50	6	85	Mem0	1	1	1	0	0	0	0	0	1	0
0	low	50	6	85	Mem0	2	1	1	0	0	0	0	0	1	0
0	low	50	6	85	Mem0	3	1	1	0	0	0	0	0	1	0
0	low	50	6	85	Mem0	4	1	1	0	0	778.59	227	113.5	2	23
0	low	50	6	85	Mem0	5	1	0	0	17.72	763.4	504	252	2	27
0	low	50	6	85	Mem0	6	1	1	0	0	801.38	225	112.5	2	15
0	low	50	6	85	Mem0	7	1	1	0	0	744.41	229	114.5	2	34
0	low	50	6	85	Mem0	8	1	1	0	0	0	0	0	1	0
0	low	50	6	85	Mem0	9	1	1	0	0	0	0	0	1	0
0	low	50	6	85	Mem0	10	1	1	0	0	0	0	0	1	0
0	low	50	6	85	Mem0	11	1	1	0	0	0	0	0	1	0
0	low	50	6	85	Mem0	12	1	1	0	0	0	0	0	1	0
0	low	50	6	85	Mem0	13	1	0	0	17.66	0	445	445	1	0
0	low	50	6	85	Mem0	14	1	1	0	0	0	0	0	1	0
0	low	50	6	85	Mem0	15	1	1	0	0	0	0	0	1	0
0	low	50	6	85	Mem0	16	1	1	0	0	0	0	0	1	0
0	low	50	6	85	Mem0	17	1	0	0	14.77	0	414	414	1	0
0	low	50	6	85	Mem0	18	1	1	0	0	0	0	0	1	0
0	low	50	6	85	Mem0	19	1	1	0	0	0	0	0	1	0
0	low	50	6	85	Mem0	20	1	1	0	0	0	0	0	1	0
0	low	50	6	85	Mem0	21	1	1	0	0	0	0	0	1	0
0	low	50	6	85	Mem0	22	1	0	0	17.68	0	455	455	1	0
0	low	50	6	85	Mem0	23	1	0	0	14.85	0	429	429	1	0
0	low	50	6	85	Mem0	24	1	0	0	15.84	0	443	443	1	0
0	low	50	6	85	Mem0	25	1	0	0	13.81	0	438	438	1	0
0	low	50	6	85	Mem0	26	1	0	0	14.44	0	416	416	1	0
0	low	50	6	85	Mem0	27	1	1	0	0	0	0	0	1	0
0	low	50	6	85	Mem0	28	1	1	0	0	0	0	0	1	0
0	low	50	6	85	Mem0	29	1	0	0	17.89	0	453	453	1	0
0	low	50	6	85	Mem0	30	1	1	0	0	0	0	0	1	0
0	low	50	6	85	Mem0	31	1	1	0	0	0	0	0	1	0
0	low	50	6	85	Mem0	32	1	0	0	13.66	1020.39	503	167.67	3	58
0	low	50	6	85	Mem0	33	1	0	0	13.61	990.01	503	167.67	3	68
0	low	50	6	85	Mem0	34	1	1	0	0	0	0	0	1	0
0	low	50	6	85	Mem0	35	1	1	0	0	752	229	114.5	2	32
0	low	50	6	85	Mem0	36	1	1	0	0	0	0	0	1	0
0	low	50	6	85	Mem0	37	1	0	0	18.05	0	421	421	1	0
0	low	50	6	85	Mem0	38	1	1	0	0	0	0	0	1	0
0	low	50	6	85	Mem0	39	1	1	0	0	793.78	226	113	2	18
0	low	50	6	85	Mem0	40	1	0	0	12.09	0	441	441	1	0
0	low	50	6	85	Mem0	41	1	1	0	0	0	0	0	1	0
0	low	50	6	85	Mem0	42	1	1	0	0	0	0	0	1	0
0	low	50	6	85	Mem0	43	1	1	0	0	0	0	0	1	0
0	low	50	6	85	Mem0	44	1	1	0	0	0	0	0	1	0
0	low	50	6	85	Mem0	45	1	1	0	0	0	0	0	1	0
0	low	50	6	85	Mem0	46	1	1	0	0	0	0	0	1	0
0	low	50	6	85	Mem0	47	1	1	0	0	0	0	0	1	0
0	low	50	6	85	Mem0	48	1	1	0	0	0	0	0	1	0
0	low	50	6	85	Mem0	49	1	1	0	0	638.06	201	100.5	2	34
0	low	50	6	85	Mem0	50	1	0	0	15.94	0	445	445	1	0
0	low	50	7	85	Mem0	1	1	1	0	0	0	0	0	1	0
0	low	50	7	85	Mem0	2	1	1	0	0	0	0	0	1	0
0	low	50	7	85	Mem0	3	1	1	0	0	0	0	0	1	0
0	low	50	7	85	Mem0	4	1	0	0	15.49	0	442	442	1	0
0	low	50	7	85	Mem0	5	1	0	0	14.98	0	449	449	1	0
0	low	50	7	85	Mem0	6	1	1	0	0	0	0	0	1	0
0	low	50	7	85	Mem0	7	1	1	0	0	786.18	224	112	2	18
0	low	50	7	85	Mem0	8	1	0	0	17.88	0	429	429	1	0
0	low	50	7	85	Mem0	9	1	0	0	17.83	0	430	430	1	0
0	low	50	7	85	Mem0	10	1	1	0	0	0	0	0	1	0
0	low	50	7	85	Mem0	11	1	1	0	0	0	0	0	1	0
0	low	50	7	85	Mem0	12	1	1	0	0	786.18	227	113.5	2	21
0	low	50	7	85	Mem0	13	1	1	0	0	0	0	0	1	0
0	low	50	7	85	Mem0	14	1	1	0	0	0	0	0	1	0
0	low	50	7	85	Mem0	15	1	0	0	15.68	0	448	448	1	0
0	low	50	7	85	Mem0	16	1	1	0	0	0	0	0	1	0
0	low	50	7	85	Mem0	17	1	1	0	0	0	0	0	1	0
0	low	50	7	85	Mem0	18	1	0	0	16.99	0	416	416	1	0
0	low	50	7	85	Mem0	19	1	0	0	12.9	0	413	413	1	0
0	low	50	7	85	Mem0	20	1	1	0	0	0	0	0	1	0
0	low	50	7	85	Mem0	21	1	1	0	0	797.58	233	116.5	2	24
0	low	50	7	85	Mem0	22	1	1	0	0	0	0	0	1	0
0	low	50	7	85	Mem0	23	1	0	0	15.06	0	447	447	1	0
0	low	50	7	85	Mem0	24	1	0	0	14.79	0	472	472	1	0
0	low	50	7	85	Mem0	25	1	0	0	14.56	0	412	412	1	0
0	low	50	7	85	Mem0	26	1	1	0	0	0	0	0	1	0
0	low	50	7	85	Mem0	27	1	0	0	13.97	0	434	434	1	0
0	low	50	7	85	Mem0	28	1	1	0	0	0	0	0	1	0
0	low	50	7	85	Mem0	29	1	1	0	0	0	0	0	1	0
0	low	50	7	85	Mem0	30	1	1	0	0	0	0	0	1	0
0	low	50	7	85	Mem0	31	1	0	0	13.16	0	447	447	1	0
0	low	50	7	85	Mem0	32	1	0	0	17.85	0	454	454	1	0
0	low	50	7	85	Mem0	33	1	1	0	0	0	0	0	1	0
0	low	50	7	85	Mem0	34	1	0	0	13.32	1020.39	503	167.67	3	46
0	low	50	7	85	Mem0	35	1	0	0	13.43	1068.5	503	167.67	3	31
0	low	50	7	85	Mem0	36	1	1	0	0	0	0	0	1	0
0	low	50	7	85	Mem0	37	1	1	0	0	0	0	0	1	0
0	low	50	7	85	Mem0	38	1	0	0	13.38	990.01	503	167.67	3	60
0	low	50	7	85	Mem0	39	1	1	0	0	789.98	224	112	2	17
0	low	50	7	85	Mem0	40	1	0	0	13.77	0	441	441	1	0
0	low	50	7	85	Mem0	41	1	1	0	0	0	0	0	1	0
0	low	50	7	85	Mem0	42	1	0	0	11.05	0	462	462	1	0
0	low	50	7	85	Mem0	43	1	1	0	0	0	0	0	1	0
0	low	50	7	85	Mem0	44	1	1	0	0	0	0	0	1	0
0	low	50	7	85	Mem0	45	1	0	0	11.81	767.19	504	252	2	27
0	low	50	7	85	Mem0	46	1	1	0	0	0	0	0	1	0
0	low	50	7	85	Mem0	47	1	1	0	0	0	0	0	1	0
0	low	50	7	85	Mem0	48	1	0	0	13.52	1012.8	503	167.67	3	56
0	low	50	7	85	Mem0	49	1	0	0	14.06	0	448	448	1	0
0	low	50	7	85	Mem0	50	1	0	0	14.85	812.77	504	252	2	12
0	low	50	8	85	Mem0	1	1	1	0	0	744.41	226	113	2	31
0	low	50	8	85	Mem0	2	1	1	0	0	0	0	0	1	0
0	low	50	8	85	Mem0	3	1	1	0	0	0	0	0	1	0
0	low	50	8	85	Mem0	4	1	1	0	0	0	0	0	1	0
0	low	50	8	85	Mem0	5	1	0	0	13.29	0	458	458	1	0
0	low	50	8	85	Mem0	6	1	0	0	15.66	0	428	428	1	0
0	low	50	8	85	Mem0	7	1	0	0	13.24	0	431	431	1	0
0	low	50	8	85	Mem0	8	1	1	0	0	0	0	0	1	0
0	low	50	8	85	Mem0	9	1	1	0	0	0	0	0	1	0
0	low	50	8	85	Mem0	10	1	1	0	0	0	0	0	1	0
0	low	50	8	85	Mem0	11	1	0	0	13.34	793.78	504	252	2	15
0	low	50	8	85	Mem0	12	1	1	0	0	0	0	0	1	0
0	low	50	8	85	Mem0	13	1	1	0	0	0	0	0	1	0
0	low	50	8	85	Mem0	14	1	1	0	0	0	0	0	1	0
0	low	50	8	85	Mem0	15	1	0	0	14.45	0	456	456	1	0
0	low	50	8	85	Mem0	16	1	0	0	14.34	0	461	461	1	0
0	low	50	8	85	Mem0	17	1	1	0	0	0	0	0	1	0
0	low	50	8	85	Mem0	18	1	1	0	0	0	0	0	1	0
0	low	50	8	85	Mem0	19	1	1	0	0	0	0	0	1	0
0	low	50	8	85	Mem0	20	1	1	0	0	0	0	0	1	0
0	low	50	8	85	Mem0	21	1	1	0	0	0	0	0	1	0
0	low	50	8	85	Mem0	22	1	1	0	0	0	0	0	1	0
0	low	50	8	85	Mem0	23	1	1	0	0	759.6	224	112	2	25
0	low	50	8	85	Mem0	24	1	1	0	0	0	0	0	1	0
0	low	50	8	85	Mem0	25	1	1	0	0	0	0	0	1	0
0	low	50	8	85	Mem0	26	1	1	0	0	0	0	0	1	0
0	low	50	8	85	Mem0	27	1	0	0	12.45	759.6	504	252	2	41
0	low	50	8	85	Mem0	28	1	1	0	0	0	0	0	1	0
0	low	50	8	85	Mem0	29	1	1	0	0	0	0	0	1	0
0	low	50	8	85	Mem0	30	1	1	0	0	748.2	224	112	2	28
0	low	50	8	85	Mem0	31	1	0	0	12.49	0	438	438	1	0
0	low	50	8	85	Mem0	32	1	1	0	0	0	0	0	1	0
0	low	50	8	85	Mem0	33	1	1	0	0	0	0	0	1	0
0	low	50	8	85	Mem0	34	1	1	0	0	0	0	0	1	0
0	low	50	8	85	Mem0	35	1	1	0	0	0	0	0	1	0
0	low	50	8	85	Mem0	36	1	0	0	15.4	0	442	442	1	0
0	low	50	8	85	Mem0	37	1	1	0	0	0	0	0	1	0
0	low	50	8	85	Mem0	38	1	1	0	0	0	0	0	1	0
0	low	50	8	85	Mem0	39	1	1	0	0	793.78	228	114	2	20
0	low	50	8	85	Mem0	40	1	0	0	14.7	763.4	504	252	2	25
0	low	50	8	85	Mem0	41	1	1	0	0	0	0	0	1	0
0	low	50	8	85	Mem0	42	1	1	0	0	0	0	0	1	0
0	low	50	8	85	Mem0	43	1	1	0	0	0	0	0	1	0
0	low	50	8	85	Mem0	44	1	1	0	0	0	0	0	1	0
0	low	50	8	85	Mem0	45	1	1	0	0	0	0	0	1	0
0	low	50	8	85	Mem0	46	1	0	0	13.46	1015.33	503	167.67	3	53
0	low	50	8	85	Mem0	47	1	1	0	0	0	0	0	1	0
0	low	50	8	85	Mem0	48	1	1	0	0	0	0	0	1	0
0	low	50	8	85	Mem0	49	1	1	0	0	0	0	0	1	0
0	low	50	8	85	Mem0	50	1	1	0	0	0	0	0	1	0
0	low	50	9	85	Mem0	1	1	0	0	13.16	0	431	431	1	0
0	low	50	9	85	Mem0	2	1	1	0	0	0	0	0	1	0
0	low	50	9	85	Mem0	3	1	0	0	17.38	0	446	446	1	0
0	low	50	9	85	Mem0	4	1	1	0	0	0	0	0	1	0
0	low	50	9	85	Mem0	5	1	0	0	13.34	0	462	462	1	0
0	low	50	9	85	Mem0	6	1	1	0	0	0	0	0	1	0
0	low	50	9	85	Mem0	7	1	1	0	0	0	0	0	1	0
0	low	50	9	85	Mem0	8	1	0	0	13.19	0	445	445	1	0
0	low	50	9	85	Mem0	9	1	1	0	0	797.58	227	113.5	2	18
0	low	50	9	85	Mem0	10	1	0	0	15.4	0	431	431	1	0
0	low	50	9	85	Mem0	11	1	1	0	0	0	0	0	1	0
0	low	50	9	85	Mem0	12	1	1	0	0	0	0	0	1	0
0	low	50	9	85	Mem0	13	1	1	0	0	0	0	0	1	0
0	low	50	9	85	Mem0	14	1	1	0	0	0	0	0	1	0
0	low	50	9	85	Mem0	15	1	1	0	0	744.41	225	112.5	2	30
0	low	50	9	85	Mem0	16	1	1	0	0	0	0	0	1	0
0	low	50	9	85	Mem0	17	1	0	0	12.19	0	434	434	1	0
0	low	50	9	85	Mem0	18	1	0	0	14.56	0	419	419	1	0
0	low	50	9	85	Mem0	19	1	1	0	0	0	0	0	1	0
0	low	50	9	85	Mem0	20	1	0	0	14.92	0	456	456	1	0
0	low	50	9	85	Mem0	21	1	1	0	0	0	0	0	1	0
0	low	50	9	85	Mem0	22	1	1	0	0	0	0	0	1	0
0	low	50	9	85	Mem0	23	1	1	0	0	786.18	226	113	2	20
0	low	50	9	85	Mem0	24	1	1	0	0	0	0	0	1	0
0	low	50	9	85	Mem0	25	1	1	0	0	0	0	0	1	0
0	low	50	9	85	Mem0	26	1	1	0	0	0	0	0	1	0
0	low	50	9	85	Mem0	27	1	1	0	0	0	0	0	1	0
0	low	50	9	85	Mem0	28	1	1	0	0	797.58	230	115	2	21
0	low	50	9	85	Mem0	29	1	0	0	17.67	0	434	434	1	0
0	low	50	9	85	Mem0	30	1	1	0	0	0	0	0	1	0
0	low	50	9	85	Mem0	31	1	0	0	13.61	1035.59	503	167.67	3	50
0	low	50	9	85	Mem0	32	1	1	0	0	752	224	112	2	27
0	low	50	9	85	Mem0	33	1	1	0	0	0	0	0	1	0
0	low	50	9	85	Mem0	34	1	0	0	14.6	0	448	448	1	0
0	low	50	9	85	Mem0	35	1	0	0	13.74	0	426	426	1	0
0	low	50	9	85	Mem0	36	1	1	0	0	736.81	223	111.5	2	30
0	low	50	9	85	Mem0	37	1	1	0	0	0	0	0	1	0
0	low	50	9	85	Mem0	38	1	0	0	17.41	0	435	435	1	0
0	low	50	9	85	Mem0	39	1	0	0	17.7	0	424	424	1	0
0	low	50	9	85	Mem0	40	1	1	0	0	755.8	223	111.5	2	25
0	low	50	9	85	Mem0	41	1	0	0	12.61	0	413	413	1	0
0	low	50	9	85	Mem0	42	1	0	0	13.96	0	448	448	1	0
0	low	50	9	85	Mem0	43	1	0	0	14.52	1060.91	503	167.67	3	43
0	low	50	9	85	Mem0	44	1	1	0	0	0	0	0	1	0
0	low	50	9	85	Mem0	45	1	1	0	0	0	0	0	1	0
0	low	50	9	85	Mem0	46	1	1	0	0	793.78	226	113	2	18
0	low	50	9	85	Mem0	47	1	0	0	17.52	0	436	436	1	0
0	low	50	9	85	Mem0	48	1	0	0	17.66	0	438	438	1	0
0	low	50	9	85	Mem0	49	1	1	0	0	0	0	0	1	0
0	low	50	9	85	Mem0	50	1	1	0	0	0	0	0	1	0
0	low	50	10	85	Mem0	1	1	1	0	0	0	0	0	1	0
0	low	50	10	85	Mem0	2	1	1	0	0	0	0	0	1	0
0	low	50	10	85	Mem0	3	1	1	0	0	0	0	0	1	0
0	low	50	10	85	Mem0	4	1	1	0	0	0	0	0	1	0
0	low	50	10	85	Mem0	5	1	0	0	16.12	0	440	440	1	0
0	low	50	10	85	Mem0	6	1	0	0	11.83	789.98	504	252	2	20
0	low	50	10	85	Mem0	7	1	1	0	0	0	0	0	1	0
0	low	50	10	85	Mem0	8	1	1	0	0	0	0	0	1	0
0	low	50	10	85	Mem0	9	1	0	0	14.01	0	449	449	1	0
0	low	50	10	85	Mem0	10	1	1	0	0	0	0	0	1	0
0	low	50	10	85	Mem0	11	1	1	0	0	0	0	0	1	0
0	low	50	10	85	Mem0	12	1	1	0	0	0	0	0	1	0
0	low	50	10	85	Mem0	13	1	1	0	0	0	0	0	1	0
0	low	50	10	85	Mem0	14	1	0	0	17.12	0	416	416	1	0
0	low	50	10	85	Mem0	15	1	1	0	0	740.61	226	113	2	32
0	low	50	10	85	Mem0	16	1	1	0	0	0	0	0	1	0
0	low	50	10	85	Mem0	17	1	0	0	14.47	0	439	439	1	0
0	low	50	10	85	Mem0	18	1	1	0	0	0	0	0	1	0
0	low	50	10	85	Mem0	19	1	1	0	0	0	0	0	1	0
0	low	50	10	85	Mem0	20	1	1	0	0	0	0	0	1	0
0	low	50	10	85	Mem0	21	1	1	0	0	0	0	0	1	0
0	low	50	10	85	Mem0	22	1	1	0	0	0	0	0	1	0
0	low	50	10	85	Mem0	23	1	1	0	0	0	0	0	1	0
0	low	50	10	85	Mem0	24	1	1	0	0	0	0	0	1	0
0	low	50	10	85	Mem0	25	1	1	0	0	0	0	0	1	0
0	low	50	10	85	Mem0	26	1	1	0	0	0	0	0	1	0
0	low	50	10	85	Mem0	27	1	0	0	13.5	0	422	422	1	0
0	low	50	10	85	Mem0	28	1	1	0	0	774.79	224	112	2	21
0	low	50	10	85	Mem0	29	1	1	0	0	0	0	0	1	0
0	low	50	10	85	Mem0	30	1	1	0	0	0	0	0	1	0
0	low	50	10	85	Mem0	31	1	1	0	0	0	0	0	1	0
0	low	50	10	85	Mem0	32	1	1	0	0	0	0	0	1	0
0	low	50	10	85	Mem0	33	1	0	0	11.4	778.59	504	252	2	20
0	low	50	10	85	Mem0	34	1	1	0	0	767.19	226	113	2	25
0	low	50	10	85	Mem0	35	1	1	0	0	0	0	0	1	0
0	low	50	10	85	Mem0	36	1	1	0	0	0	0	0	1	0
0	low	50	10	85	Mem0	37	1	1	0	0	0	0	0	1	0
0	low	50	10	85	Mem0	38	1	1	0	0	0	0	0	1	0
0	low	50	10	85	Mem0	39	1	1	0	0	0	0	0	1	0
0	low	50	10	85	Mem0	40	1	1	0	0	770.99	224	112	2	22
0	low	50	10	85	Mem0	41	1	1	0	0	0	0	0	1	0
0	low	50	10	85	Mem0	42	1	0	0	14.41	0	444	444	1	0
0	low	50	10	85	Mem0	43	1	0	0	11.72	0	420	420	1	0
0	low	50	10	85	Mem0	44	1	1	0	0	752	225	112.5	2	28
0	low	50	10	85	Mem0	45	1	0	0	15.8	0	427	427	1	0
0	low	50	10	85	Mem0	46	1	1	0	0	0	0	0	1	0
0	low	50	10	85	Mem0	47	1	0	0	11.91	0	430	430	1	0
0	low	50	10	85	Mem0	48	1	1	0	0	774.79	225	112.5	2	22
0	low	50	10	85	Mem0	49	1	1	0	0	0	0	0	1	0
0	low	50	10	85	Mem0	50	1	1	0	0	0	0	0	1	0
0	low	50	1	85	Mem1	1	1	0	0	15.43	797.58	504	252	2	20
0	low	50	1	85	Mem1	2	1	0	0	17.15	0	437	437	1	0
0	low	50	1	85	Mem1	3	1	1	0	0	0	0	0	1	0
0	low	50	1	85	Mem1	4	1	1	0	0	0	0	0	1	0
0	low	50	1	85	Mem1	5	1	1	0	0	0	0	0	1	0
0	low	50	1	85	Mem1	6	1	1	0	0	0	0	0	1	0
0	low	50	1	85	Mem1	7	1	0	0	13.49	974.82	503	167.67	3	70
0	low	50	1	85	Mem1	8	1	0	0	16.38	0	450	450	1	0
0	low	50	1	85	Mem1	9	1	1	0	0	0	0	0	1	0
0	low	50	1	85	Mem1	10	1	0	0	12.96	0	456	456	1	0
0	low	50	1	85	Mem1	11	1	0	0	17.99	0	445	445	1	0
0	low	50	1	85	Mem1	12	1	0	0	16.93	0	466	466	1	0
0	low	50	1	85	Mem1	13	1	0	0	13.34	683.64	504	252	2	21
0	low	50	1	85	Mem1	14	1	0	0	15.98	0	448	448	1	0
0	low	50	1	85	Mem1	15	1	0	0	16.07	0	423	423	1	0
0	low	50	1	85	Mem1	16	1	1	0	0	0	0	0	1	0
0	low	50	1	85	Mem1	17	1	0	0	17.89	0	424	424	1	0
0	low	50	1	85	Mem1	18	1	1	0	0	0	0	0	1	0
0	low	50	1	85	Mem1	19	1	1	0	0	755.8	225	112.5	2	27
0	low	50	1	85	Mem1	20	1	0	0	13.36	0	428	428	1	0
0	low	50	1	85	Mem1	21	1	0	0	17.09	0	437	437	1	0
0	low	50	1	85	Mem1	22	1	0	0	13.57	0	440	440	1	0
0	low	50	1	85	Mem1	23	1	1	0	0	733.01	227	113.5	2	35
0	low	50	1	85	Mem1	24	1	1	0	0	0	0	0	1	0
0	low	50	1	85	Mem1	25	1	0	0	13.61	0	431	431	1	0
0	low	50	1	85	Mem1	26	1	0	0	16.81	0	453	453	1	0
0	low	50	1	85	Mem1	27	1	0	0	14.6	774.79	504	252	2	35
0	low	50	1	85	Mem1	28	1	1	0	0	0	0	0	1	0
0	low	50	1	85	Mem1	29	1	1	0	0	820.37	229	114.5	2	14
0	low	50	1	85	Mem1	30	1	0	0	13.3	0	445	445	1	0
0	low	50	1	85	Mem1	31	1	0	0	13.58	0	418	418	1	0
0	low	50	1	85	Mem1	32	1	0	0	17.11	0	424	424	1	0
0	low	50	1	85	Mem1	33	1	1	0	0	0	0	0	1	0
0	low	50	1	85	Mem1	34	1	0	0	13.64	0	445	445	1	0
0	low	50	1	85	Mem1	35	1	0	0	17.37	767.19	504	252	2	26
0	low	50	1	85	Mem1	36	1	1	0	0	0	0	0	1	0
0	low	50	1	85	Mem1	37	1	1	0	0	0	0	0	1	0
0	low	50	1	85	Mem1	38	1	0	0	12.44	0	448	448	1	0
0	low	50	1	85	Mem1	39	1	1	0	0	0	0	0	1	0
0	low	50	1	85	Mem1	40	1	0	0	18.13	0	447	447	1	0
0	low	50	1	85	Mem1	41	1	0	0	16.68	0	439	439	1	0
0	low	50	1	85	Mem1	42	1	0	0	15.11	0	443	443	1	0
0	low	50	1	85	Mem1	43	1	0	0	17.06	0	444	444	1	0
0	low	50	1	85	Mem1	44	1	1	0	0	0	0	0	1	0
0	low	50	1	85	Mem1	45	1	1	0	0	0	0	0	1	0
0	low	50	1	85	Mem1	46	1	0	0	16.08	0	445	445	1	0
0	low	50	1	85	Mem1	47	1	0	0	15.44	0	458	458	1	0
0	low	50	1	85	Mem1	48	1	0	0	14.94	740.61	504	252	2	31
0	low	50	1	85	Mem1	49	1	0	0	16.58	0	444	444	1	0
0	low	50	1	85	Mem1	50	1	0	0	14.88	0	467	467	1	0
0	low	50	2	85	Mem1	1	1	1	0	0	0	0	0	1	0
0	low	50	2	85	Mem1	2	1	0	0	14.91	0	453	453	1	0
0	low	50	2	85	Mem1	3	1	1	0	0	0	0	0	1	0
0	low	50	2	85	Mem1	4	1	0	0	17.12	0	424	424	1	0
0	low	50	2	85	Mem1	5	1	0	0	16.61	770.99	504	252	2	30
0	low	50	2	85	Mem1	6	1	0	0	15.46	0	438	438	1	0
0	low	50	2	85	Mem1	7	1	0	0	17.35	744.41	504	252	2	39
0	low	50	2	85	Mem1	8	1	0	0	12.25	1093.82	504	252	2	59
0	low	50	2	85	Mem1	9	1	1	0	0	0	0	0	1	0
0	low	50	2	85	Mem1	10	1	0	0	14.11	0	454	454	1	0
0	low	50	2	85	Mem1	11	1	0	0	14.81	0	427	427	1	0
0	low	50	2	85	Mem1	12	1	1	0	0	0	0	0	1	0
0	low	50	2	85	Mem1	13	1	0	0	15.13	0	434	434	1	0
0	low	50	2	85	Mem1	14	1	0	0	13.11	733.01	504	252	2	34
0	low	50	2	85	Mem1	15	1	1	0	0	0	0	0	1	0
0	low	50	2	85	Mem1	16	1	0	0	11.93	0	440	440	1	0
0	low	50	2	85	Mem1	17	1	0	0	13.61	782.39	504	252	2	24
0	low	50	2	85	Mem1	18	1	0	0	12.37	0	438	438	1	0
0	low	50	2	85	Mem1	19	1	1	0	0	763.4	225	112.5	2	25
0	low	50	2	85	Mem1	20	1	0	0	15.71	0	461	461	1	0
0	low	50	2	85	Mem1	21	1	0	0	16.04	979.88	504	252	2	55
0	low	50	2	85	Mem1	22	1	0	0	17.92	0	456	456	1	0
0	low	50	2	85	Mem1	23	1	0	0	17.45	0	433	433	1	0
0	low	50	2	85	Mem1	24	1	1	0	0	0	0	0	1	0
0	low	50	2	85	Mem1	25	1	0	0	18.1	0	446	446	1	0
0	low	50	2	85	Mem1	26	1	1	0	0	0	0	0	1	0
0	low	50	2	85	Mem1	27	1	1	0	0	714.02	224	112	2	37
0	low	50	2	85	Mem1	28	1	0	0	13.92	717.82	504	252	2	41
0	low	50	2	85	Mem1	29	1	0	0	14.2	1007.73	503	167.67	3	61
0	low	50	2	85	Mem1	30	1	0	0	17.66	0	447	447	1	0
0	low	50	2	85	Mem1	31	1	1	0	0	0	0	0	1	0
0	low	50	2	85	Mem1	32	1	0	0	17.07	0	451	451	1	0
0	low	50	2	85	Mem1	33	1	1	0	0	0	0	0	1	0
0	low	50	2	85	Mem1	34	1	1	0	0	0	0	0	1	0
0	low	50	2	85	Mem1	35	1	0	0	15.84	0	454	454	1	0
0	low	50	2	85	Mem1	36	1	0	0	15.43	0	433	433	1	0
0	low	50	2	85	Mem1	37	1	1	0	0	698.83	224	112	2	41
0	low	50	2	85	Mem1	38	1	1	0	0	0	0	0	1	0
0	low	50	2	85	Mem1	39	1	0	0	14.16	0	427	427	1	0
0	low	50	2	85	Mem1	40	1	0	0	13.2	774.79	504	252	2	32
0	low	50	2	85	Mem1	41	1	1	0	0	0	0	0	1	0
0	low	50	2	85	Mem1	42	1	1	0	0	0	0	0	1	0
0	low	50	2	85	Mem1	43	1	0	0	13.27	0	440	440	1	0
0	low	50	2	85	Mem1	44	1	0	0	17.79	770.99	504	252	2	23
0	low	50	2	85	Mem1	45	1	0	0	12.3	763.4	504	252	2	23
0	low	50	2	85	Mem1	46	1	1	0	0	0	0	0	1	0
0	low	50	2	85	Mem1	47	1	0	0	17.62	0	447	447	1	0
0	low	50	2	85	Mem1	48	1	0	0	17.67	0	453	453	1	0
0	low	50	2	85	Mem1	49	1	0	0	15.94	0	430	430	1	0
0	low	50	2	85	Mem1	50	1	0	0	12.93	916.58	503	167.67	3	73
0	low	50	3	85	Mem1	1	1	0	0	17.35	0	458	458	1	0
0	low	50	3	85	Mem1	2	1	1	0	0	0	0	0	1	0
0	low	50	3	85	Mem1	3	1	1	0	0	0	0	0	1	0
0	low	50	3	85	Mem1	4	1	1	0	0	0	0	0	1	0
0	low	50	3	85	Mem1	5	1	0	0	14.98	0	448	448	1	0
0	low	50	3	85	Mem1	6	1	0	0	14.82	0	448	448	1	0
0	low	50	3	85	Mem1	7	1	1	0	0	0	0	0	1	0
0	low	50	3	85	Mem1	8	1	0	0	16.25	0	450	450	1	0
0	low	50	3	85	Mem1	9	1	0	0	16.3	0	438	438	1	0
0	low	50	3	85	Mem1	10	1	0	0	12.72	0	442	442	1	0
0	low	50	3	85	Mem1	11	1	1	0	0	0	0	0	1	0
0	low	50	3	85	Mem1	12	1	1	0	0	0	0	0	1	0
0	low	50	3	85	Mem1	13	1	1	0	0	0	0	0	1	0
0	low	50	3	85	Mem1	14	1	0	0	16.13	0	435	435	1	0
0	low	50	3	85	Mem1	15	1	0	0	12.03	0	441	441	1	0
0	low	50	3	85	Mem1	16	1	0	0	16.7	0	450	450	1	0
0	low	50	3	85	Mem1	17	1	1	0	0	0	0	0	1	0
0	low	50	3	85	Mem1	18	1	1	0	0	0	0	0	1	0
0	low	50	3	85	Mem1	19	1	0	0	16.96	0	465	465	1	0
0	low	50	3	85	Mem1	20	1	1	0	0	0	0	0	1	0
0	low	50	3	85	Mem1	21	1	0	0	15.33	0	456	456	1	0
0	low	50	3	85	Mem1	22	1	1	0	0	0	0	0	1	0
0	low	50	3	85	Mem1	23	1	1	0	0	0	0	0	1	0
0	low	50	3	85	Mem1	24	1	0	0	15.03	0	456	456	1	0
0	low	50	3	85	Mem1	25	1	0	0	17.06	0	435	435	1	0
0	low	50	3	85	Mem1	26	1	0	0	17.97	0	424	424	1	0
0	low	50	3	85	Mem1	27	1	1	0	0	0	0	0	1	0
0	low	50	3	85	Mem1	28	1	0	0	12.83	793.78	504	252	2	16
0	low	50	3	85	Mem1	29	1	0	0	13.61	1017.86	503	167.67	3	57
0	low	50	3	85	Mem1	30	1	0	0	13.66	1020.39	503	167.67	3	58
0	low	50	3	85	Mem1	31	1	0	0	17.67	0	433	433	1	0
0	low	50	3	85	Mem1	32	1	0	0	11.99	770.99	504	252	2	22
0	low	50	3	85	Mem1	33	1	1	0	0	0	0	0	1	0
0	low	50	3	85	Mem1	34	1	0	0	17.59	0	455	455	1	0
0	low	50	3	85	Mem1	35	1	1	0	0	0	0	0	1	0
0	low	50	3	85	Mem1	36	1	0	0	17.92	698.83	504	252	2	41
0	low	50	3	85	Mem1	37	1	1	0	0	0	0	0	1	0
0	low	50	3	85	Mem1	38	1	1	0	0	0	0	0	1	0
0	low	50	3	85	Mem1	39	1	0	0	15.35	0	445	445	1	0
0	low	50	3	85	Mem1	40	1	0	0	12.47	805.17	504	252	2	21
0	low	50	3	85	Mem1	41	1	1	0	0	0	0	0	1	0
0	low	50	3	85	Mem1	42	1	0	0	17.36	0	438	438	1	0
0	low	50	3	85	Mem1	43	1	1	0	0	0	0	0	1	0
0	low	50	3	85	Mem1	44	1	0	0	11.49	0	444	444	1	0
0	low	50	3	85	Mem1	45	1	1	0	0	0	0	0	1	0
0	low	50	3	85	Mem1	46	1	0	0	11.16	0	432	432	1	0
0	low	50	3	85	Mem1	47	1	0	0	17.52	0	455	455	1	0
0	low	50	3	85	Mem1	48	1	0	0	12.4	767.19	504	252	2	25
0	low	50	3	85	Mem1	49	1	0	0	13.58	1005.2	503	167.67	3	61
0	low	50	3	85	Mem1	50	1	1	0	0	622.87	200	100	2	37
0	low	50	4	85	Mem1	1	1	0	0	13.98	0	445	445	1	0
0	low	50	4	85	Mem1	2	1	0	0	17.81	0	435	435	1	0
0	low	50	4	85	Mem1	3	1	0	0	17.78	0	431	431	1	0
0	low	50	4	85	Mem1	4	1	1	0	0	0	0	0	1	0
0	low	50	4	85	Mem1	5	1	0	0	15.55	0	441	441	1	0
0	low	50	4	85	Mem1	6	1	1	0	0	0	0	0	1	0
0	low	50	4	85	Mem1	7	1	1	0	0	0	0	0	1	0
0	low	50	4	85	Mem1	8	1	0	0	15.68	0	413	413	1	0
0	low	50	4	85	Mem1	9	1	0	0	14.43	759.6	504	252	2	26
0	low	50	4	85	Mem1	10	1	0	0	17.58	0	454	454	1	0
0	low	50	4	85	Mem1	11	1	0	0	17.02	0	435	435	1	0
0	low	50	4	85	Mem1	12	1	1	0	0	0	0	0	1	0
0	low	50	4	85	Mem1	13	1	0	0	12.21	0	441	441	1	0
0	low	50	4	85	Mem1	14	1	0	0	14.87	0	463	463	1	0
0	low	50	4	85	Mem1	15	1	0	0	15.43	0	424	424	1	0
0	low	50	4	85	Mem1	16	1	0	0	17.2	0	425	425	1	0
0	low	50	4	85	Mem1	17	1	0	0	12.9	733.01	504	252	2	34
0	low	50	4	85	Mem1	18	1	0	0	15.99	0	414	414	1	0
0	low	50	4	85	Mem1	19	1	1	0	0	0	0	0	1	0
0	low	50	4	85	Mem1	20	1	0	0	15.59	0	441	441	1	0
0	low	50	4	85	Mem1	21	1	0	0	17.52	0	436	436	1	0
0	low	50	4	85	Mem1	22	1	0	0	17.09	0	445	445	1	0
0	low	50	4	85	Mem1	23	1	0	0	15.22	0	444	444	1	0
0	low	50	4	85	Mem1	24	1	1	0	0	0	0	0	1	0
0	low	50	4	85	Mem1	25	1	1	0	0	0	0	0	1	0
0	low	50	4	85	Mem1	26	1	0	0	17.56	0	438	438	1	0
0	low	50	4	85	Mem1	27	1	0	0	16.1	0	416	416	1	0
0	low	50	4	85	Mem1	28	1	0	0	14.54	0	429	429	1	0
0	low	50	4	85	Mem1	29	1	1	0	0	0	0	0	1	0
0	low	50	4	85	Mem1	30	1	0	0	12.61	0	453	453	1	0
0	low	50	4	85	Mem1	31	1	1	0	0	740.61	232	116	2	38
0	low	50	4	85	Mem1	32	1	0	0	17.73	0	430	430	1	0
0	low	50	4	85	Mem1	33	1	0	0	16.99	0	453	453	1	0
0	low	50	4	85	Mem1	34	1	1	0	0	0	0	0	1	0
0	low	50	4	85	Mem1	35	1	0	0	13.69	0	435	435	1	0
0	low	50	4	85	Mem1	36	1	1	0	0	0	0	0	1	0
0	low	50	4	85	Mem1	37	1	0	0	18.26	0	425	425	1	0
0	low	50	4	85	Mem1	38	1	0	0	17.08	0	425	425	1	0
0	low	50	4	85	Mem1	39	1	1	0	0	0	0	0	1	0
0	low	50	4	85	Mem1	40	1	1	0	0	0	0	0	1	0
0	low	50	4	85	Mem1	41	1	0	0	14.33	987.48	503	167.67	3	63
0	low	50	4	85	Mem1	42	1	0	0	17.49	0	434	434	1	0
0	low	50	4	85	Mem1	43	1	0	0	16.86	752	504	252	2	28
0	low	50	4	85	Mem1	44	1	1	0	0	0	0	0	1	0
0	low	50	4	85	Mem1	45	1	0	0	17.94	0	430	430	1	0
0	low	50	4	85	Mem1	46	1	0	0	13.8	938.1	504	252	2	66
0	low	50	4	85	Mem1	47	1	0	0	18.06	0	440	440	1	0
0	low	50	4	85	Mem1	48	1	0	0	12.51	0	447	447	1	0
0	low	50	4	85	Mem1	49	1	1	0	0	0	0	0	1	0
0	low	50	4	85	Mem1	50	1	1	0	0	789.98	225	112.5	2	18
0	low	50	5	85	Mem1	1	1	1	0	0	0	0	0	1	0
0	low	50	5	85	Mem1	2	1	0	0	11.76	0	439	439	1	0
0	low	50	5	85	Mem1	3	1	0	0	15.71	0	441	441	1	0
0	low	50	5	85	Mem1	4	1	0	0	16.68	0	414	414	1	0
0	low	50	5	85	Mem1	5	1	0	0	17.64	0	428	428	1	0
0	low	50	5	85	Mem1	6	1	0	0	13.67	0	438	438	1	0
0	low	50	5	85	Mem1	7	1	0	0	16.75	0	411	411	1	0
0	low	50	5	85	Mem1	8	1	1	0	0	0	0	0	1	0
0	low	50	5	85	Mem1	9	1	0	0	14.86	0	447	447	1	0
0	low	50	5	85	Mem1	10	1	0	0	11.96	0	458	458	1	0
0	low	50	5	85	Mem1	11	1	0	0	18	0	426	426	1	0
0	low	50	5	85	Mem1	12	1	0	0	15.23	0	457	457	1	0
0	low	50	5	85	Mem1	13	1	0	0	13.3	0	418	418	1	0
0	low	50	5	85	Mem1	14	1	0	0	15.33	0	461	461	1	0
0	low	50	5	85	Mem1	15	1	1	0	0	0	0	0	1	0
0	low	50	5	85	Mem1	16	1	0	0	15.5	0	462	462	1	0
0	low	50	5	85	Mem1	17	1	1	0	0	0	0	0	1	0
0	low	50	5	85	Mem1	18	1	0	0	17.34	0	436	436	1	0
0	low	50	5	85	Mem1	19	1	1	0	0	0	0	0	1	0
0	low	50	5	85	Mem1	20	1	1	0	0	0	0	0	1	0
0	low	50	5	85	Mem1	21	1	0	0	17.97	0	452	452	1	0
0	low	50	5	85	Mem1	22	1	1	0	0	0	0	0	1	0
0	low	50	5	85	Mem1	23	1	0	0	14.6	0	455	455	1	0
0	low	50	5	85	Mem1	24	1	0	0	14.08	778.59	504	252	2	26
0	low	50	5	85	Mem1	25	1	0	0	16.36	0	444	444	1	0
0	low	50	5	85	Mem1	26	1	0	0	14.6	0	443	443	1	0
0	low	50	5	85	Mem1	27	1	1	0	0	0	0	0	1	0
0	low	50	5	85	Mem1	28	1	1	0	0	0	0	0	1	0
0	low	50	5	85	Mem1	29	1	0	0	17.38	0	417	417	1	0
0	low	50	5	85	Mem1	30	1	0	0	15.09	0	438	438	1	0
0	low	50	5	85	Mem1	31	1	0	0	16.73	0	431	431	1	0
0	low	50	5	85	Mem1	32	1	0	0	15.38	0	453	453	1	0
0	low	50	5	85	Mem1	33	1	0	0	17.65	0	441	441	1	0
0	low	50	5	85	Mem1	34	1	0	0	13.17	0	438	438	1	0
0	low	50	5	85	Mem1	35	1	1	0	0	721.62	224	112	2	35
0	low	50	5	85	Mem1	36	1	1	0	0	808.97	228	114	2	16
0	low	50	5	85	Mem1	37	1	1	0	0	0	0	0	1	0
0	low	50	5	85	Mem1	38	1	0	0	18.23	0	418	418	1	0
0	low	50	5	85	Mem1	39	1	0	0	17.64	0	455	455	1	0
0	low	50	5	85	Mem1	40	1	0	0	12.02	0	457	457	1	0
0	low	50	5	85	Mem1	41	1	0	0	12.38	0	440	440	1	0
0	low	50	5	85	Mem1	42	1	1	0	0	0	0	0	1	0
0	low	50	5	85	Mem1	43	1	1	0	0	0	0	0	1	0
0	low	50	5	85	Mem1	44	1	1	0	0	0	0	0	1	0
0	low	50	5	85	Mem1	45	1	1	0	0	0	0	0	1	0
0	low	50	5	85	Mem1	46	1	1	0	0	0	0	0	1	0
0	low	50	5	85	Mem1	47	1	1	0	0	512.73	170	85	2	36
0	low	50	5	85	Mem1	48	1	0	0	17.67	0	443	443	1	0
0	low	50	5	85	Mem1	49	1	1	0	0	0	0	0	1	0
0	low	50	5	85	Mem1	50	1	0	0	17.67	0	454	454	1	0
0	low	50	6	85	Mem1	1	1	0	0	17.66	0	436	436	1	0
0	low	50	6	85	Mem1	2	1	1	0	0	0	0	0	1	0
0	low	50	6	85	Mem1	3	1	0	0	13.52	1012.8	503	167.67	3	56
0	low	50	6	85	Mem1	4	1	1	0	0	0	0	0	1	0
0	low	50	6	85	Mem1	5	1	1	0	0	774.79	225	112.5	2	22
0	low	50	6	85	Mem1	6	1	1	0	0	0	0	0	1	0
0	low	50	6	85	Mem1	7	1	0	0	17.2	0	424	424	1	0
0	low	50	6	85	Mem1	8	1	0	0	16.18	0	440	440	1	0
0	low	50	6	85	Mem1	9	1	0	0	15.89	0	435	435	1	0
0	low	50	6	85	Mem1	10	1	1	0	0	0	0	0	1	0
0	low	50	6	85	Mem1	11	1	1	0	0	0	0	0	1	0
0	low	50	6	85	Mem1	12	1	1	0	0	0	0	0	1	0
0	low	50	6	85	Mem1	13	1	1	0	0	793.78	227	113.5	2	19
0	low	50	6	85	Mem1	14	1	1	0	0	634.27	205	102.5	2	39
0	low	50	6	85	Mem1	15	1	1	0	0	797.58	227	113.5	2	18
0	low	50	6	85	Mem1	16	1	0	0	13.97	0	437	437	1	0
0	low	50	6	85	Mem1	17	1	1	0	0	0	0	0	1	0
0	low	50	6	85	Mem1	18	1	0	0	14.5	0	426	426	1	0
0	low	50	6	85	Mem1	19	1	1	0	0	767.19	224	112	2	23
0	low	50	6	85	Mem1	20	1	0	0	13.83	0	436	436	1	0
0	low	50	6	85	Mem1	21	1	0	0	13.83	0	444	444	1	0
0	low	50	6	85	Mem1	22	1	1	0	0	0	0	0	1	0
0	low	50	6	85	Mem1	23	1	0	0	14.47	1015.33	503	167.67	3	61
0	low	50	6	85	Mem1	24	1	0	0	15.83	0	441	441	1	0
0	low	50	6	85	Mem1	25	1	0	0	17.43	0	443	443	1	0
0	low	50	6	85	Mem1	26	1	1	0	0	0	0	0	1	0
0	low	50	6	85	Mem1	27	1	1	0	0	0	0	0	1	0
0	low	50	6	85	Mem1	28	1	1	0	0	0	0	0	1	0
0	low	50	6	85	Mem1	29	1	0	0	13.88	702.63	504	252	2	43
0	low	50	6	85	Mem1	30	1	0	0	12.72	922.91	504	252	2	54
0	low	50	6	85	Mem1	31	1	1	0	0	736.81	230	115	2	37
0	low	50	6	85	Mem1	32	1	0	0	17.63	0	426	426	1	0
0	low	50	6	85	Mem1	33	1	1	0	0	0	0	0	1	0
0	low	50	6	85	Mem1	34	1	0	0	16.63	0	414	414	1	0
0	low	50	6	85	Mem1	35	1	1	0	0	0	0	0	1	0
0	low	50	6	85	Mem1	36	1	0	0	11.24	774.79	504	252	2	21
0	low	50	6	85	Mem1	37	1	1	0	0	0	0	0	1	0
0	low	50	6	85	Mem1	38	1	0	0	17.99	649.46	504	252	2	33
0	low	50	6	85	Mem1	39	1	1	0	0	0	0	0	1	0
0	low	50	6	85	Mem1	40	1	1	0	0	0	0	0	1	0
0	low	50	6	85	Mem1	41	1	0	0	16.6	0	451	451	1	0
0	low	50	6	85	Mem1	42	1	0	0	17.72	0	456	456	1	0
0	low	50	6	85	Mem1	43	1	0	0	16.05	0	450	450	1	0
0	low	50	6	85	Mem1	44	1	1	0	0	0	0	0	1	0
0	low	50	6	85	Mem1	45	1	0	0	15.93	0	439	439	1	0
0	low	50	6	85	Mem1	46	1	0	0	14.27	0	458	458	1	0
0	low	50	6	85	Mem1	47	1	1	0	0	0	0	0	1	0
0	low	50	6	85	Mem1	48	1	1	0	0	0	0	0	1	0
0	low	50	6	85	Mem1	49	1	0	0	15.55	748.2	504	252	2	30
0	low	50	6	85	Mem1	50	1	1	0	0	0	0	0	1	0
0	low	50	7	85	Mem1	1	1	1	0	0	0	0	0	1	0
0	low	50	7	85	Mem1	2	1	0	0	16.54	0	429	429	1	0
0	low	50	7	85	Mem1	3	1	0	0	15.19	0	416	416	1	0
0	low	50	7	85	Mem1	4	1	1	0	0	0	0	0	1	0
0	low	50	7	85	Mem1	5	1	1	0	0	0	0	0	1	0
0	low	50	7	85	Mem1	6	1	0	0	17.45	0	434	434	1	0
0	low	50	7	85	Mem1	7	1	0	0	15.34	0	412	412	1	0
0	low	50	7	85	Mem1	8	1	1	0	0	0	0	0	1	0
0	low	50	7	85	Mem1	9	1	0	0	18.03	789.98	504	252	2	20
0	low	50	7	85	Mem1	10	1	0	0	12.38	0	439	439	1	0
0	low	50	7	85	Mem1	11	1	0	0	16.76	778.59	504	252	2	20
0	low	50	7	85	Mem1	12	1	0	0	14.11	0	453	453	1	0
0	low	50	7	85	Mem1	13	1	0	0	17.87	0	438	438	1	0
0	low	50	7	85	Mem1	14	1	1	0	0	0	0	0	1	0
0	low	50	7	85	Mem1	15	1	1	0	0	0	0	0	1	0
0	low	50	7	85	Mem1	16	1	0	0	17.98	0	448	448	1	0
0	low	50	7	85	Mem1	17	1	1	0	0	0	0	0	1	0
0	low	50	7	85	Mem1	18	1	1	0	0	0	0	0	1	0
0	low	50	7	85	Mem1	19	1	0	0	17.47	0	441	441	1	0
0	low	50	7	85	Mem1	20	1	0	0	15.56	0	445	445	1	0
0	low	50	7	85	Mem1	21	1	1	0	0	0	0	0	1	0
0	low	50	7	85	Mem1	22	1	0	0	14.17	748.2	504	252	2	31
0	low	50	7	85	Mem1	23	1	0	0	14.8	782.39	504	252	2	22
0	low	50	7	85	Mem1	24	1	0	0	13.9	0	452	452	1	0
0	low	50	7	85	Mem1	25	1	0	0	15.78	0	422	422	1	0
0	low	50	7	85	Mem1	26	1	0	0	17.52	729.21	504	252	2	35
0	low	50	7	85	Mem1	27	1	0	0	17.4	0	454	454	1	0
0	low	50	7	85	Mem1	28	1	0	0	17.99	0	424	424	1	0
0	low	50	7	85	Mem1	29	1	0	0	14.08	944.43	503	167.67	3	64
0	low	50	7	85	Mem1	30	1	1	0	0	0	0	0	1	0
0	low	50	7	85	Mem1	31	1	0	0	17.28	0	412	412	1	0
0	low	50	7	85	Mem1	32	1	0	0	13.08	0	441	441	1	0
0	low	50	7	85	Mem1	33	1	0	0	14.62	0	417	417	1	0
0	low	50	7	85	Mem1	34	1	0	0	13.84	977.35	503	167.67	3	81
0	low	50	7	85	Mem1	35	1	0	0	16.44	0	440	440	1	0
0	low	50	7	85	Mem1	36	1	0	0	17.68	0	423	423	1	0
0	low	50	7	85	Mem1	37	1	0	0	16.57	755.8	504	252	2	32
0	low	50	7	85	Mem1	38	1	0	0	17.41	0	457	457	1	0
0	low	50	7	85	Mem1	39	1	0	0	17.54	0	438	438	1	0
0	low	50	7	85	Mem1	40	1	0	0	16.87	0	440	440	1	0
0	low	50	7	85	Mem1	41	1	0	0	13.97	921.65	503	167.67	3	66
0	low	50	7	85	Mem1	42	1	0	0	13.32	959.63	503	167.67	3	49
0	low	50	7	85	Mem1	43	1	0	0	16.45	0	449	449	1	0
0	low	50	7	85	Mem1	44	1	0	0	12.53	778.59	504	252	2	22
0	low	50	7	85	Mem1	45	1	0	0	15.2	0	452	452	1	0
0	low	50	7	85	Mem1	46	1	0	0	17.76	0	416	416	1	0
0	low	50	7	85	Mem1	47	1	0	0	13.06	0	420	420	1	0
0	low	50	7	85	Mem1	48	1	0	0	17.69	729.21	504	252	2	35
0	low	50	7	85	Mem1	49	1	1	0	0	0	0	0	1	0
0	low	50	7	85	Mem1	50	1	1	0	0	0	0	0	1	0
0	low	50	8	85	Mem1	1	1	0	0	17.05	0	451	451	1	0
0	low	50	8	85	Mem1	2	1	1	0	0	0	0	0	1	0
0	low	50	8	85	Mem1	3	1	0	0	12.6	0	453	453	1	0
0	low	50	8	85	Mem1	4	1	0	0	13.69	1053.31	503	167.67	3	46
0	low	50	8	85	Mem1	5	1	1	0	0	0	0	0	1	0
0	low	50	8	85	Mem1	6	1	1	0	0	0	0	0	1	0
0	low	50	8	85	Mem1	7	1	1	0	0	0	0	0	1	0
0	low	50	8	85	Mem1	8	1	1	0	0	0	0	0	1	0
0	low	50	8	85	Mem1	9	1	0	0	15.11	0	456	456	1	0
0	low	50	8	85	Mem1	10	1	1	0	0	0	0	0	1	0
0	low	50	8	85	Mem1	11	1	0	0	15.24	0	440	440	1	0
0	low	50	8	85	Mem1	12	1	0	0	16.1	774.79	504	252	2	24
0	low	50	8	85	Mem1	13	1	1	0	0	0	0	0	1	0
0	low	50	8	85	Mem1	14	1	1	0	0	0	0	0	1	0
0	low	50	8	85	Mem1	15	1	0	0	16.22	752	504	252	2	31
0	low	50	8	85	Mem1	16	1	0	0	17.43	0	410	410	1	0
0	low	50	8	85	Mem1	17	1	0	0	14.04	1027.99	503	167.67	3	48
0	low	50	8	85	Mem1	18	1	0	0	16.74	0	459	459	1	0
0	low	50	8	85	Mem1	19	1	0	0	17.86	0	424	424	1	0
0	low	50	8	85	Mem1	20	1	1	0	0	0	0	0	1	0
0	low	50	8	85	Mem1	21	1	1	0	0	0	0	0	1	0
0	low	50	8	85	Mem1	22	1	1	0	0	0	0	0	1	0
0	low	50	8	85	Mem1	23	1	0	0	17.7	0	454	454	1	0
0	low	50	8	85	Mem1	24	1	0	0	17.79	0	433	433	1	0
0	low	50	8	85	Mem1	25	1	0	0	17.28	0	439	439	1	0
0	low	50	8	85	Mem1	26	1	0	0	15.58	0	412	412	1	0
0	low	50	8	85	Mem1	27	1	0	0	13.08	924.18	503	167.67	3	67
0	low	50	8	85	Mem1	28	1	0	0	11.99	736.81	504	252	2	32
0	low	50	8	85	Mem1	29	1	1	0	0	0	0	0	1	0
0	low	50	8	85	Mem1	30	1	1	0	0	0	0	0	1	0
0	low	50	8	85	Mem1	31	1	1	0	0	0	0	0	1	0
0	low	50	8	85	Mem1	32	1	0	0	13.52	952.03	503	167.67	3	56
0	low	50	8	85	Mem1	33	1	0	0	17.82	0	428	428	1	0
0	low	50	8	85	Mem1	34	1	0	0	16.03	0	413	413	1	0
0	low	50	8	85	Mem1	35	1	1	0	0	0	0	0	1	0
0	low	50	8	85	Mem1	36	1	1	0	0	0	0	0	1	0
0	low	50	8	85	Mem1	37	1	1	0	0	0	0	0	1	0
0	low	50	8	85	Mem1	38	1	0	0	17.81	0	453	453	1	0
0	low	50	8	85	Mem1	39	1	0	0	13.54	929.24	503	167.67	3	61
0	low	50	8	85	Mem1	40	1	0	0	17.56	0	411	411	1	0
0	low	50	8	85	Mem1	41	1	1	0	0	0	0	0	1	0
0	low	50	8	85	Mem1	42	1	0	0	15.03	0	438	438	1	0
0	low	50	8	85	Mem1	43	1	1	0	0	0	0	0	1	0
0	low	50	8	85	Mem1	44	1	0	0	17.21	0	426	426	1	0
0	low	50	8	85	Mem1	45	1	0	0	14.93	759.6	504	252	2	28
0	low	50	8	85	Mem1	46	1	0	0	17.74	0	469	469	1	0
0	low	50	8	85	Mem1	47	1	0	0	17.25	0	442	442	1	0
0	low	50	8	85	Mem1	48	1	1	0	0	0	0	0	1	0
0	low	50	8	85	Mem1	49	1	0	0	14.18	0	443	443	1	0
0	low	50	8	85	Mem1	50	1	0	0	10.98	0	438	438	1	0
0	low	50	9	85	Mem1	1	1	0	0	12	714.02	504	252	2	40
0	low	50	9	85	Mem1	2	1	0	0	13.62	974.82	503	167.67	3	51
0	low	50	9	85	Mem1	3	1	0	0	17.87	0	430	430	1	0
0	low	50	9	85	Mem1	4	1	0	0	17.27	0	413	413	1	0
0	low	50	9	85	Mem1	5	1	0	0	15.18	0	446	446	1	0
0	low	50	9	85	Mem1	6	1	0	0	17.36	0	444	444	1	0
0	low	50	9	85	Mem1	7	1	0	0	13.43	979.88	503	167.67	3	66
0	low	50	9	85	Mem1	8	1	0	0	16.02	0	438	438	1	0
0	low	50	9	85	Mem1	9	1	0	0	12.21	0	427	427	1	0
0	low	50	9	85	Mem1	10	1	0	0	14.26	0	447	447	1	0
0	low	50	9	85	Mem1	11	1	0	0	16.25	0	461	461	1	0
0	low	50	9	85	Mem1	12	1	0	0	12.6	1063.44	504	252	2	65
0	low	50	9	85	Mem1	13	1	1	0	0	0	0	0	1	0
0	low	50	9	85	Mem1	14	1	0	0	13.82	1012.8	503	167.67	3	54
0	low	50	9	85	Mem1	15	1	0	0	17.7	0	458	458	1	0
0	low	50	9	85	Mem1	16	1	0	0	17.74	0	438	438	1	0
0	low	50	9	85	Mem1	17	1	0	0	16.9	0	434	434	1	0
0	low	50	9	85	Mem1	18	1	1	0	0	0	0	0	1	0
0	low	50	9	85	Mem1	19	1	0	0	16.4	0	455	455	1	0
0	low	50	9	85	Mem1	20	1	0	0	16.49	0	435	435	1	0
0	low	50	9	85	Mem1	21	1	0	0	11.68	619.07	504	252	2	39
0	low	50	9	85	Mem1	22	1	0	0	17.59	0	413	413	1	0
0	low	50	9	85	Mem1	23	1	0	0	14.75	0	439	439	1	0
0	low	50	9	85	Mem1	24	1	1	0	0	0	0	0	1	0
0	low	50	9	85	Mem1	25	1	1	0	0	0	0	0	1	0
0	low	50	9	85	Mem1	26	1	0	0	14	0	436	436	1	0
0	low	50	9	85	Mem1	27	1	1	0	0	0	0	0	1	0
0	low	50	9	85	Mem1	28	1	1	0	0	808.97	228	114	2	16
0	low	50	9	85	Mem1	29	1	1	0	0	0	0	0	1	0
0	low	50	9	85	Mem1	30	1	0	0	16.08	0	432	432	1	0
0	low	50	9	85	Mem1	31	1	1	0	0	0	0	0	1	0
0	low	50	9	85	Mem1	32	1	0	0	14.17	763.4	504	252	2	25
0	low	50	9	85	Mem1	33	1	1	0	0	0	0	0	1	0
0	low	50	9	85	Mem1	34	1	0	0	13.42	908.99	503	167.67	3	68
0	low	50	9	85	Mem1	35	1	0	0	14.62	888.73	503	167.67	3	79
0	low	50	9	85	Mem1	36	1	0	0	17.54	0	413	413	1	0
0	low	50	9	85	Mem1	37	1	1	0	0	763.4	227	113.5	2	27
0	low	50	9	85	Mem1	38	1	0	0	17.43	0	443	443	1	0
0	low	50	9	85	Mem1	39	1	0	0	17.23	0	445	445	1	0
0	low	50	9	85	Mem1	40	1	0	0	13.66	1010.27	503	167.67	3	62
0	low	50	9	85	Mem1	41	1	0	0	17.84	0	433	433	1	0
0	low	50	9	85	Mem1	42	1	1	0	0	0	0	0	1	0
0	low	50	9	85	Mem1	43	1	0	0	16.94	0	426	426	1	0
0	low	50	9	85	Mem1	44	1	1	0	0	0	0	0	1	0
0	low	50	9	85	Mem1	45	1	0	0	17.42	0	413	413	1	0
0	low	50	9	85	Mem1	46	1	0	0	13.89	0	449	449	1	0
0	low	50	9	85	Mem1	47	1	0	0	14.44	805.17	504	252	2	14
0	low	50	9	85	Mem1	48	1	0	0	17.74	0	435	435	1	0
0	low	50	9	85	Mem1	49	1	0	0	16.21	0	449	449	1	0
0	low	50	9	85	Mem1	50	1	0	0	17.74	622.87	504	252	2	34
0	low	50	10	85	Mem1	1	1	0	0	15.02	0	451	451	1	0
0	low	50	10	85	Mem1	2	1	0	0	18.03	0	441	441	1	0
0	low	50	10	85	Mem1	3	1	0	0	16.73	0	434	434	1	0
0	low	50	10	85	Mem1	4	1	1	0	0	0	0	0	1	0
0	low	50	10	85	Mem1	5	1	0	0	17.65	0	456	456	1	0
0	low	50	10	85	Mem1	6	1	0	0	12.92	0	446	446	1	0
0	low	50	10	85	Mem1	7	1	1	0	0	763.4	225	112.5	2	25
0	low	50	10	85	Mem1	8	1	0	0	14.07	736.81	504	252	2	33
0	low	50	10	85	Mem1	9	1	0	0	15.63	736.81	504	252	2	31
0	low	50	10	85	Mem1	10	1	0	0	14.54	0	443	443	1	0
0	low	50	10	85	Mem1	11	1	0	0	11.78	0	440	440	1	0
0	low	50	10	85	Mem1	12	1	0	0	12.37	0	446	446	1	0
0	low	50	10	85	Mem1	13	1	0	0	17.66	0	424	424	1	0
0	low	50	10	85	Mem1	14	1	1	0	0	763.4	225	112.5	2	25
0	low	50	10	85	Mem1	15	1	0	0	17	0	440	440	1	0
0	low	50	10	85	Mem1	16	1	0	0	12.77	0	422	422	1	0
0	low	50	10	85	Mem1	17	1	1	0	0	0	0	0	1	0
0	low	50	10	85	Mem1	18	1	1	0	0	0	0	0	1	0
0	low	50	10	85	Mem1	19	1	0	0	15.8	0	453	453	1	0
0	low	50	10	85	Mem1	20	1	0	0	11.4	0	425	425	1	0
0	low	50	10	85	Mem1	21	1	1	0	0	0	0	0	1	0
0	low	50	10	85	Mem1	22	1	0	0	14.8	0	457	457	1	0
0	low	50	10	85	Mem1	23	1	0	0	11.02	0	429	429	1	0
0	low	50	10	85	Mem1	24	1	0	0	14.92	1010.27	503	167.67	3	58
0	low	50	10	85	Mem1	25	1	0	0	12.09	0	439	439	1	0
0	low	50	10	85	Mem1	26	1	0	0	15.1	1053.31	503	167.67	3	46
0	low	50	10	85	Mem1	27	1	1	0	0	0	0	0	1	0
0	low	50	10	85	Mem1	28	1	0	0	12.55	0	438	438	1	0
0	low	50	10	85	Mem1	29	1	0	0	16.94	0	445	445	1	0
0	low	50	10	85	Mem1	30	1	0	0	14.98	0	441	441	1	0
0	low	50	10	85	Mem1	31	1	1	0	0	0	0	0	1	0
0	low	50	10	85	Mem1	32	1	0	0	14.91	0	452	452	1	0
0	low	50	10	85	Mem1	33	1	0	0	13.52	1002.67	503	167.67	3	60
0	low	50	10	85	Mem1	34	1	1	0	0	0	0	0	1	0
0	low	50	10	85	Mem1	35	1	1	0	0	0	0	0	1	0
0	low	50	10	85	Mem1	36	1	0	0	16.95	0	439	439	1	0
0	low	50	10	85	Mem1	37	1	0	0	13.98	0	441	441	1	0
0	low	50	10	85	Mem1	38	1	1	0	0	0	0	0	1	0
0	low	50	10	85	Mem1	39	1	0	0	13.11	0	467	467	1	0
0	low	50	10	85	Mem1	40	1	1	0	0	748.2	229	114.5	2	33
0	low	50	10	85	Mem1	41	1	1	0	0	0	0	0	1	0
0	low	50	10	85	Mem1	42	1	0	0	17.4	0	438	438	1	0
0	low	50	10	85	Mem1	43	1	0	0	17.53	0	453	453	1	0
0	low	50	10	85	Mem1	44	1	0	0	11.31	0	442	442	1	0
0	low	50	10	85	Mem1	45	1	1	0	0	778.59	226	113	2	22
0	low	50	10	85	Mem1	46	1	0	0	13.42	0	433	433	1	0
0	low	50	10	85	Mem1	47	1	1	0	0	0	0	0	1	0
0	low	50	10	85	Mem1	48	1	1	0	0	729.21	229	114.5	2	38
0	low	50	10	85	Mem1	49	1	0	0	13.67	1048.25	503	167.67	3	41
0	low	50	10	85	Mem1	50	1	0	0	13.28	698.83	504	252	2	42
0	intermediate	50	1	85	Mem0	1	1	0	0	12.82	0	451	451	1	0
0	intermediate	50	1	85	Mem0	2	1	0	0	14.8	0	446	446	1	0
0	intermediate	50	1	85	Mem0	3	1	0	0	16.12	0	452	452	1	0
0	intermediate	50	1	85	Mem0	4	1	0	0	14.87	0	432	432	1	0
0	intermediate	50	1	85	Mem0	5	1	0	0	10.8	0	428	428	1	0
0	intermediate	50	1	85	Mem0	6	1	0	0	17.19	0	417	417	1	0
0	intermediate	50	1	85	Mem0	7	1	0	0	17.86	0	456	456	1	0
0	intermediate	50	1	85	Mem0	8	1	0	0	15.53	0	459	459	1	0
0	intermediate	50	1	85	Mem0	9	1	1	0	0	0	0	0	1	0
0	intermediate	50	1	85	Mem0	10	1	0	0	15.89	577.3	509	254.5	2	36
0	intermediate	50	1	85	Mem0	11	1	0	0	11.91	873.54	514	171.33	3	63
0	intermediate	50	1	85	Mem0	12	1	0	0	15.04	710.22	527	263.5	2	43
0	intermediate	50	1	85	Mem0	13	1	0	0	12.83	1007.73	576	192	3	89
0	intermediate	50	1	85	Mem0	14	1	0	0	12.76	0	418	418	1	0
0	intermediate	50	1	85	Mem0	15	1	1	0	0	0	0	0	1	0
0	intermediate	50	1	85	Mem0	16	1	0	0	11.28	0	436	436	1	0
0	intermediate	50	1	85	Mem0	17	1	1	0	0	0	0	0	1	0
0	intermediate	50	1	85	Mem0	18	1	0	0	15.31	0	446	446	1	0
0	intermediate	50	1	85	Mem0	19	1	0	0	16.82	0	424	424	1	0
0	intermediate	50	1	85	Mem0	20	1	0	0	17.87	0	454	454	1	0
0	intermediate	50	1	85	Mem0	21	1	1	0	0	1074.83	327	163.5	2	45
0	intermediate	50	1	85	Mem0	22	1	1	0	0	0	0	0	1	0
0	intermediate	50	1	85	Mem0	23	1	0	0	17.05	0	450	450	1	0
0	intermediate	50	1	85	Mem0	24	1	0	0	15.08	0	439	439	1	0
0	intermediate	50	1	85	Mem0	25	1	1	0	0	0	0	0	1	0
0	intermediate	50	1	85	Mem0	26	1	0	0	14.19	698.83	504	252	2	36
0	intermediate	50	1	85	Mem0	27	1	0	0	13.92	0	430	430	1	0
0	intermediate	50	1	85	Mem0	28	1	0	0	17.99	0	446	446	1	0
0	intermediate	50	1	85	Mem0	29	1	0	0	14.95	769.73	526	175.33	3	58
0	intermediate	50	1	85	Mem0	30	1	1	0	0	0	0	0	1	0
0	intermediate	50	1	85	Mem0	31	1	0	0	13.7	0	441	441	1	0
0	intermediate	50	1	85	Mem0	32	1	0	0	11.92	0	441	441	1	0
0	intermediate	50	1	85	Mem0	33	1	1	0	0	0	0	0	1	0
0	intermediate	50	1	85	Mem0	34	1	0	0	13.63	982.41	503	167.67	3	64
0	intermediate	50	1	85	Mem0	35	1	0	0	14.88	0	441	441	1	0
0	intermediate	50	1	85	Mem0	36	1	0	0	11.37	858.35	504	252	2	42
0	intermediate	50	1	85	Mem0	37	1	1	0	0	0	0	0	1	0
0	intermediate	50	1	85	Mem0	38	1	1	0	0	0	0	0	1	0
0	intermediate	50	1	85	Mem0	39	1	1	0	0	0	0	0	1	0
0	intermediate	50	1	85	Mem0	40	1	0	0	14.16	0	427	427	1	0
0	intermediate	50	1	85	Mem0	41	1	0	0	13.39	0	415	415	1	0
0	intermediate	50	1	85	Mem0	42	1	0	0	15.01	0	442	442	1	0
0	intermediate	50	1	85	Mem0	43	1	0	0	16.01	0	452	452	1	0
0	intermediate	50	1	85	Mem0	44	1	0	0	15.3	0	464	464	1	0
0	intermediate	50	1	85	Mem0	45	1	0	0	14.31	588.69	514	257	2	33
0	intermediate	50	1	85	Mem0	46	1	0	0	17.56	0	457	457	1	0
0	intermediate	50	1	85	Mem0	47	1	0	0	17.14	0	461	461	1	0
0	intermediate	50	1	85	Mem0	48	1	0	0	12.26	0	418	418	1	0
0	intermediate	50	1	85	Mem0	49	1	0	0	17.06	417.78	547	273.5	2	20
0	intermediate	50	1	85	Mem0	50	1	0	0	17.45	660.85	504	252	2	36
0	intermediate	50	2	85	Mem0	1	1	0	0	13.38	0	434	434	1	0
0	intermediate	50	2	85	Mem0	2	1	1	0	0	0	0	0	1	0
0	intermediate	50	2	85	Mem0	3	1	0	0	14.46	676.04	506	253	2	32
0	intermediate	50	2	85	Mem0	4	1	0	0	17.53	0	445	445	1	0
0	intermediate	50	2	85	Mem0	5	1	0	0	13.42	0	422	422	1	0
0	intermediate	50	2	85	Mem0	6	1	0	0	17.76	0	442	442	1	0
0	intermediate	50	2	85	Mem0	7	1	0	0	14.35	0	443	443	1	0
0	intermediate	50	2	85	Mem0	8	1	1	0	0	755.8	235	117.5	2	37
0	intermediate	50	2	85	Mem0	9	1	0	0	13.09	0	438	438	1	0
0	intermediate	50	2	85	Mem0	10	1	0	0	15.16	0	438	438	1	0
0	intermediate	50	2	85	Mem0	11	1	0	0	12.67	1173.58	504	252	2	52
0	intermediate	50	2	85	Mem0	12	1	0	0	17.96	0	427	427	1	0
0	intermediate	50	2	85	Mem0	13	1	0	0	15.56	0	455	455	1	0
0	intermediate	50	2	85	Mem0	14	1	0	0	11.12	0	453	453	1	0
0	intermediate	50	2	85	Mem0	15	1	1	0	0	440.57	135	67.5	2	20
0	intermediate	50	2	85	Mem0	16	1	0	0	17.33	0	442	442	1	0
0	intermediate	50	2	85	Mem0	17	1	0	0	14.23	1036.85	504	252	2	55
0	intermediate	50	2	85	Mem0	18	1	0	0	16.66	0	438	438	1	0
0	intermediate	50	2	85	Mem0	19	1	0	0	12.43	0	437	437	1	0
0	intermediate	50	2	85	Mem0	20	1	0	0	11.36	748.2	504	252	2	28
0	intermediate	50	2	85	Mem0	21	1	0	0	15.66	0	438	438	1	0
0	intermediate	50	2	85	Mem0	22	1	1	0	0	0	0	0	1	0
0	intermediate	50	2	85	Mem0	23	1	0	0	15.06	0	455	455	1	0
0	intermediate	50	2	85	Mem0	24	1	0	0	15.34	0	439	439	1	0
0	intermediate	50	2	85	Mem0	25	1	0	0	18.19	0	444	444	1	0
0	intermediate	50	2	85	Mem0	26	1	0	0	12.49	0	429	429	1	0
0	intermediate	50	2	85	Mem0	27	1	0	0	17.04	0	440	440	1	0
0	intermediate	50	2	85	Mem0	28	1	0	0	16.84	0	435	435	1	0
0	intermediate	50	2	85	Mem0	29	1	0	0	17.6	0	462	462	1	0
0	intermediate	50	2	85	Mem0	30	1	0	0	14.97	0	431	431	1	0
0	intermediate	50	2	85	Mem0	31	1	1	0	0	793.78	238	119	2	30
0	intermediate	50	2	85	Mem0	32	1	0	0	12.81	0	457	457	1	0
0	intermediate	50	2	85	Mem0	33	1	1	0	0	0	0	0	1	0
0	intermediate	50	2	85	Mem0	34	1	0	0	12.52	0	453	453	1	0
0	intermediate	50	2	85	Mem0	35	1	1	0	0	0	0	0	1	0
0	intermediate	50	2	85	Mem0	36	1	0	0	12.87	0	423	423	1	0
0	intermediate	50	2	85	Mem0	37	1	0	0	16.89	0	423	423	1	0
0	intermediate	50	2	85	Mem0	38	1	1	0	0	0	0	0	1	0
0	intermediate	50	2	85	Mem0	39	1	0	0	17.77	1082.43	521	260.5	2	47
0	intermediate	50	2	85	Mem0	40	1	0	0	14.37	1052.04	504	252	2	43
0	intermediate	50	2	85	Mem0	41	1	0	0	18	0	443	443	1	0
0	intermediate	50	2	85	Mem0	42	1	0	0	17.79	0	433	433	1	0
0	intermediate	50	2	85	Mem0	43	1	1	0	0	0	0	0	1	0
0	intermediate	50	2	85	Mem0	44	1	0	0	15.67	1203.96	504	252	2	44
0	intermediate	50	2	85	Mem0	45	1	0	0	15.99	0	436	436	1	0
0	intermediate	50	2	85	Mem0	46	1	0	0	16.92	907.72	504	252	2	48
0	intermediate	50	2	85	Mem0	47	1	0	0	11.48	0	430	430	1	0
0	intermediate	50	2	85	Mem0	48	1	1	0	0	0	0	0	1	0
0	intermediate	50	2	85	Mem0	49	1	1	0	0	0	0	0	1	0
0	intermediate	50	2	85	Mem0	50	1	0	0	14.87	763.4	504	252	2	25
0	intermediate	50	3	85	Mem0	1	1	0	0	16.82	0	440	440	1	0
0	intermediate	50	3	85	Mem0	2	1	1	0	0	0	0	0	1	0
0	intermediate	50	3	85	Mem0	3	1	1	0	0	565.9	176	88	2	28
0	intermediate	50	3	85	Mem0	4	1	1	0	0	0	0	0	1	0
0	intermediate	50	3	85	Mem0	5	1	1	0	0	0	0	0	1	0
0	intermediate	50	3	85	Mem0	6	1	0	0	12.17	863.41	541	180.33	3	74
0	intermediate	50	3	85	Mem0	7	1	1	0	0	1010.26	307	153.5	2	42
0	intermediate	50	3	85	Mem0	8	1	1	0	0	0	0	0	1	0
0	intermediate	50	3	85	Mem0	9	1	0	0	17.67	0	439	439	1	0
0	intermediate	50	3	85	Mem0	10	1	0	0	16.27	0	439	439	1	0
0	intermediate	50	3	85	Mem0	11	1	1	0	0	0	0	0	1	0
0	intermediate	50	3	85	Mem0	12	1	0	0	15.1	0	418	418	1	0
0	intermediate	50	3	85	Mem0	13	1	0	0	14.25	0	458	458	1	0
0	intermediate	50	3	85	Mem0	14	1	1	0	0	0	0	0	1	0
0	intermediate	50	3	85	Mem0	15	1	1	0	0	0	0	0	1	0
0	intermediate	50	3	85	Mem0	16	1	0	0	16.65	0	443	443	1	0
0	intermediate	50	3	85	Mem0	17	1	0	0	16.72	968.49	504	252	2	39
0	intermediate	50	3	85	Mem0	18	1	1	0	0	0	0	0	1	0
0	intermediate	50	3	85	Mem0	19	1	0	0	12.56	808.97	507	253.5	2	47
0	intermediate	50	3	85	Mem0	20	1	1	0	0	0	0	0	1	0
0	intermediate	50	3	85	Mem0	21	1	0	0	14.84	0	441	441	1	0
0	intermediate	50	3	85	Mem0	22	1	0	0	14.59	1063.44	551	183.67	3	74
0	intermediate	50	3	85	Mem0	23	1	0	0	16.27	0	415	415	1	0
0	intermediate	50	3	85	Mem0	24	1	0	0	13.97	0	451	451	1	0
0	intermediate	50	3	85	Mem0	25	1	1	0	0	839.36	262	131	2	42
0	intermediate	50	3	85	Mem0	26	1	0	0	17.65	941.9	504	252	2	38
0	intermediate	50	3	85	Mem0	27	1	1	0	0	603.88	187	93.5	2	29
0	intermediate	50	3	85	Mem0	28	1	0	0	16.27	0	451	451	1	0
0	intermediate	50	3	85	Mem0	29	1	0	0	13.51	907.72	504	252	2	37
0	intermediate	50	3	85	Mem0	30	1	0	0	15.61	0	438	438	1	0
0	intermediate	50	3	85	Mem0	31	1	0	0	17.71	0	455	455	1	0
0	intermediate	50	3	85	Mem0	32	1	0	0	14.84	0	427	427	1	0
0	intermediate	50	3	85	Mem0	33	1	1	0	0	645.66	209	104.5	2	40
0	intermediate	50	3	85	Mem0	34	1	0	0	12.13	827.96	535	267.5	2	42
0	intermediate	50	3	85	Mem0	35	1	1	0	0	0	0	0	1	0
0	intermediate	50	3	85	Mem0	36	1	0	0	13.57	721.62	528	176	3	63
0	intermediate	50	3	85	Mem0	37	1	0	0	16.21	0	449	449	1	0
0	intermediate	50	3	85	Mem0	38	1	1	0	0	979.88	304	152	2	47
0	intermediate	50	3	85	Mem0	39	1	1	0	0	596.29	188	94	2	32
0	intermediate	50	3	85	Mem0	40	1	0	0	14.13	1036.85	508	254	2	42
0	intermediate	50	3	85	Mem0	41	1	0	0	13.7	774.79	504	252	2	26
0	intermediate	50	3	85	Mem0	42	1	0	0	11.97	0	447	447	1	0
0	intermediate	50	3	85	Mem0	43	1	0	0	17.7	0	438	438	1	0
0	intermediate	50	3	85	Mem0	44	1	0	0	12.26	938.1	504	252	2	41
0	intermediate	50	3	85	Mem0	45	1	0	0	12.35	660.85	504	252	2	28
0	intermediate	50	3	85	Mem0	46	1	0	0	14.3	683.64	504	252	2	33
0	intermediate	50	3	85	Mem0	47	1	0	0	16.63	0	414	414	1	0
0	intermediate	50	3	85	Mem0	48	1	0	0	15.68	0	435	435	1	0
0	intermediate	50	3	85	Mem0	49	1	0	0	12.55	0	445	445	1	0
0	intermediate	50	3	85	Mem0	50	1	0	0	17.37	0	440	440	1	0
0	intermediate	50	4	85	Mem0	1	1	0	0	17.7	0	414	414	1	0
0	intermediate	50	4	85	Mem0	2	1	1	0	0	835.56	260	130	2	41
0	intermediate	50	4	85	Mem0	3	1	1	0	0	0	0	0	1	0
0	intermediate	50	4	85	Mem0	4	1	1	0	0	0	0	0	1	0
0	intermediate	50	4	85	Mem0	5	1	0	0	18.18	0	428	428	1	0
0	intermediate	50	4	85	Mem0	6	1	0	0	15.46	0	450	450	1	0
0	intermediate	50	4	85	Mem0	7	1	0	0	16.49	0	424	424	1	0
0	intermediate	50	4	85	Mem0	8	1	0	0	17.73	0	437	437	1	0
0	intermediate	50	4	85	Mem0	9	1	0	0	17.99	0	453	453	1	0
0	intermediate	50	4	85	Mem0	10	1	1	0	0	0	0	0	1	0
0	intermediate	50	4	85	Mem0	11	1	1	0	0	0	0	0	1	0
0	intermediate	50	4	85	Mem0	12	1	1	0	0	0	0	0	1	0
0	intermediate	50	4	85	Mem0	13	1	0	0	11.39	0	453	453	1	0
0	intermediate	50	4	85	Mem0	14	1	1	0	0	0	0	0	1	0
0	intermediate	50	4	85	Mem0	15	1	0	0	14.55	0	438	438	1	0
0	intermediate	50	4	85	Mem0	16	1	0	0	17.66	0	430	430	1	0
0	intermediate	50	4	85	Mem0	17	1	0	0	11.87	0	436	436	1	0
0	intermediate	50	4	85	Mem0	18	1	0	0	16.77	0	435	435	1	0
0	intermediate	50	4	85	Mem0	19	1	1	0	0	0	0	0	1	0
0	intermediate	50	4	85	Mem0	20	1	1	0	0	0	0	0	1	0
0	intermediate	50	4	85	Mem0	21	1	0	0	16.13	0	442	442	1	0
0	intermediate	50	4	85	Mem0	22	1	1	0	0	926.71	288	144	2	45
0	intermediate	50	4	85	Mem0	23	1	1	0	0	0	0	0	1	0
0	intermediate	50	4	85	Mem0	24	1	1	0	0	0	0	0	1	0
0	intermediate	50	4	85	Mem0	25	1	0	0	16.33	0	469	469	1	0
0	intermediate	50	4	85	Mem0	26	1	0	0	16.73	0	443	443	1	0
0	intermediate	50	4	85	Mem0	27	1	1	0	0	0	0	0	1	0
0	intermediate	50	4	85	Mem0	28	1	0	0	15.48	0	439	439	1	0
0	intermediate	50	4	85	Mem0	29	1	0	0	14.71	1116.61	533	177.67	3	85
0	intermediate	50	4	85	Mem0	30	1	1	0	0	0	0	0	1	0
0	intermediate	50	4	85	Mem0	31	1	0	0	13.93	1181.17	504	252	2	48
0	intermediate	50	4	85	Mem0	32	1	1	0	0	0	0	0	1	0
0	intermediate	50	4	85	Mem0	33	1	0	0	12.77	0	451	451	1	0
0	intermediate	50	4	85	Mem0	34	1	0	0	15.32	0	440	440	1	0
0	intermediate	50	4	85	Mem0	35	1	0	0	17.61	0	459	459	1	0
0	intermediate	50	4	85	Mem0	36	1	1	0	0	0	0	0	1	0
0	intermediate	50	4	85	Mem0	37	1	0	0	13.15	959.63	503	167.67	3	64
0	intermediate	50	4	85	Mem0	38	1	0	0	15.02	0	434	434	1	0
0	intermediate	50	4	85	Mem0	39	1	0	0	10.95	1006.47	513	256.5	2	50
0	intermediate	50	4	85	Mem0	40	1	0	0	14.98	1033.05	504	252	2	44
0	intermediate	50	4	85	Mem0	41	1	1	0	0	0	0	0	1	0
0	intermediate	50	4	85	Mem0	42	1	0	0	13.49	0	438	438	1	0
0	intermediate	50	4	85	Mem0	43	1	0	0	12.67	843.15	504	252	2	40
0	intermediate	50	4	85	Mem0	44	1	0	0	13.75	0	420	420	1	0
0	intermediate	50	4	85	Mem0	45	1	0	0	14.05	0	447	447	1	0
0	intermediate	50	4	85	Mem0	46	1	1	0	0	0	0	0	1	0
0	intermediate	50	4	85	Mem0	47	1	0	0	17.25	0	435	435	1	0
0	intermediate	50	4	85	Mem0	48	1	0	0	14.33	0	436	436	1	0
0	intermediate	50	4	85	Mem0	49	1	1	0	0	0	0	0	1	0
0	intermediate	50	4	85	Mem0	50	1	0	0	13.94	0	422	422	1	0
0	intermediate	50	5	85	Mem0	1	1	1	0	0	0	0	0	1	0
0	intermediate	50	5	85	Mem0	2	1	0	0	17.55	0	438	438	1	0
0	intermediate	50	5	85	Mem0	3	1	0	0	12.85	1090.02	504	252	2	49
0	intermediate	50	5	85	Mem0	4	1	1	0	0	0	0	0	1	0
0	intermediate	50	5	85	Mem0	5	1	0	0	11.82	0	431	431	1	0
0	intermediate	50	5	85	Mem0	6	1	1	0	0	0	0	0	1	0
0	intermediate	50	5	85	Mem0	7	1	0	0	13.89	979.88	532	266	2	46
0	intermediate	50	5	85	Mem0	8	1	1	0	0	0	0	0	1	0
0	intermediate	50	5	85	Mem0	9	1	0	0	11	0	444	444	1	0
0	intermediate	50	5	85	Mem0	10	1	0	0	15.94	0	456	456	1	0
0	intermediate	50	5	85	Mem0	11	1	0	0	12.2	843.15	504	252	2	42
0	intermediate	50	5	85	Mem0	12	1	0	0	13.15	1086.22	504	252	2	49
0	intermediate	50	5	85	Mem0	13	1	0	0	15.81	907.72	504	252	2	30
0	intermediate	50	5	85	Mem0	14	1	0	0	14.06	0	435	435	1	0
0	intermediate	50	5	85	Mem0	15	1	0	0	12.87	322.83	522	261	2	22
0	intermediate	50	5	85	Mem0	16	1	0	0	12.46	668.45	504	252	2	34
0	intermediate	50	5	85	Mem0	17	1	0	0	14.77	0	412	412	1	0
0	intermediate	50	5	85	Mem0	18	1	1	0	0	0	0	0	1	0
0	intermediate	50	5	85	Mem0	19	1	0	0	17.46	0	456	456	1	0
0	intermediate	50	5	85	Mem0	20	1	0	0	15.77	0	434	434	1	0
0	intermediate	50	5	85	Mem0	21	1	1	0	0	0	0	0	1	0
0	intermediate	50	5	85	Mem0	22	1	1	0	0	0	0	0	1	0
0	intermediate	50	5	85	Mem0	23	1	0	0	17.57	0	446	446	1	0
0	intermediate	50	5	85	Mem0	24	1	0	0	13.37	0	439	439	1	0
0	intermediate	50	5	85	Mem0	25	1	0	0	14.46	767.19	504	252	2	26
0	intermediate	50	5	85	Mem0	26	1	0	0	13.87	1067.23	504	252	2	39
0	intermediate	50	5	85	Mem0	27	1	1	0	0	0	0	0	1	0
0	intermediate	50	5	85	Mem0	28	1	1	0	0	0	0	0	1	0
0	intermediate	50	5	85	Mem0	29	1	0	0	16.27	752	539	269.5	2	35
0	intermediate	50	5	85	Mem0	30	1	0	0	16.3	0	441	441	1	0
0	intermediate	50	5	85	Mem0	31	1	1	0	0	0	0	0	1	0
0	intermediate	50	5	85	Mem0	32	1	0	0	17.66	0	460	460	1	0
0	intermediate	50	5	85	Mem0	33	1	0	0	16	0	454	454	1	0
0	intermediate	50	5	85	Mem0	34	1	0	0	15.46	0	444	444	1	0
0	intermediate	50	5	85	Mem0	35	1	0	0	18.15	0	420	420	1	0
0	intermediate	50	5	85	Mem0	36	1	1	0	0	0	0	0	1	0
0	intermediate	50	5	85	Mem0	37	1	1	0	0	0	0	0	1	0
0	intermediate	50	5	85	Mem0	38	1	0	0	17.97	0	446	446	1	0
0	intermediate	50	5	85	Mem0	39	1	0	0	16.1	0	418	418	1	0
0	intermediate	50	5	85	Mem0	40	1	0	0	13.04	1124.2	504	252	2	46
0	intermediate	50	5	85	Mem0	41	1	0	0	18	0	445	445	1	0
0	intermediate	50	5	85	Mem0	42	1	1	0	0	584.89	185	92.5	2	32
0	intermediate	50	5	85	Mem0	43	1	0	0	15.6	812.77	509	254.5	2	45
0	intermediate	50	5	85	Mem0	44	1	0	0	14.66	0	433	433	1	0
0	intermediate	50	5	85	Mem0	45	1	0	0	11.53	0	438	438	1	0
0	intermediate	50	5	85	Mem0	46	1	0	0	15.74	1017.86	504	252	2	48
0	intermediate	50	5	85	Mem0	47	1	0	0	16.41	1010.26	504	252	2	47
0	intermediate	50	5	85	Mem0	48	1	1	0	0	0	0	0	1	0
0	intermediate	50	5	85	Mem0	49	1	0	0	16.4	0	427	427	1	0
0	intermediate	50	5	85	Mem0	50	1	0	0	14.19	911.52	504	252	2	49
0	intermediate	50	6	85	Mem0	1	1	1	0	0	0	0	0	1	0
0	intermediate	50	6	85	Mem0	2	1	0	0	12.73	0	463	463	1	0
0	intermediate	50	6	85	Mem0	3	1	1	0	0	0	0	0	1	0
0	intermediate	50	6	85	Mem0	4	1	0	0	11.51	1033.05	504	252	2	57
0	intermediate	50	6	85	Mem0	5	1	0	0	13.18	0	446	446	1	0
0	intermediate	50	6	85	Mem0	6	1	0	0	17.8	0	456	456	1	0
0	intermediate	50	6	85	Mem0	7	1	0	0	16.97	0	441	441	1	0
0	intermediate	50	6	85	Mem0	8	1	0	0	17.71	0	458	458	1	0
0	intermediate	50	6	85	Mem0	9	1	1	0	0	0	0	0	1	0
0	intermediate	50	6	85	Mem0	10	1	1	0	0	0	0	0	1	0
0	intermediate	50	6	85	Mem0	11	1	0	0	14.73	0	414	414	1	0
0	intermediate	50	6	85	Mem0	12	1	1	0	0	0	0	0	1	0
0	intermediate	50	6	85	Mem0	13	1	0	0	17.81	0	431	431	1	0
0	intermediate	50	6	85	Mem0	14	1	0	0	15.05	0	429	429	1	0
0	intermediate	50	6	85	Mem0	15	1	1	0	0	0	0	0	1	0
0	intermediate	50	6	85	Mem0	16	1	0	0	15.34	638.06	513	256.5	2	36
0	intermediate	50	6	85	Mem0	17	1	0	0	17.46	0	441	441	1	0
0	intermediate	50	6	85	Mem0	18	1	0	0	17.89	0	427	427	1	0
0	intermediate	50	6	85	Mem0	19	1	1	0	0	0	0	0	1	0
0	intermediate	50	6	85	Mem0	20	1	0	0	17.4	0	441	441	1	0
0	intermediate	50	6	85	Mem0	21	1	1	0	0	0	0	0	1	0
0	intermediate	50	6	85	Mem0	22	1	1	0	0	0	0	0	1	0
0	intermediate	50	6	85	Mem0	23	1	1	0	0	0	0	0	1	0
0	intermediate	50	6	85	Mem0	24	1	1	0	0	0	0	0	1	0
0	intermediate	50	6	85	Mem0	25	1	0	0	15.57	0	448	448	1	0
0	intermediate	50	6	85	Mem0	26	1	0	0	15.54	0	439	439	1	0
0	intermediate	50	6	85	Mem0	27	1	0	0	13.84	0	456	456	1	0
0	intermediate	50	6	85	Mem0	28	1	0	0	13.68	1162.18	504	252	2	53
0	intermediate	50	6	85	Mem0	29	1	0	0	12.95	1158.39	514	257	2	56
0	intermediate	50	6	85	Mem0	30	1	0	0	13.73	952.03	503	167.67	3	58
0	intermediate	50	6	85	Mem0	31	1	0	0	12.92	0	450	450	1	0
0	intermediate	50	6	85	Mem0	32	1	0	0	13.87	1005.2	503	167.67	3	71
0	intermediate	50	6	85	Mem0	33	1	1	0	0	0	0	0	1	0
0	intermediate	50	6	85	Mem0	34	1	0	0	14.98	0	430	430	1	0
0	intermediate	50	6	85	Mem0	35	1	0	0	12.83	0	443	443	1	0
0	intermediate	50	6	85	Mem0	36	1	0	0	13.27	0	427	427	1	0
0	intermediate	50	6	85	Mem0	37	1	0	0	14.36	0	452	452	1	0
0	intermediate	50	6	85	Mem0	38	1	0	0	14.29	1022.93	503	167.67	3	78
0	intermediate	50	6	85	Mem0	39	1	1	0	0	0	0	0	1	0
0	intermediate	50	6	85	Mem0	40	1	1	0	0	0	0	0	1	0
0	intermediate	50	6	85	Mem0	41	1	0	0	13.39	949.5	503	167.67	3	62
0	intermediate	50	6	85	Mem0	42	1	1	0	0	0	0	0	1	0
0	intermediate	50	6	85	Mem0	43	1	0	0	14.55	0	454	454	1	0
0	intermediate	50	6	85	Mem0	44	1	0	0	13.77	0	437	437	1	0
0	intermediate	50	6	85	Mem0	45	1	0	0	15.55	634.27	504	252	2	30
0	intermediate	50	6	85	Mem0	46	1	0	0	12.43	964.69	545	181.67	3	78
0	intermediate	50	6	85	Mem0	47	1	0	0	14.75	752	522	261	2	35
0	intermediate	50	6	85	Mem0	48	1	0	0	12.89	687.44	504	252	2	32
0	intermediate	50	6	85	Mem0	49	1	0	0	11.32	0	440	440	1	0
0	intermediate	50	6	85	Mem0	50	1	0	0	17.34	0	440	440	1	0
0	intermediate	50	7	85	Mem0	1	1	0	0	16.49	0	434	434	1	0
0	intermediate	50	7	85	Mem0	2	1	0	0	13.51	0	440	440	1	0
0	intermediate	50	7	85	Mem0	3	1	0	0	12.91	0	411	411	1	0
0	intermediate	50	7	85	Mem0	4	1	0	0	14.22	0	436	436	1	0
0	intermediate	50	7	85	Mem0	5	1	0	0	14.89	592.49	504	252	2	34
0	intermediate	50	7	85	Mem0	6	1	1	0	0	0	0	0	1	0
0	intermediate	50	7	85	Mem0	7	1	1	0	0	0	0	0	1	0
0	intermediate	50	7	85	Mem0	8	1	1	0	0	770.99	225	112.5	2	23
0	intermediate	50	7	85	Mem0	9	1	0	0	14.12	911.52	503	167.67	3	59
0	intermediate	50	7	85	Mem0	10	1	1	0	0	592.49	185	92.5	2	30
0	intermediate	50	7	85	Mem0	11	1	0	0	17.79	0	457	457	1	0
0	intermediate	50	7	85	Mem0	12	1	1	0	0	0	0	0	1	0
0	intermediate	50	7	85	Mem0	13	1	1	0	0	0	0	0	1	0
0	intermediate	50	7	85	Mem0	14	1	0	0	17.64	0	456	456	1	0
0	intermediate	50	7	85	Mem0	15	1	1	0	0	865.94	263	131.5	2	36
0	intermediate	50	7	85	Mem0	16	1	1	0	0	0	0	0	1	0
0	intermediate	50	7	85	Mem0	17	1	0	0	17.19	0	454	454	1	0
0	intermediate	50	7	85	Mem0	18	1	0	0	16.66	0	431	431	1	0
0	intermediate	50	7	85	Mem0	19	1	0	0	14.23	1088.76	503	167.67	3	50
0	intermediate	50	7	85	Mem0	20	1	0	0	15.81	0	452	452	1	0
0	intermediate	50	7	85	Mem0	21	1	0	0	12.37	611.48	504	252	2	27
0	intermediate	50	7	85	Mem0	22	1	0	0	13.45	995.07	504	252	2	46
0	intermediate	50	7	85	Mem0	23	1	1	0	0	0	0	0	1	0
0	intermediate	50	7	85	Mem0	24	1	0	0	17.39	0	444	444	1	0
0	intermediate	50	7	85	Mem0	25	1	0	0	14.91	0	447	447	1	0
0	intermediate	50	7	85	Mem0	26	1	0	0	18.16	0	446	446	1	0
0	intermediate	50	7	85	Mem0	27	1	0	0	16.18	934.31	504	252	2	40
0	intermediate	50	7	85	Mem0	28	1	0	0	17.17	0	438	438	1	0
0	intermediate	50	7	85	Mem0	29	1	0	0	13.56	972.29	512	170.67	3	77
0	intermediate	50	7	85	Mem0	30	1	0	0	15	0	444	444	1	0
0	intermediate	50	7	85	Mem0	31	1	0	0	16.46	0	438	438	1	0
0	intermediate	50	7	85	Mem0	32	1	0	0	18.1	0	445	445	1	0
0	intermediate	50	7	85	Mem0	33	1	0	0	14.7	733.01	552	276	2	39
0	intermediate	50	7	85	Mem0	34	1	0	0	17.83	0	454	454	1	0
0	intermediate	50	7	85	Mem0	35	1	0	0	14.12	903.92	504	252	2	47
0	intermediate	50	7	85	Mem0	36	1	0	0	17.92	0	452	452	1	0
0	intermediate	50	7	85	Mem0	37	1	0	0	16.27	733.01	504	252	2	39
0	intermediate	50	7	85	Mem0	38	1	0	0	15.46	0	412	412	1	0
0	intermediate	50	7	85	Mem0	39	1	0	0	13.36	0	461	461	1	0
0	intermediate	50	7	85	Mem0	40	1	0	0	14.48	0	418	418	1	0
0	intermediate	50	7	85	Mem0	41	1	0	0	18.01	0	451	451	1	0
0	intermediate	50	7	85	Mem0	42	1	1	0	0	0	0	0	1	0
0	intermediate	50	7	85	Mem0	43	1	1	0	0	0	0	0	1	0
0	intermediate	50	7	85	Mem0	44	1	0	0	13.55	883.67	503	167.67	3	67
0	intermediate	50	7	85	Mem0	45	1	1	0	0	752	227	113.5	2	30
0	intermediate	50	7	85	Mem0	46	1	0	0	13.75	1181.17	504	252	2	50
0	intermediate	50	7	85	Mem0	47	1	0	0	12.72	0	441	441	1	0
0	intermediate	50	7	85	Mem0	48	1	0	0	18.22	0	443	443	1	0
0	intermediate	50	7	85	Mem0	49	1	0	0	14.99	493.74	507	253.5	2	31
0	intermediate	50	7	85	Mem0	50	1	0	0	17.23	0	427	427	1	0
0	intermediate	50	8	85	Mem0	1	1	1	0	0	0	0	0	1	0
0	intermediate	50	8	85	Mem0	2	1	0	0	12.8	0	456	456	1	0
0	intermediate	50	8	85	Mem0	3	1	0	0	14.24	319.03	539	269.5	2	20
0	intermediate	50	8	85	Mem0	4	1	0	0	13.85	0	412	412	1	0
0	intermediate	50	8	85	Mem0	5	1	0	0	12.78	0	426	426	1	0
0	intermediate	50	8	85	Mem0	6	1	1	0	0	634.27	203	101.5	2	37
0	intermediate	50	8	85	Mem0	7	1	0	0	16.14	0	425	425	1	0
0	intermediate	50	8	85	Mem0	8	1	0	0	17.42	0	466	466	1	0
0	intermediate	50	8	85	Mem0	9	1	0	0	17.78	0	456	456	1	0
0	intermediate	50	8	85	Mem0	10	1	0	0	13.61	0	440	440	1	0
0	intermediate	50	8	85	Mem0	11	1	1	0	0	0	0	0	1	0
0	intermediate	50	8	85	Mem0	12	1	0	0	15.09	0	444	444	1	0
0	intermediate	50	8	85	Mem0	13	1	0	0	15.55	657.05	504	252	2	42
0	intermediate	50	8	85	Mem0	14	1	1	0	0	0	0	0	1	0
0	intermediate	50	8	85	Mem0	15	1	0	0	17.64	0	441	441	1	0
0	intermediate	50	8	85	Mem0	16	1	0	0	13.11	0	420	420	1	0
0	intermediate	50	8	85	Mem0	17	1	0	0	15.7	0	424	424	1	0
0	intermediate	50	8	85	Mem0	18	1	1	0	0	0	0	0	1	0
0	intermediate	50	8	85	Mem0	19	1	0	0	12.42	0	412	412	1	0
0	intermediate	50	8	85	Mem0	20	1	0	0	14.35	0	433	433	1	0
0	intermediate	50	8	85	Mem0	21	1	0	0	15.2	0	415	415	1	0
0	intermediate	50	8	85	Mem0	22	1	0	0	17.21	0	422	422	1	0
0	intermediate	50	8	85	Mem0	23	1	0	0	14.14	577.3	561	280.5	2	27
0	intermediate	50	8	85	Mem0	24	1	0	0	12.92	687.44	504	252	2	34
0	intermediate	50	8	85	Mem0	25	1	0	0	17.72	0	426	426	1	0
0	intermediate	50	8	85	Mem0	26	1	0	0	11.72	752	504	252	2	42
0	intermediate	50	8	85	Mem0	27	1	1	0	0	0	0	0	1	0
0	intermediate	50	8	85	Mem0	28	1	0	0	14.01	603.88	524	262	2	30
0	intermediate	50	8	85	Mem0	29	1	1	0	0	0	0	0	1	0
0	intermediate	50	8	85	Mem0	30	1	0	0	17.85	0	438	438	1	0
0	intermediate	50	8	85	Mem0	31	1	1	0	0	0	0	0	1	0
0	intermediate	50	8	85	Mem0	32	1	0	0	12.88	0	437	437	1	0
0	intermediate	50	8	85	Mem0	33	1	1	0	0	0	0	0	1	0
0	intermediate	50	8	85	Mem0	34	1	1	0	0	0	0	0	1	0
0	intermediate	50	8	85	Mem0	35	1	1	0	0	0	0	0	1	0
0	intermediate	50	8	85	Mem0	36	1	1	0	0	0	0	0	1	0
0	intermediate	50	8	85	Mem0	37	1	0	0	13.97	0	448	448	1	0
0	intermediate	50	8	85	Mem0	38	1	0	0	12.7	0	453	453	1	0
0	intermediate	50	8	85	Mem0	39	1	1	0	0	0	0	0	1	0
0	intermediate	50	8	85	Mem0	40	1	0	0	12.92	0	430	430	1	0
0	intermediate	50	8	85	Mem0	41	1	0	0	17.4	0	440	440	1	0
0	intermediate	50	8	85	Mem0	42	1	1	0	0	0	0	0	1	0
0	intermediate	50	8	85	Mem0	43	1	1	0	0	0	0	0	1	0
0	intermediate	50	8	85	Mem0	44	1	1	0	0	0	0	0	1	0
0	intermediate	50	8	85	Mem0	45	1	0	0	12.95	600.08	504	252	2	35
0	intermediate	50	8	85	Mem0	46	1	0	0	11.16	0	418	418	1	0
0	intermediate	50	8	85	Mem0	47	1	0	0	13.71	603.88	504	252	2	35
0	intermediate	50	8	85	Mem0	48	1	0	0	17.6	0	457	457	1	0
0	intermediate	50	8	85	Mem0	49	1	0	0	18.02	0	455	455	1	0
0	intermediate	50	8	85	Mem0	50	1	0	0	13.32	824.16	504	252	2	14
0	intermediate	50	9	85	Mem0	1	1	0	0	17.14	744.41	517	258.5	2	43
0	intermediate	50	9	85	Mem0	2	1	0	0	13.54	946.97	508	169.33	3	73
0	intermediate	50	9	85	Mem0	3	1	1	0	0	0	0	0	1	0
0	intermediate	50	9	85	Mem0	4	1	0	0	16.35	0	440	440	1	0
0	intermediate	50	9	85	Mem0	5	1	0	0	12.02	733.01	504	252	2	32
0	intermediate	50	9	85	Mem0	6	1	1	0	0	0	0	0	1	0
0	intermediate	50	9	85	Mem0	7	1	1	0	0	0	0	0	1	0
0	intermediate	50	9	85	Mem0	8	1	1	0	0	0	0	0	1	0
0	intermediate	50	9	85	Mem0	9	1	0	0	14.05	782.39	504	252	2	20
0	intermediate	50	9	85	Mem0	10	1	1	0	0	0	0	0	1	0
0	intermediate	50	9	85	Mem0	11	1	0	0	16.54	770.99	504	252	2	22
0	intermediate	50	9	85	Mem0	12	1	0	0	11.83	0	426	426	1	0
0	intermediate	50	9	85	Mem0	13	1	1	0	0	0	0	0	1	0
0	intermediate	50	9	85	Mem0	14	1	0	0	15.71	801.38	504	252	2	15
0	intermediate	50	9	85	Mem0	15	1	1	0	0	0	0	0	1	0
0	intermediate	50	9	85	Mem0	16	1	1	0	0	0	0	0	1	0
0	intermediate	50	9	85	Mem0	17	1	0	0	17.48	0	448	448	1	0
0	intermediate	50	9	85	Mem0	18	1	1	0	0	0	0	0	1	0
0	intermediate	50	9	85	Mem0	19	1	0	0	13.31	0	443	443	1	0
0	intermediate	50	9	85	Mem0	20	1	0	0	12.61	1090.02	516	258	2	47
0	intermediate	50	9	85	Mem0	21	1	1	0	0	0	0	0	1	0
0	intermediate	50	9	85	Mem0	22	1	0	0	13.72	0	436	436	1	0
0	intermediate	50	9	85	Mem0	23	1	0	0	13.12	914.05	503	167.67	3	66
0	intermediate	50	9	85	Mem0	24	1	1	0	0	0	0	0	1	0
0	intermediate	50	9	85	Mem0	25	1	1	0	0	0	0	0	1	0
0	intermediate	50	9	85	Mem0	26	1	1	0	0	0	0	0	1	0
0	intermediate	50	9	85	Mem0	27	1	0	0	15.04	0	410	410	1	0
0	intermediate	50	9	85	Mem0	28	1	0	0	17.42	0	444	444	1	0
0	intermediate	50	9	85	Mem0	29	1	1	0	0	0	0	0	1	0
0	intermediate	50	9	85	Mem0	30	1	1	0	0	672.25	209	104.5	2	33
0	intermediate	50	9	85	Mem0	31	1	1	0	0	432.97	135	67.5	2	22
0	intermediate	50	9	85	Mem0	32	1	0	0	17.4	0	439	439	1	0
0	intermediate	50	9	85	Mem0	33	1	1	0	0	0	0	0	1	0
0	intermediate	50	9	85	Mem0	34	1	0	0	13.52	0	428	428	1	0
0	intermediate	50	9	85	Mem0	35	1	1	0	0	0	0	0	1	0
0	intermediate	50	9	85	Mem0	36	1	1	0	0	0	0	0	1	0
0	intermediate	50	9	85	Mem0	37	1	1	0	0	0	0	0	1	0
0	intermediate	50	9	85	Mem0	38	1	1	0	0	0	0	0	1	0
0	intermediate	50	9	85	Mem0	39	1	1	0	0	0	0	0	1	0
0	intermediate	50	9	85	Mem0	40	1	0	0	14.38	1058.37	503	167.67	3	67
0	intermediate	50	9	85	Mem0	41	1	0	0	13.46	501.34	504	252	2	31
0	intermediate	50	9	85	Mem0	42	1	0	0	17.37	0	447	447	1	0
0	intermediate	50	9	85	Mem0	43	1	1	0	0	0	0	0	1	0
0	intermediate	50	9	85	Mem0	44	1	0	0	11.53	0	425	425	1	0
0	intermediate	50	9	85	Mem0	45	1	1	0	0	0	0	0	1	0
0	intermediate	50	9	85	Mem0	46	1	0	0	15.98	0	455	455	1	0
0	intermediate	50	9	85	Mem0	47	1	0	0	12	995.07	504	252	2	48
0	intermediate	50	9	85	Mem0	48	1	0	0	14.65	763.4	504	252	2	36
0	intermediate	50	9	85	Mem0	49	1	0	0	14.14	0	451	451	1	0
0	intermediate	50	9	85	Mem0	50	1	0	0	17.7	0	446	446	1	0
0	intermediate	50	10	85	Mem0	1	1	1	0	0	0	0	0	1	0
0	intermediate	50	10	85	Mem0	2	1	0	0	13.01	0	416	416	1	0
0	intermediate	50	10	85	Mem0	3	1	0	0	12.71	778.59	524	262	2	29
0	intermediate	50	10	85	Mem0	4	1	0	0	12.87	891.26	509	169.67	3	53
0	intermediate	50	10	85	Mem0	5	1	0	0	14.75	1101.42	503	167.67	3	62
0	intermediate	50	10	85	Mem0	6	1	0	0	14.92	987.48	517	172.33	3	69
0	intermediate	50	10	85	Mem0	7	1	0	0	15.51	1025.46	504	252	2	37
0	intermediate	50	10	85	Mem0	8	1	0	0	15.66	695.03	535	267.5	2	46
0	intermediate	50	10	85	Mem0	9	1	0	0	16.72	0	446	446	1	0
0	intermediate	50	10	85	Mem0	10	1	0	0	15.29	0	441	441	1	0
0	intermediate	50	10	85	Mem0	11	1	0	0	17.78	0	454	454	1	0
0	intermediate	50	10	85	Mem0	12	1	0	0	14.16	1010.27	532	177.33	3	73
0	intermediate	50	10	85	Mem0	13	1	0	0	17.5	0	441	441	1	0
0	intermediate	50	10	85	Mem0	14	1	0	0	13.92	0	439	439	1	0
0	intermediate	50	10	85	Mem0	15	1	0	0	17.45	0	438	438	1	0
0	intermediate	50	10	85	Mem0	16	1	0	0	17.76	0	443	443	1	0
0	intermediate	50	10	85	Mem0	17	1	0	0	14.38	0	439	439	1	0
0	intermediate	50	10	85	Mem0	18	1	0	0	17.49	0	455	455	1	0
0	intermediate	50	10	85	Mem0	19	1	0	0	18.11	0	427	427	1	0
0	intermediate	50	10	85	Mem0	20	1	0	0	13.29	1090.02	504	252	2	54
0	intermediate	50	10	85	Mem0	21	1	0	0	16.1	0	457	457	1	0
0	intermediate	50	10	85	Mem0	22	1	0	0	12.14	0	411	411	1	0
0	intermediate	50	10	85	Mem0	23	1	0	0	13.45	0	459	459	1	0
0	intermediate	50	10	85	Mem0	24	1	1	0	0	0	0	0	1	0
0	intermediate	50	10	85	Mem0	25	1	0	0	17.78	0	463	463	1	0
0	intermediate	50	10	85	Mem0	26	1	0	0	16.59	0	455	455	1	0
0	intermediate	50	10	85	Mem0	27	1	1	0	0	0	0	0	1	0
0	intermediate	50	10	85	Mem0	28	1	0	0	14.52	1025.46	504	252	2	45
0	intermediate	50	10	85	Mem0	29	1	1	0	0	0	0	0	1	0
0	intermediate	50	10	85	Mem0	30	1	0	0	11.67	808.97	504	252	2	33
0	intermediate	50	10	85	Mem0	31	1	1	0	0	0	0	0	1	0
0	intermediate	50	10	85	Mem0	32	1	0	0	14.12	520.33	504	252	2	30
0	intermediate	50	10	85	Mem0	33	1	1	0	0	0	0	0	1	0
0	intermediate	50	10	85	Mem0	34	1	0	0	12.08	0	450	450	1	0
0	intermediate	50	10	85	Mem0	35	1	0	0	12.12	759.6	504	252	2	27
0	intermediate	50	10	85	Mem0	36	1	0	0	14.72	710.22	504	252	2	35
0	intermediate	50	10	85	Mem0	37	1	0	0	15.58	808.97	536	268	2	42
0	intermediate	50	10	85	Mem0	38	1	0	0	15.97	0	414	414	1	0
0	intermediate	50	10	85	Mem0	39	1	0	0	18.16	0	417	417	1	0
0	intermediate	50	10	85	Mem0	40	1	0	0	17.81	0	445	445	1	0
0	intermediate	50	10	85	Mem0	41	1	0	0	12.63	0	434	434	1	0
0	intermediate	50	10	85	Mem0	42	1	0	0	14.71	0	430	430	1	0
0	intermediate	50	10	85	Mem0	43	1	0	0	17.46	0	468	468	1	0
0	intermediate	50	10	85	Mem0	44	1	0	0	14.89	0	462	462	1	0
0	intermediate	50	10	85	Mem0	45	1	0	0	15.16	995.07	504	252	2	49
0	intermediate	50	10	85	Mem0	46	1	0	0	14.65	0	445	445	1	0
0	intermediate	50	10	85	Mem0	47	1	0	0	10.98	0	449	449	1	0
0	intermediate	50	10	85	Mem0	48	1	0	0	13.26	0	430	430	1	0
0	intermediate	50	10	85	Mem0	49	1	0	0	17.56	0	438	438	1	0
0	intermediate	50	10	85	Mem0	50	1	0	0	16.71	0	433	433	1	0
0	intermediate	50	1	85	Mem1	1	1	0	0	15.78	0	451	451	1	0
0	intermediate	50	1	85	Mem1	2	1	0	0	15.44	432.97	504	252	2	24
0	intermediate	50	1	85	Mem1	3	1	0	0	14.2	1027.99	503	167.67	3	73
0	intermediate	50	1	85	Mem1	4	1	0	0	15.64	0	465	465	1	0
0	intermediate	50	1	85	Mem1	5	1	0	0	14.82	467.15	504	252	2	26
0	intermediate	50	1	85	Mem1	6	1	0	0	18.09	535.52	514	257	2	29
0	intermediate	50	1	85	Mem1	7	1	0	0	17.88	0	421	421	1	0
0	intermediate	50	1	85	Mem1	8	1	1	0	0	0	0	0	1	0
0	intermediate	50	1	85	Mem1	9	1	0	0	14.98	914.05	509	169.67	3	66
0	intermediate	50	1	85	Mem1	10	1	0	0	16.14	915.32	507	253.5	2	44
0	intermediate	50	1	85	Mem1	11	1	0	0	15.05	716.56	537	179	3	58
0	intermediate	50	1	85	Mem1	12	1	0	0	17.57	368.41	528	264	2	17
0	intermediate	50	1	85	Mem1	13	1	0	0	13.27	949.5	567	189	3	75
0	intermediate	50	1	85	Mem1	14	1	0	0	14.28	946.97	503	167.67	3	58
0	intermediate	50	1	85	Mem1	15	1	0	0	15.81	959.63	503	167.67	3	60
0	intermediate	50	1	85	Mem1	16	1	0	0	15.54	906.45	520	173.33	3	68
0	intermediate	50	1	85	Mem1	17	1	0	0	14.95	0	453	453	1	0
0	intermediate	50	1	85	Mem1	18	1	0	0	17.95	364.61	512	256	2	18
0	intermediate	50	1	85	Mem1	19	1	0	0	12.52	744.41	504	252	2	37
0	intermediate	50	1	85	Mem1	20	1	0	0	17.42	0	435	435	1	0
0	intermediate	50	1	85	Mem1	21	1	0	0	16.3	536.78	555	185	3	38
0	intermediate	50	1	85	Mem1	22	1	0	0	15.34	0	451	451	1	0
0	intermediate	50	1	85	Mem1	23	1	0	0	14.24	765.3	543	135.75	4	77
0	intermediate	50	1	85	Mem1	24	1	0	0	13.83	767.2	503	167.67	3	60
0	intermediate	50	1	85	Mem1	25	1	1	0	0	657.05	203	101.5	2	31
0	intermediate	50	1	85	Mem1	26	1	0	0	16.19	871.01	503	167.67	3	65
0	intermediate	50	1	85	Mem1	27	1	0	0	16.27	845.69	503	167.67	3	61
0	intermediate	50	1	85	Mem1	28	1	0	0	13.52	969.75	503	167.67	3	73
0	intermediate	50	1	85	Mem1	29	1	0	0	17.96	759.6	504	252	2	28
0	intermediate	50	1	85	Mem1	30	1	0	0	13.62	657.05	527	263.5	2	34
0	intermediate	50	1	85	Mem1	31	1	0	0	15.39	0	435	435	1	0
0	intermediate	50	1	85	Mem1	32	1	0	0	14.06	603.88	504	252	2	35
0	intermediate	50	1	85	Mem1	33	1	0	0	17.02	0	413	413	1	0
0	intermediate	50	1	85	Mem1	34	1	0	0	17.02	711.49	503	167.67	3	60
0	intermediate	50	1	85	Mem1	35	1	0	0	17.59	891.26	527	175.67	3	57
0	intermediate	50	1	85	Mem1	36	1	0	0	17.68	451.96	504	252	2	25
0	intermediate	50	1	85	Mem1	37	1	0	0	15.91	835.56	529	264.5	2	40
0	intermediate	50	1	85	Mem1	38	1	0	0	13.21	546.91	504	252	2	34
0	intermediate	50	1	85	Mem1	39	1	0	0	15.07	911.52	509	169.67	3	62
0	intermediate	50	1	85	Mem1	40	1	0	0	17.3	0	440	440	1	0
0	intermediate	50	1	85	Mem1	41	1	0	0	14.66	0	446	446	1	0
0	intermediate	50	1	85	Mem1	42	1	0	0	13.74	0	444	444	1	0
0	intermediate	50	1	85	Mem1	43	1	0	0	16.77	0	450	450	1	0
0	intermediate	50	1	85	Mem1	44	1	0	0	17.42	0	421	421	1	0
0	intermediate	50	1	85	Mem1	45	1	0	0	11.72	0	420	420	1	0
0	intermediate	50	1	85	Mem1	46	1	0	0	16.58	729.21	504	252	2	35
0	intermediate	50	1	85	Mem1	47	1	0	0	14.03	0	443	443	1	0
0	intermediate	50	1	85	Mem1	48	1	1	0	0	0	0	0	1	0
0	intermediate	50	1	85	Mem1	49	1	0	0	16.3	815.3	517	172.33	3	63
0	intermediate	50	1	85	Mem1	50	1	0	0	14.6	1082.43	506	253	2	49
0	intermediate	50	2	85	Mem1	1	1	0	0	13.08	0	443	443	1	0
0	intermediate	50	2	85	Mem1	2	1	0	0	17.37	0	443	443	1	0
0	intermediate	50	2	85	Mem1	3	1	0	0	13.52	764.66	503	167.67	3	39
0	intermediate	50	2	85	Mem1	4	1	0	0	17.82	421.58	521	260.5	2	11
0	intermediate	50	2	85	Mem1	5	1	0	0	16.09	0	429	429	1	0
0	intermediate	50	2	85	Mem1	6	1	0	0	16.2	0	451	451	1	0
0	intermediate	50	2	85	Mem1	7	1	0	0	14.3	810.24	503	167.67	3	54
0	intermediate	50	2	85	Mem1	8	1	0	0	12.89	926.71	516	172	3	64
0	intermediate	50	2	85	Mem1	9	1	0	0	15.83	622.87	504	252	2	34
0	intermediate	50	2	85	Mem1	10	1	0	0	17.07	759.6	504	252	2	27
0	intermediate	50	2	85	Mem1	11	1	0	0	17.76	0	434	434	1	0
0	intermediate	50	2	85	Mem1	12	1	0	0	12.27	977.35	554	184.67	3	70
0	intermediate	50	2	85	Mem1	13	1	0	0	15.02	670.98	503	167.67	3	49
0	intermediate	50	2	85	Mem1	14	1	0	0	17.39	582.36	503	167.67	3	38
0	intermediate	50	2	85	Mem1	15	1	0	0	14	641.86	504	252	2	30
0	intermediate	50	2	85	Mem1	16	1	1	0	0	0	0	0	1	0
0	intermediate	50	2	85	Mem1	17	1	0	0	12.66	638.06	504	252	2	34
0	intermediate	50	2	85	Mem1	18	1	0	0	14.78	891.26	503	167.67	3	68
0	intermediate	50	2	85	Mem1	19	1	0	0	13.9	0	440	440	1	0
0	intermediate	50	2	85	Mem1	20	1	0	0	18	668.45	504	252	2	33
0	intermediate	50	2	85	Mem1	21	1	1	0	0	0	0	0	1	0
0	intermediate	50	2	85	Mem1	22	1	0	0	12.02	0	436	436	1	0
0	intermediate	50	2	85	Mem1	23	1	0	0	16.82	830.5	503	167.67	3	46
0	intermediate	50	2	85	Mem1	24	1	1	0	0	759.6	242	121	2	43
0	intermediate	50	2	85	Mem1	25	1	0	0	18.03	754.54	503	167.67	3	48
0	intermediate	50	2	85	Mem1	26	1	0	0	15.31	873.54	503	167.67	3	58
0	intermediate	50	2	85	Mem1	27	1	0	0	12.97	710.23	546	136.5	4	72
0	intermediate	50	2	85	Mem1	28	1	0	0	18.11	0	426	426	1	0
0	intermediate	50	2	85	Mem1	29	1	0	0	14.16	946.97	503	167.67	3	64
0	intermediate	50	2	85	Mem1	30	1	0	0	18.26	0	444	444	1	0
0	intermediate	50	2	85	Mem1	31	1	0	0	13.53	1135.6	504	252	2	61
0	intermediate	50	2	85	Mem1	32	1	0	0	16.23	0	445	445	1	0
0	intermediate	50	2	85	Mem1	33	1	0	0	13.91	979.88	503	167.67	3	75
0	intermediate	50	2	85	Mem1	34	1	0	0	17.81	957.09	541	180.33	3	56
0	intermediate	50	2	85	Mem1	35	1	0	0	16.01	683.64	504	252	2	27
0	intermediate	50	2	85	Mem1	36	1	0	0	13.93	763.4	504	252	2	42
0	intermediate	50	2	85	Mem1	37	1	0	0	17.78	0	413	413	1	0
0	intermediate	50	2	85	Mem1	38	1	0	0	15.85	944.43	544	181.33	3	61
0	intermediate	50	2	85	Mem1	39	1	0	0	14.32	964.69	503	167.67	3	62
0	intermediate	50	2	85	Mem1	40	1	0	0	14.23	0	446	446	1	0
0	intermediate	50	2	85	Mem1	41	1	0	0	13.85	792.52	513	171	3	59
0	intermediate	50	2	85	Mem1	42	1	1	0	0	0	0	0	1	0
0	intermediate	50	2	85	Mem1	43	1	0	0	15.42	0	441	441	1	0
0	intermediate	50	2	85	Mem1	44	1	0	0	17.45	0	463	463	1	0
0	intermediate	50	2	85	Mem1	45	1	0	0	14.28	0	457	457	1	0
0	intermediate	50	2	85	Mem1	46	1	0	0	14.75	896.33	504	252	2	56
0	intermediate	50	2	85	Mem1	47	1	0	0	16.08	584.89	546	273	2	32
0	intermediate	50	2	85	Mem1	48	1	0	0	15.48	987.48	513	171	3	83
0	intermediate	50	2	85	Mem1	49	1	0	0	11.15	960.89	532	266	2	50
0	intermediate	50	2	85	Mem1	50	1	0	0	15.04	0	453	453	1	0
0	intermediate	50	3	85	Mem1	1	1	0	0	16.66	779.86	503	167.67	3	51
0	intermediate	50	3	85	Mem1	2	1	0	0	13.84	982.41	503	167.67	3	79
0	intermediate	50	3	85	Mem1	3	1	0	0	14.26	901.39	503	167.67	3	72
0	intermediate	50	3	85	Mem1	4	1	0	0	12.57	467.15	504	252	2	23
0	intermediate	50	3	85	Mem1	5	1	0	0	16.34	584.89	513	256.5	2	35
0	intermediate	50	3	85	Mem1	6	1	0	0	11.24	0	411	411	1	0
0	intermediate	50	3	85	Mem1	7	1	0	0	15.46	0	443	443	1	0
0	intermediate	50	3	85	Mem1	8	1	0	0	15.25	717.82	541	135.25	4	74
0	intermediate	50	3	85	Mem1	9	1	1	0	0	778.59	225	112.5	2	21
0	intermediate	50	3	85	Mem1	10	1	0	0	12.25	655.79	518	172.67	3	52
0	intermediate	50	3	85	Mem1	11	1	0	0	17.62	0	425	425	1	0
0	intermediate	50	3	85	Mem1	12	1	0	0	14.56	1048.25	503	167.67	3	77
0	intermediate	50	3	85	Mem1	13	1	0	0	18.11	516.53	504	252	2	17
0	intermediate	50	3	85	Mem1	14	1	0	0	17.86	615.28	504	252	2	30
0	intermediate	50	3	85	Mem1	15	1	0	0	14.08	972.29	512	170.67	3	79
0	intermediate	50	3	85	Mem1	16	1	0	0	13.12	448.16	504	252	2	21
0	intermediate	50	3	85	Mem1	17	1	0	0	17.49	0	437	437	1	0
0	intermediate	50	3	85	Mem1	18	1	0	0	17.13	689.34	514	128.5	4	67
0	intermediate	50	3	85	Mem1	19	1	0	0	14.36	0	452	452	1	0
0	intermediate	50	3	85	Mem1	20	1	0	0	15.54	944.43	503	167.67	3	60
0	intermediate	50	3	85	Mem1	21	1	0	0	13.55	807.71	503	167.67	3	63
0	intermediate	50	3	85	Mem1	22	1	0	0	15.82	733.01	521	130.25	4	77
0	intermediate	50	3	85	Mem1	23	1	0	0	15.54	0	456	456	1	0
0	intermediate	50	3	85	Mem1	24	1	0	0	16.47	1090.02	504	252	2	52
0	intermediate	50	3	85	Mem1	25	1	0	0	17.05	607.68	507	169	3	46
0	intermediate	50	3	85	Mem1	26	1	1	0	0	0	0	0	1	0
0	intermediate	50	3	85	Mem1	27	1	0	0	16.21	0	465	465	1	0
0	intermediate	50	3	85	Mem1	28	1	0	0	17.45	673.51	503	167.67	3	46
0	intermediate	50	3	85	Mem1	29	1	0	0	15.56	995.07	503	167.67	3	57
0	intermediate	50	3	85	Mem1	30	1	0	0	17.64	622.87	504	252	2	28
0	intermediate	50	3	85	Mem1	31	1	1	0	0	482.35	142	71	2	16
0	intermediate	50	3	85	Mem1	32	1	0	0	13.7	693.77	503	167.67	3	49
0	intermediate	50	3	85	Mem1	33	1	0	0	13.08	968.49	504	252	2	55
0	intermediate	50	3	85	Mem1	34	1	0	0	15.17	376	504	252	2	17
0	intermediate	50	3	85	Mem1	35	1	0	0	17.08	744.41	504	252	2	33
0	intermediate	50	3	85	Mem1	36	1	0	0	14.93	1091.29	503	167.67	3	72
0	intermediate	50	3	85	Mem1	37	1	0	0	13.78	914.05	503	167.67	3	70
0	intermediate	50	3	85	Mem1	38	1	0	0	15.43	843.16	503	167.67	3	56
0	intermediate	50	3	85	Mem1	39	1	0	0	15.76	1048.24	504	252	2	42
0	intermediate	50	3	85	Mem1	40	1	0	0	15.97	908.99	503	167.67	3	49
0	intermediate	50	3	85	Mem1	41	1	0	0	17.68	772.26	503	167.67	3	59
0	intermediate	50	3	85	Mem1	42	1	0	0	15.15	863.41	505	168.33	3	68
0	intermediate	50	3	85	Mem1	43	1	0	0	14.97	0	448	448	1	0
0	intermediate	50	3	85	Mem1	44	1	0	0	15.18	926.71	510	170	3	69
0	intermediate	50	3	85	Mem1	45	1	0	0	17.84	0	427	427	1	0
0	intermediate	50	3	85	Mem1	46	1	0	0	13.86	714.02	544	181.33	3	55
0	intermediate	50	3	85	Mem1	47	1	1	0	0	0	0	0	1	0
0	intermediate	50	3	85	Mem1	48	1	0	0	14.8	1015.33	505	168.33	3	56
0	intermediate	50	3	85	Mem1	49	1	0	0	14.73	0	440	440	1	0
0	intermediate	50	3	85	Mem1	50	1	0	0	13.3	0	438	438	1	0
0	intermediate	50	4	85	Mem1	1	1	1	0	0	0	0	0	1	0
0	intermediate	50	4	85	Mem1	2	1	0	0	14.02	645.66	504	252	2	25
0	intermediate	50	4	85	Mem1	3	1	0	0	17.89	808.97	504	252	2	14
0	intermediate	50	4	85	Mem1	4	1	0	0	17.91	1165.98	513	256.5	2	52
0	intermediate	50	4	85	Mem1	5	1	0	0	14.42	0	445	445	1	0
0	intermediate	50	4	85	Mem1	6	1	0	0	16.41	865.94	503	167.67	3	52
0	intermediate	50	4	85	Mem1	7	1	0	0	14.25	0	421	421	1	0
0	intermediate	50	4	85	Mem1	8	1	0	0	16.18	964.69	534	178	3	65
0	intermediate	50	4	85	Mem1	9	1	0	0	17.08	831.76	511	255.5	2	38
0	intermediate	50	4	85	Mem1	10	1	0	0	17.99	0	460	460	1	0
0	intermediate	50	4	85	Mem1	11	1	1	0	0	0	0	0	1	0
0	intermediate	50	4	85	Mem1	12	1	0	0	16.84	0	430	430	1	0
0	intermediate	50	4	85	Mem1	13	1	0	0	16.52	779.86	517	172.33	3	48
0	intermediate	50	4	85	Mem1	14	1	0	0	13.6	805.17	504	252	2	17
0	intermediate	50	4	85	Mem1	15	1	0	0	15.02	474.75	504	252	2	24
0	intermediate	50	4	85	Mem1	16	1	0	0	15.53	921.65	525	175	3	70
0	intermediate	50	4	85	Mem1	17	1	0	0	12.66	716.56	503	167.67	3	49
0	intermediate	50	4	85	Mem1	18	1	0	0	15.93	721.62	504	252	2	35
0	intermediate	50	4	85	Mem1	19	1	0	0	16.19	474.75	504	252	2	21
0	intermediate	50	4	85	Mem1	20	1	0	0	17.91	611.48	517	258.5	2	30
0	intermediate	50	4	85	Mem1	21	1	0	0	16.69	1150.79	504	252	2	46
0	intermediate	50	4	85	Mem1	22	1	0	0	16.27	0	452	452	1	0
0	intermediate	50	4	85	Mem1	23	1	0	0	12.65	807.71	529	176.33	3	63
0	intermediate	50	4	85	Mem1	24	1	0	0	16.93	711.49	503	167.67	3	57
0	intermediate	50	4	85	Mem1	25	1	0	0	16.65	711.49	503	167.67	3	47
0	intermediate	50	4	85	Mem1	26	1	0	0	17.72	0	454	454	1	0
0	intermediate	50	4	85	Mem1	27	1	0	0	14.84	584.89	509	254.5	2	31
0	intermediate	50	4	85	Mem1	28	1	0	0	16.33	838.09	516	172	3	56
0	intermediate	50	4	85	Mem1	29	1	0	0	15.88	921.65	508	169.33	3	58
0	intermediate	50	4	85	Mem1	30	1	0	0	17.68	843.16	503	167.67	3	55
0	intermediate	50	4	85	Mem1	31	1	0	0	14.64	810.24	503	167.67	3	55
0	intermediate	50	4	85	Mem1	32	1	0	0	15.47	425.38	504	252	2	25
0	intermediate	50	4	85	Mem1	33	1	0	0	15.71	959.63	512	170.67	3	75
0	intermediate	50	4	85	Mem1	34	1	0	0	14.2	765.3	502	125.5	4	76
0	intermediate	50	4	85	Mem1	35	1	0	0	13.79	0	434	434	1	0
0	intermediate	50	4	85	Mem1	36	1	0	0	17.81	603.88	519	259.5	2	29
0	intermediate	50	4	85	Mem1	37	1	0	0	17.34	1112.81	512	256	2	60
0	intermediate	50	4	85	Mem1	38	1	0	0	11.35	0	432	432	1	0
0	intermediate	50	4	85	Mem1	39	1	0	0	14.32	695.03	504	252	2	17
0	intermediate	50	4	85	Mem1	40	1	0	0	14.96	1086.23	503	167.67	3	75
0	intermediate	50	4	85	Mem1	41	1	0	0	15.74	911.52	503	167.67	3	73
0	intermediate	50	4	85	Mem1	42	1	0	0	17.9	1120.41	504	252	2	48
0	intermediate	50	4	85	Mem1	43	1	1	0	0	0	0	0	1	0
0	intermediate	50	4	85	Mem1	44	1	0	0	14.29	1065.97	516	172	3	74
0	intermediate	50	4	85	Mem1	45	1	0	0	17.09	673.51	503	167.67	3	53
0	intermediate	50	4	85	Mem1	46	1	0	0	14.61	863.41	524	174.67	3	57
0	intermediate	50	4	85	Mem1	47	1	0	0	13.84	979.88	519	173	3	74
0	intermediate	50	4	85	Mem1	48	1	0	0	13.51	744.41	504	252	2	31
0	intermediate	50	4	85	Mem1	49	1	0	0	11.88	0	442	442	1	0
0	intermediate	50	4	85	Mem1	50	1	0	0	18.07	744.41	504	252	2	29
0	intermediate	50	5	85	Mem1	1	1	0	0	14.98	741.88	530	176.67	3	58
0	intermediate	50	5	85	Mem1	2	1	0	0	16.42	914.05	521	173.67	3	49
0	intermediate	50	5	85	Mem1	3	1	0	0	18.09	0	452	452	1	0
0	intermediate	50	5	85	Mem1	4	1	0	0	16.69	493.74	509	254.5	2	28
0	intermediate	50	5	85	Mem1	5	1	0	0	16.36	954.56	503	167.67	3	42
0	intermediate	50	5	85	Mem1	6	1	0	0	17.2	810.24	514	171.33	3	48
0	intermediate	50	5	85	Mem1	7	1	0	0	13.48	0	444	444	1	0
0	intermediate	50	5	85	Mem1	8	1	0	0	12.15	787.45	503	167.67	3	50
0	intermediate	50	5	85	Mem1	9	1	0	0	13.12	569.7	504	252	2	26
0	intermediate	50	5	85	Mem1	10	1	0	0	15.94	611.48	504	252	2	34
0	intermediate	50	5	85	Mem1	11	1	0	0	13.45	1124.2	555	277.5	2	50
0	intermediate	50	5	85	Mem1	12	1	0	0	16.86	873.54	573	191	3	75
0	intermediate	50	5	85	Mem1	13	1	0	0	17.65	676.04	504	252	2	38
0	intermediate	50	5	85	Mem1	14	1	0	0	18.23	0	448	448	1	0
0	intermediate	50	5	85	Mem1	15	1	1	0	0	0	0	0	1	0
0	intermediate	50	5	85	Mem1	16	1	0	0	14.01	977.35	503	167.67	3	79
0	intermediate	50	5	85	Mem1	17	1	0	0	13.75	865.94	503	167.67	3	67
0	intermediate	50	5	85	Mem1	18	1	0	0	14.2	952.03	503	167.67	3	63
0	intermediate	50	5	85	Mem1	19	1	0	0	17.55	0	434	434	1	0
0	intermediate	50	5	85	Mem1	20	1	1	0	0	0	0	0	1	0
0	intermediate	50	5	85	Mem1	21	1	0	0	18.17	770.99	504	252	2	27
0	intermediate	50	5	85	Mem1	22	1	1	0	0	0	0	0	1	0
0	intermediate	50	5	85	Mem1	23	1	0	0	13.61	1012.8	556	185.33	3	96
0	intermediate	50	5	85	Mem1	24	1	0	0	13.57	681.74	504	126	4	64
0	intermediate	50	5	85	Mem1	25	1	0	0	14.61	801.38	502	125.5	4	67
0	intermediate	50	5	85	Mem1	26	1	0	0	14.87	877.34	530	132.5	4	67
0	intermediate	50	5	85	Mem1	27	1	0	0	17.96	653.26	504	252	2	34
0	intermediate	50	5	85	Mem1	28	1	0	0	14.06	1015.33	503	167.67	3	61
0	intermediate	50	5	85	Mem1	29	1	0	0	13.75	979.88	503	167.67	3	67
0	intermediate	50	5	85	Mem1	30	1	0	0	14.23	979.88	523	174.33	3	74
0	intermediate	50	5	85	Mem1	31	1	0	0	14.43	959.63	503	167.67	3	64
0	intermediate	50	5	85	Mem1	32	1	0	0	14.08	729.22	518	172.67	3	50
0	intermediate	50	5	85	Mem1	33	1	0	0	17.76	0	426	426	1	0
0	intermediate	50	5	85	Mem1	34	1	0	0	16.52	0	435	435	1	0
0	intermediate	50	5	85	Mem1	35	1	0	0	15.85	0	453	453	1	0
0	intermediate	50	5	85	Mem1	36	1	0	0	14.39	850.75	524	262	2	41
0	intermediate	50	5	85	Mem1	37	1	0	0	13.17	952.03	503	167.67	3	64
0	intermediate	50	5	85	Mem1	38	1	0	0	17.72	0	410	410	1	0
0	intermediate	50	5	85	Mem1	39	1	0	0	13.91	1043.18	537	179	3	79
0	intermediate	50	5	85	Mem1	40	1	0	0	14.52	436.77	504	252	2	25
0	intermediate	50	5	85	Mem1	41	1	0	0	15.36	1038.12	512	170.67	3	69
0	intermediate	50	5	85	Mem1	42	1	0	0	14.37	817.84	506	168.67	3	67
0	intermediate	50	5	85	Mem1	43	1	0	0	17.83	721.62	504	252	2	35
0	intermediate	50	5	85	Mem1	44	1	0	0	17.89	0	450	450	1	0
0	intermediate	50	5	85	Mem1	45	1	0	0	15.06	754.54	570	190	3	59
0	intermediate	50	5	85	Mem1	46	1	0	0	17.12	0	416	416	1	0
0	intermediate	50	5	85	Mem1	47	1	0	0	16.22	750.1	517	129.25	4	62
0	intermediate	50	5	85	Mem1	48	1	0	0	11.02	0	451	451	1	0
0	intermediate	50	5	85	Mem1	49	1	0	0	14.05	1055.84	517	172.33	3	71
0	intermediate	50	5	85	Mem1	50	1	0	0	13.38	497.54	504	252	2	19
0	intermediate	50	6	85	Mem1	1	1	0	0	17.03	716.56	530	176.67	3	52
0	intermediate	50	6	85	Mem1	2	1	0	0	13.66	795.05	503	167.67	3	45
0	intermediate	50	6	85	Mem1	3	1	0	0	14.25	564.64	507	169	3	43
0	intermediate	50	6	85	Mem1	4	1	0	0	13.23	1074.83	516	258	2	51
0	intermediate	50	6	85	Mem1	5	1	0	0	15.07	941.9	503	167.67	3	61
0	intermediate	50	6	85	Mem1	6	1	0	0	15.64	786.18	557	278.5	2	43
0	intermediate	50	6	85	Mem1	7	1	0	0	12.2	817.84	511	170.33	3	62
0	intermediate	50	6	85	Mem1	8	1	0	0	17.82	459.56	504	252	2	25
0	intermediate	50	6	85	Mem1	9	1	0	0	14.17	1002.67	503	167.67	3	82
0	intermediate	50	6	85	Mem1	10	1	0	0	15.33	734.28	514	171.33	3	47
0	intermediate	50	6	85	Mem1	11	1	1	0	0	0	0	0	1	0
0	intermediate	50	6	85	Mem1	12	1	0	0	15.96	741.88	549	183	3	66
0	intermediate	50	6	85	Mem1	13	1	0	0	13.77	736.81	508	254	2	44
0	intermediate	50	6	85	Mem1	14	1	0	0	14.21	817.84	512	170.67	3	63
0	intermediate	50	6	85	Mem1	15	1	0	0	16.99	0	411	411	1	0
0	intermediate	50	6	85	Mem1	16	1	0	0	17.43	831.76	530	265	2	39
0	intermediate	50	6	85	Mem1	17	1	0	0	16.84	830.5	503	167.67	3	62
0	intermediate	50	6	85	Mem1	18	1	0	0	17.68	810.24	522	174	3	65
0	intermediate	50	6	85	Mem1	19	1	0	0	17.93	0	453	453	1	0
0	intermediate	50	6	85	Mem1	20	1	0	0	17.65	0	435	435	1	0
0	intermediate	50	6	85	Mem1	21	1	0	0	15.11	0	457	457	1	0
0	intermediate	50	6	85	Mem1	22	1	1	0	0	0	0	0	1	0
0	intermediate	50	6	85	Mem1	23	1	1	0	0	0	0	0	1	0
0	intermediate	50	6	85	Mem1	24	1	0	0	14.68	1055.84	503	167.67	3	78
0	intermediate	50	6	85	Mem1	25	1	0	0	17.65	0	455	455	1	0
0	intermediate	50	6	85	Mem1	26	1	0	0	18.03	0	428	428	1	0
0	intermediate	50	6	85	Mem1	27	1	0	0	17.3	0	453	453	1	0
0	intermediate	50	6	85	Mem1	28	1	0	0	14.43	873.54	506	168.67	3	72
0	intermediate	50	6	85	Mem1	29	1	0	0	15.27	960.89	534	267	2	50
0	intermediate	50	6	85	Mem1	30	1	0	0	14.88	944.43	503	167.67	3	73
0	intermediate	50	6	85	Mem1	31	1	0	0	14.29	681.11	503	167.67	3	52
0	intermediate	50	6	85	Mem1	32	1	0	0	17.29	789.98	503	167.67	3	52
0	intermediate	50	6	85	Mem1	33	1	0	0	18.13	979.88	539	269.5	2	53
0	intermediate	50	6	85	Mem1	34	1	0	0	18.13	0	410	410	1	0
0	intermediate	50	6	85	Mem1	35	1	0	0	18	1052.04	504	252	2	46
0	intermediate	50	6	85	Mem1	36	1	0	0	15.41	810.24	503	167.67	3	51
0	intermediate	50	6	85	Mem1	37	1	0	0	16.76	0	445	445	1	0
0	intermediate	50	6	85	Mem1	38	1	0	0	15.34	0	428	428	1	0
0	intermediate	50	6	85	Mem1	39	1	0	0	15.78	0	418	418	1	0
0	intermediate	50	6	85	Mem1	40	1	0	0	17.89	0	440	440	1	0
0	intermediate	50	6	85	Mem1	41	1	0	0	15.35	752	510	170	3	47
0	intermediate	50	6	85	Mem1	42	1	0	0	13.46	982.41	506	168.67	3	69
0	intermediate	50	6	85	Mem1	43	1	0	0	17.46	0	412	412	1	0
0	intermediate	50	6	85	Mem1	44	1	0	0	17.51	611.48	504	252	2	33
0	intermediate	50	6	85	Mem1	45	1	0	0	15.75	660.85	519	173	3	48
0	intermediate	50	6	85	Mem1	46	1	0	0	15.31	926.71	503	167.67	3	84
0	intermediate	50	6	85	Mem1	47	1	0	0	14.68	1076.1	503	167.67	3	70
0	intermediate	50	6	85	Mem1	48	1	0	0	15.53	0	434	434	1	0
0	intermediate	50	6	85	Mem1	49	1	0	0	13.82	683.64	502	125.5	4	67
0	intermediate	50	6	85	Mem1	50	1	0	0	14.65	664.65	507	253.5	2	34
0	intermediate	50	7	85	Mem1	1	1	0	0	15.02	843.16	513	171	3	63
0	intermediate	50	7	85	Mem1	2	1	0	0	16.55	921.65	507	169	3	73
0	intermediate	50	7	85	Mem1	3	1	0	0	15.57	611.48	510	255	2	31
0	intermediate	50	7	85	Mem1	4	1	1	0	0	0	0	0	1	0
0	intermediate	50	7	85	Mem1	5	1	0	0	15.63	565.9	504	252	2	32
0	intermediate	50	7	85	Mem1	6	1	0	0	15.19	789.98	554	138.5	4	82
0	intermediate	50	7	85	Mem1	7	1	0	0	17.58	0	471	471	1	0
0	intermediate	50	7	85	Mem1	8	1	0	0	15.75	776.69	538	134.5	4	66
0	intermediate	50	7	85	Mem1	9	1	0	0	14.2	691.24	504	252	2	31
0	intermediate	50	7	85	Mem1	10	1	0	0	16.54	0	449	449	1	0
0	intermediate	50	7	85	Mem1	11	1	0	0	17.82	0	459	459	1	0
0	intermediate	50	7	85	Mem1	12	1	0	0	15.2	1105.21	504	252	2	46
0	intermediate	50	7	85	Mem1	13	1	1	0	0	0	0	0	1	0
0	intermediate	50	7	85	Mem1	14	1	0	0	11.93	0	424	424	1	0
0	intermediate	50	7	85	Mem1	15	1	0	0	14.86	881.13	527	175.67	3	58
0	intermediate	50	7	85	Mem1	16	1	0	0	13.2	0	442	442	1	0
0	intermediate	50	7	85	Mem1	17	1	0	0	16.79	524.12	504	252	2	31
0	intermediate	50	7	85	Mem1	18	1	1	0	0	0	0	0	1	0
0	intermediate	50	7	85	Mem1	19	1	0	0	17.68	0	440	440	1	0
0	intermediate	50	7	85	Mem1	20	1	0	0	12.95	992.54	529	176.33	3	70
0	intermediate	50	7	85	Mem1	21	1	0	0	14.78	1053.31	503	167.67	3	82
0	intermediate	50	7	85	Mem1	22	1	0	0	13.26	0	412	412	1	0
0	intermediate	50	7	85	Mem1	23	1	0	0	16.63	770.99	534	267	2	39
0	intermediate	50	7	85	Mem1	24	1	0	0	16.96	0	452	452	1	0
0	intermediate	50	7	85	Mem1	25	1	0	0	17.41	664.65	504	252	2	28
0	intermediate	50	7	85	Mem1	26	1	0	0	17.4	0	439	439	1	0
0	intermediate	50	7	85	Mem1	27	1	0	0	16.52	558.31	514	257	2	30
0	intermediate	50	7	85	Mem1	28	1	0	0	17.65	622.87	522	174	3	40
0	intermediate	50	7	85	Mem1	29	1	0	0	16.8	1006.47	504	252	2	50
0	intermediate	50	7	85	Mem1	30	1	1	0	0	0	0	0	1	0
0	intermediate	50	7	85	Mem1	31	1	0	0	15.64	876.07	503	167.67	3	67
0	intermediate	50	7	85	Mem1	32	1	0	0	13.9	873.54	503	167.67	3	64
0	intermediate	50	7	85	Mem1	33	1	0	0	17.96	0	420	420	1	0
0	intermediate	50	7	85	Mem1	34	1	0	0	12.34	0	415	415	1	0
0	intermediate	50	7	85	Mem1	35	1	0	0	16.69	0	434	434	1	0
0	intermediate	50	7	85	Mem1	36	1	0	0	17.85	0	431	431	1	0
0	intermediate	50	7	85	Mem1	37	1	0	0	18.14	0	448	448	1	0
0	intermediate	50	7	85	Mem1	38	1	0	0	15.9	886.2	503	167.67	3	63
0	intermediate	50	7	85	Mem1	39	1	0	0	11.47	721.62	504	168	3	53
0	intermediate	50	7	85	Mem1	40	1	0	0	18.19	0	446	446	1	0
0	intermediate	50	7	85	Mem1	41	1	0	0	16.33	893.79	503	167.67	3	53
0	intermediate	50	7	85	Mem1	42	1	0	0	13.67	1222.95	504	252	2	39
0	intermediate	50	7	85	Mem1	43	1	0	0	15.28	0	439	439	1	0
0	intermediate	50	7	85	Mem1	44	1	0	0	15.94	903.92	504	252	2	48
0	intermediate	50	7	85	Mem1	45	1	0	0	12.84	858.35	503	167.67	3	67
0	intermediate	50	7	85	Mem1	46	1	0	0	17.79	0	430	430	1	0
0	intermediate	50	7	85	Mem1	47	1	0	0	14.62	0	429	429	1	0
0	intermediate	50	7	85	Mem1	48	1	0	0	13.87	0	434	434	1	0
0	intermediate	50	7	85	Mem1	49	1	0	0	12.86	1086.22	504	252	2	57
0	intermediate	50	7	85	Mem1	50	1	0	0	14.13	539.32	504	252	2	29
0	intermediate	50	8	85	Mem1	1	1	0	0	16.72	539.32	504	252	2	27
0	intermediate	50	8	85	Mem1	2	1	0	0	17.59	660.85	536	268	2	31
0	intermediate	50	8	85	Mem1	3	1	0	0	14.64	516.53	506	253	2	29
0	intermediate	50	8	85	Mem1	4	1	0	0	14.04	649.46	504	252	2	41
0	intermediate	50	8	85	Mem1	5	1	0	0	18.19	0	445	445	1	0
0	intermediate	50	8	85	Mem1	6	1	0	0	14.71	962.16	503	167.67	3	68
0	intermediate	50	8	85	Mem1	7	1	0	0	13	755.8	504	252	2	35
0	intermediate	50	8	85	Mem1	8	1	0	0	17.85	0	452	452	1	0
0	intermediate	50	8	85	Mem1	9	1	0	0	14.48	0	426	426	1	0
0	intermediate	50	8	85	Mem1	10	1	0	0	18.18	0	446	446	1	0
0	intermediate	50	8	85	Mem1	11	1	0	0	14.72	0	446	446	1	0
0	intermediate	50	8	85	Mem1	12	1	0	0	12.38	672.25	504	252	2	25
0	intermediate	50	8	85	Mem1	13	1	1	0	0	0	0	0	1	0
0	intermediate	50	8	85	Mem1	14	1	0	0	17.67	0	453	453	1	0
0	intermediate	50	8	85	Mem1	15	1	0	0	12.55	787.45	503	167.67	3	49
0	intermediate	50	8	85	Mem1	16	1	0	0	12.63	0	425	425	1	0
0	intermediate	50	8	85	Mem1	17	1	0	0	15.09	0	441	441	1	0
0	intermediate	50	8	85	Mem1	18	1	0	0	17.85	696.3	503	167.67	3	46
0	intermediate	50	8	85	Mem1	19	1	0	0	16.96	0	438	438	1	0
0	intermediate	50	8	85	Mem1	20	1	0	0	11.32	0	440	440	1	0
0	intermediate	50	8	85	Mem1	21	1	0	0	17.41	0	445	445	1	0
0	intermediate	50	8	85	Mem1	22	1	1	0	0	0	0	0	1	0
0	intermediate	50	8	85	Mem1	23	1	0	0	14.33	691.24	504	252	2	37
0	intermediate	50	8	85	Mem1	24	1	0	0	12.38	0	461	461	1	0
0	intermediate	50	8	85	Mem1	25	1	0	0	12.52	0	412	412	1	0
0	intermediate	50	8	85	Mem1	26	1	0	0	18.02	0	427	427	1	0
0	intermediate	50	8	85	Mem1	27	1	0	0	13.87	865.94	503	167.67	3	53
0	intermediate	50	8	85	Mem1	28	1	1	0	0	0	0	0	1	0
0	intermediate	50	8	85	Mem1	29	1	0	0	17.59	0	462	462	1	0
0	intermediate	50	8	85	Mem1	30	1	0	0	13.02	0	439	439	1	0
0	intermediate	50	8	85	Mem1	31	1	0	0	17.79	0	433	433	1	0
0	intermediate	50	8	85	Mem1	32	1	0	0	14.35	987.48	535	178.33	3	77
0	intermediate	50	8	85	Mem1	33	1	0	0	17.53	520.33	504	252	2	33
0	intermediate	50	8	85	Mem1	34	1	0	0	17.34	759.6	560	186.67	3	50
0	intermediate	50	8	85	Mem1	35	1	0	0	16.68	0	437	437	1	0
0	intermediate	50	8	85	Mem1	36	1	0	0	12.08	554.51	523	261.5	2	18
0	intermediate	50	8	85	Mem1	37	1	0	0	14.93	1088.76	503	167.67	3	73
0	intermediate	50	8	85	Mem1	38	1	1	0	0	0	0	0	1	0
0	intermediate	50	8	85	Mem1	39	1	0	0	14.26	539.32	504	252	2	28
0	intermediate	50	8	85	Mem1	40	1	0	0	16.01	0	448	448	1	0
0	intermediate	50	8	85	Mem1	41	1	0	0	12.55	1048.24	515	257.5	2	58
0	intermediate	50	8	85	Mem1	42	1	0	0	16.63	0	454	454	1	0
0	intermediate	50	8	85	Mem1	43	1	0	0	16.72	683.64	503	167.67	3	44
0	intermediate	50	8	85	Mem1	44	1	0	0	17.58	0	460	460	1	0
0	intermediate	50	8	85	Mem1	45	1	0	0	13.77	0	437	437	1	0
0	intermediate	50	8	85	Mem1	46	1	0	0	14.75	1129.27	539	179.67	3	87
0	intermediate	50	8	85	Mem1	47	1	0	0	15.61	706.43	576	192	3	64
0	intermediate	50	8	85	Mem1	48	1	0	0	17.42	0	421	421	1	0
0	intermediate	50	8	85	Mem1	49	1	0	0	13.92	710.23	502	125.5	4	64
0	intermediate	50	8	85	Mem1	50	1	0	0	17.67	0	442	442	1	0
0	intermediate	50	9	85	Mem1	1	1	0	0	18.05	729.21	504	252	2	34
0	intermediate	50	9	85	Mem1	2	1	0	0	17.15	0	454	454	1	0
0	intermediate	50	9	85	Mem1	3	1	0	0	14.06	987.48	503	167.67	3	60
0	intermediate	50	9	85	Mem1	4	1	0	0	13.35	820.37	508	169.33	3	66
0	intermediate	50	9	85	Mem1	5	1	0	0	14.23	843.15	503	167.67	3	73
0	intermediate	50	9	85	Mem1	6	1	0	0	15.17	964.69	503	167.67	3	72
0	intermediate	50	9	85	Mem1	7	1	0	0	14.43	769.73	553	184.33	3	48
0	intermediate	50	9	85	Mem1	8	1	1	0	0	0	0	0	1	0
0	intermediate	50	9	85	Mem1	9	1	0	0	13.51	710.22	504	252	2	34
0	intermediate	50	9	85	Mem1	10	1	0	0	15.5	0	434	434	1	0
0	intermediate	50	9	85	Mem1	11	1	0	0	18.23	0	446	446	1	0
0	intermediate	50	9	85	Mem1	12	1	0	0	15.53	846.95	504	252	2	45
0	intermediate	50	9	85	Mem1	13	1	0	0	16.19	800.11	503	167.67	3	53
0	intermediate	50	9	85	Mem1	14	1	0	0	18.05	0	423	423	1	0
0	intermediate	50	9	85	Mem1	15	1	0	0	17.26	1131.8	504	252	2	54
0	intermediate	50	9	85	Mem1	16	1	0	0	14.51	0	447	447	1	0
0	intermediate	50	9	85	Mem1	17	1	0	0	17.24	0	447	447	1	0
0	intermediate	50	9	85	Mem1	18	1	0	0	17.35	432.97	504	252	2	15
0	intermediate	50	9	85	Mem1	19	1	0	0	16.61	967.22	521	173.67	3	61
0	intermediate	50	9	85	Mem1	20	1	0	0	17.92	0	456	456	1	0
0	intermediate	50	9	85	Mem1	21	1	0	0	15.84	649.46	504	252	2	35
0	intermediate	50	9	85	Mem1	22	1	0	0	13.88	0	431	431	1	0
0	intermediate	50	9	85	Mem1	23	1	0	0	13.37	767.19	504	252	2	25
0	intermediate	50	9	85	Mem1	24	1	0	0	15.66	0	427	427	1	0
0	intermediate	50	9	85	Mem1	25	1	0	0	13.72	929.24	503	167.67	3	63
0	intermediate	50	9	85	Mem1	26	1	0	0	16.37	698.83	504	252	2	40
0	intermediate	50	9	85	Mem1	27	1	0	0	16.67	0	446	446	1	0
0	intermediate	50	9	85	Mem1	28	1	0	0	14.4	803.28	571	142.75	4	88
0	intermediate	50	9	85	Mem1	29	1	0	0	15.33	626.67	504	252	2	32
0	intermediate	50	9	85	Mem1	30	1	0	0	15.03	1093.82	521	260.5	2	42
0	intermediate	50	9	85	Mem1	31	1	0	0	17.34	681.11	525	175	3	58
0	intermediate	50	9	85	Mem1	32	1	0	0	13.37	967.22	503	167.67	3	63
0	intermediate	50	9	85	Mem1	33	1	0	0	16.18	1007.73	544	181.33	3	82
0	intermediate	50	9	85	Mem1	34	1	0	0	13.58	982.41	535	178.33	3	83
0	intermediate	50	9	85	Mem1	35	1	0	0	17.73	0	414	414	1	0
0	intermediate	50	9	85	Mem1	36	1	0	0	14.53	881.14	503	167.67	3	65
0	intermediate	50	9	85	Mem1	37	1	0	0	14.35	977.35	503	167.67	3	77
0	intermediate	50	9	85	Mem1	38	1	0	0	17.2	478.55	504	252	2	27
0	intermediate	50	9	85	Mem1	39	1	0	0	14.07	1000.14	503	167.67	3	64
0	intermediate	50	9	85	Mem1	40	1	0	0	15.04	0	427	427	1	0
0	intermediate	50	9	85	Mem1	41	1	0	0	17.22	0	448	448	1	0
0	intermediate	50	9	85	Mem1	42	1	0	0	15.63	695.03	504	252	2	35
0	intermediate	50	9	85	Mem1	43	1	0	0	18.06	0	447	447	1	0
0	intermediate	50	9	85	Mem1	44	1	0	0	15.78	736.81	507	253.5	2	45
0	intermediate	50	9	85	Mem1	45	1	0	0	17.68	0	459	459	1	0
0	intermediate	50	9	85	Mem1	46	1	1	0	0	0	0	0	1	0
0	intermediate	50	9	85	Mem1	47	1	0	0	13.76	695.03	549	137.25	4	70
0	intermediate	50	9	85	Mem1	48	1	0	0	17.07	615.28	509	254.5	2	33
0	intermediate	50	9	85	Mem1	49	1	0	0	14.09	1025.46	503	167.67	3	65
0	intermediate	50	9	85	Mem1	50	1	0	0	17.41	0	429	429	1	0
0	intermediate	50	10	85	Mem1	1	1	0	0	15	879.24	536	134	4	76
0	intermediate	50	10	85	Mem1	2	1	0	0	14.59	797.58	502	125.5	4	72
0	intermediate	50	10	85	Mem1	3	1	0	0	13.45	1033.05	504	252	2	58
0	intermediate	50	10	85	Mem1	4	1	0	0	17.69	391.19	504	252	2	17
0	intermediate	50	10	85	Mem1	5	1	0	0	15.59	0	445	445	1	0
0	intermediate	50	10	85	Mem1	6	1	0	0	18.1	0	444	444	1	0
0	intermediate	50	10	85	Mem1	7	1	0	0	14.5	850.75	503	167.67	3	65
0	intermediate	50	10	85	Mem1	8	1	0	0	17.46	0	466	466	1	0
0	intermediate	50	10	85	Mem1	9	1	0	0	13.24	714.02	543	181	3	46
0	intermediate	50	10	85	Mem1	10	1	0	0	14.87	725.42	518	129.5	4	62
0	intermediate	50	10	85	Mem1	11	1	0	0	16.91	607.68	504	252	2	31
0	intermediate	50	10	85	Mem1	12	1	0	0	13.1	824.16	514	257	2	45
0	intermediate	50	10	85	Mem1	13	1	0	0	14.45	0	456	456	1	0
0	intermediate	50	10	85	Mem1	14	1	0	0	17.58	0	439	439	1	0
0	intermediate	50	10	85	Mem1	15	1	0	0	18.01	0	447	447	1	0
0	intermediate	50	10	85	Mem1	16	1	0	0	14.41	845.69	521	173.67	3	69
0	intermediate	50	10	85	Mem1	17	1	0	0	15.16	0	440	440	1	0
0	intermediate	50	10	85	Mem1	18	1	0	0	15.97	860.88	503	167.67	3	49
0	intermediate	50	10	85	Mem1	19	1	0	0	14.57	916.58	503	167.67	3	67
0	intermediate	50	10	85	Mem1	20	1	1	0	0	0	0	0	1	0
0	intermediate	50	10	85	Mem1	21	1	0	0	12.09	493.74	554	277	2	28
0	intermediate	50	10	85	Mem1	22	1	0	0	13.31	668.45	570	190	3	51
0	intermediate	50	10	85	Mem1	23	1	0	0	15.11	516.53	504	252	2	28
0	intermediate	50	10	85	Mem1	24	1	0	0	17.17	672.25	512	256	2	37
0	intermediate	50	10	85	Mem1	25	1	1	0	0	0	0	0	1	0
0	intermediate	50	10	85	Mem1	26	1	0	0	16.49	789.98	503	167.67	3	56
0	intermediate	50	10	85	Mem1	27	1	0	0	16.31	0	437	437	1	0
0	intermediate	50	10	85	Mem1	28	1	0	0	14.61	0	459	459	1	0
0	intermediate	50	10	85	Mem1	29	1	1	0	0	0	0	0	1	0
0	intermediate	50	10	85	Mem1	30	1	0	0	14.35	1081.16	520	173.33	3	74
0	intermediate	50	10	85	Mem1	31	1	0	0	16.39	922.91	509	254.5	2	43
0	intermediate	50	10	85	Mem1	32	1	0	0	14.27	0	438	438	1	0
0	intermediate	50	10	85	Mem1	33	1	0	0	18.13	0	451	451	1	0
0	intermediate	50	10	85	Mem1	34	1	0	0	12.49	0	440	440	1	0
0	intermediate	50	10	85	Mem1	35	1	0	0	14.69	1044.45	538	269	2	58
0	intermediate	50	10	85	Mem1	36	1	0	0	12.34	893.79	519	173	3	68
0	intermediate	50	10	85	Mem1	37	1	0	0	17.52	0	462	462	1	0
0	intermediate	50	10	85	Mem1	38	1	0	0	16.94	0	434	434	1	0
0	intermediate	50	10	85	Mem1	39	1	1	0	0	683.64	200	100	2	21
0	intermediate	50	10	85	Mem1	40	1	0	0	12.06	0	431	431	1	0
0	intermediate	50	10	85	Mem1	41	1	0	0	18.2	0	428	428	1	0
0	intermediate	50	10	85	Mem1	42	1	0	0	15.33	770.99	504	252	2	24
0	intermediate	50	10	85	Mem1	43	1	0	0	13.63	1012.8	503	167.67	3	60
0	intermediate	50	10	85	Mem1	44	1	0	0	14.87	964.69	607	151.75	4	98
0	intermediate	50	10	85	Mem1	45	1	0	0	12.28	0	448	448	1	0
0	intermediate	50	10	85	Mem1	46	1	1	0	0	0	0	0	1	0
0	intermediate	50	10	85	Mem1	47	1	0	0	17.02	748.2	504	252	2	33
0	intermediate	50	10	85	Mem1	48	1	0	0	17.59	0	410	410	1	0
0	intermediate	50	10	85	Mem1	49	1	0	0	15.58	1007.73	503	167.67	3	71
[truncated: 158,001 more rows]
