# Supplementary material for: Breeding success of a marine central place forager in the context of climate change: A modeling approach
Source: PLoS One. 2017 Mar 29;12(3):e0173797. doi: 10.1371/journal.pone.0173797 (PMC5371308; doi:10.1371/journal.pone.0173797)
Supplement: S7 Dataset — (TXT) [file pone.0173797.s011.txt]

dist 150			dist 200			dist 250			dist 300			dist 350			dist 400
NbTrip	Energy gained		NbTrip	Energy gained		NbTrip	Energy gained		NbTrip	Energy gained		NbTrip	Energy gained		NbTrip	Energy gained
20	2333.613911		17	2262.332794		16	2178.556295		14	2214.364657		12	2133.384438		14	2127.871746
22	2427.121476		20	2392.016208		16	2266.726941		15	2216.058401		15	2124.787866		14	2133.703994
19	2310.684438		20	2346.253085		16	2212.223475		17	2221.123639		15	2161.139497		14	2170.630846
17	2325.416827		15	2216.905231		16	2287.467349		14	2239.307433		14	2178.268691		13	2043.120544
22	2397.001568		16	2300.282303		14	2243.909305		11	2080.015477		15	2134.455007		15	2211.088999
25	2415.23329		15	2278.774888		16	2208.596289		15	2232.085061		15	2150.114166		14	2124.356433
16	2248.670987		17	2365.427606		15	2184.068947		14	2077.283093		16	2166.30063		15	2191.243416
26	2638.695818		17	2317.635167		15	2222.114327		13	2115.296497		14	2179.97841		15	2216.537769
24	2561.135108		15	2338.711149		17	2305.043974		16	2165.581582		15	2143.898443		13	2112.388392
25	2603.926109		18	2267.158378		16	2249.134355		19	2361.928236		14	2142.859819		13	2170.023667
17	2268.500573		18	2303.829571		22	2456.618207		17	2276.282248		15	2205.752132		14	2181.62422
26	2517.736831		18	2294.338204		16	2184.963746		14	2264.857453		15	2156.809259		13	2099.349731
21	2459.606221		17	2374.855036		16	2341.411541		16	2287.62713		15	2146.886469		14	2160.356534
15	2127.120764		17	2271.664389		18	2330.11459		16	2237.054439		14	2117.181987		14	2179.722752
27	2505.017771		4	611.857609		16	2263.499226		17	2327.542005		16	2208.979805		14	2175.983712
25	2502.013796		22	2367.840355		15	2166.939752		14	2156.953052		17	2173.826631		13	2156.985012
24	2524.352035		15	2255.030509		18	2235.105031		17	2241.336756		16	2222.050421		14	2194.247438
24	2429.294566		18	2398.455645		18	2219.349983		17	2250.844088		18	2217.496477		13	2193.352601
23	2468.170855		6	1210.612632		19	2296.543253		14	2231.941272		16	2207.078362		15	2158.630817
20	2395.675281		18	2233.427247		17	2282.306225		16	2280.644427		15	2190.923867		14	2145.735977
24	2520.72487		18	2299.195717		14	2175.44045		15	2263.019879		15	2164.031675		13	2110.023495
21	2304.852203		7	847.895442		14	2094.715899		18	2282.386067		16	2257.059827		14	2224.2235
21	2354.322358		20	2343.07335		16	2172.947747		14	2192.697457		16	2164.111539		13	2147.094173
19	2341.795028		21	2370.093373		16	2218.918562		16	2162.321933		15	2137.58686		14	2178.268683
21	2371.59537		17	2327.062617		17	2261.03852		15	2226.828068		14	2233.539107		16	2225.437911
22	2437.779248		21	2354.689899		17	2219.046397		14	2213.118334		17	2208.132944		14	2220.101006
16	2281.091822		16	2214.013094		22	2289.608495		17	2172.708067		17	2264.745571		15	2177.469771
24	2500.799407		9	1249.393035		16	2221.075714		16	2172.56429		16	2215.834722		14	2158.758643
22	2424.021563		17	2280.724332		15	2272.095804		15	2223.312742		16	2173.618887		14	2170.886534
21	2366.146629		19	2368.383641		18	2266.439328		14	2228.377979		16	2185.075627		15	2045.789022
16	2299.659102		18	2259.296888		18	2232.452582		15	2197.778691		18	2269.922693		15	2099.797152
25	2500.336009		18	2340.596626		15	2225.006487		14	2191.243434		16	2241.768186		16	2168.058286
24	2556.325486		2	381.939629		18	2292.820217		15	2250.125042		16	2228.793422		15	2212.127638
22	2438.258607		20	2296.239667		17	2204.569678		17	2254.599104		15	2254.870724		14	2153.485681
19	2340.101302		8	1297.824595		16	2257.81083		16	2103.90367		15	2114.944997		15	2172.244708
19	2426.050868		7	1319.411845		19	2392.511536		15	2245.331451		16	2217.432559		15	2144.873121
17	2240.170294		19	2287.898771		18	2284.383463		20	2276.362146		13	2179.419176		14	2305.938745
19	2317.826931		16	2193.720121		17	2198.082302		18	2313.448769		16	2175.152836		14	2216.95317
20	2400.5009		17	2405.773875		18	2225.805427		18	2254.790854		17	2230.471213		15	2190.97175
22	2574.828854		16	2224.702887		19	2221.507158		19	2235.360717		17	2159.301947		17	2220.86801
21	2494.631606		20	2416.463663		16	2273.422024		17	2227.435249		17	2309.77364		15	1961.22957
21	2568.133768		20	2335.89889		15	2208.180869		16	2235.840057		14	2199.552364		15	2156.010294
24	2668.336373		19	2277.033223		16	2218.678896		20	2342.92953		15	2210.801376		13	2139.232651
21	2488.192163		15	2272.782903		19	2183.429835		15	2177.150186		17	2232.117031		13	2130.028865
22	2451.217403		16	2220.51647		19	2311.627165		17	2191.594965		14	2168.473725		14	2119.498902
20	2327.589954		16	2243.989213		16	2191.994429		18	2211.47251		14	2088.1646		14	2158.407144
22	2465.710075		24	2491.340005		15	2278.295521		19	2308.703078		17	2264.729603		16	2246.226244
18	2192.9691		16	2154.012964		18	2295.073229		18	2335.803038		14	2202.236778		15	2220.148953
22	2540.170966		18	2316.996032		17	2153.054241		14	2146.998313		14	2206.199515		14	2162.689437
19	2371.659277		17	2208.196839		16	2229.11301		15	2224.415259		18	2197.9545		14	2159.174111
18	2374.151971		17	2219.365971		15	2189.629552		20	2287.595179		17	2244.069128		15	2120.825147
21	2423.174698		21	2305.219744		19	2294.082532		18	2332.111924		14	2151.632159		15	2142.588176
18	2378.146634		17	2320.814965		20	2305.874835		17	2287.802906		14	1995.711672		16	2226.045103
24	2478.253408		16	2236.06378		16	2275.994591		22	2275.81884		16	2239.531149		16	2199.104974
17	2270.881429		5	902.031383		16	2074.742471		14	2149.059574		15	2277.800203		14	2178.492403
23	2508.277426		21	2335.531371		16	2301.912111		20	2346.540724		16	2134.550894		15	2132.34582
17	2284.479341		23	2441.566251		17	2241.816095		16	2124.292544		15	2205.017096		15	2177.054301
21	2508.021763		18	2293.699039		16	2242.119697		14	2235.87204		14	2143.3232		17	2151.344528
22	2463.888509		18	2189.917172		18	2288.106481		22	2305.171781		14	2272.127759		15	2157.080872
19	2318.577968		5	841.583825		15	2209.347332		18	2249.6457		14	2134.710672		15	2165.389849
18	2341.076003		14	2166.636168		19	2274.716307		17	2218.407267		15	2198.81735		14	2170.886545
18	2295.680424		17	2161.491031		17	2265.001254		18	2398.934986		17	2155.403137		15	2192.170173
20	2308.894798		4	851.187048		18	2238.444593		13	2128.143397		15	2235.488531		14	2175.168812
20	2381.502198		24	2406.317148		17	2181.080924		17	2199.91988		17	2294.178389		16	2256.580457
20	2437.459689		18	2191.818647		17	2166.588221		20	2359.227828		16	2076.020779		13	2185.34729
17	2191.690826		21	2398.279857		16	2243.174317		19	2224.431234		15	2173.570956		13	2150.002304
21	2496.037743		16	2122.598781		17	2226.300758		15	2155.179421		13	2158.886496		16	2161.730715
21	2409.321149		18	2359.115952		16	2218.56704		17	2158.966389		15	2232.468552		16	2123.685331
18	2297.102513		20	2317.331608		15	2082.683925		16	2136.612145		14	2213.693533		14	2140.271273
19	2366.482166		11	1447.385505		16	2219.254162		18	2403.680714		17	2283.121119		13	2043.008713
23	2462.69012		23	2427.760634		18	2245.954603		16	2175.376525		15	2093.038149		16	2128.894401
22	2530.280132		16	2211.887931		19	2247.264839		17	2132.649378		16	2187.07299		14	2194.614925
15	2199.712142		19	2304.996003		16	2211.616297		16	2272.415393		16	2137.235301		15	2131.562827
18	2370.588689		17	2222.785429		16	2165.405796		17	2145.672051		16	2204.090308		14	2249.421957
17	2360.506117		20	2427.29725		17	2152.654757		16	2177.757374		14	2126.529548		13	2151.98367
24	2480.953784		20	2290.663098		18	2159.733373		18	2229.40062		14	2147.062209		14	2187.600254
20	2319.920146		6	830.862108		16	2261.23028		15	2233.842706		14	2195.829306		17	2214.156928
21	2454.413135		17	2278.183704		18	2257.315446		15	2141.741314		19	2185.570972		14	2118.50824
22	2528.586417		17	2260.287537		16	2220.069058		17	2279.318221		16	2204.521744		16	2126.849121
20	2453.406484		17	2281.379428		18	2206.263413		17	2240.633645		15	2164.510996		14	2204.777388
23	2431.100175		18	2272.511262		15	2180.665484		16	2285.933364		13	2106.012838		15	2180.873259
17	2290.647108		17	2246.0824		15	2249.949279		19	2243.877342		15	2250.41269		14	2152.622854
17	2235.424615		18	2290.055891		17	2157.448377		15	2174.65749		14	2153.469691		15	2222.753479
19	2381.534153		18	2281.347488		16	2232.021135		15	2155.371184		16	2132.026258		14	2158.295278
20	2417.965634		19	2290.950684		17	2313.08126		17	2266.295519		15	2181.991751		14	2159.877142
25	2573.790251		20	2311.004007		17	2218.391271		15	2200.686822		15	2161.01163		14	2128.431013
19	2305.778966		19	2233.17163		18	2307.185081		15	2167.163469		15	2127.935688		14	2151.216664
19	2355.105325		19	2269.587123		14	2273.501939		18	2293.36352		13	2113.890342		14	2226.348685
20	2436.341196		5	816.465269		14	2157.416457		16	2229.128985		14	2131.962302		15	2174.897168
24	2455.643494		17	2255.190315		16	2257.395333		18	2183.03034		14	2174.641519		13	2147.973008
16	2202.875942		19	2328.420811		15	2138.337852		15	2137.443021		15	2191.754724		14	2232.612355
22	2392.144022		18	2287.035905		12	2111.589424		17	2253.991923		15	2192.202135
21	2466.844597		17	2241.656324		16	2216.98513		16	2030.449434		17	2086.279126
17	2272.223648		18	2228.921272		18	2324.857578		16	2195.397914		15	2174.865216
20	2452.335924		19	2291.382142		16	2202.284711		16	2170.231359		14	2160.13285
21	2353.986798		18	2309.853535		16	2195.749433		13	2160.036959		15	2151.392475
17	2321.294337		16	2182.40718		17	2238.31676		15	2207.334018		14	2182.678801
17	2278.295565		17	2165.469706		16	2202.907901		16	2208.276771		15	2165.629533
19	2373.528817		14	2124.020867		18	2258.018531		15	2238.220891		18	2333.661874
16	2216.841327		17	2343.53673		16	2202.476464		16	2140.878449		14	2183.397868
18	2254.167659		4	726.87254		16	2264.537847		15	2175.680094		15	2228.330066
21	2354.78573		17	2348.506077		18	2284.782923		17	2154.939751		13	2208.612291
17	2272.255586		12	1939.562394		12	2175.935803		18	2245.523177		16	2212.063701
22	2375.334407		14	2177.997042		15	2202.891907		16	2167.483051		15	2240.537789
16	2258.178329		17	2268.500554		19	2277.272932		17	2247.376724		15	2241.176937
18	2318.849568		16	2277.816166		10	2165.341891		15	2246.433968		14	2167.051633
19	2321.070636		17	2122.119429		17	2215.163589		17	2185.17148		16	2192.042376
15	2268.532556		15	2324.378196		17	2126.689358		15	2245.459259		14	2131.147418
19	2407.994924		18	2334.205113		16	2279.446023		15	2148.676083		14	2084.425615
18	2329.523362		9	1318.501046		15	2291.813552		16	2232.117036		15	2320.207778
15	2272.830816		16	2188.191483		15	2236.303453		17	2172.851882		14	2135.956993
19	2360.570051		16	2214.252786		18	2254.071791		19	2291.573882		16	2207.365965
16	2212.95851		16	2190.284676		17	2412.133419		19	2418.09347		14	2183.541659
17	2298.604524		15	2167.179414		16	2233.331403		18	2257.443298		16	2264.410038
13	2139.712016		16	2258.689633		17	2370.029461		19	2275.754935		14	1915.770081
24	2491.899218		18	2301.161108		15	2067.472184		15	2302.55127		15	2163.56827
21	2317.028022		6	865.519983		16	2193.320647		18	2251.115723		15	2225.869331
20	2359.994798		17	2273.661735		14	2172.819926		16	2210.97716		15	2197.986458
21	2469.289349		4	641.609998		16	2184.788016		18	2269.683034		15	2186.258081
19	2489.77409		16	2235.184935		13	2160.11685		18	2292.436736		15	2188.079642
18	2211.536422		17	2260.047853		16	2163.632173		20	2287.579181		17	2255.941314
15	2191.563002		18	2217.640272		17	2216.314043		16	2406.876378		15	2250.077116
19	2346.540691		17	2354.066726		16	2240.202252		16	2248.846749		17	2221.283419
22	2435.254635		18	2216.873308		19	2201.294067		15	2293.315577		15	2228.537753
16	2244.244882		4	543.212981		15	2272.990632		15	2206.135604		15	2132.617441
16	2259.552493		3	491.937231		18	2098.982226		19	2391.456933		14	2175.93577
19	2216.889302		4	524.214276		15	2290.982663		17	2315.87754		17	2242.50321
16	2240.202246		20	2383.819118		16	2232.836055		19	2305.443414		17	2278.247616
15	2251.579086		17	2317.491409		16	2192.058332		20	2398.168		14	2204.202171
20	2357.16659		14	2154.284594		15	2147.589511		17	2329.507374		16	2168.409808
20	2277.033245		15	2269.123759		20	2311.259692		20	2326.743038		16	2179.483074
15	2215.67488		16	2171.509691		16	2196.180849		20	2349.081346		16	2269.411377
20	2380.415612		6	1190.990754		17	2009.277613		20	2455.228033		15	2110.646692
20	2499.600977		16	2223.232831		23	2365.363654		14	2227.722879		17	2263.898717
21	2401.907035		18	2272.718985		16	2261.342105		19	2358.221154		15	2216.489815
19	2293.20371		19	2218.007821		18	2155.530938		19	2348.841627		17	2164.159494
19	2371.020153		18	2189.581665		16	2217.895958		15	2207.877274		14	2185.475112
18	2245.059788		6	914.71849		15	2186.913159		20	2446.647473		15	2264.713621
19	2283.248966		16	2272.383434		17	2237.565772		18	2329.826961		14	2214.748139
19	2369.358356		21	2277.84817		17	2307.025315		13	2130.396408		14	2244.452576
17	2351.318356		19	2352.197172		21	2245.954607		16	2269.443328		18	2240.154325
19	2359.962852		19	2313.576594		16	2285.565894		14	2166.588234		16	2203.483119
21	2353.443522		18	2232.596397		16	2215.387285		17	2144.329879		15	2212.143611
22	2448.24535		16	2185.315318		19	2310.077251		16	2155.163438		16	2225.421921
18	2344.271748		14	2112.34045		19	2343.456817		15	2194.151548		16	2256.580445
22	2425.715363		21	2276.713649		15	2308.830886		15	2271.568493		15	2228.53777
19	2184.70811		7	1119.981289		18	2234.641659		16	2178.811947		16	2120.79318
24	2426.626113		21	2248.463279		19	2185.714782		15	2176.335278		17	2214.380619
18	2173.538974		17	2247.10509		17	2324.026682		15	2225.31011		15	2201.357979
22	2365.635315		18	2343.440829		18	2194.135571		15	2122.774563		15	2157.304589
18	2261.437992		19	2291.318243		16	2188.319281		15	2170.199453		15	2217.512455
18	2277.92802		14	2169.911827		17	2342.53003		14	2155.850521		16	2185.1715
19	2207.66955		24	2503.435877		17	2312.250366		18	2159.957057		12	2156.681435
22	2436.676733		21	2410.407737		15	2304.772295		14	2151.728015		16	2225.933215
24	2547.457312		22	2473.124221		17	2295.712373		15	2205.784073		18	2286.780297
22	2504.05908		22	2530.903317		19	2335.339624		14	2211.328668		17	2217.081041
20	2418.141405		6	1118.687007		20	2328.852258		16	2174.146206		17	2207.765447
18	2393.837758		23	2500.83136		16	2221.874643		17	2239.595042		13	2142.875779
20	2288.170409		16	2296.543267		18	2257.235592		17	2326.822966		16	2121.640077
20	2335.355616		22	2405.006887		17	2251.722912		16	2244.308785		16	2160.78797
21	2318.034668		23	2471.877891		19	2227.834706		17	2281.219644		16	2266.055861
22	2443.963032		18	2379.392977		19	2287.003965		18	2220.468511		16	2199.951823
19	2329.571294		23	2532.053808		15	2204.96915		17	2264.138406		17	2180.010365
19	2326.00805		16	2262.588414		15	2224.399274		17	2192.793349		15	2183.525719
21	2320.447436		19	2310.95608		16	2185.84259		16	2261.869418		14	2010.987345
21	2383.467559		20	2288.793612		20	2222.481855		19	2321.949446		16	2198.78539
19	2313.161156		24	2531.127017		15	2168.873181		15	2143.323193		17	2166.76398
21	2297.885467		22	2348.282401		18	2155.754652		16	2187.21677		13	2201.83732
21	2463.185465		21	2570.802245		17	2295.408766		16	2180.729397		17	2151.120834
22	2323.083958		22	2405.230592		18	2301.40078		17	2225.373977		17	2260.303517
19	2354.897597		20	2398.439642		16	2231.733518		19	2284.958665		17	2266.471291
20	2392.591413		21	2422.966984		17	2169.656164		15	2244.868027		14	2110.422972
20	2324.474101		18	2330.002692		18	2296.830884		15	2141.022275		16	2274.380743
18	2244.021182		16	2258.290191		18	2373.177268		18	2229.688256		16	2187.232735
21	2422.056175		11	1477.777063		17	2340.27704		17	2189.565668
19	2246.417988		22	2384.202588		19	2335.499418		14	2245.283484
18	2297.485998		24	2505.704886		17	2268.820158		18	2311.259659
20	2310.972052		23	2512.591675		14	2231.381988		20	2326.854906
23	2560.463988		19	2306.322243		16	2271.201017		19	2219.365977
20	2443.259967		18	2285.022606		17	2372.442253		21	2348.474142
20	2453.102878		18	2415.648724		16	2205.400576		18	2310.652461
17	2222.913278		22	2408.586125		15	2210.449848		15	2156.553602
20	2329.043992		21	2414.06683		16	2298.700407		18	2261.278202
21	2362.663258		19	2359.723161		17	2117.980942		14	2226.07706
20	2384.394342		21	2401.012209		17	2249.43796		16	2167.978379
23	2417.406366		20	2469.592909		18	2287.802897		16	2186.385902
19	2399.174667		15	2254.199641		18	2318.08258		17	2166.716059
19	2317.619236		23	2428.096147		14	2182.902514		16	2234.577741
21	2457.576911		19	2263.163691		18	2273.310203		19	2295.185064
23	2518.024483		18	2297.693772		18	2281.10779		17	2291.68574
23	2432.745969		20	2386.34372		17	2338.807025		17	2299.978671
24	2446.999018		14	1972.702313		15	2218.295406		15	2255.87736
22	2468.96976		19	2304.292926		16	2215.355317		13	2095.994183
25	2413.667376		16	2196.021041		16	2309.454069		16	2241.46458
25	2651.81434		23	2421.449006		17	2233.44327		13	2199.935838
26	2556.245589		18	2361.896264		17	2227.275453		18	2357.965491
21	2400.325092		16	2174.28996		16	2198.481819		16	2267.254237
22	2481.321294		17	2325.912139		17	2243.733548		14	2119.498904
25	2594.882161		21	2254.423327		15	2265.04918		14	2137.490948
24	2442.301238		17	2391.568765		15	2305.810946		14	2190.66819
21	2427.520906		16	2273.805521		17	2212.447197		17	2270.593826
26	2562.381399		15	2264.857445		15	2285.134451		18	2241.800111
20	2427.520942		3	660.800452		18	2240.761507		17	2242.710925
23	2499.137607		19	2245.427283		16	2227.003837		15	2191.403218
24	2564.458687		19	2371.595366		21	2315.398157		18	2260.543206
24	2528.37867		19	2321.19844		17	2242.039823		15	1965.991252
19	2327.797653		18	2249.278156		16	2181.448414		16	2177.341932
23	2489.246783		15	2279.190331		16	2285.853477		13	2064.691852
22	2427.680713		15	2314.071912		18	2271.664396		16	2304.19709
25	2554.392065		18	2291.5419		18	2354.514076		17	2291.446042
24	2561.183015		20	2356.559372		21	2406.684692		15	2181.528357
22	2341.635217		18	2269.539164		16	2112.532184		14	2199.120947
26	2558.083145		17	2335.882889		23	2281.491304		16	2173.235416
21	2339.28636		16	2347.819008		20	2384.074769		15	2136.931728
25	2581.156439		15	2261.485897		21	2398.90305		16	2243.541812
22	2472.373226		16	2243.669601		18	2386.327753		16	2215.371321
19	2341.795019		16	2240.170287		21	2270.0665		16	2174.481734
24	2505.720847		16	2285.645758		17	2241.049149		13	2174.529665
22	2525.342713		18	2372.23453		18	2313.177145		13	2164.654822
24	2481.06565		15	2215.946526		21	2314.58326		16	2219.334066
19	2410.056165		18	2284.734949		21	2373.225199		16	2241.065116
24	2476.016373		16	2163.648112		17	2285.821533		15	2136.164723
25	2472.181462		19	2361.752472		14	2169.640161		15	2234.609679
25	2597.039297		15	2311.24369		16	2174.721398		17	2222.641635
17	2288.330171		19	2294.002659		14	2122.742583		18	2305.491355
24	2523.633019		16	2152.319257		16	2180.186158		14	2091.88766
22	2435.957675		16	2183.11023		16	2292.756286		18	2202.316663
26	2627.047368		19	2391.089395		15	2311.195743		14	2106.556116
22	2531.286813		16	2139.040887		22	2375.078736		18	2312.378164
25	2562.701013		21	2365.523435		21	2266.48729		16	2184.005019
15	2229.448561		20	2348.490113		17	2270.833497		16	2161.570935
24	2536.256203		20	2389.379682		18	2227.019809		18	2216.218191
22	2411.062816		20	2293.507305		21	2342.19451		13	2139.488313
21	2381.645987		17	2324.314292		17	2213.901271		16	2218.167594
22	2484.069656		20	2315.38218		18	2212.143617		15	2179.451096
23	2558.94599		17	2346.061337		20	2268.133085		15	2184.164849
25	2492.666203		22	2413.076144		15	2230.183574		16	2181.384513
18	2352.261084		16	2227.595037		18	2206.918568		17	2240.809441
19	2283.792215		8	938.958233		15	2319.536663		15	2173.922473
21	2328.788348		5	728.502348		13	2198.098283		17	2206.135613
23	2330.466115		24	2449.012291		16	2156.665443		18	2243.957253
22	2418.476992		22	2441.054916		16	2238.077094		17	2218.678903
16	2292.005311		21	2412.421041		15	2295.824197		16	2075.685224
23	2281.651096		17	2312.521983		13	2233.491177		16	2325.352911
25	2493.417212		10	1533.191284		12	1898.544996		17	2234.066411
21	2281.123776		21	2308.623168		13	2143.243292		17	2230.886643
16	2296.95869		18	2269.187665		14	2237.837402		15	2171.733384
17	2299.451398		20	2318.25834		15	2153.182084		16	2183.461768
15	2190.780049		20	2430.620806		14	2136.628088		15	2183.525705
16	2291.893458		20	2315.589908		15	2191.147535		15	2213.485809
17	2181.448457		14	2152.159449		14	2263.083807		14	2207.062335
20	2316.868214		18	2357.166568		14	2183.461773		15	2166.172765
22	2308.910824		20	2275.179685		16	2295.90413		15	2230.918622
21	2326.838943		19	2405.869753		14	2265.78418		14	2146.950393
12	2111.797166		20	2318.897507		13	2156.106188		14	2137.411071
18	2239.834747		19	2469.209442		15	2205.384601		15	2235.280799
20	2410.66335		18	2263.643043		16	2307.137191		15	2152.494988
19	2239.77082		19	2362.615298		15	2142.684032		16	2140.99033
18	2218.934574		21	2352.277097		15	2127.584129		16	2222.89728
26	2563.691649		20	2370.045405		14	2124.324462		17	2212.575012
14	2230.567075		20	2300.474007		19	2293.826884		15	2156.42577
21	2360.953532		17	2342.33828		13	2189.294008		17	2284.447362
22	2485.859296		21	2434.104135		13	2174.97706		14	2210.73743
23	2312.250338		12	1591.353881		15	2132.7932		16	2136.196694
17	2202.332675		17	2269.475292		14	2154.971723		16	2176.862566
23	2486.993759		22	2444.410423		12	2185.746734		17	2295.936067
26	2650.695858		20	2418.87644		16	2263.13176		14	2219.573706
17	2300.026626		20	2333.661821		15	2161.171433
21	2364.388959		12	1892.025691		14	2048.409537
17	2225.917266		15	2249.725582		15	2162.226053
16	2182.742727		19	2422.48764		17	2163.264662
17	2270.114422		4	681.47695		17	2161.507003
15	2183.270026		16	2235.712242		14	2151.168764
14	2182.503064		15	2144.841205		15	2142.492324
24	2443.995022		16	2235.632346		14	2139.63212
21	2437.715365		19	2311.675145		15	2199.40855
23	2493.593004		17	2223.424596		15	2144.15411
24	2505.385296		17	2360.25044		15	2255.44598
16	2176.447132		17	2171.637528		14	2188.92652
15	2213.134311		16	2228.010488		15	2137.107473
15	2236.351376		17	2335.643234		18	2182.966452
25	2483.845976		17	2178.220761		15	2138.849166
28	2747.9265		16	2268.788245		17	2151.200719
21	2401.267877		15	2126.449649		17	2266.48728
18	2335.147879		17	2274.748292		15	2248.463275
25	2532.661013		17	2259.200976		19	2215.00377
28	2629.891564		16	2242.870717		16	2313.161143
22	2550.477292		17	2170.391176		16	2273.10248
17	2303.382167		15	2135.589499		13	2159.477725
24	2524.479861		17	2329.07597		16	2181.54432
23	2505.561072		4	794.814076		16	2202.843962
22	2415.712647		18	2392.67131		16	2226.140982
24	2479.06836		16	2209.379272		18	2244.180957
24	2400.277189		8	1266.330496		15	2207.110309
28	2721.689397		17	2189.373905		17	2401.779189
24	2539.020526		18	2295.057261		14	2228.202255
27	2595.201748		16	2224.255478		15	2298.700397
21	2423.861789		18	2401.763231		15	2245.858727
16	2276.793556		16	2248.223565		14	2212.702852
24	2478.205466		16	2316.133202		16	2244.149046
24	2561.758279		13	2003.413424		13	2168.713418
25	2531.766169		18	2379.712589		15	2169.304593
20	2485.411878		18	2325.800358		14	2172.96375
26	2550.97265		19	2237.917316		15	2230.662954
24	2506.663608		17	2316.005361		18	2327.893546
27	2684.331116		19	2231.829402		15	2216.617648
23	2485.635598		15	2205.544373		17	2275.962667
28	2580.405451		12	1957.714263		18	2207.429872
27	2659.867684		19	2235.568439		19	2285.374139
18	2388.293135		20	2250.620388		18	2288.87346
23	2351.717846		17	2251.706936		17	2210.673555
25	2561.199012		19	2322.029336		17	2234.385997
22	2406.716642		10	1262.208009		18	2269.667042
17	2371.387646		19	2334.22112		17	2249.949285
15	2184.660181		18	2268.979974		14	2174.737382
18	2291.39813		19	2240.809435		15	2229.288784
16	2294.274269		20	2299.467384		16	2195.41387
15	2202.508461		16	2171.317939		19	2334.396882
15	2165.661475		18	2329.890851
13	2124.004914		16	2220.404608
20	2310.620533		5	601.279696
14	2154.684041		14	1920.579673
20	2416.255938		15	2302.423424
15	2166.652148		18	2322.205102
12	2197.858591		18	2235.121017
22	2450.594232		17	2167.690767
18	2324.985397		17	2207.66957
17	2316.149178		18	2329.507379
19	2376.900311		4	879.581272
16	2270.977305		17	2180.697464
13	2245.682944		16	2252.0425
19	2329.507389		7	1133.579209
15	2158.902441		16	2303.973353
19	2399.222596		16	2215.483146
19	2332.639208		18	2440.687397
14	2251.866746		16	2206.295395
17	2271.312861		14	1915.402556
13	2131.339145		7	1167.006689
16	2201.581674		6	967.016882
15	2188.654858		6	951.03815
15	2219.781443		8	1382.336085
15	2223.200866		16	2280.420743
16	2260.942632		16	2171.445783
15	2261.597773		21	2328.452785
18	2340.277014		16	2232.101069
14	2207.222141		17	2225.26214
16	2282.434039		14	2246.977219
20	2474.035016		6	1095.086413
19	2213.2781		17	2278.695063
16	2226.12497		18	2287.547278
20	2328.628543		20	2338.695151
21	2316.93215		15	2223.041106
16	2197.906562		17	2288.857487
17	2189.405855		17	2241.448612
18	2324.394181		3	499.894634
15	2253.592435		18	2265.320814
23	2437.859188
19	2307.233048
16	2248.686966
22	2345.406233
18	2300.122535
17	2232.260844
17	2120.841133
21	2426.53024
21	2325.976062
20	2421.113462
21	2343.520759
21	2247.935976
20	2225.150279
20	2344.032068
18	2219.413905
19	2379.233208
16	2151.248672
21	2284.159751
17	2239.067774
18	2312.93744
15	2238.396662
14	2197.171563
19	2211.089004
19	2383.91498
19	2324.170515
17	2299.643136
16	2257.842768
17	2316.340909
17	2277.065176
21	2321.038654
20	2361.784425
16	2182.66283
17	2294.609833
21	2431.787251
20	2299.834887
22	2400.708636
