# Supplementary material for: Breeding success of a marine central place forager in the context of climate change: A modeling approach
Source: PLoS One. 2017 Mar 29;12(3):e0173797. doi: 10.1371/journal.pone.0173797 (PMC5371308; doi:10.1371/journal.pone.0173797)
Supplement: S8 Dataset — (ZIP) [file pone.0173797.s012.zip]

Archive with 6 entries (6 files):
- weight_won_Dist200.txt
- weight_won_Dist250.txt
- weight_won_Dist300.txt
- weight_won_Dist350.txt
- weight_won_Dist400.txt
- weight_won_Dist150.txt
