# Supplementary material for: Breeding success of a marine central place forager in the context of climate change: A modeling approach
Source: PLoS One. 2017 Mar 29;12(3):e0173797. doi: 10.1371/journal.pone.0173797 (PMC5371308; doi:10.1371/journal.pone.0173797)
Supplement: S8 Dataset — (ZIP) [file pone.0173797.s012.zip › weight_won_Dist200.txt]

	deathpup	wwon	deathpup	wwon	deathpup	wwon	deathpup	wwon	deathpup	wwon	deathpup	wwon	deathpup	wwon	deathpup	wwon	deathpup	wwon	deathpup	wwon
1	0	25.23571	0	23.263788	0	25.932613	0	22.963194	0	18.146974	1	7.291935	0	30.324515	1	18.683304	0	22.528305	0	32.966082
2	0	28.094912	0	30.266901	0	31.942049	0	29.453559	0	36.659224	0	25.883123	1	27.085361	0	24.48035	1	24.507452	0	29.797197
3	0	28.65208	1	11.730554	0	26.198089	1	9.45655	0	32.8296	0	27.111564	0	36.935072	0	23.042583	0	26.997808	0	24.169132
4	0	32.533966	0	26.616945	0	26.967354	1	10.368834	0	37.906703	0	19.217707	0	31.527948	0	30.86487	0	27.376502	0	18.917357
5	0	23.554978	0	24.759713	0	25.332444	0	24.372883	0	38.898003	0	31.218665	0	26.544981	1	11.26073	0	22.091724	1	15.708937
6	1	22.295696	0	28.396102	0	26.683668	1	8.668808	1	13.262245	0	29.584758	0	31.605433	0	27.825193	0	26.493672	0	33.559931
7	0	27.404497	0	24.803191	0	26.140838	0	18.574662	0	32.547225	0	18.166693	0	32.110449	0	20.669275	1	7.825361	0	30.861087
8	0	19.096228	0	22.726539	0	26.915098	1	10.234494	0	37.460287	0	21.225642	0	24.708176	0	24.065571	0	24.367631	1	11.555572
9	0	26.773455	0	23.540169	0	28.995709	0	26.290064	0	31.24251	0	30.550073	0	29.034746	0	17.034792	0	25.262943	0	25.335057
10	0	26.720142	0	37.282393	0	21.066668	0	22.804438	0	32.284382	0	30.602274	0	29.670235	0	23.597466	0	22.688334	0	34.099145
11	0	32.167635	0	18.675974	1	8.878299	0	25.915607	0	35.306539	0	25.412331	0	28.609384	0	25.465105	0	20.946189	1	14.892876
12	0	28.794413	0	28.886874	0	28.745122	0	24.185016	0	32.942617	0	28.032925	0	28.84935	0	22.286713	0	23.728594	0	24.334422
13	0	27.3403	0	22.825295	0	22.047883	1	7.818685	0	36.991184	0	25.185788	0	32.595487	0	30.824776	1	25.008953	0	25.78676
14	0	25.05472	0	20.51832	0	26.524062	1	7.764924	0	23.51654	0	22.814596	0	23.056766	0	28.454845	0	22.604383	0	23.27406
15	0	29.24824	0	26.371665	0	23.236835	1	8.488058	0	26.506772	0	31.211428	1	19.098081	0	20.166002	0	24.103069	1	12.535176
16	0	25.568352	0	27.458461	1	10.134258	0	29.838152	0	27.024491	0	26.51825	0	32.074094	0	21.552592	0	25.968682	1	15.167402
17	0	25.195997	0	22.418267	0	24.558972	0	29.952561	0	34.251518	1	11.196275	1	11.986964	0	19.179988	0	27.544342	0	23.676384
18	0	31.149037	1	10.891779	0	33.303465	0	18.087834	0	30.514146	0	20.008652	0	34.576522	0	25.31613	0	19.307012	0	21.717087
19	0	22.975523	0	27.372207	0	25.626723	0	22.838196	0	29.102942	0	27.762252	0	33.931358	1	7.676926	0	29.430395	0	20.82781
20	1	8.298505	1	7.886948	0	25.827175	0	21.568751	0	43.77682	0	27.619404	0	30.268769	0	28.343653	0	24.17845	0	28.15638
21	0	32.273031	0	34.135717	0	25.801062	0	32.120512	0	27.799412	0	22.448959	0	29.167191	0	23.682316	1	15.135521	0	28.94537
22	0	25.595265	0	29.407285	0	22.899506	1	14.755958	0	21.205886	1	13.110029	1	19.745718	0	17.824898	0	26.496951	1	13.215305
23	0	32.205032	0	21.083487	0	23.216453	0	21.664379	0	33.354662	0	25.522334	0	25.935133	0	29.060974	0	26.587637	0	26.697964
24	1	17.665475	0	23.405692	0	29.240007	0	22.435854	0	34.097507	0	28.422572	0	27.522625	0	16.930049	1	9.321235	0	22.426156
25	0	22.577676	1	12.593474	0	28.309182	0	23.139185	0	33.639137	0	25.898215	0	29.053749	0	23.350594	0	20.879442	1	16.260337
26	0	25.448712	0	16.527031	0	28.091967	0	17.440586	0	25.339383	0	26.810527	0	33.983896	0	25.236243	0	25.579377	0	26.625326
27	1	13.367645	1	35.476594	0	19.945535	0	20.546166	0	25.274432	0	22.833656	0	24.628731	0	21.194581	0	20.417494	0	22.800982
28	0	29.219821	1	15.263301	0	18.549704	1	13.634577	1	16.751297	0	27.582472	0	16.558707	0	18.746736	0	27.397473	1	15.8417
29	0	28.781666	0	32.716581	0	16.601462	0	25.903034	0	31.638948	0	31.64376	0	29.305084	0	18.46965	0	29.131225	0	28.654107
30	0	29.034321	0	19.471677	0	30.363075	1	19.002325	0	38.272115	0	27.260084	0	26.898317	0	21.127131	0	23.44825	0	26.755558
31	0	26.944627	0	29.792228	1	24.269011	0	24.9236	0	38.666456	0	22.233414	0	36.889148	0	27.346913	1	8.430478	0	25.781094
32	0	28.33812	0	15.701792	1	9.962363	0	20.736058	0	26.960571	0	22.598749	0	33.413549	1	9.82477	1	21.415244	0	23.852157
33	0	20.443726	0	32.297265	0	31.361857	0	26.680563	0	24.783807	0	23.161922	0	26.687243	0	24.150383	1	15.213372	0	19.668268
34	1	14.001232	0	30.209927	0	20.068726	0	25.657186	0	38.00811	0	26.795645	0	35.076011	0	31.862047	0	27.839801	0	22.802788
35	0	29.100617	1	15.89158	1	18.754757	0	26.762031	0	31.126797	0	33.684869	0	24.441184	0	23.736128	0	22.41308	0	27.6275
36	0	26.283178	0	19.446961	0	20.666582	1	10.604633	0	33.135915	0	30.306051	0	27.866651	0	23.614575	0	29.138742	0	28.580787
37	0	31.471803	0	31.422853	0	25.836585	0	24.537196	0	28.86618	0	22.490852	0	29.393162	1	14.466562	0	19.82407	0	27.154021
38	0	21.943989	0	22.202303	0	21.587427	0	23.204365	0	30.822255	0	21.542218	0	30.069203	0	20.985384	0	20.014515	1	16.076072
39	0	28.76313	0	28.711516	0	17.2245	0	17.278259	0	34.491773	0	20.301083	0	36.466414	0	21.356853	0	25.803596	0	31.423248
40	1	7.898248	0	26.702802	0	28.862415	0	23.075656	0	25.405508	0	31.57454	0	24.399252	0	28.2726	0	18.211392	0	21.658939
41	0	25.235644	0	22.144997	0	29.424635	0	17.674732	0	27.220982	0	28.263136	0	28.171196	0	28.021467	0	25.881869	0	28.256972
42	0	28.149638	0	25.372324	0	24.034539	0	23.714257	0	33.639274	1	17.192141	0	31.024242	0	21.926422	1	7.879471	0	24.869241
43	1	19.258992	0	26.996678	1	14.371038	0	28.267423	0	24.812426	0	27.532059	0	33.442115	0	35.095975	0	23.853817	0	23.320569
44	1	18.472389	0	36.606485	0	24.260944	1	17.359658	0	24.572651	1	12.971838	1	16.165252	0	20.206319	1	10.9804	0	23.404745
45	0	23.250332	0	22.964087	0	20.324652	0	21.812886	1	17.88137	0	27.508527	0	22.434534	0	26.158258	0	21.192112	1	12.591399
46	0	22.360148	0	18.504819	0	24.470968	0	19.10847	0	29.153665	0	27.104358	0	35.484119	0	24.630764	0	21.291529	1	10.399206
47	0	34.71127	0	31.676472	0	22.308853	0	29.799051	1	17.614255	0	19.48334	0	31.844244	1	8.532987	1	15.692771	0	18.702532
48	0	32.294654	1	10.29197	0	18.61238	0	26.37176	0	37.547137	1	7.047664	0	23.838349	1	21.438021	0	25.093209	0	23.212802
49	0	26.124011	0	24.079677	0	23.816751	1	19.478986	0	28.851768	0	19.268083	0	28.523702	1	10.425307	0	20.193262	0	23.875798
