# Supplementary material for: Breeding success of a marine central place forager in the context of climate change: A modeling approach
Source: PLoS One. 2017 Mar 29;12(3):e0173797. doi: 10.1371/journal.pone.0173797 (PMC5371308; doi:10.1371/journal.pone.0173797)
Supplement: S8 Dataset — (ZIP) [file pone.0173797.s012.zip › weight_won_Dist250.txt]

Rep	1		2		3		4		5		6		7		8		9		10
	deathpup	wwon	deathpup	wwon	deathpup	wwon	deathpup	wwon	deathpup	wwon	deathpup	wwon	deathpup	wwon	deathpup	wwon	deathpup	wwon	deathpup	wwon
1	0	18.296829	1	7.4901	1	9.534785	1	5.5	1	24.671623	1	10.491549	0	18.773043	0	16.504421	1	8.927332	0	18.124281
2	0	20.4594	0	24.189588	0	18.905261	0	24.374703	0	21.370916	0	22.471453	0	24.458865	1	7.216473	1	14.315705	0	15.367665
3	0	20.320369	0	20.676468	0	25.237092	0	29.173863	0	29.383539	0	20.802234	1	12.674076	0	18.501599	0	19.540342	0	18.107217
4	0	26.999761	0	22.779891	1	10.985771	0	18.950182	1	13.797115	0	20.214485	1	25.779456	1	16.103451	0	19.495874	0	25.443992
5	0	23.670944	0	26.469045	0	24.146706	1	8.4137	0	18.547051	0	24.646374	1	23.942765	1	7.18021	0	20.246002	0	23.699653
6	0	22.225425	0	22.27823	0	21.357329	0	19.895275	0	23.009027	0	29.196678	1	14.598605	0	20.955455	0	26.737225	0	25.246987
7	1	9.473338	0	21.948958	0	19.081851	0	20.785489	1	14.967526	0	25.634448	0	28.673715	1	7	1	13.222757	1	19.064543
8	0	18.929147	1	8.103833	0	19.471599	1	21.706253	0	29.316795	0	18.864839	0	24.654004	0	26.451706	1	12.997189	0	26.213188
9	1	10.124993	0	24.492222	0	18.946135	1	16.619511	0	24.698613	1	9.394563	1	22.739027	0	24.922886	1	12.266903	0	22.998723
10	1	9.543645	1	9.00465	0	21.368057	1	8.656575	0	18.289373	1	12.855952	0	20.810923	0	17.56394	0	21.207592	0	16.35036
11	0	20.096382	0	18.245555	0	25.698371	1	15.210019	0	20.524087	0	24.701103	0	23.8706	1	10.783922	0	14.83409	0	25.034693
12	0	22.563596	0	28.128485	0	21.372322	1	15.037586	0	19.630361	0	30.46071	0	25.839337	0	20.579914	0	17.209057	0	23.63391
13	0	24.839055	0	32.363787	1	20.14142	0	22.06929	0	22.897188	0	29.751888	1	7.676933	0	22.416946	1	16.027171	0	20.746739
14	0	34.786434	0	29.268508	0	21.736514	0	23.119047	0	28.609712	1	12.873757	0	27.716776	0	15.887704	1	7.620739	1	16.935077
15	1	19.274112	0	20.721966	1	15.591348	1	24.650018	1	12.959259	0	30.222082	0	32.646744	0	17.93767	1	19.831981	0	24.253186
16	0	17.535136	0	24.251815	0	23.51019	1	16.301731	1	21.154664	0	26.868593	0	16.530908	1	15.740103	1	7.920755	0	24.138253
17	1	8.017516	0	25.164195	0	20.194873	1	8.662295	1	7.750454	0	21.097087	1	14.530287	0	21.664068	1	11.515739	0	34.954243
18	0	26.872372	0	21.926025	1	14.426575	1	16.730384	0	21.431217	1	11.946855	1	9.63493	1	7	0	18.01798	0	23.333069
19	0	28.421317	0	26.184828	0	25.252232	0	17.333149	0	24.838261	1	12.008678	0	22.837607	1	16.334531	1	9.64712	0	30.64791
20	1	8.766757	0	22.357468	1	11.182228	0	26.935062	0	23.153247	0	22.886176	0	33.153641	0	21.604714	0	17.561917	0	22.01749
21	1	10.473971	0	18.083986	0	22.081816	0	24.754107	0	26.615265	0	35.294058	0	31.147475	1	7	0	17.435736	1	16.231982
22	1	24.865642	0	27.048157	0	20.995098	0	21.514201	0	29.061973	0	24.582774	1	13.656054	1	21.125335	1	13.708741	1	13.835142
23	1	14.841301	0	20.405012	0	26.623353	0	20.640768	0	27.087635	0	19.979698	0	30.896359	1	15.435697	0	15.921349	0	24.159381
24	1	7	0	25.273269	1	11.774166	0	34.953113	0	24.335762	0	27.018066	0	24.599827	1	14.180639	1	17.165459	1	27.29631
25	0	23.14251	0	27.914575	1	12.624681	1	11.055618	0	22.824308	0	16.659806	0	26.943067	1	7.068778	1	8.418375	0	28.094535
26	0	19.857978	0	19.237641	1	7.340533	0	22.015786	0	31.321426	0	23.870664	0	26.512192	0	21.134949	0	17.566157	0	21.240815
27	0	25.254058	0	22.489434	1	16.959779	0	33.048536	0	20.221337	0	23.200878	0	27.923221	0	26.352775	0	21.868247	1	10.266351
28	1	15.672077	0	21.163359	0	24.085729	0	15.612749	0	19.753897	0	32.007554	0	30.886599	1	7	1	10.367607	0	19.635861
29	0	21.505025	1	15.401749	1	22.440287	0	17.570051	0	29.295662	1	7	0	24.535195	0	22.996945	1	9.910624	0	18.550561
30	0	25.604413	0	22.411643	0	25.217463	0	21.198978	0	26.969074	0	21.526575	0	23.816586	0	20.737585	1	9.456684	0	19.686854
31	0	24.173747	0	26.570394	0	22.396883	0	19.383728	0	29.611382	0	26.235908	0	19.71729	1	13.737769	0	20.978023	0	30.197669
32	1	12.13189	0	23.732001	1	7	1	28.062518	0	24.461341	1	10.967509	0	16.581875	1	10.857039	1	14.650351	0	21.698109
33	1	7.441493	0	16.523374	0	19.941623	0	19.948194	1	12.96333	0	29.137404	0	17.617341	0	24.313022	1	8.45974	0	24.085558
34	1	10.845318	0	28.514042	0	19.897997	0	21.078218	0	31.957507	0	27.445345	0	28.076426	1	9.884332	0	20.467649	0	21.850188
35	0	17.749821	0	25.161748	0	18.238515	1	16.339579	1	20.118991	0	24.54622	0	23.372664	0	30.233782	1	13.679263	0	27.07189
36	0	17.130905	0	26.34021	0	19.027634	1	11.264589	1	26.08085	1	11.067839	0	26.961118	0	17.246608	1	22.457927	0	28.105154
37	1	8.801414	0	28.116818	0	18.755874	0	20.254341	1	13.372187	0	17.831332	1	16.094107	0	16.663771	1	8.194957	1	10.377196
38	0	17.370649	0	20.282688	1	9.905431	1	9.081259	0	29.384446	0	27.994551	1	7	1	19.913523	1	9.660635	0	21.845668
39	0	19.257178	1	23.483658	1	15.218245	0	24.348918	1	16.784257	1	16.274147	0	27.720097	1	15.568896	1	11.206665	1	10.41251
40	1	22.076656	1	28.240263	1	8.730613	0	20.493421	0	22.508296	0	22.215881	0	26.886778	0	17.978687	1	18.464373	0	21.452288
41	0	26.704624	0	25.127292	1	13.735162	0	26.39814	0	24.298352	1	13.185091	0	24.50577	1	8.081938	1	10.02886	0	27.186004
42	1	8.154319	0	22.344379	0	24.659029	1	7.592726	0	24.041578	0	22.671682	0	30.298222	0	27.638067	1	10.170795	0	23.317218
43	1	16.416278	1	9.587598	1	14.258436	0	15.372452	0	22.895416	0	27.180636	0	24.258817	1	7.374727	0	17.329834	0	20.366086
44	1	16.026763	0	22.275492	0	19.750772	0	24.635673	0	22.596923	0	24.27799	0	21.961187	1	13.947923	1	18.352378	1	14.194778
45	1	8.654398	0	20.747767	0	18.527642	0	22.326707	0	20.818078	0	24.096317	0	28.731916	1	21.434901	1	19.675601	0	21.392371
46	0	24.380389	0	22.653452	0	22.16524	1	30.577297	1	7	0	29.72306	0	20.673119	1	13.990308	0	16.765904	1	8.952627
47	1	7	0	22.332881	0	21.368138	0	23.422161	0	24.682682	0	21.06336	0	24.603717	0	22.929782	1	12.847846	0	20.942327
48	1	17.416579	0	22.47102	0	24.713419	1	12.716237	1	7	0	29.141447	0	28.887871	1	26.117567	1	12.633661	1	12.683573
49	1	7.093907	0	20.311853	0	21.246666	1	13.077871	0	20.592125	1	15.519869	1	7.34049	0	22.035053	1	7	0	31.510592
