# Supplementary material for: Breeding success of a marine central place forager in the context of climate change: A modeling approach
Source: PLoS One. 2017 Mar 29;12(3):e0173797. doi: 10.1371/journal.pone.0173797 (PMC5371308; doi:10.1371/journal.pone.0173797)
Supplement: S8 Dataset — (ZIP) [file pone.0173797.s012.zip › weight_won_Dist300.txt]

Rep	1		2		3		4		5		6		7		8		9		10
	deathpup	wwon	deathpup	wwon	deathpup	wwon	deathpup	wwon	deathpup	wwon	deathpup	wwon	deathpup	wwon	deathpup	wwon	deathpup	wwon	deathpup	wwon
1	0	20.366156	1	17.97834	1	17.300102	1	14.225424	0	21.586809	1	5.5	0	25.50451	1	7.487687	0	14.794374	0	16.792729
2	1	20.025882	0	26.688976	1	14.996921	1	17.621688	1	13.551594	1	14.36907	0	26.663831	1	14.331915	0	22.157216	1	14.471821
3	0	21.723207	0	24.27216	0	18.523823	1	10.932809	0	30.835507	1	11.869817	1	15.284963	0	20.822186	1	7	1	11.601451
4	0	24.470213	0	17.364189	0	30.788394	0	20.481271	1	11.711652	0	27.238127	0	20.537496	0	17.623304	1	15.163228	1	7
5	0	22.932777	0	21.274956	1	7.101343	1	7.230756	0	24.193418	0	17.934772	0	22.619748	0	26.470476	0	21.143093	1	19.460297
6	0	16.699995	1	11.339017	1	16.80117	0	18.591739	1	7	1	7	0	25.364827	0	23.354903	0	29.432463	1	16.87462
7	0	26.455574	0	23.695275	0	23.157869	0	18.968991	0	26.372866	0	22.449199	0	20.081878	1	7.000451	0	15.300023	1	7
8	1	16.926148	0	27.070045	1	15.741913	1	9.326981	0	25.970042	1	18.301637	0	26.011813	1	19.186787	0	22.222156	0	23.531585
9	0	16.442153	0	26.299486	1	13.874912	1	9.887398	0	26.132333	0	20.447207	0	21.902337	0	20.125017	1	13.242526	0	17.53816
10	0	17.38543	0	25.561202	1	13.554222	1	18.523702	1	9.561054	1	14.580755	1	12.385321	0	16.740456	1	10.185454	1	11.79989
11	0	19.057145	0	24.303131	0	19.575848	1	15.62048	1	7	0	18.673123	0	21.942356	0	22.8609	0	17.01591	1	10.829567
12	0	28.720365	0	24.593804	0	21.992056	1	12.535064	1	9.906293	1	10.764019	0	23.440103	1	9.116934	0	25.674989	0	17.046673
13	1	17.062255	0	29.644076	1	11.913712	1	19.56665	1	8.628127	0	18.317207	0	25.02742	1	24.632737	0	21.471181	1	9.387858
14	0	21.064935	1	11.956433	1	12.202043	1	10.821727	1	7.831348	0	18.210544	0	20.036575	1	11.29982	1	8.405044	0	20.334457
15	0	22.640337	0	19.009893	0	16.937646	0	20.89493	0	22.773817	1	9.828206	0	23.682212	1	12.391998	0	22.736345	1	13.628001
16	0	24.156892	0	19.199612	0	25.154851	1	16.393369	1	8.315957	1	12.117853	0	22.901035	1	15.154135	0	22.08479	0	18.074657
17	0	22.686509	0	22.327289	0	25.768462	0	20.092941	0	25.881978	1	7	0	23.481478	1	9.693854	1	10.416427	1	15.309431
18	1	12.145137	0	22.615468	1	14.984602	1	8.6355	0	27.792729	1	13.603271	1	8.222858	0	27.021186	1	9.264106	1	8.127597
19	0	28.243182	1	7	1	9.041236	0	18.71613	0	25.964303	0	21.608615	0	26.091723	1	13.359411	1	9.619671	0	16.485527
20	0	19.876175	1	16.465931	0	27.411149	1	9.734836	1	15.416656	1	9.620958	0	27.699516	0	22.516361	1	15.056464	1	19.462094
21	0	26.678775	0	28.821125	0	19.009288	1	11.507494	0	31.004037	1	19.353251	0	24.116639	0	23.312197	1	17.88072	1	15.031687
22	0	25.983239	0	18.472041	1	19.544074	0	14.41127	0	26.720348	0	19.646464	0	24.87763	1	8.383552	0	17.955131	1	22.73875
23	1	7	1	9.17232	1	9.932517	0	23.104984	0	28.780376	1	15.216703	1	13.898579	1	7	0	24.346536	1	15.590142
24	1	8.759856	0	21.008493	0	24.016524	0	18.751604	0	23.951949	1	13.760672	1	18.853768	1	12.237112	0	21.529491	1	17.570468
25	1	9.490573	1	12.891363	1	9.342646	1	13.378518	1	9.049632	1	12.164703	0	28.086197	0	18.421469	1	16.032261	1	8.648476
26	0	21.085736	0	24.789608	1	14.09687	1	15.680883	1	8.348272	1	11.590976	1	8.715536	1	12.092919	0	21.804305	1	9.644651
27	1	12.864275	1	8.492775	1	13.283941	1	7.496599	1	7.835071	0	18.539839	0	22.118982	1	15.056932	1	16.578284	1	9.855522
28	0	24.595288	0	25.873237	0	25.700168	0	23.720585	0	33.81462	1	11.105883	0	22.232396	1	11.269129	1	9.952825	1	12.362529
29	1	10.095468	0	27.362915	0	24.489817	1	7.380257	1	9.688663	1	7.295029	0	21.361047	1	7.995481	0	20.253213	1	9.854354
30	0	21.414985	0	23.536956	1	16.284529	1	7	1	13.48908	0	21.064745	0	23.54954	0	16.507594	1	18.17606	0	23.037352
31	1	15.390741	1	9.834685	0	25.762438	1	22.224451	1	9.890199	1	8.919818	0	16.313257	1	17.468928	0	21.169758	1	11.714894
32	0	21.408498	1	13.55509	0	20.099974	1	10.74526	1	14.888282	0	17.323305	0	22.170245	1	10.782691	0	17.464067	1	8.59136
33	0	19.319032	0	16.506223	0	23.354371	1	7	0	27.805944	0	19.064808	1	9.832217	1	16.719597	0	24.89199	0	21.390525
34	0	17.628651	0	27.465692	0	27.116102	0	17.808294	1	9.535659	1	13.469338	1	10.755572	0	22.278107	0	25.738946	1	12.454917
35	0	23.645276	0	17.347071	1	10.911126	1	7.480607	0	23.069279	0	18.216195	0	21.890289	0	19.111486	0	23.375193	1	11.098805
36	0	22.285269	0	23.722577	0	20.366984	0	21.239637	0	31.501061	0	21.403942	0	28.600457	0	18.360904	0	18.161719	0	20.578874
37	1	10.751284	0	24.45423	1	10.307271	1	9.684724	1	13.848167	0	19.701969	0	26.987548	1	17.168947	0	27.532721	0	21.865275
38	1	24.608701	0	26.078426	1	10.595415	1	10.617507	0	32.732267	1	16.115526	0	24.799195	1	7.731366	0	23.327282	1	11.549669
39	0	20.134167	0	19.329251	0	17.61476	1	14.642177	0	26.341508	1	16.754431	0	24.561135	1	13.114225	1	17.924053	1	9.203201
40	0	20.017451	0	30.744863	0	30.340138	0	23.363645	0	25.080074	0	21.326505	0	17.432605	1	8.948734	0	20.399027	1	8.967096
41	1	8.423561	1	7.913301	0	21.917452	0	17.944576	1	8.504119	1	10.421879	0	22.420456	0	19.517225	1	7	1	12.424063
42	0	21.507963	1	8.37341	0	18.593753	0	19.136022	0	35.510226	0	19.639511	0	19.300733	1	11.346514	0	19.755361	1	8.152133
43	1	9.784812	0	16.800513	1	17.901185	1	11.426593	1	7.206276	0	17.294461	0	26.990614	0	19.840345	0	21.333077	0	23.724661
44	0	21.964013	1	17.713189	0	19.740166	1	7.769748	0	18.697222	1	8.616491	0	26.060519	1	13.235674	0	20.553671	0	19.223805
45	1	7	0	19.376788	1	20.820211	1	17.546453	0	32.002702	0	22.677169	0	19.361976	1	8.777675	0	22.252477	1	12.099419
46	0	23.444332	0	27.598124	1	7.803604	0	16.436882	0	28.315649	0	26.574248	0	16.420231	1	11.138879	1	18.373554	1	11.685937
47	1	8.94904	0	20.400466	0	21.302223	0	23.845823	1	18.324034	0	23.690244	0	17.731144	0	18.461587	1	14.242924	0	20.843827
48	1	8.872728	0	16.682655	1	10.705689	0	20.752255	0	22.743977	1	9.031075	0	24.022974	0	18.166676	0	21.624437	0	24.946631
49	0	20.374761	0	21.281004	0	23.723303	1	22.265973	0	32.371119	0	23.682094	0	26.757698	1	13.231273	1	20.392729	0	21.991108
