# Supplementary material for: Breeding success of a marine central place forager in the context of climate change: A modeling approach
Source: PLoS One. 2017 Mar 29;12(3):e0173797. doi: 10.1371/journal.pone.0173797 (PMC5371308; doi:10.1371/journal.pone.0173797)
Supplement: S8 Dataset — (ZIP) [file pone.0173797.s012.zip › weight_won_Dist350.txt]

Rep	1		2		3		4		5		6		7		8		9		10
	deathpup	wwon	deathpup	wwon	deathpup	wwon	deathpup	wwon	deathpup	wwon	deathpup	wwon	deathpup	wwon	deathpup	wwon	deathpup	wwon	deathpup	wwon
1	0	16.558744	1	5.879021	1	15.110608	0	14.526876	1	8.059249	1	6.865203	1	10.400725	0	20.811233	1	7.624373	0	25.371124
2	1	12.158896	1	7.832838	0	20.816628	1	10.368289	0	19.766223	1	7.29733	0	17.069219	1	7.943252	1	7	1	7
3	1	7.22312	0	16.003831	0	21.28706	0	20.79263	1	8.724291	1	9.438082	0	19.799363	0	16.439799	1	14.972584	1	17.558782
4	1	14.594053	1	9.651014	1	9.120532	1	9.686042	1	8.73334	1	11.947725	1	17.94013	1	7.984619	1	8.591423	0	20.500793
5	1	14.051489	0	16.42493	1	14.768632	1	10.650364	0	18.870486	1	13.861429	1	10.608303	1	12.288125	1	14.433374	1	11.437083
6	0	17.784317	0	16.387657	0	17.335035	1	8.194444	1	7.268983	1	12.221528	0	19.641353	1	9.942259	1	7.425572	1	13.132728
7	0	18.418734	1	15.456894	1	11.87983	1	16.568096	1	11.764544	1	22.336589	0	18.639198	0	22.413068	1	9.914381	1	16.760133
8	1	13.616305	0	22.787429	1	16.248457	0	17.901123	0	17.068524	1	18.513291	0	24.573292	1	8.435084	1	7.096988	1	8.818547
9	1	9.543526	0	27.049529	1	10.082433	0	23.283824	1	11.150004	1	8.568087	1	11.592655	1	8.944295	1	13.591639	0	23.51422
10	1	9.448106	0	23.160473	1	14.831357	0	20.962132	0	17.952113	1	7.275023	1	17.607712	1	10.725025	1	9.572327	1	13.671462
11	1	7.971744	0	20.897918	1	19.495943	1	13.096803	0	18.76167	1	13.117807	1	20.124635	1	7.429221	1	7.459788	1	11.233986
12	1	8.045305	0	21.99428	1	14.530291	1	10.007079	1	13.57467	1	8.196509	1	14.52895	0	19.003963	0	16.271416	1	10.975696
13	1	9.292736	0	25.418756	0	18.08017	0	16.003341	1	9.457306	1	9.792137	1	12.620885	0	15.270014	1	18.339973	1	10.276041
14	1	9.383368	0	21.607837	1	7	0	18.133475	1	9.734444	1	7	1	19.200003	0	21.574432	1	19.434446	0	19.500697
15	0	19.742359	0	14.904342	1	13.059321	1	17.530787	1	7.906449	1	7.618787	1	18.171652	1	17.34258	1	13.994662	0	19.44842
16	1	10.264757	1	10.624737	1	19.633582	1	10.544988	1	8.214276	1	8.310899	1	14.812361	1	10.385331	1	7.644616	1	17.179956
17	1	11.285544	0	20.505388	1	11.959947	0	20.924342	0	17.330754	1	9.391266	1	10.07557	1	14.095985	1	13.14258	1	9.208622
18	1	10.594486	1	15.870096	1	10.257663	0	23.688542	1	8.511041	1	15.110598	1	7.579028	0	23.752763	0	17.189536	0	20.266401
19	1	13.592103	0	21.55492	1	9.069735	1	16.675619	0	22.608395	1	12.107773	0	15.919248	1	8.471375	1	11.734242	0	23.060273
20	0	17.608408	0	23.309698	1	8.325652	0	17.800445	0	20.362176	1	10.150104	0	21.315429	0	22.153902	1	13.629257	1	10.87648
21	0	17.393183	1	9.713213	1	21.284062	1	12.21847	0	18.385441	1	13.008939	0	17.573104	0	18.884152	1	8.47656	1	7.542394
22	1	7.201177	0	20.495626	1	7	1	12.629657	1	9.507444	1	7	1	8.270864	1	10.98949	1	18.752253	0	23.547707
23	1	8.001063	0	20.898015	0	26.759057	0	22.887138	1	14.769259	1	7.464654	1	10.828437	0	19.155902	1	11.323383	1	8.227918
24	1	10.509834	1	7.285943	1	7.836599	1	17.71888	1	23.01731	1	7	1	14.689437	1	11.327907	1	9.894328	1	15.710691
25	1	7	0	20.691912	1	9.964614	0	17.490707	1	9.22978	1	9.903696	1	8.487192	0	24.599147	1	19.253694	0	19.22853
26	1	17.669003	0	24.687635	1	17.434635	1	8.735036	1	10.844567	1	10.640506	1	18.889456	0	15.973725	1	9.550503	1	9.4237
27	1	8.078224	1	9.930767	1	7.681684	0	20.554159	1	14.299916	1	14.091269	0	18.627294	0	23.506632	1	7	1	10.47893
28	0	19.714937	0	23.00235	1	12.733889	0	19.050092	0	21.713633	1	14.854203	1	14.184166	1	7.840972	1	15.884211	0	22.21364
29	1	7.577586	0	20.917554	0	26.430353	0	21.575632	0	18.256472	1	7.99926	0	29.058969	1	7.881415	1	12.512757	0	20.027493
30	1	13.9011	1	13.994291	1	10.403885	0	18.005447	1	15.393547	1	7.829047	0	15.249353	1	16.573844	1	16.692913	1	14.362064
31	0	21.571211	0	23.322203	1	7	1	7.625522	1	11.453675	1	9.376937	1	7.499555	0	17.5748	1	7.226404	0	22.258647
32	0	19.198677	1	9.486329	1	10.753014	1	11.819667	1	7	1	10.16946	0	21.964488	0	20.323713	1	12.826968	1	11.035855
33	0	15.487861	0	15.200526	0	17.151675	1	10.226637	1	11.579996	1	10.497107	0	19.943177	0	16.661323	1	20.015897	0	19.284808
34	1	12.489005	0	24.609728	1	10.20063	0	19.687826	1	13.78308	1	7.607067	1	11.331071	0	22.22627	1	15.478243	0	24.774649
35	1	7.929537	0	19.262721	1	7	0	23.979733	1	16.029005	1	8.366285	0	21.878452	0	19.794924	1	10.527019	0	17.440884
36	1	14.983057	0	20.724646	1	24.381812	0	22.069057	1	8.581609	1	14.980144	0	16.714019	0	21.332166	0	20.964743	1	15.240787
37	1	8.998952	0	21.225894	1	7.048732	1	12.482457	1	9.479974	1	10.255265	0	17.405646	0	21.53186	0	18.047171	1	13.83893
38	0	19.292758	0	20.890831	1	9.618725	1	15.912544	1	16.856728	1	7.893224	1	15.254237	0	22.475412	1	7.415566	1	7.645402
39	1	11.176232	0	23.308383	1	8.343024	0	21.194334	1	10.092969	1	17.718077	1	10.005884	0	16.624746	1	8.306392	0	21.361222
40	0	18.330753	0	18.304682	1	7	1	8.031713	1	8.236284	1	15.96265	0	24.210979	0	19.490895	1	21.325723	1	15.692164
41	1	9.683667	0	20.97965	0	26.268036	0	19.026377	1	12.717674	1	8.51157	1	10.345328	0	24.033463	1	11.596664	1	7
42	1	7.696004	0	22.644524	1	11.959928	0	18.219423	1	8.725948	0	25.505381	0	19.870103	0	19.507347	1	20.629527	1	9.778455
43	1	8.479975	1	9.046657	1	14.996026	1	10.854798	0	16.871101	1	8.01575	0	17.587023	0	18.54367	1	15.2036	1	8.426433
44	1	11.151618	0	17.239397	1	12.837213	0	22.634992	1	12.062204	1	20.95615	0	24.016052	1	8.496024	1	8.021827	1	7.790729
45	1	13.367296	0	18.037253	1	9.118361	0	20.834051	0	15.732166	1	7.59498	1	19.006402	0	18.930853	1	11.753953	0	24.399752
46	1	12.900142	1	7.550928	0	21.613894	1	13.731576	1	17.543462	1	9.614593	1	13.578354	1	11.62314	1	10.885177	0	18.087106
47	1	12.809819	0	26.420569	1	19.377905	1	12.748002	0	21.147741	1	10.730404	1	9.764706	1	8.653358	1	10.255093	0	24.679731
48	1	11.710528	0	19.414688	1	9.352699	0	18.739849	1	14.171933	0	16.339536	0	24.133361	1	7.462994	0	18.541331	1	11.19515
49	0	17.965923	0	19.639748	0	24.563805	1	7.970814	1	10.17566	1	7.724729	1	8.567945	0	20.424616	1	15.530155	0	19.476709
