# Supplementary material for: Breeding success of a marine central place forager in the context of climate change: A modeling approach
Source: PLoS One. 2017 Mar 29;12(3):e0173797. doi: 10.1371/journal.pone.0173797 (PMC5371308; doi:10.1371/journal.pone.0173797)
Supplement: S8 Dataset — (ZIP) [file pone.0173797.s012.zip › weight_won_Dist400.txt]

Rep	1		2		3		4		5		6		7		8		9		10
	deathpup	wwon	deathpup	wwon	deathpup	wwon	deathpup	wwon	deathpup	wwon	deathpup	wwon	deathpup	wwon	deathpup	wwon	deathpup	wwon	deathpup	wwon
1	1	8.349708	1	6.199558	1	17.417245	1	6.514118	1	16.031627	1	11.893191	0	20.907201	1	8.431288	1	7.995578	1	15.467498
2	1	11.935694	1	7	1	7	1	11.218132	1	14.352225	1	12.040179	0	17.558915	1	17.686808	0	19.474476	0	16.172318
3	1	11.759492	1	8.615132	1	9.066809	1	16.002681	0	20.737211	1	8.090994	0	19.423742	1	17.335437	1	12.394698	0	18.348397
4	1	7	1	11.905299	0	19.463024	1	13.673057	1	12.886009	0	20.302602	0	18.080851	1	12.032685	0	23.277546	1	7
5	1	11.591955	0	21.301348	1	9.352436	1	13.849226	1	8.812109	1	10.282305	1	12.18029	1	16.44545	0	18.729586	0	19.514016
6	1	10.666953	1	9.059189	1	9.560532	0	19.11942	0	15.879912	1	14.443653	1	10.660155	1	7.498933	1	9.06382	1	15.088265
7	1	8.583164	0	15.692899	1	7	0	18.844226	1	11.698082	1	7	1	7.867774	1	8.744938	1	9.238884	1	7
8	1	7.625548	1	9.458442	1	15.714863	1	7.195453	1	12.057179	1	10.731565	1	7	1	8.906441	1	14.995202	1	14.433614
9	1	8.184593	0	16.24775	1	7	1	8.882582	1	8.777358	1	13.143609	1	8.907244	1	20.083531	1	16.807807	1	16.487446
10	1	13.618655	1	8.040001	1	12.990673	0	16.134626	1	10.40897	1	13.42388	1	9.998585	1	7.298049	1	8.614711	1	7
11	1	7.979627	1	23.420127	1	8.074232	0	16.186308	1	10.51073	1	9.610636	1	13.323429	1	8.885202	1	14.049927	1	7
12	1	9.057192	1	8.764348	1	8.828849	1	13.422994	1	12.590186	0	23.611995	1	7.691552	1	10.851845	1	11.668901	1	7.757099
13	1	9.200585	1	17.930104	1	9.187745	1	10.390388	1	9.300039	1	9.83037	0	19.205675	1	16.245389	1	15.547483	1	13.286723
14	1	8.838526	1	13.53317	1	11.302797	1	12.230167	1	8.749887	1	8.055884	1	8.292661	1	14.073951	1	8.407821	1	19.077775
15	1	7.615747	1	8.401966	1	12.271096	1	9.460184	1	7.528244	1	10.953433	1	13.65286	0	16.620982	1	8.880975	1	7.526669
16	0	17.806668	1	9.915017	1	8.005088	1	9.297213	1	12.224978	1	20.896742	0	19.190491	0	19.131108	1	13.068298	1	7.495144
17	1	12.339861	1	10.541784	1	17.871915	1	8.96656	1	7.540316	1	7.28417	1	15.514008	1	17.328042	1	8.194556	1	8.270422
18	1	13.661212	1	7.51751	1	14.204688	1	10.898584	1	9.051055	1	9.966716	1	13.044678	1	12.164063	1	7	1	13.878044
19	1	11.135443	1	7.86217	0	19.010203	1	9.165291	1	14.936612	1	8.055274	1	7.139207	1	11.853988	1	20.179948	1	15.182908
20	1	16.13984	1	9.673337	1	13.416274	1	10.991742	1	10.044809	1	7	0	19.293162	1	7.000572	1	7	0	16.474306
21	1	10.388235	1	7.773332	1	7	1	7	1	16.235158	1	9.048135	0	16.56766	1	11.011495	1	11.171458	1	8.626338
22	1	10.697326	1	12.445762	1	17.587822	0	18.751185	1	8.772644	0	22.218638	0	22.504028	1	7.662441	1	7.833357	1	7.200446
23	1	8.560478	1	7	1	10.185762	1	20.400495	1	13.967389	1	19.472404	1	11.37119	1	12.384985	1	7	1	11.981469
24	1	15.917133	1	7.506063	0	16.89534	1	15.683573	1	10.705044	1	11.701128	1	8.50504	1	18.171184	0	15.932981	1	7.260616
25	1	13.151816	1	12.313512	1	11.42724	0	15.861164	1	7.417555	1	16.185187	0	22.412404	1	8.503512	0	18.868072	1	7
26	1	8.877559	1	14.145038	0	15.951559	1	11.181073	1	9.515066	1	10.762258	1	7	0	14.446492	1	12.46891	1	11.14342
27	1	8.99092	1	7.291253	1	14.546937	0	21.522779	1	11.314791	1	13.906413	1	10.022201	1	16.435276	1	18.317773	1	14.811682
28	1	9.033597	1	7.684093	0	16.682274	1	11.023759	1	8.48867	1	9.61566	0	18.385588	1	9.734369	1	16.91993	1	10.319848
29	0	18.203806	1	8.781856	1	13.962478	1	7.394708	1	11.56565	1	17.564701	0	21.518715	1	18.196813	1	12.545761	1	10.083799
30	1	7	0	20.836776	1	9.138208	1	20.962463	1	7.514131	0	18.321129	0	21.903267	1	8.508067	1	11.752284	0	20.201637
31	1	9.937026	1	8.803823	0	19.823175	1	11.018469	1	11.036337	1	9.637571	1	16.856637	1	10.255013	1	11.184394	1	7.930802
32	1	17.30062	0	18.109368	0	17.797846	1	13.82868	1	13.850362	0	19.997111	1	7	1	12.470844	1	11.987088	0	15.349115
33	1	14.329028	1	11.124867	1	7	1	7.592968	1	8.449733	1	8.618985	1	13.863878	1	15.389633	1	7.527099	1	7.060388
34	1	13.712325	1	10.09458	0	18.499249	1	7.751167	1	7	0	21.050983	1	8.652956	1	11.713038	1	17.41143	1	9.043214
35	0	19.256769	1	8.84849	1	7	1	7	1	8.950799	1	9.629217	1	9.812169	0	15.806115	1	16.841558	1	7.217915
36	1	17.408942	0	18.447936	1	12.793911	0	18.825026	1	12.031185	1	18.389006	1	18.173858	1	11.445621	1	10.551361	1	12.163348
37	1	18.013744	0	18.133964	0	22.249441	1	12.364993	0	18.392527	1	8.607505	1	20.280773	1	19.425716	1	13.973214	0	16.71003
38	1	8.182673	0	17.431467	0	18.259328	1	7	1	9.166823	1	9.869732	1	8.907649	1	9.868557	1	14.715006	1	7.969264
39	1	9.277581	1	11.966001	1	10.583909	1	11.481199	1	8.871943	1	8.914245	1	9.438608	1	7.600021	1	13.415941	1	9.10146
40	1	10.438821	1	10.152134	1	11.001004	0	26.392403	1	8.234695	1	14.19148	1	8.081061	1	8.948398	1	10.8265	1	7.000318
41	1	7.781543	1	13.41996	1	15.572247	0	23.055701	1	14.263194	1	10.015377	1	21.044278	1	12.606923	0	18.625904	1	11.09797
42	0	16.700383	1	11.032963	0	20.63894	0	18.904223	1	7.153515	1	17.069712	1	11.462783	0	18.722575	1	12.069247	1	13.650744
43	0	17.098333	1	15.16974	1	10.91751	1	23.398698	1	11.092925	1	9.320611	0	20.396541	0	16.409313	1	10.419853	1	8.527288
44	1	12.369631	0	18.015633	1	9.02234	0	22.44671	1	13.865695	0	17.002686	1	8.853087	1	9.425792	1	7.253727	0	23.487242
45	0	21.219647	1	8.833	1	9.78559	1	8.560774	1	8.844563	1	7	1	18.621509	0	21.63476	0	20.168529	1	7
46	0	19.520324	1	11.58981	0	16.043881	1	12.060226	1	10.188971	1	10.087446	1	9.074292	1	7	1	16.42596	1	11.540666
47	1	10.812693	1	7	1	8.910624	1	11.363543	1	10.380681	1	18.895726	0	23.082478	1	7.092947	0	20.672299	1	11.145702
48	1	8.664747	1	11.708757	1	11.629508	0	23.782269	1	12.013548	1	13.427351	1	20.37889	0	17.9301	1	9.39823	1	18.186278
49	1	16.480521	1	17.246541	1	12.341957	0	18.997423	1	13.089739	1	15.735892	1	22.195591	1	14.052751	1	8.53273	1	7
