# Supplementary material for: Breeding success of a marine central place forager in the context of climate change: A modeling approach
Source: PLoS One. 2017 Mar 29;12(3):e0173797. doi: 10.1371/journal.pone.0173797 (PMC5371308; doi:10.1371/journal.pone.0173797)
Supplement: S8 Dataset — (ZIP) [file pone.0173797.s012.zip › weight_won_Dist150.txt]

Rep	1		2		3		4		5		6		7		8		9		10
	deathpup	wwon	deathpup	wwon	deathpup	wwon	deathpup	wwon	deathpup	wwon	deathpup	wwon	deathpup	wwon	deathpup	wwon	deathpup	wwon	deathpup	wwon
1	0	28.268592	0	28.30736	0	20.431547	1	21.296787	0	17.022075	0	34.434443	1	8.331849	0	37.783271	1	7.35675	1	6.215817
2	1	12.614224	0	36.983044	0	32.628202	1	20.364466	0	35.95218	0	38.448244	0	32.73242	0	33.650766	0	20.574793	0	27.557065
3	0	34.454767	0	21.65747	0	30.522882	1	16.649169	1	13.589995	0	39.783151	0	27.151636	1	11.520844	1	20.461533	0	25.728588
4	0	28.285812	1	12.723309	0	38.979422	0	18.146128	1	27.324101	0	33.829042	0	30.097545	1	15.526293	0	28.109182	0	21.174385
5	0	29.188393	0	28.420388	0	27.431408	0	38.843626	0	21.276569	0	42.836627	0	26.780175	0	38.213978	0	25.097537	0	21.56479
6	0	31.408959	0	34.888233	0	33.052218	0	27.104352	0	33.426898	0	43.968116	0	30.363329	0	40.306869	0	19.625091	1	21.32843
7	1	7.227457	1	8.983267	0	40.796251	0	31.090136	0	25.943284	0	31.894134	0	26.128266	0	19.602298	0	18.83649	0	29.585491
8	1	13.381141	0	42.211715	0	35.378655	0	39.079162	0	30.831979	0	38.901077	0	22.626049	0	18.435218	1	18.88094	0	27.977479
9	0	33.130642	0	36.514989	1	10.602154	1	23.614053	0	23.200945	0	44.156997	0	38.374364	0	21.695609	0	18.909367	0	33.119278
10	0	25.57601	0	40.230722	0	33.833828	1	9.229384	0	36.491702	0	37.270694	1	13.46113	0	40.26163	0	30.11078	0	24.175941
11	0	44.692935	0	45.399534	0	28.1981	1	7.49809	0	39.130156	0	35.916765	0	23.417136	0	46.889512	0	18.134382	0	23.319078
12	0	42.449081	0	39.833895	1	13.051243	1	12.83338	0	38.979049	0	42.558516	0	23.298577	0	30.306133	1	8.78178	0	27.741295
13	1	21.08243	1	14.713121	0	25.010624	0	36.216007	0	36.382279	0	37.415419	0	23.619073	1	20.201604	0	35.213098	0	26.300931
14	0	42.124394	0	38.572445	0	30.113897	0	24.121907	0	31.300017	0	37.276131	1	29.426444	0	27.649562	1	7.885794	0	23.629259
15	0	28.240569	1	24.049935	0	32.423557	0	18.866721	0	25.146197	0	43.261974	1	21.195276	0	43.668375	0	19.263484	1	9.533084
16	0	41.012329	0	30.112968	1	20.207397	0	26.661166	0	29.663885	0	39.661484	0	20.069376	0	44.554108	0	22.313142	1	13.920974
17	0	37.467687	0	33.955236	0	38.9768	1	14.476457	1	22.158617	0	31.076957	0	24.153944	0	40.168595	0	31.620276	0	17.911175
18	0	17.129818	0	19.846219	0	29.314843	0	33.414587	0	27.330999	0	41.479268	0	17.361374	0	25.655661	1	7	1	15.650239
19	1	19.221956	0	39.629946	0	27.061807	0	25.182237	1	10.824839	0	36.659065	0	26.522481	0	41.458217	1	9.399958	0	33.793508
20	0	36.689192	0	33.555817	0	37.242108	0	25.668059	0	37.020354	0	41.86396	1	20.340222	0	40.619048	0	29.437198	0	26.974422
21	0	39.524603	1	17.344431	0	35.413898	0	20.388792	0	29.593	0	40.321979	1	20.047035	0	36.6117	0	29.491133	1	12.133377
22	1	11.753878	0	29.207471	0	24.015559	0	27.868217	0	28.535981	0	29.583056	0	28.249454	0	40.400813	0	28.716858	0	33.794664
23	0	40.588472	0	31.891515	0	33.366526	0	24.347979	0	28.590465	0	41.886426	0	27.870049	0	35.459797	0	23.549195	0	28.155551
24	1	11.70758	0	29.518391	0	41.588933	1	16.137634	0	34.382277	0	29.12821	0	20.962189	0	49.627757	0	23.14869	0	21.299834
25	0	35.355149	1	9.862475	0	25.044824	0	30.095175	0	30.095222	0	40.688542	1	23.736743	0	41.529228	0	27.107227	0	22.456647
26	0	38.468001	0	39.041312	0	38.604353	0	25.225742	0	24.152112	0	36.811975	0	21.105443	0	44.873838	0	19.328487	0	27.181569
27	1	19.491955	0	28.620817	1	11.562395	1	12.187717	0	38.279936	0	34.215049	0	33.483929	0	37.022899	0	34.192147	0	23.102384
28	0	31.950862	0	40.713603	0	33.307917	0	23.01803	0	28.727433	0	40.584027	1	21.524948	1	7.691153	0	29.352689	1	8.450405
29	1	17.983771	0	26.931262	0	29.00112	0	29.146595	0	29.719364	0	41.795942	0	21.260318	0	26.17341	0	21.483016	0	29.589872
30	0	36.540404	1	17.660787	0	27.690336	1	25.383995	0	32.071958	1	24.734845	0	21.481372	0	37.608361	1	12.489134	0	18.036918
31	0	26.501435	0	41.956094	0	26.963354	1	17.415337	0	27.077138	0	37.651717	0	40.537508	1	15.561268	0	24.819882	0	25.707736
32	1	9.936653	0	37.080124	0	23.254733	0	37.604591	0	22.413742	0	34.802348	0	23.567723	0	45.109373	1	20.192722	0	23.795745
33	0	29.810756	0	28.241701	0	29.397619	0	33.011212	0	36.170832	0	37.000773	0	29.679563	0	40.047615	1	9.675372	0	26.981182
34	0	27.423447	1	9.020292	1	9.123802	0	26.138012	0	28.106983	0	38.135719	1	11.549242	0	40.435309	0	17.41139	0	24.427932
35	1	9.593895	0	33.990838	0	28.571063	0	31.719559	0	28.168206	0	42.668835	0	37.396799	0	40.589339	0	20.171593	0	17.85036
36	1	17.102402	0	24.511724	0	23.783914	0	26.041758	0	25.183208	0	27.76273	0	27.022877	0	41.244789	0	22.07267	0	21.737844
37	0	31.822211	0	26.162426	0	30.910989	0	27.105804	0	40.67059	0	41.632035	0	21.957003	1	16.18629	0	21.719951	0	30.180714
38	0	33.689489	0	34.302946	0	22.659142	1	7.93681	0	39.102147	0	35.831626	0	34.732759	0	46.729099	0	22.642358	0	25.550548
39	1	10.949531	1	11.332689	0	31.887375	0	25.834275	0	37.723717	0	43.702681	0	44.983732	0	35.734905	0	22.235887	0	25.752361
40	1	14.688657	0	37.910895	0	31.267716	1	11.036184	0	23.881654	0	41.782753	0	25.52744	0	44.70921	0	23.088773	0	24.758749
41	1	12.175547	0	19.858693	1	12.448332	0	32.065248	0	26.151986	0	44.690361	1	13.114869	0	48.40327	1	17.253574	0	25.759675
42	0	26.011889	1	27.539506	0	28.025572	1	11.193935	0	26.308607	0	23.241097	0	30.280653	0	32.334582	0	27.940257	0	25.789403
43	0	37.326896	0	39.928394	0	33.128488	1	15.490927	0	33.736458	1	17.791225	1	14.559573	0	30.932537	0	23.380757	0	24.84789
44	0	32.689678	0	34.759249	0	25.909642	0	32.227255	0	33.656425	0	40.931038	0	23.315581	1	10.388443	0	26.888839	0	31.537546
45	0	27.244532	0	24.928959	0	25.316452	1	8.171085	0	34.200475	0	33.203662	1	10.969522	0	44.101687	1	19.963444	0	18.893343
46	0	28.564345	0	31.90684	1	16.634879	0	28.677267	0	30.104841	0	34.494117	0	21.468363	1	8.720814	0	37.996887	0	27.185211
47	0	33.793146	1	19.250775	0	32.738559	0	37.895498	0	36.231049	0	40.704772	0	24.540667	1	18.355809	1	18.140296	0	31.755181
48	0	41.620638	0	37.995471	0	24.020625	0	28.001878	0	42.493243	0	45.001839	0	21.762992	0	35.123231	0	26.451752	0	25.691336
49	0	32.62529	0	39.061659	0	26.262088	0	31.743684	1	15.151876	0	36.295263	0	22.952843	0	33.87819	0	26.213696	0	32.111391
