# Supplementary material for: Breeding success of a marine central place forager in the context of climate change: A modeling approach
Source: PLoS One. 2017 Mar 29;12(3):e0173797. doi: 10.1371/journal.pone.0173797 (PMC5371308; doi:10.1371/journal.pone.0173797)
Supplement: S9 Dataset — (ZIP) [file pone.0173797.s013.zip]

Archive with 3 entries (3 files):
- fishing_events_fig5a.txt
- Map_resource_density_fig5a.txt
- frequency_fishing_events_fig5b.txt
