# Supplementary material for: Breeding success of a marine central place forager in the context of climate change: A modeling approach
Source: PLoS One. 2017 Mar 29;12(3):e0173797. doi: 10.1371/journal.pone.0173797 (PMC5371308; doi:10.1371/journal.pone.0173797)
Supplement: S9 Dataset — (ZIP) [file pone.0173797.s013.zip › Map_resource_density_fig5a.txt]

0 0 0 0 0 0 0 0 0 0 0 0 0 0 0 0 0 0 0 0 0 0 0 0 0 0 0 0 0 0 0 0 0 0 0 0 0 0 0 0 0 0 0 0 0 0 0 0 0 0 0 0 0 0 0 0 0 0 0 0 0 0 0 0 0 0 0 0 0 0 0 0 0 0 0 0 0 0 0 0 0 0 0 0 0 0 0 0 0 0 0 0 0 0 0 0 0 0 0 0 0
0 0 0 0 0 0 0 0 0 0 0 0 0 0 0 0 0 0 0 0 0 0 0 0 0 0 0 0 0 0 0 0 0 0 0 0 0 0 0 0 0 5.45 7.1 6.87 5.1 4.37 2.31 0 0 0 0 0 3.37 6.34 8.17 8.35 10.05 10.8 9.2 5.84 0 0 0 0 0 0 0 0 0 0 0 0 0 0 0 0 0 0 0 0 0 0 0 0 0 0 0 0 0 0 0 0 0 0 0 0 0 0 0 0 0
0 0 0 0 0 0 0 0 0 0 0 0 0 0 0 0 0 0 0 0 0 0 0 0 0 0 0 0 0 0 0 0 0 0 0 0 1.99 2.48 4.51 5.2 5.1 6.07 8.6 9.41 7.83 5.71 2.99 0 0 0 0 1.88 5.75 7.29 8.27 8.16 9.59 9.64 8.61 5.57 3.47 3.68 4.72 3.83 1.59 0 0 0 0 0 0 0 0 0 0 0 0 0 0 0 0 0 0 0 0 0 0 0 0 0 0 0 0 0 0 0 0 0 0 0 0
0 0 0 0 0 0 0 0 0 0 0 0 0 0 0 0 0 0 0 0 0 0 0 0 0 0 0 0 0 0 0 0 0 0 0 1.36 1.9 2.1 3.85 4.4 4.35 4.97 8.59 9.56 9.03 6.7 3.07 0 0 0 2.25 3.96 6.9 7.78 7.8 7.89 8.4 8.48 7.87 4.3 3.09 4.58 4.98 4 3.32 3.1 2.61 3.68 0 0 0 0 0 0 0 0 0 0 0 0 0 0 0 0 0 0 0 0 0 0 0 0 0 0 0 0 0 0 0 0 0
0 0 0 0 0 0 0 0 0 0 0 0 0 0 0 0 0 0 0 0 0 0 0 0 0 0 0 0 0 0 0 0 0 0 0.15 2.17 2.35 3.16 3.38 2.39 2.15 3.72 6.42 7.97 7.59 5.54 2.18 0 0 0 2.14 4.58 6.14 6.69 6.52 6.5 7.64 8.07 6.78 4.57 2.84 3.47 2.79 2.57 3.18 4.17 2.25 1.32 1.4 1.72 0 0 0 0 0 0 0 0 0 0 0 0 0 0 0 0 0 0 0 0 0 0 0 0 0 0 0 0 0 0 0
0 0 0 0 0 0 0 0 0 0 0 0 0 0 0 0 0 0 0 0 0 0 0 0 0 0 0 0 0 0 0 0 0 0 1.42 2.75 1.97 2.37 2.17 1.06 1.06 2.33 4.88 5.51 5.08 3.83 0.9 0 0 0 0.45 3.13 3.97 5.1 5.21 4.89 5.85 7.6 6.86 4.78 2.8 1.55 0.97 2.09 2.07 3.08 1.99 0.66 0.32 0 0 0 0 0 0 0 0 0 0 0 0 0 0 0 0 0 0 0 0 0 0 0 0 0 0 0 0 0 0 0 0
0 0 0 0 0 0 0 0 0 0 0 0 0 0 0 0 0 0 0 0 0 0 0 0 0 0 0 0 0 0 0.72 0.96 0 0 1.79 2.49 1.64 1.66 2.1 1.63 1.73 2.57 3.08 2.6 1.39 0.19 0 0 0 0 0 1.64 3.66 4.78 5.3 5.03 5.97 7.17 7.17 5.66 4.66 3.08 1.72 2.79 3.28 3.36 2.81 1.36 0.39 0 0 0.5 3.08 4.33 0 0 0 0 0 0 0 0 0 0 0 0 0 0 0 0 0 0 0 0 0 0 0 0 0 0 0
0 0 0 0 0 0 0 0 0 0 0 0 0 0 0 0 0 0 0 0 0 0 0 0 0 0 0 0 0.43 0.58 0.97 0 0 0 0.71 1.21 1.23 0.6 1.1 1.79 1.92 3.43 3.56 1.22 0 0 0 0 0 0 0 3.65 5.81 7.05 6.35 6.26 7.19 7.9 7.48 6.62 5.68 5.02 3.57 3.05 3.47 3.41 2.54 1.69 1.7 0.59 0.67 2.02 3.49 4.48 5.88 4.84 0 0 0 0 0 0 0 0 0 0 0 0 0 0 0 0 0 0 0 0 0 0 0 0 0
0 0 0 0 0 0 0 0 0 0 0 0 0 0 0 0 0 0 0 0 0 0 0 0 0 0 0 3.02 4.87 3.66 1.14 0 0 0 0 0 0 0 0 0.35 0.77 2.15 3.01 0.45 0 0 0 0 0 0 1.64 5.6 8.26 8.43 6.92 6.88 7.72 7.03 5.79 5.61 6.19 6.37 4.89 3.42 3.58 4.01 3.84 3.35 3.02 2.91 2.93 2.98 2.78 2.98 3.31 2.16 0.51 0 0 0 0 0 0 0 0 0 0 0 0 0 0 0 0 0 0 0 0 0 0 0 0
0 0 0 0 0 0 0 0 0 0 0 0 0 0 0 0 0 0 0 0 0 0 0 0 0 0 1.08 5.59 7.67 4.92 0.88 0 0 0 0 0 0 0 0.02 0.16 0 0 0.88 0 0 0 0 0 0 0.01 3.53 5.89 8.04 8.4 7.2 5.29 5.76 5.71 4.72 4.23 4.76 6.45 5.62 5.55 5.74 6.35 5.89 5.01 3.87 5.07 4.21 2.34 1.03 1.07 0.95 0.53 0 0 0.55 0 0 0 0 0 0 0 0 0 0 0 0 0 0 0 0 0 0 0 0 0 0
0 0 0 0 0 0 0 0 0 0 0 0 0 0 0 0 0 0 0 0 0 0 0 0 1.14 1.33 1.28 5.64 8.56 6.17 2.43 0 0 0 0 0 0 0.07 1.88 1.34 0 0 0 0 0 0 0 0 0 1.5 4.6 6.02 7.12 6.42 6.02 4.88 4.28 4.25 3.78 3.86 5.41 6.66 6.12 5.41 6.16 8.44 8.01 6.35 4.66 5.29 5.28 2.21 1.43 1.85 0.96 0.71 0 0 0.66 1.42 0.89 0 0 0 0 0 0 0 0 0 0 0 0 0 0 0 0 0 0 0 0
0 0 0 0 0 0 0 0 0 0 0 0 0 0 0 0 0 0 0 0 0 0 0 1.61 2.91 1.98 1 3.4 6.96 6.7 3.88 0.86 0 0 0 0 0 3.18 4.9 3.58 1.05 0.21 0 0 0 0 0 0 0 2.03 4.68 5.49 5.71 4.38 3.2 2.56 2.33 3.19 4.16 4.48 6.06 6.43 6.13 4.93 6.3 7.68 7.73 6.08 5.51 5.12 5.46 3.79 2.87 2.28 1.34 0.44 0 0.31 1.07 1.98 1.56 0.78 0 0 0 0 0 0 0 0 0 0 0 0 0 0 0 0 0 0 0
0 0 0 0 0 0 0 0 0 0 0 0 0 0 0 0 0 0 0 0 0 0 0 1.52 2.58 1.96 0 0.89 4.21 5.33 4.21 3.52 1.88 1.09 0.81 0 0.95 2.44 3.85 2.85 1.28 0 0 0.07 0 0 0 0 0.13 1.46 3.13 4.31 3.91 2.86 0.87 0.11 0.21 1.64 3.51 4.47 5.18 4.72 4.42 4.31 5.23 6.02 5.78 5.31 5.39 5.28 4.72 2.96 2.11 1.37 0.57 0 0 0.96 1.4 1.4 0.46 0.88 1.94 0 0 0 0 0 0 0 0 0 0 0 0 0 0 0 0 0 0
0 0 0 0 0 0 0 0 0 0 0 0 0 0 0 0 0 0 0 0 0 0.25 1.64 2.55 2.03 0.71 0 0 2.17 4.2 5.19 5.13 3.49 1.63 0 0 0 0.87 0 0 0 0 0 0 0.5 1.12 2.35 2.1 0.63 0 0.94 3.14 4.28 3.28 1.17 0 0 0.48 2.1 2.47 3.02 2.38 1.68 2.65 3.81 3.81 3.81 3.38 3.61 3.87 1.8 0 0 0 0 0 0.12 1.91 1.25 0.37 0 0 1.92 3.01 0 0 0 0 0 0 0 0 0 0 0 0 0 0 0 0 0
0 0 0 0 0 0 0 0 0 0 0 0 0 0 0 0 2.03 1.06 1.85 1.92 2.6 3.27 2.7 1.23 0.28 0 0 0 2.64 6.1 6.01 5.81 4.69 1.93 0 0 0 0 0 0 0 0 0 0 0 1.35 3.76 3.98 2.11 0.81 1.47 3.63 4.09 4.01 1.9 0 0 0 0.3 1.46 0.94 0.5 0.04 0.16 0.9 2.12 1.47 0 0 0 0 0 0 0 0.46 0.88 1.54 0.97 1.92 0.62 0 0.17 2.52 3.04 3.46 0 0 0 0 0 0 0 0 0 0 0 0 0 0 0 0
0 0 0 0 0 0 0 0 0 0 0 0 0 0 0 2.55 3.82 3.73 3.94 3.77 3.26 3.32 2.24 0.21 0 0 0 0 2.77 5.46 6.14 6.45 5.88 2.88 0.65 0 0 0 0 0 0 0 0 0 0 1.46 5.93 6.83 5.02 3.26 2.84 4.42 4.75 3.27 1.73 0 0 0 1.57 1.42 1.15 1.28 0.79 0.6 0.88 1.78 0.4 0 0 0 0 0 0 0 0.43 1.4 1.2 0.94 2.28 1.73 0.47 0.2 1.41 2.15 3.67 4.44 0 0 0 0 0 0 0 0 0 0 0 0 0 0 0
0 0 0 0 0 0 0 0 0 0 0 0 0 0 0 1.35 3.46 4.78 5.05 4.58 4.32 3.46 2.22 0.2 0 0 0 0 0.92 4.28 6.05 6.37 6.02 4.52 2.52 1.34 0 0 0 0 0 0 0 0 0 1.91 6.38 7.66 6.45 4.01 3.53 4.04 3.55 1.39 0.03 0 0.22 1.2 2.27 1.8 1.19 0.54 0.78 0.79 2.31 3.36 1.68 0.13 0 0 0 0 0 0 0 0 0.13 1.02 1.8 1.78 0.97 0.41 1.43 2.39 3.69 4.82 5.91 0 0 0 0 0 0 0 0 0 0 0 0 0 0
0 0 0 0 0 0 0 0 0 0 0 0 0 0 0 0.29 2.35 4.09 4.96 4.74 5.2 4.67 3.26 1.36 0 0 0 0 0 1.09 2.83 4.45 5.29 4.82 4.67 2.99 0.92 0 0 0 0 0 0 0 0 1.47 6.07 8.19 6.59 2.98 2.2 3.07 1.13 0 0 0 1.37 2.08 1.7 1.8 1.13 0.47 0 0.13 2.83 4.49 4.48 1.72 0.63 0.69 1.86 2.14 2.67 1.49 0 0 0 0.43 0.58 1.63 1.65 1.85 2.06 2.79 3.56 4.31 5.05 5.37 0 0 0 0 0 0 0 0 0 0 0 0 0
0 0 0 0 0 0 0 0 0 0 0 0 1.21 0.28 0.15 0.3 2.16 2.89 3.49 4.86 5.05 3.78 3.03 1.27 0 0 0 0 0 0 0 0.13 2.58 3.35 4.8 4.68 3.31 0.81 0 0 0 0 0 0 0 0.31 4.52 5.43 4.07 1.19 0.56 0.8 0 0 0 0 1.69 2.52 1.92 1.2 1.93 1.74 0.16 0.63 3.13 5.33 4.92 3.06 1.84 2.12 3.43 3.51 3.34 2.41 1.26 0.87 1.4 1.24 0.75 1.32 1.85 2.91 3.16 2.97 3.56 3.59 3.99 3.92 2.45 0 0 0 0 0 0 0 0 0 0 0 0
0 0 0 0 0 0 0 0 0 0 0 3.37 2.04 1.71 1.63 0.79 1.39 2.62 2.99 2.78 2.08 1.01 0 0 0 0 0 0 0 0 0 0 0 2.02 4.68 6.14 4.59 2.21 0 0 0 0 0 0 0 0 1.19 1.72 0.37 0 0 0 0 0 0 0.7 2.96 3.59 3.28 2.02 2.4 2.23 0.99 0.83 2.14 4.36 5.61 2.91 0.89 0.88 2.4 2.25 2.17 2.07 2.73 2.82 1.96 1.54 0.38 0.49 0.95 2.47 3.06 3.48 3.51 2.69 2.33 1.29 0.21 0 0 0 0 0 0 0 0 0 0 0 0
0 0 0 0 0 0 0 0 0 0 0.94 1.49 2.54 2.34 2.4 0.84 0.4 1.41 1.9 0.56 0 0 0 0 0 0 0 0 0 0 0 0 0 2.33 3.82 5.03 3.89 1.91 0.39 0 0 0 0 0 0 0 0 0 0 0 0 0 0 0 0 2.69 4.7 5.25 3.51 3.01 2.13 1.69 1.16 0 1.25 2.92 3.57 2.03 0 0 0 0.98 1.75 2.57 3.83 2.86 1.93 0.67 0 0 0 1.07 1.84 2.15 2.14 1.23 0 0 0 0 0 0 0 0 0 0 0 0 0 0 0
0 0 0 0 0 0 0 0 0 0 0 0 1.61 3.13 3.48 1.68 0 0 0.4 0 0 0 0 0 0 0 0 0 0 0 0 0 0 1.86 3.17 3.07 1.61 0.86 0 0 0 0 0 0 0 0 0 0 0 0 0 0 0 0 0 2.2 4.59 4.87 3.1 2.66 1.78 1.46 0.28 0 0.46 1.91 3.2 2.67 0 0 0.04 1.42 2.91 2.79 2.87 1.87 1.07 0.07 0 0 0 0.1 1.17 1.21 0.87 0 0 0 0 0 0 0 0 0 0 0 0 0 0 0 0
0 0 0 0 0 0 0 0 0 0 0 0 0.36 3.2 3.85 2.43 0.59 0 0 0 0 0.51 0.09 0 0 0 0.84 1.74 1.55 0 0 0 0 1.81 2.16 1.77 0.36 0.01 0 0 0 0 0 0 0.59 1.53 1.69 0.32 0 0 0 0 0 0 0 0.4 1.28 2.46 2.98 2.61 1.92 1.52 0.06 0.19 1.76 3.16 3.62 3.22 2.71 1.39 2.82 4.32 4.53 3.94 2.16 0.01 0 0 0 0 0 0.29 1.59 0.83 0.65 0 0 0 0 0 0 0.09 0 0 0 0 0 0 0 0 0
0 0 0 0 0 0 0 0 0 0 0 0 0 1.37 3.04 2.44 1.51 0.91 1.06 1.45 2.05 2.42 1.35 0.85 0.53 0.88 2.02 2.67 1.47 0 0.58 0.43 1.56 2.04 0.63 0 0 0 0 0 0 0 0 0 1.48 2.66 3.19 2.14 0.9 0 0 0.09 1.14 1.08 1.02 0.34 0 0.02 0.43 1.52 2.37 2.69 0.34 0.93 2.86 4.43 4.42 3.53 3.85 3.26 5.26 6.44 5.01 2.94 1.88 0 0 0 0 0 0 0.15 1.06 1.21 0.96 0.31 0 0 0 0 0 0 0 0 0 0 0 0 0 0 0
0 0 0 0 0 0 0 0 0 0 0 0 0 0 1.93 2.19 2.9 3.22 4.03 3.7 3.75 2.98 2.03 1.15 0.22 0 0.25 1.03 0.43 0.29 1.86 2.54 3.52 1.92 0 0 0 0 1.28 1.74 0.48 0 0 0 1.13 2.65 3.85 3.88 2.14 1.41 1.36 1.97 2.78 2.99 2.15 0.3 0 0 0.28 1.47 2.54 1.16 0 0.1 2.72 5.04 5.51 4.22 3.38 3.2 4.56 5.49 3.48 2.02 1.57 0.35 0 0 0 0 0 0 0.06 1.19 1.89 1.65 0.49 0 0 0 0 0 0 0 0 0 0 0 0 0 0
0 0 0 0 0 0 0 0 0 0 0 0 0 0 0.58 1.61 2.75 3.62 4.65 4.52 4.35 1.94 0.51 0 0 0 0 0 0.49 1.63 2.82 3.7 4.87 2.54 0 0 0 0 1.65 3.43 0.93 0 0 0 0 1.12 2.66 4.19 3.49 2.61 3.64 4.59 4.86 4.42 2.63 0 0 0 0.78 2.35 2.61 0.32 0 0 2.28 4.94 6.29 4.64 3.95 3.31 3.41 3.64 2.43 0.95 0.43 0 0 0 0 0 0 0 0 0 1.76 2.51 1.54 0 0 0 0 0 0 0 0 0 0 0 0 0 0
0 0 0 0 0 0 0 0 0 0 0 0 0 0 0.18 1.54 2.45 3.73 4.43 3.59 2.47 0.78 0 0 0 0 0 0.87 1.57 2.84 3.67 3.67 4.72 2.95 0.27 0 0 0 3.21 3.78 2 0 0 0 0 1.52 2.83 4.06 3.55 3.72 5.05 6.2 6.17 5.57 2.95 1.21 1.76 1.91 1.85 2.61 1.73 0 0 0 1.11 5.03 6.98 6.09 5.78 4.5 2.65 0.7 0 0 0 0 0 0 0 0 0 0 0 0 1.38 1.94 1.03 0 0 0 0 0 0 0 0 0 0 0 0 0 0
0 0 0 0 0 0 0 0 0 0 0 0 0 0 0.57 1.47 2.1 3.32 3.75 2.29 0.22 0 0 0 0 0 0.1 0.48 0.9 2.11 2.51 3.18 3.45 2.94 0.91 0 0 0 3.49 4.56 3.02 0.87 0 0 0 1.53 2.45 2.51 1.57 2.61 4.88 6.36 6.76 6.89 3.37 2.53 2.18 1.83 1.6 1.86 0.94 0 0 0 0.47 4.4 5.39 6.27 6.37 5.6 2.76 0 0 0 0 0 0 0 0 0 0 0 0 0 1.3 1.35 0 0 0 0 0 0 0 0 0 0 0 0 0 0 0
0 0 0 0 0 0 0 0 0 0 0 0 0 0 0 0.7 2.05 2.67 2.48 0.37 0 0 0 0 0 1.71 2.23 2.02 0.67 0.87 1.79 1.45 2.62 2.67 1.47 0.41 0 0.07 2.62 3.57 2.75 2.48 1.99 0.27 0 0 0.15 0 0 2.19 4.64 6.45 6.93 6.54 5.53 4.11 3.06 1.51 0.83 1.19 0 0 0 0 2.64 4.85 5.37 6.4 6.63 5.99 3.62 0 0 0 0 0 0 0 0 0 0 0 0 0 0.14 0 0 0 0 0 0 0 0 0 0 0 0 0 0 0 0
0 0 0 0 0 0 0 0 0 0 0 0 0 0 0 0 0.62 1.01 0.79 0 0 0 0 0 0.74 3.15 4.07 3.1 2.01 1.02 1.43 1.53 2.81 3.35 2.9 0.89 0.03 0.07 0.48 2.28 3.62 4.22 4.44 2.87 0.28 0 0 0 0 1.57 4.71 6.54 6.72 7.28 7.44 5.89 4.02 2.32 2.08 2.2 0.78 0 0.05 1.65 4.05 5.02 6.24 7.01 6.73 5.25 4.31 0.51 0 0 0 0 0 0 0 0 0 0 0 0 0 0 0 0 0 0 0 0 0 1.69 0.75 0 0 0 0 0 0
0 0 0 0 0 0 0 0 0 0 0 0 0 0 0 0 0 0 0 0 0 0 0 0 0.65 2.57 3.86 4.29 3.59 2.9 1.87 2.22 3.46 3.89 2.03 0 0 0 0 0.82 3.41 5.43 5.34 4.33 1.97 0 0 0 0 0.95 3.95 5.79 6.53 7.71 7.69 6.41 5.02 4.14 4.85 4.36 2.81 1.05 1.81 2.83 4.39 5.45 5.61 5.98 4.76 4.21 2.9 0 0 0 0 0 0 0 0 1.66 2.74 2.36 1.03 0 0.26 0.56 0 0 0 0 0 0 0.52 2.61 0.84 0 0 0 0 0 0
0 0 0 0 0 0 0 0 0 0 0 0 0 0 0 0.24 0 0 0 0 0 0 0 0 1.73 2.47 3.17 3.52 3.79 2.57 1.39 1.29 2.47 3.05 1.1 0 0 0 0 0 0.2 3.38 5.35 5.04 3.99 2.22 0.94 0 0.03 1.62 3.74 5.07 6.36 7.12 6.51 6.53 6.3 5.91 4.92 4.96 4.64 3.17 2.93 3.59 4.48 4.44 3.35 2.2 0.56 0.08 0 0 0 0 0 0 0 0 0 2.01 4.46 4.44 2.4 1.12 0 0.55 0.24 0 0 0 0 0 0.82 1.54 0 0 0 0 0 0 0
0 0 0 0 0.01 0 0 0 0 0 0 0.67 1.15 0.71 1.41 1.37 0.66 0.47 0.7 1.2 0.93 0 0.52 1.53 2.45 2.58 2.45 3.26 3.73 1.54 0 0 1.49 2.65 1.51 0 0 0 0 0 0 0.08 3.55 5.66 5.63 5 3.88 2.7 2.65 3.02 3.78 5.29 6.22 5.88 4.75 5.01 6.3 6.54 5.74 4.81 4.85 4.08 3.01 2.47 2.86 2.94 2.72 0.7 0 0 0 0 0 0 0 0 0 0 0.26 2.67 4.36 4.78 3.75 1.9 0 0 0 0 0 0 0 0 1.2 0.64 0 0 0 0 0 0 0
0 0 0 0.93 1.14 0.5 0 0 0 0 0 1.27 1.89 2.04 2.33 2.21 2.33 2.29 2.87 1.8 1.45 0.06 0.15 2.19 3.67 1.9 2.06 3.21 2.81 1.1 0 0 2.07 4.22 2.95 0.38 0 0 0 0 0 0 2.3 5.2 5.85 7.07 6.09 5.36 4.4 4.12 4.28 4.36 4.79 3.92 3.89 4.42 5.75 6.07 5.61 4.43 4.36 3.7 2.13 0.52 1.11 1.71 2.04 0.12 0 0 0 0 0 0.41 0.95 0.65 0.85 1.07 2.16 3.96 4.86 4.34 3.4 1.44 0 0 0 0 0.04 0.42 0.76 1.8 1.7 0.68 0 0 0 0 0 0 0
0 0 0 0.92 0.49 1.18 0.7 0.03 0 0 0 0.54 0.9 1.33 1.26 1.51 2 3.87 4.61 3.06 1.66 0.29 0.74 2.67 3.6 2.01 1.04 1.09 2.03 1.5 0.55 0.72 4.13 6 4.51 1.32 0 0 0 0 0 0 1.02 2.98 4.99 5.81 5.69 4.71 4.48 4.77 3.94 3.44 3.41 2.38 2.76 3.43 3.73 3.29 3.26 2.44 2.62 2.13 0 0 0 0.76 1.31 0.45 0 1.31 1.9 1.6 0.38 1.59 3.39 3.69 2.37 1.69 2.25 3.68 4.59 4.23 3.43 2.37 1.39 0.02 0 0.76 0 0.23 1.64 2.47 1.93 1.48 1.94 1.87 1.26 0.64 0 0 0
0 0 0 0.06 0.51 0.61 0.38 0.07 0.73 0.1 0.16 0.69 1.67 1.13 0 0.25 1.76 3.01 4.34 3.5 2.51 1.9 3.12 3.51 2.63 1.29 0.21 0 1.18 2.29 2.42 2.83 4.83 5.96 4.02 1.68 0 0 0 0 0.28 0 0 1.13 1.67 2.29 1.91 2.24 2.9 3.54 3.07 2.33 0.84 0.36 0.31 0.86 0.65 0 0.41 0.32 0 0.28 0 0 0 0 0 0 1 3.52 4.89 3.68 1.06 0.66 1.43 1.89 1.88 1.68 1.87 2.62 2.94 2.55 2.9 3.07 1.9 0.63 0.25 0 0 0 0 0 0.49 2.42 3.54 2.75 0.93 0.31 0 0 0
0 0 0.38 0 0 0 0 0 0.28 0.89 1.12 1.58 2.68 2.37 0.99 0.75 1.26 0.84 2.15 2.09 1.43 2.36 4 4.09 1.44 0 0 0 1.42 3.76 3.91 3.71 5.31 5.06 3.05 0.47 0 0 0 1.66 0.1 0 0 0 0 0 0 0.23 1.28 1.5 1.84 1.57 0 0 0 0 0 0 0 0.2 0 0 0 0 0 0 0 0 1.71 4.13 5.84 3.31 0.2 0 0 0 1.04 1.76 1.49 1.33 0.6 1.19 1.79 2.91 1.36 1.29 1.47 0.56 0 0 0 0 0 1.86 3.08 1.38 0 0 0 0 0
0 0 1.41 0 0 0 0 0 0 0 0.58 1.24 2.4 2.34 0.47 0 0 0 0 0 0 2.39 4.45 4.37 1.07 0 0 0 0.2 3.04 4.67 4.09 4.68 3.38 2.47 0.28 0 0 0.1 2.14 0.36 0 0 0 0 0 0 0.22 1.26 0.48 0 0 0 0 0 0 0 0 0 0.1 0 0 0 0 0 0 0 0 0.35 3.13 4.08 2.11 0 0 0 0 0.06 1.1 1.79 1.41 1.47 1.98 2.46 2.51 1.16 1.64 2.54 1.17 0 0 0 0 0 1.07 1.15 0.02 0.11 0 0 0 0
0 0 2.18 0 0 0 0 0 0 0 0.08 0.81 0.01 0 0 0 0 0 0 0 0.57 3.01 4.61 4.22 1.39 0 0 0 0 0.25 2.59 2.79 2.67 2 2.16 1.6 0 0 0 1.17 0 0 0 0 0 0 0 0.06 0.1 0 0 0 0 0 0 0 0 0 0.54 1.18 0 0 0 0 0 0 0 0 0 0.58 1.68 1.08 0 0 0 0 0.68 1.94 3.15 2.87 2.34 1.94 1.1 0.92 1.63 3.1 3.91 2.37 0 0 0 0 0 0.63 0.16 0 0 0 0 0 0
0 0 3.22 0 0 0 0 0 0 0.2 1.57 1.06 0 0 0 0 0 0 0 0 1.82 3.94 4.92 4.03 0.88 0 0 0 0 0 0 1.26 1.4 0.95 1.76 1.52 0 0 0 0 0 0 0 0 0 0 0 0 0 0 0 0 0 0 0 0 0 0 0.84 1.3 0.15 0 0 0 0 0 0 0 0 0 0.99 0.8 1.23 1.03 0.07 0 0.73 3.13 4.8 4.61 3.13 1.51 0.2 0.7 1.51 4.32 5.36 4.65 1.9 0 0 0 0.35 0 0 0 0.64 0.59 1.19 0 0
0 0 3.14 0 0 0 0 0.07 0.19 0.62 1.42 1.28 0 0 0 0 0 0 0 0.6 3.75 4.87 5.58 3.65 1.77 0 0 0 0 0 0 0 0.97 1.63 0.68 0 0 0 0 0 0 0 0 0 0 0 0 0 0 0 0 0 0 0 0 0 0 0 0 0 0 0 0 0 0 0 0 0 0.37 0.53 0.51 0.35 2.03 2.29 1.42 0.08 0.41 3.67 5.48 5.75 4.91 3.34 2.03 0.52 1.03 3.02 3.66 3.78 2.75 2.07 0.72 0 0.44 0 0 0.47 2.44 2.89 3.29 0 0
0 3.39 2.07 0 0 0 0 0 0 0 0 0 0 0 0 0.2 0 0 0.06 2.05 4.51 4.67 5.19 5 3.78 1.33 0 0 0 0 0 0 0.32 1.01 0 0 0 0 0 0 0 0 0 0 0 0 0 0 0 0 0 0 0 0 0 0 0 0 0 0 0 0 0 0 0 0.03 0.72 2.61 2.2 1.49 0.28 0 2.05 3.01 2.43 1.08 3.07 4.72 4.99 5.49 6.11 4.85 3.08 1.39 1.1 1.85 1.94 2.14 1.86 1.55 1.34 0.16 0 0 0.14 2.02 4.64 5.25 4.51 3.51 0
0 1.47 1.21 0 0 0 0 0 0 0 0 0 0.13 1.17 2.47 4.12 1.95 0.28 1.17 2.44 3.2 1.99 1.48 2.63 2.67 0.08 0 0 0 0 0 0 0 0.21 0.29 0 0 0 0 0 0 0 0 0 0 0 0 0 0 0 0 0.35 0.17 0 0 0 0 0 0 0 0 0.49 1.5 0.34 0 0.55 2.27 3.14 3.23 1.65 0.3 0 1.18 2.82 2.75 3.25 5.1 5.28 5.19 5.02 5.22 5.41 5.03 3.17 2 2.05 1.57 1.34 0 0 0.38 0 0 0 0 2.6 5.22 6.33 4.42 2.57 0
0 1.22 0.2 0 0 0 0 0 0 0 0 0 0.29 1.95 3.87 5.11 4.25 2.37 1.95 2.69 1.39 0 0 0 0 0 0 0 0 0 0 0 0.57 1.34 0.01 0 0 0 0 0 0 0 0 0 0 0 0 0 0 0 0.45 0.98 0.67 0 0 0 0 0 0 0 0 0.58 2.29 2.18 0.95 2.15 4.01 4.81 4.49 2.89 0.04 0 0 0.69 2.28 3.38 3.78 3.38 2.89 3.83 4.71 4.6 5.49 3.95 2.61 1.47 1.15 0.07 0 0 0 0 0 0 0 0.96 4.52 5.49 3.6 0.67 0
0 1.46 0.22 0 0 0 0 0 0 0 0 0 0.25 1.66 3.22 3.75 3.8 3.11 2.51 2.79 1.65 0 0 0 0 0 0 0 0 0 0 0 0.81 1.9 1.53 1.42 0.61 0.56 0 0 0 0 0.14 0.51 0 0 0 0 0 0.18 0.64 1.11 0.95 0.27 0 0 0 0 0 0 0 1.61 1.72 2.86 1.5 2.08 3.6 5.52 5.48 4.38 2.12 0 0 0 0.97 1.63 1.21 0.38 0.63 1.86 4.44 5.31 5.41 4.71 2.51 1.05 0 0 0 0 0 0 0 0 0 0 1.86 2.83 1.42 0 0
0 1.83 0 0 0 0 0 0 0 0.33 0 0 0 0 1.64 2.7 3.01 4.3 3.6 3.24 2.85 0.22 0 0 0 0 0 0 0 0 0 0 0.28 2.51 3.47 3.06 3.48 3.38 1.99 0 0 0.76 1.29 1.94 1.21 0.14 0 0 0.15 0.07 0 0.15 0.41 0.41 0.13 0 0 0 0 0 0.36 0.9 1.6 1.77 1.04 1.87 3.5 4.16 5.31 6.36 4.79 2.29 0 0 0 1.14 0.84 0 0 0.55 2.89 5.18 5.98 5.22 2.03 0 0 0 0 0.06 0 0 0 0 0 0 0 1.28 0.92 0 0
0 1.79 0 0 0 0 0 0 0 0.94 0.45 0 0 0 0.49 1.46 2.92 4.15 3.9 3.12 2.23 2.3 0.99 1.24 2.24 1.94 0.6 0.84 2.08 1.36 0 0 0 1.41 4.05 5.63 6.37 5.77 3.18 1.79 1.59 2.48 2.18 2.2 1.2 0.22 0.08 0 0 0 0 0 0 0 0.07 0 0 0 0.14 0.45 1.31 1.17 0.86 0.11 0 0.34 0.65 1.38 3.52 6.05 5.52 2.17 0 0 0.76 2.04 1.61 0 0 0 1.04 3.84 5.88 5.47 2.07 0 0 0 0.62 1.8 0.92 0 0 0 0 0 0.41 2.64 2.3 0 0
0 2.17 0 0 0 0 0 0 0 0.09 0 0 0 0.08 0 0.86 2.71 3.84 3.45 2.87 2.03 2.86 1.76 2.38 3.26 3.78 3.41 3.56 3.69 3.02 1.13 0 0 1.03 3.22 6.27 7.73 6.84 5.12 3.73 3.41 2.93 2.25 1.24 0.67 0.26 0 0 0 0 0 0 0 0 0 0 0 0 0 0.39 1.13 1.23 0.33 0 0.07 0 0 0 1.15 3.18 2.71 1.34 0.19 0 0.35 1.64 1.65 0.45 0 0 0 2.58 3.93 4.85 2.02 0 0 0 0.51 0.72 0.42 0 0 0 0 0 1.95 5.21 4.79 2.14 0
0 1.7 0 0 0 0 0 0 0 0 0 0 0.26 0.81 0.62 1.21 2.72 2.51 1.19 1.52 1.91 2.53 1.48 2.23 3.96 5.12 4.88 5.63 5.9 4.32 1.54 0 1.02 1.76 1.95 4.52 6.9 6.81 6.77 5.32 4 3.17 1.97 0.78 0.28 0.11 0 0 0 0 0 0 0 0 0 0 0 0 0 0 0 0.48 0.47 1.02 1.65 0.78 0.97 0.79 0.5 0.03 0.08 0.14 0 0 0 0 0.75 0.38 0.41 0 0.51 1.64 2.07 2.38 1 0 0 0 0 0 0 0.3 1.04 0.94 0 0.5 2.32 5.01 4.88 2.42 0
0 0 0 0 0 0 0 0 0 0 0.26 0.86 1.45 1.58 1.81 2.47 2.69 1.87 0.11 0.4 1.8 1.79 0.38 0 1.42 3.81 5.71 8.17 8.97 6.54 2.23 0.56 1.17 1.89 1.95 3.07 5.27 6.98 8.23 7.06 5.59 3.5 1.61 0.64 0 0.02 0 0 0 0 0 0 0 0 0 0 0 0 0 0 0 1.34 2.27 2.93 2.94 1.8 3.09 2.96 0.77 0 0 0 0 0 0 0 0.32 1.13 1.16 0.5 0.89 1.56 1.51 1.05 0 0 0 0 0 0 0 1.18 2.93 3.05 1.96 1.32 1.73 3.19 2.81 1.3 0
0 0 0 0 0 0 0 0 0.2 0.9 1.56 1.01 1.25 1.03 1.47 2.32 2.41 1 0.69 0.99 2.01 2.32 0.54 0 0.24 3.41 6.53 9.04 9.84 7.61 2.86 0.56 1.05 1.37 1.79 2.21 4.09 6.46 8.55 8.49 6.1 3.36 1.48 0.45 0.24 0 0 0 0 0 0 0 0 0 0 0 0 0 0 0 0.83 2.67 4.27 4.04 4.06 3.79 4.39 3.73 2.16 0 0 0 0 0 0 0 0 0.39 0.63 1.35 0.52 1.65 1.79 1.63 0 0 0 0 0 0 0.1 2.56 4.18 4.91 3.27 1.24 0 0.11 0.52 0 0.09
0 0 0 0 0 0 0 1.4 2.26 1.03 0.48 0 0 0 0.48 1.37 1.49 0.76 1.37 2.47 3 2.9 2.7 2.54 1.7 3.46 6.38 9.53 9.43 6.08 1.94 0 0.39 0.85 0.59 1.63 3.21 4.56 6.9 7.4 4.79 2.01 0.62 0.32 0.41 0.04 0 0 0 0 0 0 0 0 0 0 0 0.02 0.16 0.56 2.15 3.67 4.68 4.4 3.7 2.56 3.04 2.65 1.73 0 0 0 0 0 0 0.01 0.9 0 0 0 0 0.83 2.24 2.59 0.63 0 0 0 0 0 0.23 2.02 3.18 4.01 3.34 0.31 0 0 0 0 0
0 0 0 0 0 0 0.87 3.18 3.22 2.06 0 0 0 0 0 0 0.51 0.97 2.02 3.52 4.37 4.82 5.14 4.41 4.2 5.15 7.78 8.69 7.37 4.65 2.68 0.25 0 0 0 0.33 1.29 1.8 2.5 3.5 1.81 0.91 0.75 1.05 0.87 0.27 0 0 0 0 0 0 0 0 0 0 0 0 0.35 0.93 2.17 4.21 5.27 4.47 2.97 1.32 0.93 0.82 0 0 0 0.39 0.88 0.87 0.68 2.44 2.28 0.57 0 0 0 0.02 2.05 2.4 0.88 0 0 0 0 0 0.77 1.84 3.27 3.72 1.95 0 0 0 0 0 0
0 0 0.39 0.29 0 0 0.65 3.22 2.93 1.55 0 0 0 0 0 0 0 0.09 2.87 4.27 5.61 6.39 6.84 6.94 6.68 6.1 5.98 7.2 5.93 3.43 2.68 0.98 0 0 0 0 0 0 0 0 0 0 1.42 2.13 1.61 0.84 0 0 0 0 0 0 0 0 0 0 0 0 0.02 0.75 1.72 3.43 5.35 4.53 2.66 1.55 0.09 0 0 0 1.18 2.31 3.56 3.98 3.1 3.22 3.51 1.68 0 0 0 0 1.17 0.64 0 0 0 0 0 0.91 2.83 3 3.23 2.29 0.89 0 0 0 0 0 0
0 0.07 1.59 1.62 1.11 0 1.57 3.95 3.76 2.35 0 0 0 0 0 0 0 1.7 4.56 6.16 5.99 6.47 7 7.5 6.27 4.31 3.2 3.59 2.75 1.36 1.88 1.46 0.96 0 0 0 0 0 0 0 0 0.12 2.11 3.28 2.47 1.28 0.51 0 0 0 0 0 0 0 0 0 0.39 0.35 0.64 0.89 1.91 3.98 5.68 5.42 4.15 2.6 0.9 0 0 0.54 2.17 3.57 4.82 6.09 4.77 3.74 3.5 2.27 0.29 0 0 0 0 0 0 0 0 0 0.29 1.4 3.32 4.16 3.88 2.89 1.19 0 0 0 0 0.05 0
0 0 0.79 2.36 2.39 1.41 1.66 3.37 4.05 2.89 2.37 0 0 0 0 1.14 2.04 4.22 6.72 7.19 6.72 6.74 5.6 4.8 3.18 0.93 0.08 0 0 0 1.8 2.63 1.69 0.13 0 0 0 0 0 0 0 1.63 4.11 3.83 3.04 1.87 0.98 0.36 0.15 0.05 0 0.03 0.1 0.05 0 0.24 1.04 1.56 1.62 1.88 2.4 3.43 4.92 6.15 5.67 2.04 0 0 0 0.74 2.07 3.69 5.14 6.28 5.27 3.26 2.58 2.05 0.02 0.03 0 0 0 0 0 0 0 0 0.23 1.99 2.56 3.17 2.56 2.2 0.75 0.63 0.19 0.13 0.63 1.78 0
0 0 1.75 3.05 2.96 2.48 1.29 2.3 2.94 3.32 3.59 1.45 0.11 0 1.25 2.78 4.71 6.08 5.91 6.26 5.81 5.74 3.59 0.91 0 0 0 0 0 0 0.23 1.96 0.72 0 0 0 0 0 0 0 0.14 4.05 4.93 3.96 2.66 1.19 0.73 0.63 0.6 0.56 0.57 0.39 0.29 0 0 0.29 1.38 1.92 2.78 3.79 3.55 3.59 4.6 5.48 4.65 1.71 0 0 0 0.45 1.87 2.95 4.09 4.79 3.83 2.23 0.96 0.26 0.57 0.83 0.9 0.22 0 0 0 0 0 0.46 1.21 2.31 1.5 0.3 0 0 0 0.48 0.71 0.65 1.37 1.9 0
0 0.37 3.45 4.11 4.06 3.88 3.21 2.81 2.61 2.87 3.65 3.59 2.68 2.21 2.69 3.81 4.09 5.29 5.11 4.32 3.55 3.17 0.9 0 0 0 0 0 0 0 0 1.4 0 0 0.98 1.87 1.24 0.12 0 0 0.83 4.7 5.17 3.73 1.05 0 0 0 0.42 0.43 0.61 0.39 0 0 0 0.58 2.11 3.31 4.2 4.33 3.93 4.11 3.93 4.38 2.69 1 0 0 0 0.26 1.13 2.05 2.77 2.74 1.92 0.89 0 0 1.33 1.12 0.76 1.27 1.5 0 0 0 0.76 2.62 2.29 2.12 1.32 0 0 0 0 0 0.2 0.12 0 0.83 0
0 2.18 3.81 3.9 3.19 4.15 4.99 4.73 3.4 3.08 3.38 3.97 4.59 4.76 3.47 3.02 3.02 4.12 3.5 3.2 1.93 1.15 0 0 0 0 0 0 0 0 0 0.16 0 0.24 1.3 2.22 1.89 0.4 0 0 1.02 4.41 5.31 3.76 0.01 0 0 0 0 0 0 0 0 0 0 1.49 3.52 4.58 5.32 5.22 4.67 3.77 3.15 2.57 1.54 1.23 0.81 0 0 0 0.57 1.65 1.84 0.14 0.45 0 0 1.26 2.11 2.14 1.99 2.63 3.05 1.11 0 0 1.35 3.26 1.45 0.99 0.14 0 0 0 0 0 0 0 0 0 0
0 2.98 3.53 2.9 2.5 3.08 4.69 4.86 3.79 2.03 2.25 3.31 5.08 4.72 4.01 2.73 3.12 3.08 2.92 3.37 2.15 0.4 0 0 0 0 0 0 0 0 0 0.22 0.93 1.86 2.43 2.69 2.47 1.64 0 1.05 2.28 4.8 5.08 3.72 1.18 0 0 0 0 0 0 0 0 0 0.35 2.18 3.83 4.92 5.48 5.1 5.3 4.71 2.9 2.26 2.09 2.05 1.61 0.18 0 0.64 1.09 1.45 0.26 0 0 0.5 1.19 2.5 3.74 3.48 3.53 4.03 3.87 2.48 0 0 1.57 2.14 1.23 0.15 0.65 0.13 0 0 0 0 0 0 0 0 0
0 0 3.44 2.64 0.71 1.27 2.92 3.51 3.79 2.42 2.08 2.74 4.33 4.81 4.74 3.35 1.93 0.79 2.57 3.29 3.82 1.09 0 0 0 0 0 0 0 0 0 0 2.37 4.47 4.26 2.97 4.14 3.5 2.52 2.72 4.62 5.17 5.15 3.79 1.79 0 0 0 0 0 0 0 0 0 0 1.11 2.55 3.77 4.47 4.65 4.81 4.13 3.94 4.01 3.76 3.77 3.74 2.15 2.32 2.54 3.6 3.1 1.14 0 0 1.97 3.79 3.95 5.77 5.95 5.36 4.84 3.63 2.12 0.66 0.14 1.14 1.77 0.98 0 0.57 1.67 0.98 0 0 0 0 0 0 0 0
0 0 2.44 2.49 0.49 0.18 1.33 3.08 3.73 3.95 4.09 3.46 3.64 4.19 4.1 2.92 0.1 0 0.78 2.42 3.59 2.62 0 0 0 0 0 0 0 0 0.36 0.71 3.02 4.9 6.12 6.05 6.6 5.9 5.05 4.9 5.64 6.7 5.46 4.46 2.19 0 0 0 0 0 0 0 0 0 0 0 0.37 2.07 2.99 3.42 3.01 3.31 3.51 3.43 2.57 2.62 3.19 3.4 3.51 4.56 5.67 3.5 0.52 0 0 1.47 3 4.11 6.62 7.32 6.13 4.48 2.33 1.22 1.46 2.31 2.17 2.04 0.65 0 0 0.34 0.29 0 0 0 0 0 0 0 0
0 0 1.47 1.92 0.4 0 0 1.16 3.13 4.3 4.55 3.79 2.2 2.35 2.83 1 0 0 0.2 2.64 4.63 4.33 1.46 0 0 0 0 0 0 0 0.3 1.17 1.85 4.89 7.59 8.56 8.07 6.51 5.84 6.36 5.48 5.9 5.29 3.64 0.54 0 0 0 0 0 0 0 0 0 0 0 0 0 0 0 1.3 2.81 2.79 1.19 0 0 1.31 2.64 3.66 4.32 4.55 1.7 0 0 0 0 1.5 4.41 6.61 7.76 6.89 4.42 1.72 0.88 1.34 2.81 2.75 2.29 0.19 0 0 0 0 0 0 0 0 0 0 0 0
0 0 0 0 0 0 0 0 1.62 3.64 4.43 4.01 1.58 0.67 0.53 0 0 0 0 2.94 5.26 5.82 3.27 0 0 0 0 0 0 0 0 0.06 1.45 5.82 8.32 8.93 7.53 5.95 5.85 6.05 4.58 4.09 2.32 0.1 0 0 0 0 0 0 0 0 0 0 0 0 0 0 0 0 0 1.52 0.61 0 0 0 0 0.8 2.82 2.78 2.43 0.27 0 0 0 0 1.59 5.09 7.29 8.06 7.59 4.46 1.36 0.38 1.18 2.61 2.77 1.82 0.32 0 0 0 0 0 0 0 0 0 0 0 0
0 0 0 0 0 0 0 0 2.96 4.28 4.94 5.19 3.58 1.3 0 0 0 0 0.26 3.02 4.78 5.62 3.1 0 0 0 0 0 0 0 0 0 1.48 5.18 8.28 8.58 6.4 5.21 6.13 5.94 4.66 3.38 0.83 0 0 0 0 0 0 0 0 0 0 0 0 0 0 0 0 0 0 0 0 0 0 0 0 0.16 1.02 0.43 0.13 0 0 0 0 0 2.11 5.5 6.12 6.83 6.63 4.9 2.08 0.13 0 1.07 1.82 1.09 0 0 0 0 0 0 0 0 1.02 2.08 0.82 0 0
0 0 0 0 0 0 0 0.54 3.9 6.57 7.43 7.8 6.92 5.32 1.65 0 0 0 1.89 3.48 3.78 3.91 1.08 0 0 0 0 0 0 0 0 0 0 3.48 6.2 7.08 5.99 5.26 5.74 5.31 4.63 3.03 1.09 0 0 0 0 0 0 0 0 0 0 0 0 0 0 0 0 0 0 0 0 0 0 0 0 0.61 0.83 0 0 0 0 0 0 0.31 3.04 3.84 2.66 3.79 3.88 2.59 0.84 0 0 1.15 2.32 1.64 0 0 0 0 0 0 0 0.44 2.69 3.68 0 0 0
0 0 0 0 0 0 0 0.64 4.43 7.8 9.5 10.06 9.24 7.07 4.18 0.68 0 0 2.11 2.46 2.99 2.23 0.33 0 0 0 0 0 0 0 0 0 0 0.87 4.67 6.74 6.93 6.13 4.92 3.87 3.55 3.55 1.49 0 0 1.2 2.63 0.49 0 0 0 0 0 0 0 0 0 0 0 0 0 0 0 0.37 1.96 2.46 1.85 2.12 2.82 1.5 0 0 0 0 1.01 2 1.56 1.23 0 0 0 0 0 0 0.33 1.37 2.4 2 1.52 2.57 3.94 3.21 1.45 0.24 0 1.3 1.53 2.29 0 0 0
0 0 0 0 0 0 0 0 4.01 6.8 9.4 10.5 8.97 6.65 3.12 0 0 0 0.92 2.72 2.3 0.49 0 0 0 0 0 0 0 0 0 0 0 0.69 3.3 5.76 6.18 6.11 4.83 3.17 3.12 3.31 2.31 1.24 2.53 4.76 6.6 4.21 0 0 0 0 0 0.5 0.66 0.48 0 0 0 0 0 0 1.06 2.19 3.08 4.42 5.56 5.31 4.95 3.95 0.69 0 0 0.63 2.4 3.12 1.17 0 0 0 0 0 0 0.83 1.79 1.56 2.68 2.99 3.72 5.38 6.48 5.46 2.07 0 0 0.29 0 0.68 0 0 0
0 0 0 0 0 0 0 0 2.04 5.88 8.26 9.09 7.64 5.22 2.21 0 0 0 0 1.9 2.4 0.45 0 0 0 0 0 0 1.41 1.15 0.13 0 0.57 1.77 2.72 3.79 5.35 5.45 4.72 3.26 2.67 3.24 3.09 3.69 5.59 8.15 8.08 6.35 1.96 0 0 0 0 1.13 1.07 0.67 0 0 0 0 0 1.6 2.99 3.24 3.61 5.05 7.03 7.3 6.09 4.07 0.66 0 0 2.48 3.42 2.93 0.42 0 0 0 0 0 0 0.97 2.23 2 3.32 3.4 4.47 5.87 6.82 5.84 1.65 0 0 0 0 0 0 0 0
0 0 0 0 0 0 0 0 0.07 3.76 5.57 6.55 5.33 3.59 0.71 0 0 0 0 2.22 2.79 0.65 0 0 0 0 0 2.08 3.09 2.89 2.4 1.68 1.48 1.65 2.16 2.16 3.84 4.6 5.53 3.95 2.38 2.82 3.65 4.43 7.05 8.78 9.02 6.27 1.86 0 0 0 0 1.85 1.51 0.62 0 0 0.38 1.88 2.07 3.14 3.73 5.02 6.05 7.63 8.2 9.46 7.55 4.57 1.65 0.45 1.55 4.66 4.6 3.16 0.25 0 0 0 0 0 0 0.64 2.47 3.32 3.4 3.12 4.89 6.22 7.75 6.22 1.07 0 0 0 0 0 0 0 0
0 0 0 0 0 0 0 0 0.13 1.19 2.33 3.04 1.93 1.5 0.93 0 0 0 0.46 2.37 3.17 1.29 0 0 0 1.32 3.55 5.42 5.08 4.4 3.17 2.22 1.31 1.02 1.32 0.73 1.77 2.42 2.86 2.4 2.33 2.42 2.29 2.66 5.58 7.86 7.77 5.02 0.83 0 0 0 0 0.65 0.87 0 0 0.71 3.41 4.53 4.82 4.71 5.95 7.73 9.03 10.33 9.99 9.61 7.76 4.31 1.68 1.77 5.11 7.24 6.68 4.38 2 0 0 0 0 0 0 0.19 2.09 3.64 4.47 4.57 5.72 7.83 8.27 5.95 2.01 0 0 0 0 0 0 0 0
0 0 0 0 0 0.48 1.68 1.4 0.12 0 0 0 0 0.17 1.63 2.05 1.96 2.25 2.75 4.32 4.2 2.47 1.13 1.05 3.13 5.21 5.51 6.86 6.16 4.66 3.51 1.87 0.5 0.39 1.68 1 0.6 0.97 0.87 1.3 0 0.1 0 0.77 2.99 4.88 4.77 2.6 0.42 0 0 0 0 0 0 0 0 1.55 4.39 5.9 5.13 4.14 4.25 7.02 8.77 10.48 10.55 9.55 7.9 3.79 1.17 2.88 5.96 8.44 6.9 4.02 2.2 0.66 0.56 0.62 0 0 0 0.42 1.68 3.2 4.41 5.58 6.65 8.34 8.01 5.12 2.76 1.62 0 0 0 0 0 0 0
0 0 0 0 0 0 1.66 0.79 0.03 0 0 0 0 0 0.78 2.95 4.74 5.13 4.45 4.99 4.35 3.08 2.9 2.4 3.97 5.49 6.09 6.87 6.04 4.09 2.38 1.73 0.53 0.51 2.26 3.36 2.92 1.42 0.9 0.2 0 0 0 0 1.2 2.12 3.47 1.35 0.42 0 0 0 0 0 0 0 0 0.78 3.57 4.84 4.05 2.5 1.87 3.66 5.52 8.19 8.71 8.59 6.61 2.54 0.42 1.73 4.5 6.73 4.97 2.6 2.37 2.76 3.26 2.67 0 0 0 0.37 1.44 3.05 3.81 4.98 7.26 8.42 7.13 4.76 3.47 1.89 0.24 0 0 0 0 0 0
0 0 0 0 0 0 0 0 0 0 0 0 0 0 1.26 3.16 4.57 5.03 5.36 4.4 3.9 3.76 2.49 2.71 3.42 4.09 4.85 4.99 4.67 3.1 1.26 0.84 0 0.32 1.4 3.03 2.93 2.62 2.49 1.66 0.02 0 0 0 1.07 1.08 1.16 1.47 1.49 0.03 0 0 0 0 0 0 0 0 2.09 2.43 0.91 0 0 0 0.72 2.62 4.08 3.69 2.01 0 0 0 3.23 5.19 4.56 2.83 3.06 3.01 3.02 1.42 0 0 0 0.49 1.23 3.4 5.04 5.89 7.19 7.41 5.61 3.28 2.43 1.59 0.38 0 0 0 0 0 0
0 0 0 0 0 0 0 0 0 0 0 0 0 0.9 2.37 3.2 4.65 5.88 5.53 4.19 3.46 3.26 2.3 1.03 0 0.63 1.29 1.6 1.93 0.95 0 0 0 0 0 1.17 2.46 3.44 4.33 3.22 1.24 0 0 0.16 1.3 0.79 0 0.44 1.36 0.91 0 0 0 0 0 0 0 0 0.48 1.21 0.53 0 0 0 0 0 0.04 0 0 0 0 0 3.23 3.92 3.97 2.74 3.13 2.47 1.4 0 0 0 0 0 1.12 3.96 5.96 7.69 8.63 8.4 5.17 2.19 0.97 0 0 0 0 0 0 0 0
0 0 0 0 0 0 0 0 0 0 0 0 2.38 3.67 4.97 4.73 5.26 6.07 5.34 3.55 2.79 2.2 1.45 0 0 0 0 0 0 0.53 0 0 0 0 0 0 0.02 3.24 3.98 4.45 2.85 1.16 0.76 2.06 2.08 0.94 0 0 0 0 0 0 0 0 0 0 0 0 1.14 1.75 1 0 0 0 0 0 0 0 0 0 0 1.61 5.3 4.91 4.57 3.97 3.41 2.18 0 0 0 0 0 0 0.87 4.6 7.76 10.42 10.19 7.64 4.63 1.14 0 0 0 0 0 0 0 0 0
0 0 0 0 0 0 0 0 0 0 0 1.13 3.71 5.44 6.91 7.09 4.74 4.09 2.56 1.43 1.69 1.61 1.43 0.31 0 0 0 0 0.32 2.17 0.73 0 0 0 0 0 0 1.34 3.05 3.94 4.04 2.38 2.04 2.13 2.06 0.7 0 0 0.09 0 0.07 0 0 0 0 0 0 0.36 2.45 2.15 1.89 0.82 0.8 0.05 0.11 0.8 1.69 0.11 0 0 0.1 3.87 6.62 7.03 6.53 5.52 3.71 1.43 0 0 0 0 0 0 2.12 6.11 9.83 10.71 9.44 6.67 3.55 0.41 0 0 0 0 0 0 0 0 0
0 0 0 0 0 0 0 0 0 0 0 0 1.37 3.21 5.06 5.44 3.88 2.58 1.5 2.2 1.92 2.05 1.41 0.67 0 0 0 0.48 1.72 2.83 1.35 0 0 0 0 0 0 0 0.33 2.68 4.81 4.39 3.66 2.86 1.06 0.29 0 0.09 0 0 0 0 0 0 0 0 0.13 0.98 1.73 2.16 3.02 2.86 3.13 3.22 3.74 3.92 3.86 1.85 0 0.31 2.74 5.15 7.52 8.47 8.22 6.2 4.35 1.91 0 0 0 0 0 0.19 3.6 7.9 10.59 9.49 6.92 5.03 2.21 0 0 0 0 0 0 0 0 0 0
0 0 0 0 0 0 0 0 0 0 0 0 0 1.13 1.89 3.44 4.08 3.13 2.46 2.43 2.78 2.63 0 0 0 0 0 1.45 2.37 2.58 0.12 0 0 0 0 0 0 0 0 1.29 3.76 5.6 4.81 3.14 1.41 0.35 0 0 0 0 0 0 0 0 0 0.92 0.73 0.63 0.74 0.9 2.15 4.15 4.97 5.25 6.05 5.72 4.76 2.21 1.39 1.97 3.57 4.85 6.97 8.68 8.83 7.3 5.1 3.11 0.9 0 0 0 0 1.87 4.63 7.44 8.78 8.26 6.2 3.86 2.08 0 0 0 0 0 0 0 0 0 0
0 0 0 0 0 0 0 0 0 0 0 0 0 0.02 0.6 2.69 4.2 4.48 3.44 3.23 3 1.04 0 0 0 0 0 0.74 2.14 0.57 0 0 0 0 0 0 0 0 0 1.37 3.55 5.17 5.44 4.28 2.72 0.96 0 0 0 0 0 0 0 0.14 1.3 1.32 0.53 0.02 0 0 0.95 3.34 4.17 5.24 6.81 6.99 4.81 2.9 2.34 3.93 4.55 4.76 5.64 6.73 7.39 5.74 3.36 1.71 0.83 0 0 0 0 1.02 3.57 5.36 6.43 6.39 5.74 3.1 1.55 0 0 0 0 0 0 0 0 0 0
0 0 0 0 0 0 0 0 0 0 0 0 0.08 0.78 1.42 2.03 3.18 3.17 2.63 2 0 0 0 0 0 0 0 0 0 0 0 0 0 0 0 0 0 0 0 0.14 1.24 3.31 4.6 3.59 1.81 0.24 0 0 0 0 0 0 0 1.35 2.2 1.25 0.01 0 0 0 0.5 1.99 2.77 4.56 6.08 6.1 4.11 2.88 3 5.12 5.55 5.61 6.02 4.88 3.88 3.04 1.43 0.27 0.89 0.64 0 0 0 0 1.45 3.15 3.34 4.85 5.31 4.73 2.94 0 0 0 0 0 0 0 0 0 0
0 0 0 0 0 0 0 0 0 0 0 1.71 2.08 2.76 1.53 1.16 1.95 1.22 0.76 0 0 0 0 0 0 0 0 0 0 0 0 0 0 0 0 0 0 0 0 0 0 0 1.3 1.41 0.71 0 0 0 0 0 0 0 0 1.79 1.96 1.97 0 0 0 0 0.75 1.32 3.13 4.56 4.95 4.93 2.43 1.67 2.28 4.16 4.96 6.12 4.4 2.74 1.19 0 0 0 0 0.83 0 0 0 0 0.63 0.38 0 1.1 3.75 4.43 0 0 0 0 0 0 0 0 0 0 0
0 0 0 0 0 0 0 0 0 0 0 0 3.32 1.97 1.16 0.66 0 0 0 0 0 0 0 0 0 0 0 0 0 0 0 0 0 1.28 0.2 0 0 0 0 0 0 0 0 0 0 0 0 0 0 0 0 0 0 0.32 0.69 0.39 0 0 0 0 0.62 2.54 3.71 4.49 4.25 2.81 0.89 0.45 1.03 2.2 3.41 4.08 2.5 0.09 0 0 0 0 0.15 0.54 0 0 0 0 0 0 0 0 1.53 0 0 0 0 0 0 0 0 0 0 0 0
0 0 0 0 0 0 0 0 0 0 0 0 0 2.35 2.25 1.48 0 0 0 0 0 0 0 0 0 0 0 0 0 0 0 0 0.64 2.01 0.24 0 0 0 0 0 0 0 0 0 0 0 0 0 0 0 0 0 0 0 0 0 0 0 0 0 1.39 3.23 4.11 3.82 3.47 1.6 0.12 0.26 0.44 0.8 1.34 1.74 0.34 0 0 0 0 0 0.82 1.02 0.11 0 0 0 0 0 0 0 0 0 0 0 0 0 0 0 0 0 0 0 0
0 0 0 0 0 0 0 0 0 0 0 0 0 0 4.13 2.13 0.4 0 0 0 0 0 0 0 0 0.04 0 0 0 0 0.49 1.47 2.24 2.82 0.04 0 0 0 0.16 0 0 0 0 0 0 0 0.26 0.18 0 0 0 0 0 0 0 0 0 0 0 0 2.33 3.58 4.57 4.07 2.15 0.41 0 0 0 0 0.36 0.12 0 0 0 0 0 0 2.29 2.83 1.56 0.12 0 0.56 0.02 0 0 0 0 0 0 0 0 0 0 0 0 0 0 0 0
0 0 0 0 0 0 0 0 0 0 0 0 0 0 0 2.93 0 0 0 0 0 0 0 0 0 0 0 0 0.52 2.01 3.87 2.38 3.35 3.08 0.86 0 0 0.42 2.49 2.28 0 0 0 0.47 1.45 1.23 1.97 2.11 1.86 1.75 1.84 0 0 0 0 0 0.04 2.41 1.88 2.69 3.69 3.78 4.6 3.5 2.09 0.82 0.2 0.63 1.31 0.99 0.65 0 0 0 0 0 0 0.25 2.89 3.82 3.15 1.06 0.39 1 0.42 0 0 0 0 0 0 0 0 0 0 0 0 0 0 0 0
0 0 0 0 0 0 0 0 0 0 0 0 0 0 0 0 0.8 0 0 0.15 0.94 0 0 0 0 0 0 0 2.4 3.5 4.04 2.98 3.18 3.03 0.6 0 0 2.72 4.93 4.95 2.02 0 0 1.83 2.59 2.55 2.28 2.55 2.85 3.51 3.97 0.71 0 0 0 0 1.13 3.43 4.13 3.94 3.7 3.44 3.19 2.74 2.38 1.67 0.21 0.2 2.11 2.23 1.46 0.76 0.01 0 0 0 0 1.44 3.24 4.39 3.32 2.91 1.88 0.63 0 0 0 0 0 0 0 0 0 0 0 0 0 0 0 0 0
0 0 0 0 0 0 0 0 0 0 0 0 0 0 0 0 0 0 0 0.64 0.98 0 0 0 0 0 0 0 0 2.52 1.15 0.61 1.23 2.03 0.52 0 0.06 2.12 4.43 5.22 3.61 0.71 0.48 1.11 1.77 1.99 0.3 0.59 2.59 4.19 3.68 1.23 0 0.29 1.23 1.41 0.66 1.77 1.78 1.44 1.02 1.46 1.77 1.65 2.02 0.43 0 0 1.27 3.07 3.07 2.04 1.18 1.28 0.59 0 0 0.43 2.61 3.59 4.6 5.25 4.06 1.69 0 0 0 0 0 0 0 0 0 0 0 0 0 0 0 0 0
0 0 0 0 0 0 0 0 0 0 0 0 0 0 0 0 0 0 1.14 1.43 1.7 1.13 0 0 0 0 0 0 0 0 0 0 0.39 1.21 0.9 0 0.33 1.37 3.32 4.24 4.04 2.94 1.52 0.65 0 0 0 0 1.74 4.09 2.55 0.92 0.16 1.7 2.73 1.93 0.06 0 0 0 0.93 1.93 1.79 0.97 0.78 0 0 0 0 0.72 1.93 1.25 1.35 1.73 0 0 0 0 1.14 3.37 5.74 6.01 4.91 0 0 0 0 0 0 0 0 0 0 0 0 0 0 0 0 0 0
0 0 0 0 0 0 0 0 0 0 0 0 0 0 0 0 0 0 0 2.38 2.77 0.53 0 0 0 0 0 0 0 0 0 0 0.47 0.82 1.53 1.72 0.89 2.04 3.3 4.48 5.17 4.65 2.23 0.92 0 0 0 0 0.79 2.73 2.72 1.09 1.07 2.37 2.79 2.2 0.23 0 0 0 0.69 2.16 2.75 1.43 0 0 0 0 0 0 0 0 0 0 0 0 0 0 1.2 3.68 5.38 5.21 0 0 0 0 0 0 0 0 0 0 0 0 0 0 0 0 0 0 0
0 0 0 0 0 0 0 0 0 0 0 0 0 0 0 0 0 0 0 0 3.05 0.53 0 0 0 0 0 0 0 0 0 0 0.35 1 1.63 2.86 2.55 2.85 3.87 4.58 4.73 3.4 2.06 0.13 0 0 0 0 0 1.92 2.14 0.76 0.78 0.64 0.59 0.75 0.62 0.7 0.48 0.05 0 1.42 1.52 0 0 0 0 0 0 0 0 0 0 0 1.35 0.94 1 1.68 2.67 4.27 4.78 0 0 0 0 0 0 0 0 0 0 0 0 0 0 0 0 0 0 0 0
0 0 0 0 0 0 0 0 0 0 0 0 0 0 0 0 0 0 0 0 0 0 0 0 0 0 0 0 0 0 0 0 1.25 1.52 1.58 1.86 2.27 2.94 3.25 3.26 2.48 1.22 1.15 0 0 0 0 0 0 0.08 0.87 0.49 0 0 0 0 0.85 2.74 2.23 0.29 0 0 0 0 0 0 0 0 0.42 1.75 1.81 0 0 0.17 3.39 3.69 4.12 4.62 5.68 0 0 0 0 0 0 0 0 0 0 0 0 0 0 0 0 0 0 0 0 0 0
0 0 0 0 0 0 0 0 0 0 0 0 0 0 0 0 0 0 0 0 0 0 0 0 0 0 0 0 0 0 0 0 2.11 2.68 2.43 1.25 0.54 1.2 1.67 0.63 0 0.23 0.11 0 0 0 0 0 0 0 0 0.32 0.66 0.66 0.33 0.88 1.52 3.4 3.83 0.2 0 0 0 0 0 0 0.43 1.44 1.87 4.14 4.4 2.32 0.83 1.77 4.07 5.5 5.22 5.63 0 0 0 0 0 0 0 0 0 0 0 0 0 0 0 0 0 0 0 0 0 0 0
0 0 0 0 0 0 0 0 0 0 0 0 0 0 0 0 0 0 0 0 0 0 0 0 0 0 0 0 0 0 0 0.2 3.19 3.97 3.47 1.16 0 0 0 0 0 0 0.59 0 0 0 0 0 0 0 0 1.74 2.28 2.41 2.79 2.1 2.34 2.92 4 0.11 0 0 0 0 0 0 1.44 2.16 2.82 4.22 5.63 3.99 2.58 2.01 2.89 4.08 0 0 0 0 0 0 0 0 0 0 0 0 0 0 0 0 0 0 0 0 0 0 0 0 0
0 0 0 0 0 0 0 0 0 0 0 0 0 0 0 0 0 0 0 0 0 0 0 0 0 0 0 0 0 0 0 1.64 3.71 4.12 3.52 1.28 0 0 0 0 0 0.56 2.43 0.82 0 0 0 0 0 0 1.65 3.18 3.32 2.64 2.57 2.83 1.87 1.37 2.34 0 0 0 0 0 0 1.51 1.64 2.02 3.01 3.1 3.78 2.98 2.02 1.19 0 0 0 0 0 0 0 0 0 0 0 0 0 0 0 0 0 0 0 0 0 0 0 0 0 0 0
0 0 0 0 0 0 0 0 0 0 0 0 0 0 0 0 0 0 0 0 0 0 0 0 0 0 0 0 0 0 0 0.71 3.11 4.3 3.33 0.68 0 0 0 0 0 3.16 5.15 2.99 0 0 0 0 0.97 1.61 1.86 2.34 1.87 1.1 1.42 1.17 0 0 0.01 0 0 0 0 0 1.45 2.93 2.48 3.04 4.48 4.14 2.16 0.51 0 0 0 0 0 0 0 0 0 0 0 0 0 0 0 0 0 0 0 0 0 0 0 0 0 0 0 0 0
0 0 0 0 0 0 0 0 0 0 0 0 0 0 0 0 0 0 0 0 0 0 0 0 0 0 0 0 0 0 0 0 3.12 4.29 3.36 0 0 0 0 0 0 3.91 5.5 3.95 0.12 0 0 0 0.62 0.64 0.22 0 0 0 0 0 0 0 0 0 0 0 0 0.11 3.12 4.51 4.68 5.61 6.64 5.92 0 0 0 0 0 0 0 0 0 0 0 0 0 0 0 0 0 0 0 0 0 0 0 0 0 0 0 0 0 0 0
0 0 0 0 0 0 0 0 0 0 0 0 0 0 0 0 0 0 0 0 0 0 0 0 0 0 0 0 0 0 0 0 0 5.66 4.77 0.17 0 0 0 0 0 2.74 3.57 2.01 0.32 0 0 0 0 0 0 0 0 0 0 0.03 0 0 0 0 0 0 0 0.41 3.3 5.01 6.56 7.43 0 0 0 0 0 0 0 0 0 0 0 0 0 0 0 0 0 0 0 0 0 0 0 0 0 0 0 0 0 0 0 0 0
0 0 0 0 0 0 0 0 0 0 0 0 0 0 0 0 0 0 0 0 0 0 0 0 0 0 0 0 0 0 0 0 0 0 0 0 0 0 0 0 0 0.39 1.11 0.55 0 0 0 0 0.12 0 0 0 0.07 0.46 0.51 0.56 0 0 0 0 0 0.84 0.96 1.31 2.74 0 0 0 0 0 0 0 0 0 0 0 0 0 0 0 0 0 0 0 0 0 0 0 0 0 0 0 0 0 0 0 0 0 0 0 0
0 0 0 0 0 0 0 0 0 0 0 0 0 0 0 0 0 0 0 0 0 0 0 0 0 0 0 0 0 0 0 0 0 0 0 0 0 0 0 0 0 0 0 0 0 0.02 0 0.21 2.63 3.57 3.03 1.95 2.21 2.6 1.6 1.87 0.83 0 0 0 0 0 0 0 0 0 0 0 0 0 0 0 0 0 0 0 0 0 0 0 0 0 0 0 0 0 0 0 0 0 0 0 0 0 0 0 0 0 0 0 0
0 0 0 0 0 0 0 0 0 0 0 0 0 0 0 0 0 0 0 0 0 0 0 0 0 0 0 0 0 0 0 0 0 0 0 0 0 0 0 0 0 0 0 0 0 0 0 0 0 0 5.46 0 0 0 0 0 0 0 0 0 0 0 0 0 0 0 0 0 0 0 0 0 0 0 0 0 0 0 0 0 0 0 0 0 0 0 0 0 0 0 0 0 0 0 0 0 0 0 0 0 0
