# Supplementary material for: Breeding success of a marine central place forager in the context of climate change: A modeling approach
Source: PLoS One. 2017 Mar 29;12(3):e0173797. doi: 10.1371/journal.pone.0173797 (PMC5371308; doi:10.1371/journal.pone.0173797)
Supplement: S9 Dataset — (ZIP) [file pone.0173797.s013.zip › frequency_fishing_events_fig5b.txt]

x	y
44	60
44	60
44	60
49	67
49	67
48	68
48	68
48	68
48	68
47	64
47	64
47	64
46	64
46	64
46	64
46	64
21	72
21	72
21	73
21	74
21	74
17	77
17	77
17	77
17	77
17	78
17	79
17	79
17	79
17	79
17	79
17	79
17	77
17	77
17	77
17	77
45	58
45	58
46	58
46	58
46	66
46	66
46	66
46	66
47	67
50	67
50	69
50	69
50	69
50	69
48	65
48	65
48	65
48	65
48	65
48	65
45	56
45	56
46	66
46	66
46	66
46	66
47	69
46	63
46	63
46	63
46	63
46	64
46	64
46	64
46	56
46	57
46	57
41	59
41	59
41	59
41	59
41	59
41	59
41	59
40	61
40	61
40	61
40	61
19	66
19	66
19	66
19	66
19	66
21	65
21	65
21	65
21	65
14	64
14	64
14	64
14	64
14	64
14	64
16	65
16	65
16	65
16	65
10	65
10	65
10	65
10	65
57	72
57	72
59	71
59	71
59	71
59	71
58	71
59	72
59	72
59	72
59	72
59	72
56	81
56	81
56	81
56	81
56	81
56	80
56	80
56	80
56	80
56	80
56	80
54	67
54	67
54	67
54	67
54	67
31	54
31	54
31	54
31	54
29	54
31	54
31	54
31	54
31	54
31	54
31	54
31	55
49	68
49	68
49	68
49	68
49	68
49	68
49	68
45	65
45	65
45	65
45	65
45	65
45	65
45	67
45	67
45	67
45	67
45	67
46	65
23	49
23	49
23	49
23	49
25	48
24	49
24	49
24	49
24	49
24	49
22	51
22	51
22	51
22	51
22	51
21	51
23	53
21	59
18	60
18	60
18	60
18	60
18	60
18	60
37	61
37	61
37	61
37	63
38	61
38	61
38	61
38	61
38	60
37	61
37	61
37	61
37	61
37	61
37	63
37	63
37	63
37	63
37	63
44	64
44	64
44	64
45	65
45	65
45	65
45	65
45	65
44	67
43	64
43	64
43	64
43	64
46	65
46	65
46	65
46	65
46	65
46	65
39	63
39	63
39	63
39	63
37	63
37	63
37	63
37	63
37	63
37	64
38	61
38	61
38	61
38	61
20	64
19	65
19	66
19	66
19	66
19	66
23	67
23	67
23	67
23	67
23	67
23	64
23	64
23	64
23	64
23	64
23	64
23	64
19	67
19	67
19	67
19	67
19	67
19	67
19	66
44	58
44	59
44	60
44	61
44	62
44	62
54	62
55	63
55	64
55	64
55	64
56	65
56	65
56	65
58	65
58	65
58	65
58	65
58	65
55	62
55	62
55	62
55	62
55	62
56	65
56	65
56	65
54	64
54	64
54	64
54	64
54	66
54	66
54	66
54	66
54	66
54	65
55	62
55	62
56	66
56	66
56	67
56	67
56	67
56	67
56	67
54	65
54	65
54	65
54	65
54	65
53	63
51	67
50	68
21	55
21	55
21	56
17	56
17	56
17	56
17	56
17	56
13	56
13	56
13	56
13	56
13	56
15	55
15	55
15	55
15	55
15	55
29	54
29	54
29	54
34	33
34	33
33	34
33	34
33	33
12	29
12	29
12	29
12	29
12	29
12	30
13	25
13	25
13	25
13	25
14	25
14	25
14	25
14	25
14	25
13	25
13	25
13	25
13	25
29	36
29	36
14	37
14	37
14	37
14	37
14	37
14	37
10	35
10	35
10	35
10	35
9	38
9	38
9	38
9	38
9	38
10	38
10	38
10	38
11	39
20	37
20	37
20	37
20	37
20	37
20	37
19	37
19	37
19	37
19	37
19	37
19	37
19	34
19	35
19	35
19	35
19	35
19	35
19	35
19	35
19	35
19	35
45	45
45	59
42	62
42	62
45	66
45	66
45	66
45	66
45	66
48	67
48	67
48	67
48	67
48	67
47	64
47	64
47	64
46	65
46	65
18	36
18	36
19	36
19	36
19	36
20	36
20	36
20	36
20	36
20	36
20	36
20	36
20	36
20	36
20	36
21	37
21	37
21	37
21	37
21	37
15	60
15	60
15	60
15	60
15	60
13	64
13	64
13	64
13	64
13	64
13	64
11	63
11	63
11	63
11	63
57	39
57	39
57	39
57	39
56	41
55	38
55	38
55	38
55	38
53	38
53	38
53	38
53	38
53	38
55	37
55	37
55	37
55	37
55	37
54	38
54	38
54	38
54	38
58	38
58	38
58	38
58	38
58	38
59	38
59	38
59	38
59	38
55	39
55	39
55	39
54	39
54	39
54	39
65	27
65	27
65	28
65	28
65	28
65	28
65	28
65	28
65	28
65	28
65	28
65	28
63	30
65	28
63	26
63	26
63	26
63	26
63	26
63	26
66	28
66	28
66	28
66	28
66	41
66	41
66	41
66	41
66	41
67	43
67	43
67	43
67	43
67	43
68	50
68	50
68	50
68	50
68	50
57	38
57	39
57	39
57	39
57	39
58	36
58	36
58	37
58	37
58	37
58	37
55	38
55	38
55	38
55	38
55	38
55	38
59	56
59	56
60	55
60	55
60	55
60	55
60	55
60	55
59	56
59	54
59	54
59	54
59	54
64	59
64	59
64	59
64	59
64	59
64	59
58	37
58	37
57	38
57	38
57	38
57	38
59	39
59	39
59	39
59	39
59	39
59	39
58	39
58	39
58	39
58	39
58	39
61	49
66	51
66	51
66	51
66	51
66	51
70	54
70	54
70	54
70	54
69	53
70	51
70	51
70	51
68	51
68	51
68	51
68	52
62	53
63	49
63	49
63	49
63	49
63	49
63	49
67	51
67	51
67	51
67	51
60	54
60	54
60	54
60	54
60	54
61	54
61	54
61	54
61	54
61	54
60	54
70	53
70	53
70	53
70	53
68	50
68	50
68	50
68	51
58	55
58	55
52	37
52	37
52	37
52	37
52	38
53	37
53	37
53	37
53	37
59	54
59	54
59	54
59	54
27	53
26	54
29	55
29	56
29	56
29	56
29	56
28	53
28	53
28	53
28	53
28	53
28	53
28	53
29	53
27	56
27	56
27	56
27	56
27	56
30	56
30	56
30	56
30	56
30	56
30	56
58	55
58	56
55	38
55	38
55	38
55	37
59	36
59	36
59	36
59	36
59	36
59	36
59	36
59	36
55	37
55	37
55	37
55	37
55	37
55	38
55	38
73	63
73	63
73	63
73	63
75	61
75	61
75	61
75	61
75	62
75	64
75	64
75	64
75	64
75	64
75	64
60	56
60	56
60	56
77	65
77	65
75	63
75	63
75	63
75	63
77	63
76	61
76	61
76	61
76	61
60	56
60	56
60	56
60	56
60	56
60	56
42	32
42	32
42	32
42	32
42	32
42	32
42	32
47	35
47	35
47	35
47	35
47	35
47	35
47	35
48	36
48	36
48	36
48	36
49	37
58	55
58	55
58	55
58	55
58	55
58	55
55	63
55	63
55	63
55	63
55	63
60	51
61	53
59	55
59	55
59	55
59	55
59	55
59	55
60	54
61	54
61	54
61	54
61	55
61	55
61	55
61	55
59	39
59	39
59	39
57	39
56	39
56	40
56	41
56	40
55	38
55	38
55	38
55	38
56	37
53	37
53	37
53	37
53	37
11	33
11	33
11	33
13	35
13	35
13	35
13	35
10	34
10	34
10	34
10	34
10	34
12	35
12	35
12	35
12	35
12	35
12	35
12	38
12	38
12	38
30	54
30	54
30	54
30	54
30	54
30	54
30	54
31	54
31	54
31	54
31	54
31	54
31	54
31	54
9	49
9	49
9	49
9	49
9	50
9	50
9	50
9	50
9	50
9	50
8	49
8	50
8	50
8	50
10	54
10	54
10	54
10	54
10	54
10	54
10	55
10	55
10	55
10	55
10	55
27	54
27	54
27	54
27	54
27	54
55	79
55	79
55	79
55	79
57	80
56	80
56	80
56	80
56	80
56	80
56	80
56	80
56	80
56	80
56	80
56	80
56	79
56	79
56	79
56	79
56	79
56	79
55	66
55	66
55	66
55	66
27	22
24	16
24	16
24	16
24	16
24	16
24	16
24	16
27	20
27	22
27	22
27	22
26	21
26	22
26	22
26	22
26	22
28	21
28	21
28	21
28	21
31	21
31	21
31	21
32	22
32	22
32	22
35	21
35	21
35	21
35	21
35	21
35	21
35	21
36	21
36	21
36	21
36	21
36	21
36	21
30	22
30	22
30	22
30	22
30	23
30	23
30	23
30	23
30	23
30	23
30	23
30	23
30	23
30	23
30	23
30	23
66	63
66	63
66	63
66	64
66	65
66	65
65	64
65	64
65	64
65	64
65	64
63	65
63	65
63	65
56	63
54	65
54	65
54	65
54	65
56	65
56	65
56	65
56	65
54	63
54	63
55	64
55	64
55	64
54	63
56	63
56	63
56	63
56	63
61	60
61	62
61	62
61	62
61	62
61	62
61	64
61	64
61	64
61	64
61	66
64	64
64	64
64	64
63	65
64	65
64	65
64	65
66	64
66	64
66	64
66	64
66	64
66	64
66	64
65	66
65	66
65	66
65	66
65	66
61	70
61	70
61	70
61	70
50	81
50	81
50	80
53	82
53	82
53	82
53	82
53	82
54	81
55	80
55	80
55	80
55	80
54	81
54	81
54	81
53	81
52	81
52	81
52	81
52	81
52	81
52	66
52	66
52	66
52	65
52	65
53	63
52	64
52	64
52	64
52	64
52	66
52	66
52	66
52	66
49	68
49	68
49	68
49	69
49	69
49	69
49	69
64	59
62	61
62	61
62	61
62	61
64	64
62	64
62	64
62	64
62	64
62	64
55	63
55	63
55	63
55	63
54	62
54	63
54	63
54	63
54	63
63	59
63	59
62	66
62	66
62	66
62	66
62	66
62	68
62	68
62	68
62	68
60	66
69	51
69	51
69	51
69	51
70	53
70	53
70	53
70	53
68	53
60	69
60	69
60	69
60	69
60	71
59	71
59	71
59	71
59	71
59	71
60	55
60	55
60	55
60	55
60	55
60	55
62	55
68	49
68	49
68	49
68	49
69	51
70	53
70	53
70	53
70	53
59	56
60	57
60	57
60	57
60	57
60	54
60	54
60	54
60	54
60	54
60	54
60	56
61	57
61	57
61	57
61	57
60	57
60	53
60	53
60	53
60	53
61	56
61	55
62	56
62	56
61	52
61	54
60	55
60	55
60	55
60	55
60	55
60	55
60	55
61	50
62	52
62	53
61	54
61	54
61	54
60	54
60	54
60	55
60	55
60	55
60	55
60	55
45	48
45	48
18	64
18	65
18	66
18	66
18	66
18	66
20	65
20	65
20	65
20	65
20	65
24	67
24	67
22	66
22	66
22	66
22	66
38	59
39	58
39	58
39	58
73	41
73	41
76	42
76	42
76	42
76	42
76	42
75	38
75	38
75	38
75	38
75	38
76	43
76	43
76	43
76	43
76	43
76	43
63	48
63	48
63	48
61	52
61	53
60	55
60	55
60	55
60	55
60	55
60	55
61	55
61	55
61	55
61	55
61	55
61	55
61	49
61	49
60	55
60	56
60	56
60	56
60	56
60	56
63	51
63	51
63	51
63	49
63	49
63	49
63	49
63	49
63	49
63	49
60	51
61	51
61	51
61	51
61	51
61	51
61	51
62	48
62	48
62	48
62	48
62	48
62	48
63	50
63	50
63	50
63	50
63	50
63	50
63	50
63	50
62	51
67	49
67	49
67	49
67	49
67	49
67	49
67	51
67	51
67	51
67	51
67	51
74	25
74	25
74	26
74	26
73	26
78	25
78	25
78	25
78	25
78	25
78	25
78	25
81	28
81	28
81	28
84	29
84	29
80	29
80	29
80	29
80	30
80	30
82	29
82	29
82	30
82	30
82	30
81	29
81	29
82	29
76	19
76	19
76	19
76	19
76	19
76	19
76	19
63	38
73	42
73	42
73	42
73	42
72	43
72	43
72	43
73	43
73	43
73	43
73	43
74	44
74	44
75	41
75	41
75	41
75	41
62	48
62	48
62	48
62	48
62	48
62	48
62	49
62	49
62	49
62	49
69	52
69	52
69	52
68	52
73	40
73	40
73	40
73	40
73	40
73	40
77	44
77	45
77	45
77	45
77	45
77	41
77	41
77	41
77	41
62	48
62	48
62	48
62	48
62	48
64	30
65	29
65	29
63	28
63	28
63	28
63	28
63	28
63	28
65	27
65	27
65	27
65	27
65	27
64	28
64	28
64	28
64	28
64	28
61	50
61	50
61	50
61	50
61	50
61	50
63	50
63	50
63	50
63	50
63	50
62	51
62	51
79	21
79	21
79	21
79	21
79	21
79	21
79	21
79	21
77	19
77	19
77	19
80	18
80	18
80	18
78	19
87	23
87	23
87	23
87	23
87	23
90	20
90	20
90	20
90	20
90	20
90	20
90	20
88	24
88	24
88	24
88	24
88	24
88	24
88	24
88	24
88	24
88	24
88	24
88	24
89	23
89	23
89	23
89	23
89	24
89	24
89	24
90	20
89	23
84	35
84	36
84	36
84	37
84	37
84	37
83	38
82	37
82	37
82	37
78	40
69	44
69	44
67	45
36	74
36	74
36	74
36	74
38	76
38	76
38	76
38	76
37	75
37	75
37	75
37	75
37	75
37	75
45	64
45	64
45	64
45	64
23	76
23	76
19	74
19	74
19	74
19	74
19	74
19	74
19	74
16	78
16	78
16	78
16	78
16	78
18	79
18	79
18	79
18	79
18	79
17	79
17	79
17	79
43	59
43	59
30	53
30	53
29	54
29	54
29	54
29	54
29	54
29	54
29	54
29	54
29	54
29	54
13	69
13	69
13	70
13	70
13	70
12	68
12	68
12	68
12	68
12	68
13	69
12	67
12	67
12	67
12	67
12	67
12	67
12	68
12	68
12	68
12	68
12	69
12	69
13	64
13	64
13	64
13	64
10	63
10	63
10	63
10	63
10	63
10	63
12	64
12	64
12	64
12	64
12	64
11	63
11	63
11	63
12	63
45	59
45	60
45	64
45	64
45	64
45	64
45	64
45	64
45	64
46	68
46	68
47	68
47	68
47	68
44	66
44	66
44	66
44	66
44	66
44	66
50	78
61	69
61	69
61	69
61	69
61	68
61	68
61	68
61	68
62	65
62	65
62	65
62	66
60	71
60	71
60	71
60	71
60	71
56	66
56	66
56	66
55	65
55	65
55	65
55	65
62	60
57	64
57	64
57	64
57	64
57	64
58	63
58	63
58	63
58	63
58	63
58	63
61	60
63	61
63	61
63	61
63	61
63	64
63	64
63	64
60	53
60	53
61	53
61	53
61	53
58	55
58	55
60	57
60	57
61	56
61	56
61	56
61	56
61	56
61	56
61	56
61	56
61	49
61	49
61	49
61	49
61	49
61	49
71	52
71	52
71	52
72	53
73	52
73	52
73	52
73	52
73	52
73	52
73	53
70	53
70	53
70	53
70	53
64	65
64	65
64	65
64	65
65	66
63	66
63	66
63	66
59	36
59	36
59	36
59	36
59	36
59	36
59	36
58	37
58	37
58	37
58	37
58	37
58	37
59	36
59	37
59	38
59	38
59	38
59	38
59	38
59	38
64	66
64	66
64	66
63	67
63	67
63	67
63	67
58	72
58	72
58	72
58	72
58	72
58	71
59	70
59	71
59	71
59	71
59	71
59	71
59	71
57	63
57	63
57	63
57	63
57	63
56	61
56	61
56	61
56	61
56	61
56	61
58	63
58	63
58	63
58	63
58	63
61	50
61	50
61	50
61	50
61	50
61	50
61	53
61	53
61	53
61	53
61	53
61	53
61	54
61	59
61	59
61	59
64	61
64	61
64	61
64	61
61	61
61	61
61	61
62	62
62	62
62	62
59	55
58	56
58	56
56	63
56	63
56	63
56	63
54	64
54	64
54	64
54	64
54	63
61	62
63	66
63	66
63	66
63	66
58	71
58	71
58	71
58	71
58	71
58	71
62	65
62	65
62	65
22	36
22	37
21	38
21	39
13	38
14	38
14	38
13	39
13	39
12	36
12	36
12	36
12	36
10	38
10	38
10	38
10	38
10	37
10	37
10	37
10	37
22	92
22	92
22	92
22	92
22	92
22	91
22	91
22	91
22	91
33	89
33	89
33	89
33	89
33	89
33	89
34	88
34	88
34	88
34	88
34	89
34	89
34	89
38	92
38	92
39	94
40	95
40	95
40	95
40	95
41	95
41	96
41	96
41	96
41	96
41	96
45	81
45	81
45	81
48	68
48	68
17	59
17	59
17	59
17	59
14	60
14	60
14	60
14	60
14	60
14	60
14	60
14	63
14	63
14	63
14	63
14	63
14	63
14	65
21	76
21	76
21	76
21	76
21	76
21	76
21	76
46	57
46	57
29	54
29	54
29	54
29	54
29	54
29	54
29	54
27	55
27	55
27	55
27	55
27	55
27	55
27	55
29	54
29	54
29	54
29	54
25	47
25	47
23	49
23	49
23	49
23	49
18	48
18	48
18	48
24	49
24	49
24	49
24	49
24	49
13	73
13	72
13	72
13	72
13	72
12	70
12	70
12	70
12	70
12	70
14	68
13	70
12	70
12	70
12	70
11	72
11	72
11	72
11	72
11	72
11	72
14	71
16	60
16	60
16	60
16	60
16	60
16	60
16	60
16	60
16	60
16	60
16	60
12	24
12	24
12	24
12	24
14	28
14	28
14	29
14	29
14	29
14	29
13	23
13	23
13	23
13	23
13	21
13	21
13	21
14	21
14	21
25	30
21	38
21	38
21	38
21	38
21	38
21	38
19	37
19	37
19	37
20	37
20	37
22	37
22	37
18	35
19	36
19	36
19	36
19	37
19	37
19	37
19	37
19	37
21	37
21	37
21	37
21	37
21	37
21	37
21	37
19	37
19	37
19	37
19	37
19	37
17	59
17	59
17	59
17	59
17	59
11	64
11	64
11	64
11	64
10	64
10	64
10	64
[truncated: 632 more rows]
